# Supplementary material for: Deciphering the Mechanisms of Improved Immunogenicity of Hypochlorous Acid-Treated Antigens in Anti-Cancer Dendritic Cell-Based Vaccines
Source: Vaccines (Basel). 2020 Jun 2;8(2):271. doi: 10.3390/vaccines8020271 (PMC7349990; doi:10.3390/vaccines8020271)
Supplement: Supplementary file 1 [file vaccines-08-00271-s001.zip]

Archive with 7 entries (7 files):
- Supplemental table 2.xlsx
- Supplemental table 3.xlsx
- Supplemental table 4.xlsx
- Supplemental table 5.xlsx
- Supplemental table 6.xlsx
- supplementary table 1.pdf
- Supplementary Figures.pdf
