# Supplementary material for: Deciphering the Mechanisms of Improved Immunogenicity of Hypochlorous Acid-Treated Antigens in Anti-Cancer Dendritic Cell-Based Vaccines
Source: Vaccines (Basel). 2020 Jun 2;8(2):271. doi: 10.3390/vaccines8020271 (PMC7349990; doi:10.3390/vaccines8020271)
Supplement: Supplementary file 1 [file vaccines-08-00271-s001.zip › Supplemental table 2.xlsx]

## Sheet: Feuil1
Pellet_replicate 1	Pellet_replicate 2	Pellet_replicate 3	Pellet_replicate 4	FT-L_replicate 1	FT-L_replicate 2	FT-L_replicate 3	FT-L_replicate 4	Ox-L_replicate 1	Ox-L_replicate 2	Ox-L_replicate 3	Ox-L_replicate 4	C: Modifications	N: Mass	N: Mass Fractional Part	N: Retention time	N: Calibrated retention time	N: PEP	N: Score	N: Delta score	N: Intensity	N: MS/MS Count	N: Carbamidomethyl (C)	N: Oxidation (C)	N: Oxidation (K)	N: Oxidation (M)	N: Oxidation (P)	N: Oxidation (W)	N: Oxidation (W) to Kynurenin	N: Oxidation (Y)	T: Sequence	T: Proteins	T: Gene Names	T: Protein Names	M: Protein group IDs
1	1	NaN	NaN	1	1	NaN	1	1	1	1	1	Unmodified	1595840	83796700	1746	18107	0.0040486	87676	68945	424850000	23	0	0	0	0	0	0	0	0	AAAAAAAAAAAAAAAGAGAGAK	P55011-3;P55011	SLC12A2	Solute carrier family 12 member 2	2840
1	1	1	1	1	1	1	1	3	2	3	1	Acetyl (Protein N-term)	1239630	63199700	17263	17804	7.5793e-37	17047	14273	11063000000	70	0	0	0	0	0	0	0	0	AAAAAAAAAAGAAGGR	Q86U42-2;Q86U42	PABPN1	Polyadenylate-binding protein 2	5087
NaN	NaN	NaN	NaN	NaN	NaN	NaN	NaN	NaN	1	2	1	Acetyl (Protein N-term)	17508800	88229100	168	16109	33679	46833	256	156630000	4	0	0	0	0	0	0	0	0	AAAAAAAAAAGAAGGRGSGPGR	Q86U42-2;Q86U42	PABPN1	Polyadenylate-binding protein 2	5087
NaN	2	2	1	1	3	2	2	1	NaN	1	1	Unmodified	78544000	43955200	25238	17012	5992	10759	67491	634160000	11	0	0	0	0	0	0	0	0	AAAAAAAAAK	Q99453	PHOX2B	Paired mesoderm homeobox protein 2B	6658
1	1	1	1	1	2	1	1	NaN	1	1	1	Unmodified	99954600	54614200	49639	46766	56412	11106	75762	1515000000	25	0	0	0	0	0	0	0	0	AAAAAAAAAVSR	Q96JP5-2;Q96JP5	ZFP91	E3 ubiquitin-protein ligase ZFP91	6443
NaN	NaN	NaN	NaN	NaN	NaN	NaN	NaN	NaN	NaN	NaN	NaN	Unmodified	11455900	59415500	80248	89096	21555	56916	35468	31562000	1	0	0	0	0	0	0	0	0	AAAAAAAAGAFAGR	Q8N697	SLC15A4	Solute carrier family 15 member 4	5492
1	1	1	1	1	1	1	1	1	1	1	1	Unmodified	20310500	49750700	1376	12475	0.0004522	73389	5908	266420000	17	0	0	0	0	0	0	0	0	AAAAAAAAVPSAGPAGPAPTSAAGR	Q9Y4H2	IRS2	Insulin receptor substrate 2	8619
NaN	NaN	NaN	NaN	NaN	NaN	NaN	NaN	NaN	NaN	NaN	NaN	Acetyl (Protein N-term)	31445500	55481600	18521	20228	0.19248	51848	45596	66088000	1	0	0	0	0	0	0	0	0	AAAAAAAGAAGSAAPAAAAGAPGSGGAPSGSQGVLIGDR	Q96S94-5;Q96S94-2;Q96S94-4;Q96S94	CCNL2	Cyclin-L2	6617
NaN	NaN	NaN	NaN	NaN	NaN	NaN	NaN	NaN	NaN	NaN	NaN	Acetyl (Protein N-term)	25060900	88440300	21167	22742	0.054498	92336	84649	87070000	1	0	0	0	0	0	0	0	0	AAAAAAAGDSDSWDADAFSVEDPVR	O75822;O75822-3;O75822-2	EIF3J	Eukaryotic translation initiation factor 3 subunit J	872
2	2	1	1	2	2	1	2	2	2	2	2	Acetyl (Protein N-term)	26341800	18340300	21672	20915	2.594e-252	3707	34538	9818600000	54	0	0	0	0	0	0	0	0	AAAAAAAGDSDSWDADAFSVEDPVRK	O75822;O75822-3;O75822-2	EIF3J	Eukaryotic translation initiation factor 3 subunit J	872
NaN	NaN	NaN	NaN	NaN	NaN	NaN	NaN	NaN	NaN	NaN	1	Acetyl (Protein N-term);Oxidation (K);Oxidation (P)	26661700	17323300	21289	19399	28505	42185	42185	34312000	1	0	0	1	0	1	0	0	0	AAAAAAAGDSDSWDADAFSVEDPVRK	O75822;O75822-3;O75822-2	EIF3J	Eukaryotic translation initiation factor 3 subunit J	872
1	1	1	1	1	NaN	1	NaN	NaN	NaN	1	1	Acetyl (Protein N-term);Oxidation (K);Oxidation (W)	26661700	17323300	21298	19623	10361	69133	69133	236910000	1	0	0	1	0	0	1	0	0	AAAAAAAGDSDSWDADAFSVEDPVRK	O75822;O75822-3;O75822-2	EIF3J	Eukaryotic translation initiation factor 3 subunit J	872
1	1	1	2	1	2	1	2	2	2	2	2	Unmodified	95554500	5450800	49429	47804	0.01823	12162	94132	73081000000	87	0	0	0	0	0	0	0	0	AAAAAAALQAK	P36578	RPL4	60S ribosomal protein L4	2304
1	1	1	NaN	1	NaN	NaN	NaN	NaN	NaN	1	NaN	Acetyl (Protein N-term)	21259900	987604	10259	99883	0.0017228	76417	49609	283720000	5	0	0	0	0	0	0	0	0	AAAAAAAPSGGGGGGEEERLEEK	P51608-2	MECP2	Methyl-CpG-binding protein 2	2696
NaN	NaN	NaN	NaN	NaN	NaN	NaN	NaN	NaN	NaN	NaN	NaN	Acetyl (Protein N-term)	32395200	51782100	1466	14374	2299	41133	35473	28880000	1	0	0	0	0	0	0	0	0	AAAAAAAPSGGGGGGEEERLEEKSEDQDLQGLK	P51608-2	MECP2	Methyl-CpG-binding protein 2	2696
2	2	2	2	1	2	1	1	2	2	2	2	Acetyl (Protein N-term)	17899700	96864700	2128	2104	1.5784e-21	21942	16114	9968800000	92	0	0	0	0	0	0	0	0	AAAAAAGAASGLPGPVAQGLK	Q96P70	IPO9	Importin-9	6537
1	1	2	1	1	1	1	1	NaN	NaN	NaN	NaN	Acetyl (Protein N-term)	12836300	62922000	13542	13466	1.8031e-09	18529	14149	8567000000	90	0	0	0	0	0	0	0	0	AAAAAAGAGPEMVR	P28482;P28482-2	MAPK1	Mitogen-activated protein kinase 1	2066
1	NaN	2	2	NaN	NaN	1	1	1	1	3	1	Acetyl (Protein N-term);Oxidation (M)	12996200	62413400	11274	10238	0.036736	1216	86379	1109600000	29	0	0	0	1	0	0	0	0	AAAAAAGAGPEMVR	P28482;P28482-2	MAPK1	Mitogen-activated protein kinase 1	2066
1	2	1	1	2	2	1	NaN	1	1	NaN	1	Acetyl (Protein N-term);Oxidation (P)	12996200	62413400	11867	10458	31225	85958	61869	650630000	18	0	0	0	0	1	0	0	0	AAAAAAGAGPEMVR	P28482;P28482-2	MAPK1	Mitogen-activated protein kinase 1	2066
NaN	NaN	NaN	NaN	NaN	NaN	NaN	NaN	1	NaN	1	1	Acetyl (Protein N-term);Oxidation (M)	22551100	11169900	20361	19397	11775	74048	52245	97818000	1	0	0	0	1	0	0	0	0	AAAAAAGAGPEMVRGQVFDVGPR	P28482;P28482-2	MAPK1	Mitogen-activated protein kinase 1	2066
1	1	1	1	1	1	1	2	1	1	1	1	Acetyl (Protein N-term)	89944600	44609400	52928	51107	13478	1185	78849	6362300000	52	0	0	0	0	0	0	0	0	AAAAAAGEAR	P09417;P09417-2	QDPR	Dihydropteridine reductase	1452
1	1	1	1	1	1	1	1	1	1	1	1	Acetyl (Protein N-term)	10555500	54720500	49609	43528	0.00088704	15144	73107	3700100000	21	0	0	0	0	0	0	0	0	AAAAAAGEARR	P09417;P09417-2	QDPR	Dihydropteridine reductase	1452
NaN	NaN	NaN	NaN	NaN	NaN	NaN	NaN	NaN	NaN	NaN	NaN	Acetyl (Protein N-term)	25301200	12080300	1031	115	27664	56688	48586	80345000	1	0	0	0	0	0	0	0	0	AAAAAAGPSPGSGPGDSPEGPEGEAPER	Q9UID3	VPS51	Vacuolar protein sorting-associated protein 51 homolog	8173
NaN	NaN	NaN	NaN	NaN	NaN	NaN	NaN	NaN	NaN	NaN	NaN	Acetyl (Protein N-term)	26862200	22191400	8772	98728	7521	48489	35432	137900000	6	0	0	0	0	0	0	0	0	AAAAAAGPSPGSGPGDSPEGPEGEAPERR	Q9UID3	VPS51	Vacuolar protein sorting-associated protein 51 homolog	8173
NaN	NaN	NaN	NaN	NaN	NaN	NaN	NaN	NaN	NaN	NaN	NaN	Acetyl (Protein N-term)	10415200	52032100	47709	52396	78969	98044	7215	42591000	3	0	0	0	0	0	0	0	0	AAAAAAGSGTPR	Q9NR33	POLE4	DNA polymerase epsilon subunit 4	7596
1	1	1	NaN	NaN	NaN	1	NaN	1	2	2	2	Acetyl (Protein N-term)	33295900	58723800	15687	14946	3.604e-48	16465	14983	1182400000	22	0	0	0	0	0	0	0	0	AAAAAAGSGTPREEEGPAGEAAASQPQAPTSVPGAR	Q9NR33	POLE4	DNA polymerase epsilon subunit 4	7596
NaN	NaN	NaN	NaN	NaN	NaN	NaN	NaN	NaN	NaN	NaN	NaN	Unmodified	31725300	52726400	23524	25052	0.00013078	79209	72776	509790000	23	0	0	0	0	0	0	0	0	AAAAAASAGSSASSGNQPPQELGLGELLEEFSR	Q8NCE2;Q8NCE2-2;Q8NCE2-3	MTMR14	Myotubularin-related protein 14	5588
1	1	1	1	1	1	1	1	1	1	1	NaN	Acetyl (Protein N-term)	12986900	69426300	21086	21148	1.1618e-54	19881	16558	2630200000	40	0	0	0	0	0	0	0	0	AAAAAATAAAAASIR	Q8WVM8	SCFD1	Sec1 family domain-containing protein 1	5898
NaN	NaN	NaN	NaN	NaN	1	NaN	NaN	NaN	NaN	NaN	NaN	Unmodified	17549100	90638100	86344	81741	38959	84169	66695	82094000	2	0	0	0	0	0	0	0	0	AAAAAATAPPSPGPAQPGPR	Q6SPF0	SAMD1	Atherin	4752
1	1	1	1	2	2	2	2	2	2	2	2	Acetyl (Protein N-term);Carbamidomethyl (C)	29484600	45628800	22019	22007	5.2284e-21	12145	10839	7088400000	82	1	0	0	0	0	0	0	0	AAAAAAVGPGAGGAGSAVPGGAGPCATVSVFPGAR	Q86X55-1;Q86X55;Q86X55-2	CARM1	Histone-arginine methyltransferase CARM1	5161
1	1	1	NaN	NaN	NaN	NaN	1	1	1	1	1	Unmodified	94248800	4882930	40834	36453	80835	10164	73131	1568200000	23	0	0	0	0	0	0	0	0	AAAAADLANR	O76031	CLPX	ATP-dependent Clp protease ATP-binding subunit clpX-like, mitochondrial	905
1	1	1	1	1	2	1	1	1	NaN	NaN	1	Acetyl (Protein N-term)	27424300	43407900	25372	25075	1.3611e-22	21454	20262	9437500000	53	0	0	0	0	0	0	0	0	AAAAAEQQQFYLLLGNLLSPDNVVR	O00410	IPO5	Importin-5	257
2	2	2	2	2	2	2	2	2	2	2	2	Acetyl (Protein N-term)	2870530	52904200	25211	24231	1.0477e-148	31841	30028	7135400000	34	0	0	0	0	0	0	0	0	AAAAAEQQQFYLLLGNLLSPDNVVRK	O00410	IPO5	Importin-5	257
NaN	NaN	NaN	NaN	NaN	NaN	NaN	NaN	NaN	NaN	NaN	NaN	2 Carbamidomethyl (C);Acetyl (Protein N-term)	18738700	866232	1474	14906	10016	6049	38858	0	1	2	0	0	0	0	0	0	0	AAAAAETPEVLRECGCK	Q9NXW9-2;Q9NXW9	ALKBH4	Alpha-ketoglutarate-dependent dioxygenase alkB homolog 4	7847
1	1	1	1	1	1	1	1	1	NaN	NaN	1	Acetyl (Protein N-term)	15547400	74267000	13828	1397	4.8978e-54	2061	16854	934310000	46	0	0	0	0	0	0	0	0	AAAAAGAGSGPWAAQEK	P86791;P86790	CCZ1;CCZ1B	Vacuolar fusion protein CCZ1 homolog;Vacuolar fusion protein CCZ1 homolog B	3198
NaN	NaN	NaN	NaN	NaN	NaN	NaN	NaN	NaN	NaN	NaN	NaN	Acetyl (Protein N-term)	20520000	24662000	21455	21301	2.0647e-12	10985	8468	567730000	10	0	0	0	0	0	0	0	0	AAAAAGLGGGGAGPGPEAGDFLAR	P23610	F8A1	Factor VIII intron 22 protein	1954
1	1	1	1	1	1	1	1	1	1	1	1	Acetyl (Protein N-term)	11165500	55235000	51776	51138	3.2656e-13	16288	12632	19290000000	55	0	0	0	0	0	0	0	0	AAAAAGTATSQR	Q9Y2Z0;Q9Y2Z0-2	SUGT1	Suppressor of G2 allele of SKP1 homolog	8516;8517
1	1	1	1	1	1	NaN	NaN	NaN	NaN	NaN	NaN	Unmodified	15708100	80633300	80717	74649	41261	1227	76237	261830000	8	0	0	0	0	0	0	0	0	AAAAALSQQQSLQER	Q8WUQ7;Q8WUQ7-2	CACTIN	Cactin	5872
1	1	1	1	1	1	1	1	NaN	NaN	NaN	NaN	Acetyl (Protein N-term)	13176000	59831400	13002	13042	0.014449	15122	10509	1885500000	43	0	0	0	0	0	0	0	0	AAAAAMAEQESAR	Q7L5D6	GET4	Golgi to ER traffic protein 4 homolog	4938
2	2	2	2	2	1	NaN	NaN	2	2	2	2	Acetyl (Protein N-term);Oxidation (M)	13335900	59322800	97811	8963	1.5937e-07	15485	11397	766760000	25	0	0	0	1	0	0	0	0	AAAAAMAEQESAR	Q7L5D6	GET4	Golgi to ER traffic protein 4 homolog	4938
1	NaN	NaN	1	1	1	1	1	1	1	1	1	Acetyl (Protein N-term)	12105700	56906200	4353	45015	0.0076886	155	13048	3451400000	56	0	0	0	0	0	0	0	0	AAAAAQGGGGGEPR	P27361;P27361-3;P27361-2	MAPK3	Mitogen-activated protein kinase 3	2028
NaN	NaN	NaN	NaN	NaN	NaN	NaN	NaN	NaN	NaN	NaN	NaN	Unmodified	13387300	72556300	74874	80412	15457	86344	64648	44292000	0	0	0	0	0	0	0	0	0	AAAAASAAGPGGLVAGK	A6NIH7	UNC119B	Protein unc-119 homolog B	69
NaN	NaN	NaN	1	1	NaN	NaN	NaN	1	NaN	NaN	NaN	Unmodified	17249100	90571200	87779	74446	40511	56081	45446	69989000	2	0	0	0	0	0	0	0	0	AAAAASAAGPGGLVAGKEEK	A6NIH7	UNC119B	Protein unc-119 homolog B	69
NaN	NaN	NaN	NaN	NaN	NaN	NaN	NaN	NaN	NaN	NaN	NaN	Acetyl (Protein N-term)	22441000	10224000	21603	23189	0.0048226	1031	93367	447180000	7	0	0	0	0	0	0	0	0	AAAAASAPQQLSDEELFSQLR	Q9Y2U8	LEMD3	Inner nuclear membrane protein Man1	8503
1	1	1	1	NaN	NaN	1	NaN	1	1	1	1	Acetyl (Protein N-term)	24002000	20335100	22876	21531	1.7565e-09	11488	10099	870060000	12	0	0	0	0	0	0	0	0	AAAAASAPQQLSDEELFSQLRR	Q9Y2U8	LEMD3	Inner nuclear membrane protein Man1	8503
NaN	NaN	NaN	NaN	NaN	NaN	NaN	NaN	NaN	NaN	NaN	1	Acetyl (Protein N-term)	17858500	8493200	18815	19356	3.7948e-18	18658	15158	247870000	12	0	0	0	0	0	0	0	0	AAAAASASQDELNQLER	Q5VYK3	ECM29	Proteasome-associated protein ECM29 homolog	4522
NaN	NaN	NaN	NaN	1	1	1	NaN	NaN	NaN	NaN	NaN	Acetyl (Protein N-term)	14347600	75792600	18955	20061	7.6512e-20	18208	14614	389460000	11	0	0	0	0	0	0	0	0	AAAAASHLNLDALR	Q13049	TRIM32	E3 ubiquitin-protein ligase TRIM32	3515
NaN	NaN	NaN	NaN	NaN	NaN	NaN	NaN	NaN	NaN	NaN	NaN	2 Carbamidomethyl (C);Acetyl (Protein N-term)	39109000	90157800	24266	24291	1.7735e-09	87882	82634	260620000	1	2	0	0	0	0	0	0	0	AAAAASHLNLDALREVLECPICMESFTEEQLRPK	Q13049	TRIM32	E3 ubiquitin-protein ligase TRIM32	3515
NaN	NaN	NaN	1	NaN	NaN	NaN	NaN	NaN	NaN	1	NaN	Acetyl (Protein N-term)	65834000	33983800	24659	31277	53779	90661	55028	2757700000	9	0	0	0	0	0	0	0	0	AAAAASR	O43678;O43678-2	NDUFA2	NADH dehydrogenase [ubiquinone] 1 alpha subcomplex subunit 2	578
NaN	NaN	NaN	NaN	NaN	NaN	NaN	NaN	NaN	NaN	NaN	NaN	Unmodified	25903400	33661400	23071	23605	0.0031733	91583	84137	299920000	6	0	0	0	0	0	0	0	0	AAAAATVVPPMVGGPPFVGPVGFGPGDR	Q9BTD8-4;Q9BTD8-2;Q9BTD8-3;Q9BTD8	RBM42	RNA-binding protein 42	6857
NaN	NaN	NaN	NaN	NaN	NaN	NaN	NaN	NaN	NaN	NaN	NaN	Oxidation (M)	26063300	33152800	23176	23005	22313	58722	5101	22457000	1	0	0	0	1	0	0	0	0	AAAAATVVPPMVGGPPFVGPVGFGPGDR	Q9BTD8-4;Q9BTD8-2;Q9BTD8-3;Q9BTD8	RBM42	RNA-binding protein 42	6857
NaN	NaN	NaN	NaN	NaN	NaN	NaN	NaN	NaN	NaN	NaN	NaN	Unmodified	35828000	80417100	22954	22263	0.19527	57417	46513	129200000	2	0	0	0	0	0	0	0	0	AAAAATVVPPMVGGPPFVGPVGFGPGDRSHLDSPEAR	Q9BTD8-4;Q9BTD8-2;Q9BTD8-3;Q9BTD8	RBM42	RNA-binding protein 42	6857
NaN	NaN	NaN	NaN	NaN	NaN	NaN	NaN	1	1	1	1	Oxidation (M)	35988000	79908600	23168	2126	4.2768e-07	74446	64984	158260000	3	0	0	0	1	0	0	0	0	AAAAATVVPPMVGGPPFVGPVGFGPGDRSHLDSPEAR	Q9BTD8-4;Q9BTD8-2;Q9BTD8-3;Q9BTD8	RBM42	RNA-binding protein 42	6857
NaN	1	1	1	1	1	1	1	NaN	NaN	NaN	NaN	Acetyl (Protein N-term)	38719200	92032300	25529	24326	1.2025e-42	14388	1312	366790000	7	0	0	0	0	0	0	0	0	AAAAAVEAAAPMGALWGLVHDFVVGQQEGPADQVAADVK	Q96T76;Q96T76-9;Q96T76-5;Q96T76-7	MMS19	MMS19 nucleotide excision repair protein homolog	6643
NaN	NaN	NaN	NaN	NaN	NaN	NaN	NaN	NaN	NaN	NaN	NaN	Acetyl (Protein N-term);Carbamidomethyl (C)	13966900	6881320	12483	13733	0.22286	1145	8911	200860000	6	1	0	0	0	0	0	0	0	AAAAAVGNAVPCGAR	Q9HD20	ATP13A1	Manganese-transporting ATPase 13A1	7487
NaN	NaN	NaN	NaN	NaN	NaN	NaN	NaN	NaN	NaN	NaN	NaN	2 Carbamidomethyl (C);Acetyl (Protein N-term)	258827	27000700	11885	13475	14305	49577	4168	100360000	1	2	0	0	0	0	0	0	0	AAAAAVGNAVPCGARPCGVRPDGQPK	Q9HD20	ATP13A1	Manganese-transporting ATPase 13A1	7487
1	1	1	1	1	1	1	1	2	2	1	1	Unmodified	16447500	74921200	75893	74581	5.2947e-08	15354	1358	1475100000	37	0	0	0	0	0	0	0	0	AAAAAWEEPSSGNGTAR	Q9P258	RCC2	Protein RCC2	7983
NaN	NaN	NaN	NaN	NaN	NaN	NaN	NaN	NaN	NaN	NaN	NaN	Acetyl (Protein N-term)	13746500	65279200	13009	14009	66807	96015	60791	128500000	5	0	0	0	0	0	0	0	0	AAAADSFSGGPAGVR	Q96E14	RMI2	RecQ-mediated genome instability protein 2	6271
1	NaN	1	NaN	1	NaN	1	NaN	NaN	NaN	NaN	NaN	Acetyl (Protein N-term);Carbamidomethyl (C)	25881600	16219900	22814	23315	7.0538e-71	20847	17739	2309300000	24	1	0	0	0	0	0	0	0	AAAAECDVVMAATEPELLDDQEAK	Q99615	DNAJC7	DnaJ homolog subfamily C member 7	6692
2	1	1	1	1	2	2	NaN	2	2	1	2	Acetyl (Protein N-term);Carbamidomethyl (C);Oxidation (M)	26041600	15711300	23261	22417	1.087e-09	13926	13926	1661100000	15	1	0	0	1	0	0	0	0	AAAAECDVVMAATEPELLDDQEAK	Q99615	DNAJC7	DnaJ homolog subfamily C member 7	6692
NaN	NaN	NaN	NaN	NaN	NaN	NaN	NaN	NaN	NaN	NaN	NaN	Acetyl (Protein N-term);Carbamidomethyl (C)	27442600	26331000	22902	21864	0.09788	76826	69114	65686000	1	1	0	0	0	0	0	0	0	AAAAECDVVMAATEPELLDDQEAKR	Q99615	DNAJC7	DnaJ homolog subfamily C member 7	6692
NaN	NaN	NaN	NaN	NaN	NaN	NaN	NaN	NaN	NaN	NaN	NaN	Acetyl (Protein N-term);Carbamidomethyl (C);Oxidation (M)	27602600	25822400	22018	21907	47401	57147	57147	34347000	1	1	0	0	1	0	0	0	0	AAAAECDVVMAATEPELLDDQEAKR	Q99615	DNAJC7	DnaJ homolog subfamily C member 7	6692
1	1	1	1	1	1	1	NaN	NaN	1	1	1	Acetyl (Protein N-term)	1070570	57202300	1693	17101	0.23759	13278	79613	1726400000	49	0	0	0	0	0	0	0	0	AAAAEGVLATR	Q6QNY1	BLOC1S2	Biogenesis of lysosome-related organelles complex 1 subunit 2	4744
1	1	1	1	1	1	1	1	1	1	1	1	Acetyl (Protein N-term)	1156630	63395400	22481	22086	0.062232	14016	10591	8931400000	50	0	0	0	0	0	0	0	0	AAAAELSLLEK	O43324;O43324-2	EEF1E1	Eukaryotic translation elongation factor 1 epsilon-1	530
NaN	NaN	NaN	NaN	NaN	NaN	NaN	NaN	NaN	NaN	NaN	NaN	Acetyl (Protein N-term)	17419800	98256600	24614	24366	6.6241e-05	17884	16103	41403000	1	0	0	0	0	0	0	0	0	AAAAELSLLEKSLGLSK	O43324;O43324-2	EEF1E1	Eukaryotic translation elongation factor 1 epsilon-1	530
NaN	NaN	NaN	NaN	NaN	NaN	NaN	NaN	NaN	NaN	NaN	NaN	Acetyl (Protein N-term)	24372200	21588900	23835	24904	1.6933e-11	12783	10932	724370000	22	0	0	0	0	0	0	0	0	AAAAGAAAAAAAEGEAPAEMGALLLEK	Q96KQ7-2;Q96KQ7;Q96KQ7-3	EHMT2	Histone-lysine N-methyltransferase EHMT2	6467
2	1	1	1	NaN	1	1	1	1	1	1	1	Acetyl (Protein N-term)	11995100	50545900	64351	48412	11399	88495	70676	188940000	8	0	0	0	0	0	0	0	0	AAAAGDADDEPR	Q6NXT1	ANKRD54	Ankyrin repeat domain-containing protein 54	4653
NaN	1	1	1	1	1	NaN	1	1	1	2	2	Acetyl (Protein N-term)	25553100	30921300	2356	23049	2.0763e-51	15214	13983	2562000000	12	0	0	0	0	0	0	0	0	AAAAGGGGPGTAVGATGSGIAAAAAGLAVYR	Q92922	SMARCC1	SWI/SNF complex subunit SMARCC1	6077
1	1	1	1	NaN	NaN	NaN	1	1	1	1	NaN	Acetyl (Protein N-term);Carbamidomethyl (C)	97046500	46544900	63456	61085	14574	10512	76604	437860000	28	1	0	0	0	0	0	0	0	AAAAGGPCVR	Q5SRE5;Q5SRE5-2	NUP188	Nucleoporin NUP188 homolog	4396
NaN	NaN	NaN	NaN	NaN	NaN	NaN	NaN	NaN	NaN	NaN	NaN	Unmodified	32626700	67078900	11374	12837	0.14332	58929	52769	76233000	1	0	0	0	0	0	0	0	0	AAAAGRFPAQVPSAHQPSASGGAAAAAAAPAAPAAPR	Q8NHG8	ZNRF2	E3 ubiquitin-protein ligase ZNRF2	5684
NaN	NaN	NaN	NaN	NaN	NaN	NaN	NaN	1	1	1	1	Unmodified	13727600	75753200	11659	10772	37035	53001	92312	161810000	2	0	0	0	0	0	0	0	0	AAAAGRIPTNYLR	Q8TCS8	PNPT1	Polyribonucleotide nucleotidyltransferase 1, mitochondrial	5767
1	1	1	1	1	1	1	1	1	1	1	1	Acetyl (Protein N-term)	20411100	10687200	1815	18125	4.4129e-41	15797	13868	10153000000	50	0	0	0	0	0	0	0	0	AAAAKPNNLSLVVHGPGDLR	Q00796;Q00796-2	SORD	Sorbitol dehydrogenase	3233;3234
NaN	NaN	NaN	NaN	NaN	NaN	NaN	NaN	NaN	NaN	NaN	NaN	Carbamidomethyl (C)	16307900	78857400	1266	12797	24282	60549	42534	157370000	1	1	0	0	0	0	0	0	0	AAAALCTLYHEAGQR	Q8NFZ5	TNIP2	TNFAIP3-interacting protein 2	5673
NaN	1	NaN	NaN	NaN	1	NaN	1	NaN	NaN	NaN	NaN	Acetyl (Protein N-term);Carbamidomethyl (C)	31635000	49793700	22795	23097	3.8744e-17	12408	11266	663340000	12	1	0	0	0	0	0	0	0	AAAALGSSSGSASPAVAELCQNTPETFLEASK	Q96IV0;Q96IV0-2;Q96IV0-3	NGLY1	Peptide-N(4)-(N-acetyl-beta-glucosaminyl)asparagine amidase	6409
1	1	1	1	NaN	NaN	NaN	NaN	NaN	NaN	NaN	NaN	Unmodified	9454700	4702	58861	5301	14536	7326	43922	80371000	6	0	0	0	0	0	0	0	0	AAAALMQDR	Q13671;Q13671-2	RIN1	Ras and Rab interactor 1	3671
NaN	NaN	NaN	1	NaN	NaN	NaN	NaN	1	1	1	NaN	Acetyl (Protein N-term)	76945600	45587100	59237	48101	1558	75131	10855	119170000	1	0	0	0	0	0	0	0	0	AAAALRR	Q9BSF4	C19orf52	Uncharacterized protein C19orf52	6828
NaN	NaN	NaN	NaN	NaN	NaN	NaN	NaN	NaN	NaN	NaN	NaN	Acetyl (Protein N-term)	13566600	65683200	1429	15608	4.9014e-18	14396	12472	493440000	20	0	0	0	0	0	0	0	0	AAAAMAAAAGGGAGAAR	Q9NX46	ADPRHL2	Poly(ADP-ribose) glycohydrolase ARH3	7813
NaN	NaN	NaN	NaN	NaN	NaN	NaN	NaN	NaN	NaN	NaN	2	Acetyl (Protein N-term);Oxidation (M)	13726500	65174600	10489	99976	0.94193	95573	76302	44666000	3	0	0	0	1	0	0	0	0	AAAAMAAAAGGGAGAAR	Q9NX46	ADPRHL2	Poly(ADP-ribose) glycohydrolase ARH3	7813
NaN	NaN	NaN	NaN	NaN	NaN	NaN	NaN	NaN	NaN	1	1	Unmodified	11285800	57750200	58052	47426	7819	7617	53127	0	3	0	0	0	0	0	0	0	0	AAAANIDEVQK	Q15596	NCOA2	Nuclear receptor coactivator 2	3999
NaN	NaN	NaN	NaN	1	1	1	2	NaN	NaN	NaN	1	Acetyl (Protein N-term);Carbamidomethyl (C)	33146800	67578300	23011	2307	1.0416e-22	12764	11722	1259100000	11	1	0	0	0	0	0	0	0	AAAANSGSSLPLFDCPTWAGKPPPGLHLDVVK	Q12972	PPP1R8	Nuclear inhibitor of protein phosphatase 1;Activator of RNA decay	3496
NaN	NaN	NaN	NaN	NaN	NaN	NaN	NaN	NaN	NaN	NaN	NaN	Acetyl (Protein N-term)	28242700	27473700	1236	14051	0.0087841	68942	57089	26262000	2	0	0	0	0	0	0	0	0	AAAAPAAAAASSEAPAASATAEPEAGDQDSR	Q15283-2;Q15283	RASA2	Ras GTPase-activating protein 2	3942
1	NaN	1	1	NaN	NaN	NaN	NaN	1	1	1	1	Unmodified	34428200	82489000	22127	2201	8.4919e-07	75035	70681	931010000	11	0	0	0	0	0	0	0	0	AAAAPAATTATPPPEGAPPQPGVHNLPVPTLFGTVK	Q9UPT8	ZC3H4	Zinc finger CCCH domain-containing protein 4	8390
1	1	1	1	1	1	2	NaN	1	1	1	1	Acetyl (Protein N-term)	79938200	38243100	35243	26514	69881	64265	1071	887060000	14	0	0	0	0	0	0	0	0	AAAAPDSR	Q9Y3B9	RRP15	RRP15-like protein	8552
1	2	1	1	2	2	2	1	2	2	1	1	Unmodified	26413000	29971100	15668	15168	0.00021134	96052	83561	3782500000	36	0	0	0	0	0	0	0	0	AAAAPGASPSPGGDAAWSEAGPGPRPLAR	P52701;P52701-3;P52701-2	MSH6	DNA mismatch repair protein Msh6	2747
NaN	NaN	NaN	NaN	NaN	NaN	NaN	NaN	NaN	NaN	NaN	NaN	Acetyl (Protein N-term)	34427300	72562900	24783	23761	93174	4127	35175	34035000	1	0	0	0	0	0	0	0	0	AAAAPNAGGSAPETAGSAEAPLQYSLLLQYLVGDK	Q9Y584	TIMM22	Mitochondrial import inner membrane translocase subunit Tim22	8652
NaN	NaN	NaN	NaN	NaN	NaN	NaN	NaN	NaN	NaN	NaN	NaN	Acetyl (Protein N-term)	13125900	58952300	69151	74572	53265	81865	60963	44764000	1	0	0	0	0	0	0	0	0	AAAAPVAADDDER	Q9H5N1;Q9H5N1-2	RABEP2	Rab GTPase-binding effector protein 2	7303
1	1	1	1	1	1	1	1	1	1	1	1	Acetyl (Protein N-term)	14686900	69063400	67508	6393	3.2348e-47	22898	19506	874590000	30	0	0	0	0	0	0	0	0	AAAAPVAADDDERR	Q9H5N1;Q9H5N1-2	RABEP2	Rab GTPase-binding effector protein 2	7303
NaN	NaN	1	NaN	1	NaN	1	1	1	1	1	1	Acetyl (Protein N-term)	16247900	79174500	61041	48889	35426	73156	53479	255230000	9	0	0	0	0	0	0	0	0	AAAAPVAADDDERRR	Q9H5N1;Q9H5N1-2	RABEP2	Rab GTPase-binding effector protein 2	7303
NaN	NaN	NaN	NaN	NaN	NaN	NaN	NaN	NaN	NaN	NaN	NaN	Unmodified	31526500	65061400	2572	24801	7.0132e-24	1114	10126	4298200	3	0	0	0	0	0	0	0	0	AAAAQFQVPWLESVLIVVSNNIDEEALAR	Q6XQN6;Q6XQN6-3;Q6XQN6-2	NAPRT	Nicotinate phosphoribosyltransferase	4803
1	1	1	2	1	1	NaN	1	1	1	1	1	Acetyl (Protein N-term)	20890700	69148800	22314	22293	2.1711e-83	26801	22591	2848500000	35	0	0	0	0	0	0	0	0	AAAAQLSLTQLSSGNPVYEK	P42566	EPS15	Epidermal growth factor receptor substrate 15	2404
NaN	NaN	NaN	NaN	NaN	NaN	NaN	1	NaN	NaN	NaN	NaN	Acetyl (Protein N-term)	7153610	36130100	57012	-14619	48205	4637	71522	0	1	0	0	0	0	0	0	0	0	AAAAQSR	Q16795	NDUFA9	NADH dehydrogenase [ubiquinone] 1 alpha subcomplex subunit 9, mitochondrial	4119
1	1	1	1	1	1	1	1	1	1	1	1	Unmodified	23191100	10777900	16684	17195	7.5415e-13	14073	12669	4555500000	65	0	0	0	0	0	0	0	0	AAAASAAEAGIATTGTEDSDDALLK	P55036	PSMD4	26S proteasome non-ATPase regulatory subunit 4	2841
NaN	1	1	NaN	1	NaN	1	1	NaN	NaN	NaN	NaN	Unmodified	11836200	619701	93002	8378	10472	73327	59324	94122000	0	0	0	0	0	0	0	0	0	AAAASVPNADGLK	A1X283	SH3PXD2B	SH3 and PX domain-containing protein 2B	19
NaN	NaN	NaN	NaN	NaN	NaN	NaN	NaN	NaN	NaN	NaN	NaN	Acetyl (Protein N-term)	12126100	6098650	99125	97867	35828	10847	68621	381720000	13	0	0	0	0	0	0	0	0	AAAATAAEGVPSR	Q8TBC3;Q8TBC3-2	SHKBP1	SH3KBP1-binding protein 1	5738
1	1	1	1	1	NaN	NaN	NaN	1	NaN	NaN	NaN	Acetyl (Protein N-term)	25673500	34559800	20624	19409	0.001328	92426	78572	322210000	2	0	0	0	0	0	0	0	0	AAAATAAEGVPSRGPPGEVIHLNVGGK	Q8TBC3;Q8TBC3-2	SHKBP1	SH3KBP1-binding protein 1	5738
NaN	NaN	NaN	NaN	NaN	NaN	NaN	NaN	NaN	1	NaN	NaN	Acetyl (Protein N-term);Oxidation (M)	10325000	50222800	75724	72967	82556	56432	343	19977000	2	0	0	0	1	0	0	0	0	AAAATMAAAAR	Q8N1B4	VPS52	Vacuolar protein sorting-associated protein 52 homolog	5394
NaN	NaN	NaN	NaN	NaN	NaN	NaN	NaN	NaN	NaN	NaN	NaN	Acetyl (Protein N-term)	10165100	50731400	10821	12129	22639	74376	36073	0	1	0	0	0	0	0	0	0	0	AAAATMAAAAR	Q8N1B4	VPS52	Vacuolar protein sorting-associated protein 52 homolog	5394
1	1	1	1	1	1	1	1	1	1	1	1	Carbamidomethyl (C)	34497500	74738400	1825	18245	2.7872e-09	78542	68998	1063600000	22	1	0	0	0	0	0	0	0	AAAAVAAAASSCRPLGSGAGPGPTGAAPVSAPAPGPGPAGK	Q9NRL3;Q9NRL3-3	STRN4	Striatin-4	7617
NaN	1	1	1	1	NaN	NaN	1	NaN	NaN	NaN	NaN	Unmodified	62836600	36565900	18992	17575	25112	84609	13543	5979800000	6	0	0	0	0	0	0	0	0	AAAAVAR	O75489;O75489-2	NDUFS3	NADH dehydrogenase [ubiquinone] iron-sulfur protein 3, mitochondrial	822
NaN	NaN	NaN	NaN	NaN	NaN	NaN	NaN	NaN	NaN	NaN	NaN	Unmodified	11676500	6499380	91974	1029	76235	82749	61449	360650000	9	0	0	0	0	0	0	0	0	AAAAVEPDVVVK	Q9BQE4	VIMP	Selenoprotein S	6775
1	1	1	1	1	1	1	1	1	1	1	1	Acetyl (Protein N-term)	19059000	90414900	67404	66439	5.2606e-87	1699	15114	2078000000	52	0	0	0	0	0	0	0	0	AAAAVGAGHGAGGPGAASSSGGAR	Q96K37	SLC35E1	Solute carrier family 35 member E1	6453
1	1	1	2	1	1	1	1	1	1	1	1	Acetyl (Protein N-term)	84144100	44061400	47965	4881	24713	11061	67488	5826300000	39	0	0	0	0	0	0	0	0	AAAAVQGGR	Q15005	SPCS2	Signal peptidase complex subunit 2	3870
1	NaN	1	1	1	1	2	1	NaN	1	1	1	Acetyl (Protein N-term)	18699100	91085700	23146	23305	6.3117e-30	21603	1853	1580700000	25	0	0	0	0	0	0	0	0	AAAAVSESWPELELAER	Q8N1G4	LRRC47	Leucine-rich repeat-containing protein 47	5400
1	1	1	1	1	1	1	1	2	1	1	NaN	Acetyl (Protein N-term)	21550500	54561400	23232	21964	0.00080274	10517	75482	1735900000	14	0	0	0	0	0	0	0	0	AAAAVSESWPELELAERER	Q8N1G4	LRRC47	Leucine-rich repeat-containing protein 47	5400
1	NaN	1	1	1	1	1	NaN	1	1	1	1	Acetyl (Protein N-term)	81643400	43413200	5468	50636	73865	11673	6576	1316000000	15	0	0	0	0	0	0	0	0	AAAAVSSAK	P49914	MTHFS	5-formyltetrahydrofolate cyclo-ligase	2620
1	1	1	1	1	1	1	1	1	1	1	1	Unmodified	94054500	54541400	64908	59596	20466	12657	88433	976860000	24	0	0	0	0	0	0	0	0	AAAAVVAAAAR	Q8WWH5	TRUB1	Probable tRNA pseudouridine synthase 1	5914
1	1	1	1	1	1	1	1	1	1	1	1	Acetyl (Protein N-term)	11025800	57710800	18355	18395	3.3247e-23	1942	14848	12327000000	96	0	0	0	0	0	0	0	0	AAAAVVEFQR	O00231;O00231-2	PSMD11	26S proteasome non-ATPase regulatory subunit 11	234
1	1	1	1	1	1	1	1	1	2	1	2	Acetyl (Protein N-term)	13657700	76563700	23673	23692	28573	10783	82993	2122400000	35	0	0	0	0	0	0	0	0	AAAAVVVPAEWIK	Q8NI27	THOC2	THO complex subunit 2	5704
1	1	1	1	1	1	1	1	NaN	NaN	NaN	NaN	2 Carbamidomethyl (C);Acetyl (Protein N-term)	22840200	21229100	11419	10445	0.65705	80156	6385	224830000	6	2	0	0	0	0	0	0	0	AAADAEAVPARGEPQQDCCVK	Q9H9B1;Q9H9B1-3;Q9H9B1-4	EHMT1	Histone-lysine N-methyltransferase EHMT1	7388
NaN	NaN	NaN	NaN	NaN	NaN	NaN	NaN	NaN	NaN	NaN	NaN	Unmodified	98747700	47739400	26187	34334	81187	45158	26718	2396000000	11	0	0	0	0	0	0	0	0	AAADFATHGK	Q8TDZ2;Q8TDZ2-4	MICAL1	Protein-methionine sulfoxide oxidase MICAL1	5806
NaN	NaN	NaN	NaN	NaN	NaN	NaN	NaN	NaN	NaN	NaN	NaN	Acetyl (Protein N-term)	2359200	20195400	2135	22902	15591	51301	36532	39319000	1	0	0	0	0	0	0	0	0	AAADGALPEAAALEQPAELPASVR	P23025	XPA	DNA repair protein complementing XP-A cells	1930
NaN	NaN	NaN	NaN	1	1	1	1	1	1	1	1	Acetyl (Protein N-term)	21580800	79379100	25376	25384	1.7635e-08	18825	16171	1548800000	78	0	0	0	0	0	0	0	0	AAADGDDSLYPIAVLIDELR	P30153	PPP2R1A	Serine/threonine-protein phosphatase 2A 65 kDa regulatory subunit A alpha isoform	2124
1	1	1	1	1	1	1	1	NaN	NaN	NaN	NaN	Acetyl (Protein N-term)	3012500	50400900	252	24576	1.7154e-49	19377	17079	2205100000	17	0	0	0	0	0	0	0	0	AAADGDDSLYPIAVLIDELRNEDVQLR	P30153	PPP2R1A	Serine/threonine-protein phosphatase 2A 65 kDa regulatory subunit A alpha isoform	2124
NaN	NaN	NaN	NaN	NaN	NaN	NaN	NaN	NaN	NaN	NaN	NaN	Carbamidomethyl (C)	1417660	66197700	3986	34522	14762	75566	19003	42779000	1	1	0	0	0	0	0	0	0	AAADGDRDCVLQK	Q96D53;Q96D53-2	ADCK4	AarF domain-containing protein kinase 4	6251
1	1	1	1	1	1	1	1	1	1	1	NaN	Acetyl (Protein N-term)	21789500	95261500	79732	78206	1.2798e-17	15517	14503	878330000	38	0	0	0	0	0	0	0	0	AAADGGGPGGASVGTEEDGGGVGHR	A6NHR9;A6NHR9-2	SMCHD1	Structural maintenance of chromosomes flexible hinge domain-containing protein 1	67
NaN	NaN	NaN	NaN	NaN	NaN	NaN	NaN	NaN	NaN	NaN	NaN	Carbamidomethyl (C)	15206800	67518400	87591	98327	91198	49482	42443	364050000	1	1	0	0	0	0	0	0	0	AAADLMAYCEAHAK	P59768	GNG2	Guanine nucleotide-binding protein G(I)/G(S)/G(O) subunit gamma-2	2924
NaN	NaN	NaN	NaN	NaN	NaN	NaN	NaN	NaN	NaN	NaN	NaN	Carbamidomethyl (C)	32835600	56418300	21589	21589	0.53443	57347	45697	74618000	1	1	0	0	0	0	0	0	0	AAADLMAYCEAHAKEDPLLTPVPASENPFR	P59768	GNG2	Guanine nucleotide-binding protein G(I)/G(S)/G(O) subunit gamma-2	2924
NaN	NaN	NaN	NaN	NaN	NaN	NaN	NaN	NaN	NaN	NaN	NaN	Unmodified	19459300	93160900	14877	16694	54205	29687	19348	42938000	1	0	0	0	0	0	0	0	0	AAADSDPNLDPLMNPHIR	O95159	ZFPL1	Zinc finger protein-like 1	988
NaN	NaN	NaN	NaN	NaN	NaN	NaN	NaN	NaN	1	NaN	NaN	Oxidation (M)	1578750	7460400	99415	93399	1521	73067	73067	31603000	1	0	0	0	1	0	0	0	0	AAADTLQGPMQAAYR	Q6P2E9;Q6P2E9-2	EDC4	Enhancer of mRNA-decapping protein 4	4683
1	1	1	1	1	NaN	1	NaN	NaN	NaN	NaN	NaN	Unmodified	15627500	75112600	61354	46955	14513	32068	11115	113760000	2	0	0	0	0	0	0	0	0	AAADTLQGPMQAAYR	Q6P2E9;Q6P2E9-2	EDC4	Enhancer of mRNA-decapping protein 4	4683
1	1	1	1	2	2	2	1	1	2	2	1	Unmodified	90145100	45051000	22481	1685	59266	11366	35545	2720300000	21	0	0	0	0	0	0	0	0	AAAEAAAEAK	Q9UNF1;Q9UNF1-2	MAGED2	Melanoma-associated antigen D2	8352
2	2	2	2	2	2	2	2	NaN	NaN	NaN	NaN	2 Carbamidomethyl (C);Acetyl (Protein N-term)	33274	39995600	20574	20737	1.2084e-122	23534	2153	9472700000	79	2	0	0	0	0	0	0	0	AAAEAANCIMEVSCGQAESSEKPNAEDMTSK	Q99873-4	PRMT1	Protein arginine N-methyltransferase 1	6734
1	1	2	2	1	NaN	1	2	NaN	NaN	NaN	NaN	2 Carbamidomethyl (C);Acetyl (Protein N-term);Oxidation (M)	33433900	39487100	18841	19208	9.7392e-75	20262	20262	1379200000	30	2	0	0	1	0	0	0	0	AAAEAANCIMEVSCGQAESSEKPNAEDMTSK	Q99873-4	PRMT1	Protein arginine N-methyltransferase 1	6734
1	1	1	1	1	2	NaN	1	NaN	NaN	NaN	NaN	2 Carbamidomethyl (C);Acetyl (Protein N-term);Oxidation (K)	33433900	39487100	201	20155	1.82e-38	16043	16043	951130000	14	2	0	1	0	0	0	0	0	AAAEAANCIMEVSCGQAESSEKPNAEDMTSK	Q99873-4	PRMT1	Protein arginine N-methyltransferase 1	6734
NaN	NaN	NaN	NaN	NaN	NaN	1	NaN	NaN	NaN	NaN	NaN	2 Carbamidomethyl (C);Acetyl (Protein N-term);Oxidation (P)	33433900	39487100	19711	20112	4.3094e-16	12033	12033	183850000	3	2	0	0	0	1	0	0	0	AAAEAANCIMEVSCGQAESSEKPNAEDMTSK	Q99873-4	PRMT1	Protein arginine N-methyltransferase 1	6734
1	1	1	1	1	1	1	1	1	NaN	NaN	1	Unmodified	85446100	46101600	37863	38739	95982	10901	6432	1326200000	19	0	0	0	0	0	0	0	0	AAAEAAVPR	Q9NZQ3-3;Q9NZQ3;Q9NZQ3-4;Q9NZQ3-2;Q9NZQ3-5	NCKIPSD	NCK-interacting protein with SH3 domain	7921
NaN	NaN	NaN	NaN	NaN	NaN	NaN	NaN	NaN	NaN	NaN	NaN	Acetyl (Protein N-term)	10444500	44721600	31338	39101	75102	96342	80198	1541300000	28	0	0	0	0	0	0	0	0	AAAEAGGDDAR	A6NDG6	PGP	Phosphoglycolate phosphatase	53
2	2	2	2	2	2	2	2	2	2	2	2	Unmodified	16637700	76894400	10948	10857	2.801e-265	31687	27466	6399600000	99	0	0	0	0	0	0	0	0	AAAEDVNVTFEDQQK	Q9NQP4	PFDN4	Prefoldin subunit 4	7567
NaN	NaN	NaN	NaN	NaN	NaN	NaN	NaN	NaN	NaN	NaN	NaN	Unmodified	20189900	99089800	10708	10708	3614	69935	52234	88116000	1	0	0	0	0	0	0	0	0	AAAEDVNVTFEDQQKINK	Q9NQP4	PFDN4	Prefoldin subunit 4	7567
NaN	NaN	NaN	NaN	NaN	NaN	NaN	NaN	NaN	NaN	NaN	NaN	Acetyl (Protein N-term)	15396400	6437440	60985	58329	77711	89548	72522	40972000	1	0	0	0	0	0	0	0	0	AAAEEEDGGPEGPNR	Q99942	RNF5	E3 ubiquitin-protein ligase RNF5	6738
2	2	2	2	NaN	NaN	NaN	1	2	2	2	2	Acetyl (Protein N-term)	18247900	78744800	59926	48572	0.097769	12574	99623	609410000	12	0	0	0	0	0	0	0	0	AAAEEEDGGPEGPNRER	Q99942	RNF5	E3 ubiquitin-protein ligase RNF5	6738
NaN	NaN	NaN	NaN	NaN	NaN	NaN	NaN	NaN	NaN	NaN	NaN	Acetyl (Protein N-term)	11105600	55570400	33427	3901	17661	14148	10633	2811700000	41	0	0	0	0	0	0	0	0	AAAEEEPKPK	P55263;P55263-3	ADK	Adenosine kinase	2860
1	1	NaN	NaN	1	1	NaN	1	1	NaN	NaN	NaN	Acetyl (Protein N-term);Carbamidomethyl (C)	32804600	45652600	25642	24272	1.3223e-134	24042	22916	125670000	10	1	0	0	0	0	0	0	0	AAAEEGCSVGAEADRELEELLESALDDFDK	P40855	PEX19	Peroxisomal biogenesis factor 19	2355
NaN	1	1	1	1	1	1	1	1	1	1	1	Unmodified	11626100	60947100	56303	55217	0.80009	94616	76807	808820000	34	0	0	0	0	0	0	0	0	AAAEEGHIIPR	O95551;O95551-2;O95551-3	TDP2	Tyrosyl-DNA phosphodiesterase 2	1062
NaN	NaN	NaN	NaN	NaN	NaN	NaN	NaN	NaN	NaN	NaN	NaN	Unmodified	94251300	51344500	87368	89135	11664	69905	42276	690230000	13	0	0	0	0	0	0	0	0	AAAEELLAR	O15357	INPPL1	Phosphatidylinositol 3,4,5-trisphosphate 5-phosphatase 2	469
NaN	NaN	1	NaN	NaN	NaN	1	NaN	NaN	NaN	NaN	NaN	Unmodified	23801100	11426100	13211	13103	16919	50783	42303	76046000	5	0	0	0	0	0	0	0	0	AAAEELQEAAGAGDGATENGVQPPK	Q9H9Y2	RPF1	Ribosome production factor 1	7402
1	1	1	1	1	2	2	1	1	2	1	NaN	Unmodified	8584450	44469700	26462	24953	61635	91626	38072	4707300000	26	0	0	0	0	0	0	0	0	AAAEEQIK	Q96P70	IPO9	Importin-9	6537
NaN	NaN	NaN	NaN	NaN	NaN	NaN	NaN	NaN	NaN	NaN	NaN	Unmodified	36459300	92539200	24651	24663	0.96571	54703	48209	112730000	1	0	0	0	0	0	0	0	0	AAAEEQIKVLEVTEEFGVHLAELTVDPQGALAIR	Q96P70	IPO9	Importin-9	6537
2	1	1	1	1	1	1	1	NaN	1	NaN	NaN	Acetyl (Protein N-term)	28034100	40819900	24526	24582	4.7079e-128	3049	25997	2626800000	37	0	0	0	0	0	0	0	0	AAAEGPVGDGELWQTWLPNHVVFLR	Q99567	NUP88	Nuclear pore complex protein Nup88	6677
NaN	NaN	NaN	NaN	NaN	NaN	NaN	NaN	NaN	NaN	NaN	NaN	Unmodified	21309700	9745800	23779	25343	0.30862	12338	10213	149690000	11	0	0	0	0	0	0	0	0	AAAEIYEEFLAAFEGSDGNK	O15042-2;O15042	U2SURP	U2 snRNP-associated SURP motif-containing protein	404
1	1	1	1	1	1	NaN	1	1	1	1	1	Unmodified	2358140	13795700	24068	23531	2.3935e-05	13614	11943	1968000000	14	0	0	0	0	0	0	0	0	AAAEIYEEFLAAFEGSDGNKVK	O15042-2;O15042	U2SURP	U2 snRNP-associated SURP motif-containing protein	404
NaN	NaN	NaN	NaN	NaN	NaN	NaN	NaN	NaN	NaN	NaN	NaN	Carbamidomethyl (C)	24952700	27032500	16284	18219	51967	41446	28125	99306000	1	1	0	0	0	0	0	0	0	AAAELALSCLPHAHALNPNEIQR	A7E2V4-5;A7E2V4;A7E2V4-3;A7E2V4-4;A7E2V4-2	ZSWIM8	Zinc finger SWIM domain-containing protein 8	86
NaN	NaN	1	NaN	NaN	NaN	1	NaN	NaN	NaN	NaN	NaN	Acetyl (Protein N-term);Carbamidomethyl (C)	34707700	76566000	25589	23959	48235	4127	30465	23795000	1	1	0	0	0	0	0	0	0	AAAEPAVLALPNSGAGGAGAPSGTVPVLFCFSVFAR	Q96CN7	ISOC1	Isochorismatase domain-containing protein 1	6234
NaN	NaN	NaN	NaN	NaN	NaN	NaN	NaN	1	1	1	NaN	Acetyl (Protein N-term)	83941400	41373100	39308	37208	96508	10128	40575	768270000	7	0	0	0	0	0	0	0	0	AAAEPSPR	Q53H96;Q53H96-2	PYCRL	Pyrroline-5-carboxylate reductase 3	4285
1	1	1	1	NaN	1	1	1	1	1	1	1	Unmodified	10145500	54580800	58679	57706	80813	10165	35573	2401000000	18	0	0	0	0	0	0	0	0	AAAEQAISVR	Q01780;Q01780-2	EXOSC10	Exosome component 10	3270
NaN	NaN	NaN	NaN	NaN	NaN	NaN	NaN	NaN	NaN	NaN	NaN	Unmodified	95950400	50360900	18349	26886	25136	92838	44414	721320000	23	0	0	0	0	0	0	0	0	AAAESDLKR	Q92608	DOCK2	Dedicator of cytokinesis protein 2	6009
1	1	NaN	2	1	1	1	1	NaN	NaN	NaN	1	Acetyl (Protein N-term)	98749900	49852300	74738	71286	19896	11704	62487	811030000	23	0	0	0	0	0	0	0	0	AAAETQSLR	Q13523	PRPF4B	Serine/threonine-protein kinase PRP4 homolog	3631
1	1	1	1	1	1	1	1	1	1	1	1	Unmodified	12026700	66592300	1499	14753	0.85241	11371	90966	3327300000	60	0	0	0	0	0	0	0	0	AAAEVAGQFVIK	P02786	TFRC	Transferrin receptor protein 1;Transferrin receptor protein 1, serum form	1236
1	1	1	1	1	1	1	1	1	1	1	1	Unmodified	14897000	7048870	96055	94882	0.33066	14876	13349	8280400000	76	0	0	0	0	0	0	0	0	AAAEVNQDYGLDPK	P07954-2;P07954	FH	Fumarate hydratase, mitochondrial	1396
NaN	NaN	NaN	NaN	NaN	NaN	NaN	NaN	NaN	NaN	NaN	NaN	Acetyl (Protein N-term)	35928300	83480300	24354	23493	5.629e-59	16429	15183	571230000	3	0	0	0	0	0	0	0	0	AAAFEASGALAAVATAMPAEHVAVQVPAPEPTPGPVR	Q9UHI6;Q9UHI6-2	DDX20	Probable ATP-dependent RNA helicase DDX20	8132
1	1	1	2	1	1	1	1	NaN	1	NaN	1	Unmodified	16628100	81008100	1166	1163	3.8902e-37	23192	18156	4749200000	91	0	0	0	0	0	0	0	0	AAAFEEQENETVVVK	Q9Y490	TLN1	Talin-1	8599
1	1	1	1	1	1	NaN	1	1	1	1	1	Unmodified	19199500	94763700	10544	10039	9.2377e-30	14433	12218	1074900000	15	0	0	0	0	0	0	0	0	AAAFEEQENETVVVKEK	Q9Y490	TLN1	Talin-1	8599
1	1	1	1	1	1	1	NaN	2	1	1	1	Unmodified	10045300	52909500	78702	77776	0.16118	143	1015	4462700000	35	0	0	0	0	0	0	0	0	AAAFEQLQK	O94826	TOMM70A	Mitochondrial import receptor subunit TOM70	929
NaN	NaN	NaN	NaN	NaN	NaN	NaN	NaN	NaN	NaN	NaN	NaN	Carbamidomethyl (C)	4533200	20097400	24016	23277	9.6658e-51	14339	13577	645220000	4	1	0	0	0	0	0	0	0	AAAFVTSPPLSPDPTTPDYINSLLASGDLQLSGSAHCTFSTAQK	Q14195-2			3750
1	1	1	1	1	2	1	1	2	2	2	1	Unmodified	13076900	69459700	64909	62158	1.3126e-08	14591	11307	1432600000	38	0	0	0	0	0	0	0	0	AAAGAAATHLEVAR	Q96S52	PIGS	GPI transamidase component PIG-S	6612
NaN	1	NaN	NaN	1	1	1	NaN	1	1	1	1	Acetyl (Protein N-term)	13497100	70516200	15403	14158	26506	91937	69197	83607000	3	0	0	0	0	0	0	0	0	AAAGAAATHLEVAR	Q96S52	PIGS	GPI transamidase component PIG-S	6612
NaN	NaN	NaN	NaN	NaN	NaN	NaN	NaN	NaN	NaN	NaN	NaN	Acetyl (Protein N-term)	2068050	49022500	21669	21282	0.39746	96734	73816	160060000	3	0	0	0	0	0	0	0	0	AAAGARPVELGFAESAPAWR	Q16342-3;Q16342;Q16342-5;Q16342-2;Q16342-4	PDCD2	Programmed cell death protein 2	4064
1	1	1	1	1	1	1	2	1	1	1	1	Unmodified	8233710	37119700	17502	17862	76736	87754	35967	28070000000	24	0	0	0	0	0	0	0	0	AAAGEDYK	P23381;P23381-2	WARS	Tryptophan--tRNA ligase, cytoplasmic;T1-TrpRS;T2-TrpRS	1941
1	1	1	1	1	1	1	1	1	1	1	1	Carbamidomethyl (C)	15236600	65622200	87139	85864	2.6751e-09	14949	12201	3755100000	57	1	0	0	0	0	0	0	0	AAAGEFADDPCSSVK	P35221;P35221-2	CTNNA1	Catenin alpha-1	2247
NaN	NaN	NaN	NaN	NaN	NaN	NaN	NaN	1	NaN	NaN	NaN	Oxidation (C);Oxidation (K);Oxidation (P)	15146200	61950300	10675	92359	2251	50194	29891	0	1	0	1	1	0	1	0	0	0	AAAGEFADDPCSSVK	P35221;P35221-2	CTNNA1	Catenin alpha-1	2247
1	1	1	NaN	NaN	NaN	NaN	NaN	NaN	NaN	NaN	NaN	Carbamidomethyl (C)	16797600	75733300	75236	66859	10776	65943	52842	316250000	2	1	0	0	0	0	0	0	0	AAAGEFADDPCSSVKR	P35221;P35221-2	CTNNA1	Catenin alpha-1	2247
2	2	2	2	2	2	2	2	1	1	1	1	Carbamidomethyl (C)	1758860	85704800	1749	17518	5.5619e-233	29617	25848	10529000000	264	1	0	0	0	0	0	0	0	AAAGELQEDSGLCVLAR	Q96C19	EFHD2	EF-hand domain-containing protein D2	6218
NaN	NaN	NaN	NaN	NaN	NaN	NaN	NaN	NaN	NaN	NaN	NaN	Acetyl (Protein N-term)	80037800	37768000	22739	24349	64614	60436	24041	142160000	5	0	0	0	0	0	0	0	0	AAAGGAEGR	Q86UK7-3;Q86UK7;Q86UK7-2	ZNF598	Zinc finger protein 598	5096
1	1	1	1	1	1	1	1	1	1	1	1	Acetyl (Protein N-term)	95647900	47879100	21239	11948	0.051804	14736	11729	1911000000	14	0	0	0	0	0	0	0	0	AAAGGAEGRR	Q86UK7-3;Q86UK7;Q86UK7-2	ZNF598	Zinc finger protein 598	5096
NaN	1	1	1	1	1	1	1	NaN	1	1	1	Acetyl (Protein N-term)	61431400	313623	14408	-98433	25991	52231	11311	191210000	1	0	0	0	0	0	0	0	0	AAAGGAR	P10109	FDX1	Adrenodoxin, mitochondrial	1514
1	1	1	1	1	1	1	1	1	1	1	1	Acetyl (Protein N-term)	11125300	53228300	32151	32754	5.3345e-60	20903	18086	8305800000	52	0	0	0	0	0	0	0	0	AAAGGGGGGAAAAGR	Q9UL25	RAB21	Ras-related protein Rab-21	8268
1	1	1	1	1	1	1	1	NaN	NaN	NaN	NaN	Carbamidomethyl (C)	19629800	98015600	20591	20864	0.65271	86455	70317	814280000	23	1	0	0	0	0	0	0	0	AAAGGLAMLTSMRPTLCSR	Q9H3U1;Q9H3U1-3;Q9H3U1-2	UNC45A	Protein unc-45 homolog A	7262;7263
1	1	1	1	1	1	1	1	1	1	1	1	Unmodified	22200800	77087700	67663	66972	6.085e-07	88239	79745	1982600000	49	0	0	0	0	0	0	0	0	AAAGGQGSAVAAEAEPGKEEPPAR	Q9GZT9;Q9GZT9-2	EGLN1	Egl nine homolog 1	7126
1	NaN	1	1	1	1	1	1	1	1	1	1	Unmodified	13316100	60657000	33446	34238	60602	96745	76968	2454800000	30	0	0	0	0	0	0	0	0	AAAGLGGGDSGDGTAR	Q96T51;Q96T51-3	RUFY1	RUN and FYVE domain-containing protein 1	6638;6639
NaN	NaN	NaN	NaN	NaN	NaN	NaN	NaN	NaN	NaN	NaN	NaN	Unmodified	35078400	83955400	25288	24954	3.7919e-10	89793	84191	132900000	7	0	0	0	0	0	0	0	0	AAAGLTVALMPVLNQVAGLLGSGEGGLTESWAEAVR	Q5RKV6	EXOSC6	Exosome complex component MTR3	4391
NaN	NaN	NaN	NaN	NaN	NaN	NaN	NaN	NaN	NaN	NaN	NaN	Acetyl (Protein N-term);Carbamidomethyl (C)	42240100	83032200	24124	25694	1.5604e-12	76358	72284	73489000	2	1	0	0	0	0	0	0	0	AAAGLVAVAAAAEYSGTVASGGNLPGVHCGPSSGAGPGFGPGSWSR	Q96II8;Q96II8-4;Q96II8-2;Q96II8-3	LRCH3	Leucine-rich repeat and calponin homology domain-containing protein 3	6403
1	1	1	1	1	1	1	1	1	1	1	1	Unmodified	18599400	93774100	11773	118	0.92332	80389	66037	963060000	25	0	0	0	0	0	0	0	0	AAAGQESEGPAVGPPQPLGK	O14497;O14497-2	ARID1A	AT-rich interactive domain-containing protein 1A	309
NaN	NaN	NaN	NaN	NaN	NaN	NaN	NaN	NaN	1	NaN	NaN	Unmodified	10625200	52065600	45062	30125	30173	74165	52315	0	1	0	0	0	0	0	0	0	0	AAAGSAAGGFQR	Q8NFD5;Q8NFD5-2;Q8NFD5-3	ARID1B	AT-rich interactive domain-containing protein 1B	5657
NaN	NaN	NaN	NaN	NaN	NaN	NaN	NaN	NaN	NaN	NaN	NaN	Oxidation (C);Oxidation (Y)	1460680	68304600	22695	31246	18694	67897	67897	1146600000	5	0	1	0	0	0	0	0	1	AAAGSAYRCFKER	Q9UJJ7	RPUSD1	RNA pseudouridylate synthase domain-containing protein 1	8195
NaN	NaN	NaN	NaN	NaN	NaN	NaN	NaN	NaN	NaN	NaN	NaN	Unmodified	18789900	99117300	17494	18419	0.21177	11837	94991	29497000	4	0	0	0	0	0	0	0	0	AAAGSLPGLQAQLAQAEQR	Q9BQS8;Q9BQS8-4	FYCO1	FYVE and coiled-coil domain-containing protein 1	6784
2	2	2	2	1	1	1	NaN	2	1	1	1	Acetyl (Protein N-term)	80043900	43921700	6808	62735	19436	77318	30654	667280000	9	0	0	0	0	0	0	0	0	AAAGVVSGK	Q8TC07-2;Q8TC07	TBC1D15	TBC1 domain family member 15	5751
NaN	NaN	NaN	NaN	NaN	NaN	NaN	NaN	NaN	NaN	NaN	NaN	Carbamidomethyl (C)	32406400	64487600	24514	23941	0.0021865	72228	5398	179350000	2	1	0	0	0	0	0	0	0	AAAGYAACLLPGAGARPEVEALDASLEDLLTR	Q9NUP1	BLOC1S4	Biogenesis of lysosome-related organelles complex 1 subunit 4	7701
2	2	2	2	2	2	2	2	1	2	2	2	Carbamidomethyl (C)	27164100	41190400	21241	21026	2.8357e-12	13486	1274	7060400000	83	1	0	0	0	0	0	0	0	AAAHCAHVFTTVSQITAIEAQHLLK	P13807-2;P13807	GYS1	Glycogen [starch] synthase, muscle	1640
1	2	2	2	2	1	2	1	2	2	2	2	Carbamidomethyl (C)	16667600	7634220	14279	13802	8.131e-127	25801	22718	12194000000	62	1	0	0	0	0	0	0	0	AAAHHYGAQCDKPNK	P51970	NDUFA8	NADH dehydrogenase [ubiquinone] 1 alpha subcomplex subunit 8	2727
NaN	NaN	NaN	NaN	NaN	NaN	NaN	NaN	NaN	NaN	NaN	NaN	2 Carbamidomethyl (C)	25031300	13073700	60051	58171	10205	78456	70744	282430000	2	2	0	0	0	0	0	0	0	AAAHHYGAQCDKPNKEFMLCR	P51970	NDUFA8	NADH dehydrogenase [ubiquinone] 1 alpha subcomplex subunit 8	2727
1	1	1	1	1	1	1	1	1	1	1	1	Unmodified	14338100	81029600	15433	14888	58953	58116	4324	253960000	13	0	0	0	0	0	0	0	0	AAAHLQGLIQVASR	Q9BR61	ACBD6	Acyl-CoA-binding domain-containing protein 6	6785
NaN	NaN	NaN	NaN	NaN	NaN	NaN	NaN	NaN	NaN	NaN	NaN	Carbamidomethyl (C)	10105300	5331350	37963	39824	33787	47869	24724	86399000	0	1	0	0	0	0	0	0	0	AAAHQLCLK	Q53GG5-2;Q53GG5;Q53GG5-3	PDLIM3	PDZ and LIM domain protein 3	4274
2	3	2	2	2	3	3	3	2	3	2	2	Carbamidomethyl (C)	2264130	12595200	2112	21059	0	37901	33622	47031000000	98	1	0	0	0	0	0	0	0	AAAIGIDLGTTYSCVGVFQHGK	P0DMV9;P0DMV8;P0DMV8-2	HSPA1B;HSPA1A	Heat shock 70 kDa protein 1B;Heat shock 70 kDa protein 1A	1510
NaN	NaN	NaN	NaN	NaN	NaN	NaN	NaN	NaN	NaN	NaN	NaN	Unmodified	12977700	77178500	1735	18292	15063	69979	60292	35791000	0	0	0	0	0	0	0	0	0	AAAIGITQVVISR	Q96NB2	SFXN2	Sideroflexin-2	6521
NaN	NaN	NaN	NaN	NaN	NaN	NaN	NaN	NaN	NaN	NaN	NaN	Unmodified	13756800	67656400	11038	1223	0.025568	13128	89175	45039000	3	0	0	0	0	0	0	0	0	AAAIQTMSLDAER	O75326;O75326-2	SEMA7A	Semaphorin-7A	781
NaN	NaN	NaN	NaN	NaN	NaN	NaN	NaN	NaN	NaN	NaN	NaN	Unmodified	77541900	41881600	21818	21567	26975	6321	10574	189430000	1	0	0	0	0	0	0	0	0	AAAISTSR	Q9NVU7;Q9NVU7-2	SDAD1	Protein SDA1 homolog	7757
NaN	NaN	NaN	NaN	NaN	NaN	NaN	NaN	NaN	NaN	NaN	NaN	Acetyl (Protein N-term)	43159300	92652600	19353	19059	8.5873e-08	80693	79321	1508300000	6	0	0	0	0	0	0	0	0	AAAKDTHEDHDTSTENTDESNHDPQFEPIVSLPEQEIK	P43487-2;P43487	RANBP1	Ran-specific GTPase-activating protein	2449
1	1	1	1	1	1	1	1	1	1	1	1	Unmodified	16958400	84277800	14785	15042	16777	83045	62741	997190000	26	0	0	0	0	0	0	0	0	AAALAAAVAQDPAASGAPSS	Q8TAE8	GADD45GIP1	Growth arrest and DNA damage-inducible proteins-interacting protein 1	5716
NaN	NaN	NaN	NaN	NaN	NaN	NaN	NaN	NaN	NaN	1	NaN	Carbamidomethyl (C)	12896600	66493700	1058	10379	0.52748	1054	51903	166090000	5	1	0	0	0	0	0	0	0	AAALASGCTVEIK	Q8IYS1	PM20D2	Peptidase M20 domain-containing protein 2	5340
NaN	NaN	NaN	NaN	NaN	NaN	NaN	NaN	NaN	NaN	NaN	NaN	Unmodified	17318600	86140500	18821	19983	11119	10565	9197	106470000	5	0	0	0	0	0	0	0	0	AAALATVNAWAEQTGMK	Q14008;Q14008-3;Q14008-2	CKAP5	Cytoskeleton-associated protein 5	3709
NaN	NaN	NaN	NaN	NaN	NaN	NaN	NaN	NaN	NaN	NaN	NaN	Unmodified	34176800	67623600	2363	2271	4.7826e-06	91086	77546	287460000	1	0	0	0	0	0	0	0	0	AAALATVNAWAEQTGMKEWLEGEDLSEELKK	Q14008;Q14008-3;Q14008-2	CKAP5	Cytoskeleton-associated protein 5	3709
1	1	1	1	1	1	1	1	NaN	NaN	NaN	NaN	Carbamidomethyl (C)	74735900	35852400	32744	29649	47491	44973	66022	10491000000	3	1	0	0	0	0	0	0	0	AAALCDK	Q9Y2T4;Q9Y2T4-3;Q9Y2T4-2;Q9Y2T4-4	PPP2R2C	Serine/threonine-protein phosphatase 2A 55 kDa regulatory subunit B gamma isoform	8500;8501
1	1	1	1	1	1	1	1	1	1	1	1	2 Carbamidomethyl (C)	13636200	6224200	80449	79336	0.00014165	14389	10474	1853500000	42	2	0	0	0	0	0	0	0	AAALCNACELSGK	Q7Z392;Q7Z392-4;Q7Z392-3	TRAPPC11	Trafficking protein particle complex subunit 11	4972
NaN	NaN	NaN	NaN	NaN	NaN	NaN	NaN	NaN	NaN	NaN	NaN	Unmodified	12926500	65133500	16134	15668	56369	50353	31573	0	1	0	0	0	0	0	0	0	0	AAALDPAWPEPR	Q8N0Z6	TTC5	Tetratricopeptide repeat protein 5	5380
1	1	1	1	1	1	1	1	NaN	NaN	1	1	Unmodified	80342100	42112500	53941	53779	71323	89142	52586	8909800000	37	0	0	0	0	0	0	0	0	AAALEAMK	P31948;P31948-3;P31948-2	STIP1	Stress-induced-phosphoprotein 1	2188;2189
1	1	1	1	1	1	1	NaN	NaN	NaN	1	1	Oxidation (M)	81941600	41603900	27692	15749	16463	64567	42796	660910000	4	0	0	0	1	0	0	0	0	AAALEAMK	P31948;P31948-3;P31948-2	STIP1	Stress-induced-phosphoprotein 1	2188;2189
3	2	2	2	NaN	NaN	NaN	1	4	4	4	4	Oxidation (M)	1326650	64895200	4808	38047	0.34283	14417	14417	6858200000	39	0	0	0	1	0	0	0	0	AAALEAMKDYTK	P31948;P31948-3;P31948-2	STIP1	Stress-induced-phosphoprotein 1	2188;2189
2	2	2	2	2	2	2	2	2	2	2	2	Unmodified	1310650	6540380	992	98622	7.6735e-13	17364	13145	17678000000	81	0	0	0	0	0	0	0	0	AAALEAMKDYTK	P31948;P31948-3;P31948-2	STIP1	Stress-induced-phosphoprotein 1	2188;2189
NaN	NaN	1	NaN	NaN	NaN	NaN	NaN	NaN	NaN	NaN	NaN	Oxidation (K)	1326650	64895200	53445	37155	44453	12351	12351	20479000	1	0	0	1	0	0	0	0	0	AAALEAMKDYTK	P31948;P31948-3;P31948-2	STIP1	Stress-induced-phosphoprotein 1	2188;2189
2	1	1	1	1	1	1	1	1	1	1	1	Unmodified	10035500	5450800	16331	16747	7.3251e-12	18213	11121	13282000000	92	0	0	0	0	0	0	0	0	AAALEFLNR	P31948;P31948-2	STIP1	Stress-induced-phosphoprotein 1	2188;2189
2	2	2	2	3	2	2	2	2	2	2	2	Unmodified	16078300	83075600	20918	20755	1.2467e-125	28583	23074	60233000000	115	0	0	0	0	0	0	0	0	AAALEFLNRFEEAK	P31948;P31948-2	STIP1	Stress-induced-phosphoprotein 1	2188;2189
NaN	NaN	NaN	NaN	NaN	NaN	NaN	NaN	NaN	NaN	NaN	NaN	Unmodified	17639300	93186700	18002	19165	0.018273	11932	10095	3235800000	35	0	0	0	0	0	0	0	0	AAALEFLNRFEEAKR	P31948;P31948-2	STIP1	Stress-induced-phosphoprotein 1	2188;2189
1	1	1	1	1	1	NaN	1	1	1	1	1	Unmodified	87647100	47051800	80358	76729	69734	8955	50331	1772200000	18	0	0	0	0	0	0	0	0	AAALEQFK	Q13423	NNT	NAD(P) transhydrogenase, mitochondrial	3596
NaN	NaN	NaN	NaN	NaN	NaN	NaN	NaN	NaN	NaN	NaN	NaN	Acetyl (Protein N-term)	26071500	14735200	16991	18603	0.091591	83312	756	165050000	3	0	0	0	0	0	0	0	0	AAALGASGGAGAGDDDFDQFDKPGAER	Q96EV2;Q96EV2-2	RBM33	RNA-binding protein 33	6301
NaN	NaN	NaN	NaN	NaN	NaN	NaN	NaN	NaN	NaN	NaN	NaN	Unmodified	65642200	42211100	44834	52258	37531	75131	23142	408660000	4	0	0	0	0	0	0	0	0	AAALLAK	Q92575	UBXN4	UBX domain-containing protein 4	6000
NaN	NaN	NaN	NaN	NaN	NaN	NaN	NaN	NaN	NaN	NaN	NaN	Unmodified	18851100	11491700	2334	23223	44399	54805	50634	19796000	1	0	0	0	0	0	0	0	0	AAALPAKPPNLDAALALLR	Q96GI7	FAM89A	Protein FAM89A	6354
NaN	NaN	NaN	NaN	NaN	NaN	NaN	NaN	NaN	NaN	NaN	NaN	Unmodified	1260640	63501700	10942	19797	45613	25342	24246	53747000	1	0	0	0	0	0	0	0	0	AAALQPDFDVSK	Q07002-3	CDK18	Cyclin-dependent kinase 18	3382
NaN	NaN	NaN	NaN	NaN	NaN	NaN	NaN	NaN	1	1	NaN	Unmodified	25564000	39988300	21931	22376	0.0063095	94449	87089	318780000	3	0	0	0	0	0	0	0	0	AAALQPLPATHAALYHGMALALLSR	Q9BWH6;Q9BWH6-2;Q9BWH6-3	RPAP1	RNA polymerase II-associated protein 1	6966
NaN	NaN	NaN	NaN	NaN	NaN	NaN	NaN	NaN	NaN	NaN	NaN	Unmodified	19039100	90981100	17923	17176	37022	10055	70114	104850000	6	0	0	0	0	0	0	0	0	AAALQYPSPSAAQDMVER	P56945;P56945-3;P56945-5;P56945-7;P56945-2;P56945-6;P56945-4;P56945-8	BCAR1	Breast cancer anti-estrogen resistance protein 1	2900;2901
NaN	NaN	NaN	NaN	NaN	NaN	NaN	NaN	NaN	NaN	1	NaN	Unmodified	16979300	93119900	20566	19879	66489	75376	64271	28203000	1	0	0	0	0	0	0	0	0	AAALRAEITDAEGLGLK	Q14203-3;Q14203-4;Q14203-6;Q14203;Q14203-5;Q14203-2	DCTN1	Dynactin subunit 1	3753
NaN	NaN	NaN	NaN	NaN	NaN	NaN	NaN	NaN	NaN	NaN	NaN	Carbamidomethyl (C)	40980600	56088300	24292	25862	0.01526	57088	52556	153390000	1	1	0	0	0	0	0	0	0	AAALSPEDETWEVLEEAPPPVFPLRPGGLPGLCEWLR	Q8WZA9	IRGQ	Immunity-related GTPase family Q protein	5972
2	1	1	1	NaN	1	NaN	NaN	1	1	2	NaN	Unmodified	14328100	80783600	22932	22791	1.6787e-07	15542	1321	2241400000	46	0	0	0	0	0	0	0	0	AAALVLQTIWGYK	O60716-5;O60716-3;O60716-8;O60716-7;O60716-2;O60716;O60716-13;O60716-11;O60716-6;O60716-4;O60716-21;O60716-19;O60716-16;O60716-15;O60716-10;O60716-9;O60716-24;O60716-23;O60716-18;O60716-17;O60716-14;O60716-12;O60716-22;O60716-20;O60716-29;O60716-27;O60716-32;O60716-31;O60716-26;O60716-25;O60716-30;O60716-28	CTNND1	Catenin delta-1	697
1	1	1	1	1	1	1	1	1	NaN	1	1	Unmodified	1030520	52296400	38483	3959	2.3259e-11	17006	1159	6421500000	48	0	0	0	0	0	0	0	0	AAAMANNLQK	Q14498-2;Q14498;Q14498-3	RBM39	RNA-binding protein 39	3778
NaN	NaN	NaN	NaN	NaN	1	NaN	NaN	NaN	2	2	2	Oxidation (M)	10465200	51787800	23128	14069	0.44096	1339	10101	1674400000	5	0	0	0	1	0	0	0	0	AAAMANNLQK	Q14498-2;Q14498;Q14498-3	RBM39	RNA-binding protein 39	3778
1	1	1	1	1	1	1	1	NaN	NaN	NaN	NaN	Acetyl (Protein N-term)	16907500	74682800	11078	10868	6.9315e-83	21942	19398	1882300000	49	0	0	0	0	0	0	0	0	AAAMDVDTPSGTNSGAGK	P62877	RBX1	E3 ubiquitin-protein ligase RBX1;E3 ubiquitin-protein ligase RBX1, N-terminally processed	3070
NaN	NaN	NaN	NaN	1	1	NaN	1	2	2	2	2	Acetyl (Protein N-term);Oxidation (M)	17067400	74174300	79629	69212	1.3926e-21	17548	14071	270680000	11	0	0	0	1	0	0	0	0	AAAMDVDTPSGTNSGAGK	P62877	RBX1	E3 ubiquitin-protein ligase RBX1;E3 ubiquitin-protein ligase RBX1, N-terminally processed	3070
2	2	1	1	1	NaN	NaN	NaN	3	4	4	4	Acetyl (Protein N-term);Oxidation (M)	18348400	83670600	5984	4969	2.0888e-40	19003	15285	2815800000	32	0	0	0	1	0	0	0	0	AAAMDVDTPSGTNSGAGKK	P62877	RBX1	E3 ubiquitin-protein ligase RBX1;E3 ubiquitin-protein ligase RBX1, N-terminally processed	3070
1	2	2	2	2	2	2	2	NaN	NaN	NaN	NaN	Acetyl (Protein N-term)	18188400	84179100	89969	87714	5.0831e-54	20827	18157	5848000000	59	0	0	0	0	0	0	0	0	AAAMDVDTPSGTNSGAGKK	P62877	RBX1	E3 ubiquitin-protein ligase RBX1;E3 ubiquitin-protein ligase RBX1, N-terminally processed	3070
NaN	NaN	NaN	NaN	NaN	NaN	NaN	NaN	1	NaN	1	NaN	Oxidation (M)	13016200	61731800	81637	6725	2087	1019	1019	0	2	0	0	0	1	0	0	0	0	AAAMTPPEEELK	Q15042;Q15042-4	RAB3GAP1	Rab3 GTPase-activating protein catalytic subunit	3889
NaN	NaN	NaN	NaN	NaN	NaN	NaN	NaN	NaN	NaN	NaN	1	Oxidation (M)	14577200	71842900	60094	50856	70411	53448	41529	91473000	3	0	0	0	1	0	0	0	0	AAAMTPPEEELKR	Q15042;Q15042-4	RAB3GAP1	Rab3 GTPase-activating protein catalytic subunit	3889
NaN	NaN	NaN	NaN	NaN	NaN	NaN	NaN	NaN	NaN	NaN	NaN	Unmodified	14417200	72351400	78477	80558	66185	54524	38387	222460000	10	0	0	0	0	0	0	0	0	AAAMTPPEEELKR	Q15042;Q15042-4	RAB3GAP1	Rab3 GTPase-activating protein catalytic subunit	3889
1	1	1	1	1	1	1	1	NaN	NaN	NaN	NaN	Acetyl (Protein N-term)	81341700	41670800	10267	99231	22555	86086	53616	1390000000	42	0	0	0	0	0	0	0	0	AAAMVPGR	O43598;O43598-2	DNPH1	2'-deoxynucleoside 5'-phosphate N-hydrolase 1	565
NaN	NaN	NaN	NaN	NaN	NaN	NaN	NaN	1	1	1	NaN	Acetyl (Protein N-term);Oxidation (M)	82941200	41162200	58635	61351	19429	86086	45514	601300000	29	0	0	0	1	0	0	0	0	AAAMVPGR	O43598;O43598-2	DNPH1	2'-deoxynucleoside 5'-phosphate N-hydrolase 1	565
1	1	1	1	1	2	1	1	1	NaN	1	1	Unmodified	97249900	49885800	29548	28899	0.0022056	15263	83715	9876900000	31	0	0	0	0	0	0	0	0	AAANEQLTR	Q9NX63	CHCHD3	MICOS complex subunit MIC19	7820
1	1	1	1	1	1	1	1	1	NaN	1	NaN	Unmodified	85039300	39333000	29844	3078	24304	11182	44781	2353300000	18	0	0	0	0	0	0	0	0	AAANFSDR	A5YKK6;A5YKK6-2;A5YKK6-3;A5YKK6-4	CNOT1	CCR4-NOT transcription complex subunit 1	43
NaN	NaN	NaN	NaN	NaN	NaN	NaN	NaN	NaN	NaN	NaN	NaN	Acetyl (Protein N-term)	68240100	40137500	72293	71719	26067	64563	26917	63655000	0	0	0	0	0	0	0	0	0	AAAPALK	Q9NTJ4-2;Q9NTJ4;Q9NTJ4-4;Q9NTJ4-3	MAN2C1	Alpha-mannosidase 2C1	7675
2	2	2	2	2	2	2	2	NaN	NaN	NaN	NaN	Carbamidomethyl (C)	23560200	19891700	16815	17187	8.7107e-69	21482	20267	10421000000	136	1	0	0	0	0	0	0	0	AAAPAPEEEMDECEQALAAEPK	P26641;P26641-2	EEF1G	Elongation factor 1-gamma	2019
4	4	4	3	4	4	4	4	4	4	4	4	Carbamidomethyl (C);Oxidation (M)	23720100	14806300	12819	12314	9.9758e-22	16692	16692	6811000000	111	1	0	0	1	0	0	0	0	AAAPAPEEEMDECEQALAAEPK	P26641;P26641-2	EEF1G	Elongation factor 1-gamma	2019
NaN	NaN	NaN	1	NaN	NaN	NaN	NaN	NaN	NaN	NaN	NaN	Carbamidomethyl (C);Oxidation (P)	23720100	14806300	12209	1175	0.09407	93776	93776	635710000	15	1	0	0	0	1	0	0	0	AAAPAPEEEMDECEQALAAEPK	P26641;P26641-2	EEF1G	Elongation factor 1-gamma	2019
1	1	1	1	1	1	1	1	1	1	1	1	Carbamidomethyl (C)	12976400	6448700	88482	86775	0.031851	12375	10346	17990000000	80	1	0	0	0	0	0	0	0	AAAPAPVSEAVCR	P20810-10;P20810-6;P20810-9;P20810-7;P20810-8;P20810;P20810-4;P20810-5;P20810-2;P20810-3	CAST	Calpastatin	1869;1870
NaN	NaN	NaN	NaN	NaN	NaN	NaN	NaN	NaN	NaN	NaN	NaN	Unmodified	12406200	62340600	11128	10488	13767	69825	86632	184950000	2	0	0	0	0	0	0	0	0	AAAPAPVSEAVCR	P20810-10;P20810-6;P20810-9;P20810-7;P20810-8;P20810;P20810-4;P20810-5;P20810-2;P20810-3	CAST	Calpastatin	1869;1870
NaN	NaN	NaN	NaN	NaN	NaN	NaN	NaN	NaN	NaN	NaN	NaN	Unmodified	1356720	71499800	77193	82878	97467	11039	82645	3499900000	24	0	0	0	0	0	0	0	0	AAAPDVAPAPGPAPR	Q96D96-4;Q96D96;Q96D96-3	HVCN1	Voltage-gated hydrogen channel 1	6254
1	NaN	NaN	NaN	1	1	1	1	NaN	NaN	NaN	1	Unmodified	13367000	69868000	1454	1472	14406	10598	82546	1567100000	17	0	0	0	0	0	0	0	0	AAAPGVEDEPLLR	P31350;P31350-2	RRM2	Ribonucleoside-diphosphate reductase subunit M2	2171
1	NaN	1	1	1	1	NaN	1	1	1	1	NaN	Unmodified	18329400	93807500	14692	13741	18515	66335	53953	348530000	3	0	0	0	0	0	0	0	0	AAAPGVEDEPLLRENPR	P31350;P31350-2	RRM2	Ribonucleoside-diphosphate reductase subunit M2	2171
NaN	NaN	NaN	1	NaN	NaN	NaN	1	1	1	1	1	Unmodified	19890400	39186100	12552	11435	0.84404	9351	80472	293920000	3	0	0	0	0	0	0	0	0	AAAPGVEDEPLLRENPRR	P31350;P31350-2	RRM2	Ribonucleoside-diphosphate reductase subunit M2	2171
NaN	NaN	NaN	NaN	NaN	NaN	NaN	NaN	NaN	NaN	NaN	NaN	Unmodified	18249900	98865400	22954	22657	0.52363	10196	91298	399560000	19	0	0	0	0	0	0	0	0	AAAPLFTGFLVLHSEPR	Q8NDA8	MROH1	Maestro heat-like repeat-containing protein family member 1	5612
NaN	NaN	NaN	NaN	NaN	NaN	NaN	NaN	NaN	NaN	NaN	NaN	Acetyl (Protein N-term);Carbamidomethyl (C)	1691810	81299800	22381	22888	0.11531	12009	84579	690740000	21	1	0	0	0	0	0	0	0	AAAPPSYCFVAFPPR	Q12765	SCRN1	Secernin-1	3450
NaN	NaN	NaN	NaN	NaN	NaN	NaN	NaN	NaN	NaN	NaN	NaN	Acetyl (Protein N-term)	87945600	45626400	43605	44732	16412	49358	30264	29499000	2	0	0	0	0	0	0	0	0	AAAPQAPGR	P78345	RPP38	Ribonuclease P protein subunit p38	3137
NaN	NaN	NaN	NaN	1	1	1	1	NaN	NaN	NaN	NaN	Unmodified	22700900	90235400	16453	172	16748	74048	65228	792090000	23	0	0	0	0	0	0	0	0	AAAPQAWAGPMEEPPQAQAPPR	Q16643;Q16643-3;Q16643-2	DBN1	Drebrin	4093;4094
NaN	NaN	NaN	NaN	NaN	NaN	NaN	NaN	NaN	NaN	NaN	NaN	Oxidation (M)	22860900	85150000	11822	13116	0.44604	82586	82586	180650000	4	0	0	0	1	0	0	0	0	AAAPQAWAGPMEEPPQAQAPPR	Q16643;Q16643-3;Q16643-2	DBN1	Drebrin	4093;4094
NaN	NaN	NaN	NaN	1	1	1	1	NaN	NaN	NaN	NaN	Acetyl (Protein N-term)	91246600	46649500	48636	32609	31923	50127	20788	63659000	2	0	0	0	0	0	0	0	0	AAAPREEK	Q6P3S1-4	DENND1B	DENN domain-containing protein 1B	4689
NaN	1	NaN	NaN	1	NaN	1	1	NaN	1	NaN	1	Unmodified	23081200	11559800	70024	55109	15766	369	27736	125180000	4	0	0	0	0	0	0	0	0	AAAPRPPVSAASGRPQDDTDSSR	Q8TF74	WIPF2	WAS/WASL-interacting protein family member 2	5840
NaN	NaN	NaN	1	1	2	1	1	1	1	1	1	Carbamidomethyl (C)	13777300	73262200	2199	21886	0.003477	1274	98671	4374800000	31	1	0	0	0	0	0	0	0	AAAQCYIDLIIK	P53618	COPB1	Coatomer subunit beta	2785
1	1	1	1	NaN	NaN	1	NaN	1	1	1	1	Carbamidomethyl (C)	21640800	83418600	23113	2156	0.00023259	1423	12704	1388200000	6	1	0	0	0	0	0	0	0	AAAQCYIDLIIKESDNNVK	P53618	COPB1	Coatomer subunit beta	2785
1	1	1	1	1	1	1	1	1	NaN	1	1	Acetyl (Protein N-term)	10004600	4573870	39345	32898	19742	10262	79569	1760000000	24	0	0	0	0	0	0	0	0	AAAQEADGAR	O96005	CLPTM1	Cleft lip and palate transmembrane protein 1	1132
NaN	NaN	NaN	NaN	NaN	NaN	NaN	NaN	NaN	NaN	NaN	NaN	Unmodified	24671800	18267500	17666	18115	8.7262e-06	10572	97494	1071100000	24	0	0	0	0	0	0	0	0	AAAQGPEGDIQEQELQSEELGLR	Q7Z6J4;Q7Z6J4-4	FGD2	FYVE, RhoGEF and PH domain-containing protein 2	5030
2	2	2	2	2	2	2	2	2	2	2	2	Unmodified	19560000	24662000	82278	81209	1.1671e-119	31807	2594	20620000000	153	0	0	0	0	0	0	0	0	AAAQLLQSQAQQSGAQQTK	Q9NVA2;Q9NVA2-2	2011-09-01	Septin-11	7727
1	1	1	1	NaN	NaN	NaN	NaN	1	1	1	1	Unmodified	20841000	97429200	67363	64683	1.4335e-09	15528	13489	1120500000	19	0	0	0	0	0	0	0	0	AAAQLLQSQAQQSGAQQTKK	Q9NVA2;Q9NVA2-2	2011-09-01	Septin-11	7727
1	1	1	1	1	1	1	1	1	1	1	1	Unmodified	1112620	61897300	86619	85236	21876	12582	85549	1437300000	46	0	0	0	0	0	0	0	0	AAAQQLGEVVK	O14981	BTAF1	TATA-binding protein-associated factor 172	396
NaN	NaN	NaN	NaN	NaN	NaN	NaN	NaN	NaN	NaN	NaN	NaN	Unmodified	12726300	62512100	14579	15362	30248	10766	82742	405570000	8	0	0	0	0	0	0	0	0	AAAQYYLGNFR	O95801	TTC4	Tetratricopeptide repeat protein 4	1100
1	1	1	1	NaN	1	NaN	NaN	1	1	1	1	Acetyl (Protein N-term)	13226900	69426300	14033	12518	23122	96113	67157	144110000	5	0	0	0	0	0	0	0	0	AAARDPPEVSLR	O14772;O14772-2	FPGT	Fucose-1-phosphate guanylyltransferase	353
NaN	NaN	NaN	NaN	NaN	NaN	NaN	NaN	NaN	NaN	NaN	NaN	Unmodified	23802400	23617100	23744	25323	3.6699e-06	11784	1026	234260000	12	0	0	0	0	0	0	0	0	AAARPLLTDLYQATMALGYWR	Q6XQN6;Q6XQN6-3;Q6XQN6-2	NAPRT	Nicotinate phosphoribosyltransferase	4803
1	1	1	1	1	1	1	1	1	1	1	1	Acetyl (Protein N-term)	93952500	52501300	56654	53822	83069	73665	25491	3295800000	11	0	0	0	0	0	0	0	0	AAARPSLGR	Q96AB3;Q96AB3-2;Q96AB3-3	ISOC2	Isochorismatase domain-containing protein 2, mitochondrial	6156
NaN	NaN	NaN	NaN	NaN	NaN	NaN	NaN	NaN	NaN	NaN	NaN	Unmodified	2241140	13896000	19813	18823	3598	51029	43917	18398000	1	0	0	0	0	0	0	0	0	AAASEAPQDVTYAQLHSLTLR	Q8N423-4;Q8N423-2;Q8N423;O75023-2;O75023;O75023-3	LILRB2;LILRB5	Leukocyte immunoglobulin-like receptor subfamily B member 2;Leukocyte immunoglobulin-like receptor subfamily B member 5	5442
NaN	NaN	NaN	NaN	NaN	NaN	NaN	NaN	NaN	NaN	NaN	NaN	Carbamidomethyl (C)	26591200	12135400	81059	83469	15533	70994	56832	458260000	7	1	0	0	0	0	0	0	0	AAASGQPRPEMQCPAEHEEDMYR	Q96BN8	OTULIN	Ubiquitin thioesterase otulin	6198
1	1	1	1	1	NaN	NaN	1	1	1	1	1	Acetyl (Protein N-term)	10005300	53015800	89241	88324	0.00017275	1551	91538	3199200000	52	0	0	0	0	0	0	0	0	AAASGSVLQR	Q5VWZ2;Q5VWZ2-2	LYPLAL1	Lysophospholipase-like protein 1	4520
NaN	NaN	NaN	NaN	NaN	NaN	NaN	NaN	NaN	NaN	NaN	NaN	Acetyl (Protein N-term)	10655100	50908800	98465	11019	55202	6404	37438	0	1	0	0	0	0	0	0	0	0	AAASGYTDLR	Q6P6C2;Q6P6C2-1	ALKBH5	RNA demethylase ALKBH5	4703
NaN	NaN	NaN	NaN	NaN	NaN	NaN	NaN	1	1	1	1	Acetyl (Protein N-term)	13226500	64664400	10222	94469	0.042288	13587	10693	323140000	6	0	0	0	0	0	0	0	0	AAASGYTDLREK	Q6P6C2;Q6P6C2-1	ALKBH5	RNA demethylase ALKBH5	4703
1	1	1	1	1	NaN	1	1	1	1	1	1	Unmodified	24932800	28232900	18893	18862	1.7458e-37	17614	15541	2240200000	48	0	0	0	0	0	0	0	0	AAASLAAVSGTAAASLGSAQPTDLGAHK	Q7Z5L9;Q7Z5L9-2	IRF2BP2	Interferon regulatory factor 2-binding protein 2	5016;5017
NaN	NaN	NaN	NaN	NaN	NaN	NaN	NaN	NaN	NaN	NaN	NaN	Unmodified	26352800	27994600	2241	21449	0.079532	91883	78437	277890000	13	0	0	0	0	0	0	0	0	AAASMGDTLSEQQLGDSDIPVIVYR	Q96P48;Q96P48-3;Q96P48-4;Q96P48-1;Q96P48-2;Q96P48-7;Q96P48-5	ARAP1	Arf-GAP with Rho-GAP domain, ANK repeat and PH domain-containing protein 1	6534
1	1	1	1	1	1	1	1	1	1	1	1	Unmodified	98845000	45017600	36037	36731	62241	12162	94094	6091600000	51	0	0	0	0	0	0	0	0	AAASTDYYK	P08559;P08559-4;P08559-3;P08559-2	PDHA1	Pyruvate dehydrogenase E1 component subunit alpha, somatic form, mitochondrial	1419
NaN	NaN	NaN	NaN	NaN	NaN	NaN	NaN	NaN	NaN	NaN	NaN	Unmodified	24012000	20215400	24167	24803	49678	45011	34865	37515000	1	0	0	0	0	0	0	0	0	AAASVLTTSMVTMEPGYLFLGSR	Q10570	CPSF1	Cleavage and polyadenylation specificity factor subunit 1	3443
NaN	NaN	1	1	1	1	1	1	NaN	NaN	NaN	NaN	Carbamidomethyl (C)	2103900	89898900	1645	17489	0.51357	86479	69795	177730000	5	1	0	0	0	0	0	0	0	AAASVMCHIEPDDGDDFVR	Q5JUR7	TEX30	Testis-expressed sequence 30 protein	4362
1	1	NaN	1	1	1	1	1	NaN	NaN	1	1	Acetyl (Protein N-term)	20110600	62606800	23528	23034	2317	7221	57635	330550000	5	0	0	0	0	0	0	0	0	AAASVTPPGSLELLQPGFSK	Q12933-4;Q12933-3;Q12933;Q12933-2	TRAF2	TNF receptor-associated factor 2	3489
1	1	1	1	1	1	1	1	1	1	1	1	Unmodified	10985200	51931800	28945	29615	1.1081e-06	15876	11773	11522000000	59	0	0	0	0	0	0	0	0	AAATAEEPDPK	Q99733-2;Q99733	NAP1L4	Nucleosome assembly protein 1-like 4	6715
NaN	NaN	NaN	1	NaN	1	2	NaN	NaN	NaN	NaN	NaN	Carbamidomethyl (C)	33325300	52892000	21857	2259	0.0015672	91086	74554	753070000	5	1	0	0	0	0	0	0	0	AAATDHRQELIECVANSDEQLGEMFLEEK	Q96RP9;Q96RP9-2	GFM1	Elongation factor G, mitochondrial	6597
1	1	1	1	1	1	1	1	1	1	1	1	Acetyl (Protein N-term)	16298000	79582700	12008	11602	1.6563e-83	22572	15194	2582700000	43	0	0	0	0	0	0	0	0	AAATGAVAASAASGQAEGK	Q9NWH9	SLTM	SAFB-like transcription modulator	7777
2	1	2	1	2	1	NaN	2	2	2	2	1	Acetyl (Protein N-term)	17578900	89079000	97766	95997	1.8019e-40	22416	18276	2328100000	45	0	0	0	0	0	0	0	0	AAATGAVAASAASGQAEGKK	Q9NWH9	SLTM	SAFB-like transcription modulator	7777
NaN	NaN	NaN	NaN	1	NaN	1	1	NaN	NaN	NaN	1	Acetyl (Protein N-term)	10285100	51383900	65342	66297	1956	70399	24383	1694100000	13	0	0	0	0	0	0	0	0	AAATGDPGLSK	O95352;O95352-2;O95352-3	ATG7	Ubiquitin-like modifier-activating enzyme ATG7	1030
NaN	NaN	NaN	NaN	NaN	NaN	NaN	NaN	NaN	NaN	NaN	NaN	Unmodified	15888600	85730600	15538	15811	15802	93011	70537	653840000	15	0	0	0	0	0	0	0	0	AAATGLPEGPAVPVPSR	Q8N1S5;Q8N1S5-2	SLC39A11	Zinc transporter ZIP11	5402
1	NaN	1	1	1	1	1	1	1	NaN	NaN	2	Acetyl (Protein N-term)	17038500	85188600	23054	23099	2.2649e-95	2317	20427	4891000000	37	0	0	0	0	0	0	0	0	AAATGPSFWLGNETLK	P12955;P12955-3;P12955-2	PEPD	Xaa-Pro dipeptidase	1604
NaN	1	1	1	NaN	NaN	NaN	NaN	1	NaN	NaN	NaN	Acetyl (Protein N-term)	27985100	51193500	24912	25211	1.35e-50	19224	17636	599150000	5	0	0	0	0	0	0	0	0	AAATGPSFWLGNETLKVPLALFALNR	P12955;P12955-3;P12955-2	PEPD	Xaa-Pro dipeptidase	1604
1	1	1	1	1	1	1	1	1	1	1	1	Unmodified	10745700	56693700	92104	87045	26101	11701	80313	750520000	23	0	0	0	0	0	0	0	0	AAATIDSLASR	Q9NVC6	MED17	Mediator of RNA polymerase II transcription subunit 17	7729
NaN	NaN	NaN	NaN	NaN	NaN	NaN	1	NaN	NaN	NaN	NaN	Acetyl (Protein N-term);Carbamidomethyl (C)	30725800	58417400	23101	2368	2.2691e-17	12849	12156	965040000	6	1	0	0	0	0	0	0	0	AAATIVHDTSEAVELCPAYGLYLKPITK	Q02040;Q02040-2;Q02040-3	AKAP17A	A-kinase anchor protein 17A	3280
NaN	1	1	1	1	1	1	1	1	1	1	NaN	Unmodified	76142800	42831800	22499	21157	39074	99799	35023	1364300000	14	0	0	0	0	0	0	0	0	AAATLTSK	Q9UDW1;Q9UDW1-2	UQCR10	Cytochrome b-c1 complex subunit 9	8077
1	1	1	1	NaN	NaN	NaN	NaN	NaN	NaN	NaN	NaN	Unmodified	1155610	60702800	11047	10259	19312	10688	89061	162150000	3	0	0	0	0	0	0	0	0	AAATMATPLPGR	Q03252	LMNB2	Lamin-B2	3314
NaN	NaN	NaN	NaN	NaN	NaN	NaN	NaN	2	2	1	1	Oxidation (M)	11716000	60194200	73542	6271	17602	10002	80923	144950000	6	0	0	0	1	0	0	0	0	AAATMATPLPGR	Q03252	LMNB2	Lamin-B2	3314
NaN	NaN	1	1	NaN	1	NaN	NaN	NaN	NaN	1	NaN	Unmodified	62835400	35442500	87478	72064	23827	86086	50981	293830000	37	0	0	0	0	0	0	0	0	AAATPAK	P19338	NCL	Nucleolin	1815
1	1	1	1	2	1	1	1	2	2	2	1	Unmodified	13266400	64155900	30859	3009	8.8006e-24	18529	16605	22198000000	58	0	0	0	0	0	0	0	0	AAATPESQEPQAK	P49006	MARCKSL1	MARCKS-related protein	2553
1	1	1	1	2	1	1	NaN	NaN	NaN	1	1	Unmodified	87144000	43994600	15067	15436	12031	10342	61917	3253000000	18	0	0	0	0	0	0	0	0	AAATQPDAK	Q7KZF4	SND1	Staphylococcal nuclease domain-containing protein 1	4912
NaN	NaN	NaN	NaN	NaN	NaN	NaN	NaN	NaN	NaN	NaN	NaN	Unmodified	22540700	65460400	16473	16359	0.0082982	78794	64334	581630000	4	0	0	0	0	0	0	0	0	AAATQPDAKDTPDEPWAFPAR	Q7KZF4	SND1	Staphylococcal nuclease domain-containing protein 1	4912
NaN	NaN	NaN	NaN	NaN	NaN	NaN	NaN	NaN	NaN	NaN	NaN	Unmodified	10114700	46953100	37944	44335	0.0071191	14534	98971	709850000	14	0	0	0	0	0	0	0	0	AAATYEQMK	Q6UWP2;Q6UWP2-2	DHRS11	Dehydrogenase/reductase SDR family member 11	4771
2	2	2	2	2	2	2	2	2	2	2	2	Acetyl (Protein N-term)	20040200	16384900	21407	21504	3.1402e-121	24446	21046	8080400000	73	0	0	0	0	0	0	0	0	AAAVAAAGAGEPQSPDELLPK	Q9NS69	TOMM22	Mitochondrial import receptor subunit TOM22 homolog	7646
NaN	NaN	NaN	NaN	NaN	NaN	NaN	NaN	NaN	NaN	NaN	NaN	Acetyl (Protein N-term)	28144600	46241900	21134	21545	0.040016	74748	60164	32636000	1	0	0	0	0	0	0	0	0	AAAVAAPLAAGGEEAAATTSVPGSPGLPGRR	O75427	LRCH4	Leucine-rich repeat and calponin homology domain-containing protein 4	810
NaN	NaN	NaN	NaN	NaN	NaN	NaN	NaN	NaN	NaN	NaN	NaN	Acetyl (Protein N-term);Oxidation (M)	14486200	62017100	10257	10658	23636	89171	67085	0	1	0	0	0	1	0	0	0	0	AAAVAMETDDAGNR	Q9Y3C7	MED31	Mediator of RNA polymerase II transcription subunit 31	8559
NaN	NaN	NaN	NaN	NaN	NaN	NaN	NaN	NaN	NaN	NaN	NaN	Acetyl (Protein N-term)	17018100	81043200	15645	15464	38927	53124	38966	484770000	3	0	0	0	0	0	0	0	0	AAAVAMETDDAGNRLR	Q9Y3C7	MED31	Mediator of RNA polymerase II transcription subunit 31	8559
2	2	2	2	2	2	2	2	2	2	2	2	Acetyl (Protein N-term)	99855100	55089300	15705	15286	0.75217	11146	7601	922700000	28	0	0	0	0	0	0	0	0	AAAVAVAAASR	Q7Z5L9;Q7Z5L9-2	IRF2BP2	Interferon regulatory factor 2-binding protein 2	5016;5017
1	NaN	NaN	NaN	NaN	NaN	NaN	NaN	1	1	1	1	Acetyl (Protein N-term)	1154650	65200400	14465	14555	35988	66962	32756	410700000	2	0	0	0	0	0	0	0	0	AAAVAVAAASRR	Q7Z5L9;Q7Z5L9-2	IRF2BP2	Interferon regulatory factor 2-binding protein 2	5016;5017
NaN	1	1	1	NaN	1	1	1	2	1	2	2	Unmodified	80143400	43446600	15076	15749	0.15794	15538	9669	14715000000	33	0	0	0	0	0	0	0	0	AAAVGTANK	P18206-2;P18206	VCL	Vinculin	1793
NaN	NaN	NaN	NaN	1	NaN	NaN	1	NaN	NaN	NaN	NaN	Unmodified	9085190	5191990	32201	25564	27359	58981	40602	89486000	2	0	0	0	0	0	0	0	0	AAAVHTAIR	Q8IYI6	EXOC8	Exocyst complex component 8	5331
NaN	NaN	NaN	NaN	NaN	NaN	NaN	NaN	NaN	NaN	NaN	NaN	Unmodified	87445800	45823800	62577	72989	12773	68625	3244	63756000	4	0	0	0	0	0	0	0	0	AAAVLGMDK	P42858	HTT	Huntingtin	2420
2	1	2	1	1	2	1	1	2	2	2	2	Unmodified	13357900	78743500	2214	22058	0.021085	12442	11651	7853500000	59	0	0	0	0	0	0	0	0	AAAVLPVLDLAQR	P19404	NDUFV2	NADH dehydrogenase [ubiquinone] flavoprotein 2, mitochondrial	1820
1	1	1	1	1	1	1	1	1	1	1	1	Acetyl (Protein N-term)	26073300	3252570	21445	21278	4.3238e-11	11118	98863	6110800000	51	0	0	0	0	0	0	0	0	AAAVLSGPSAGSAAGVPGGTGGLSAVSSGPR	Q8IZL8	PELP1	Proline-, glutamic acid- and leucine-rich protein 1	5365
1	1	1	1	1	1	1	1	1	1	NaN	1	Acetyl (Protein N-term)	75341300	41333700	52183	5106	3592	99511	3987	5750800000	41	0	0	0	0	0	0	0	0	AAAVPQR	Q00688	FKBP3	Peptidyl-prolyl cis-trans isomerase FKBP3	3230
2	1	1	2	1	2	2	2	1	1	2	NaN	Unmodified	26792600	25987900	16034	16714	3.0803e-12	149	13788	7401200000	91	0	0	0	0	0	0	0	0	AAAVPVEFQEHHLSEVQNMASEEK	O43837;O43837-2	IDH3B	Isocitrate dehydrogenase [NAD] subunit beta, mitochondrial	609
2	2	2	1	2	1	1	2	1	2	2	1	Oxidation (M)	26952500	25479400	16584	14671	0.33678	84318	84318	1451500000	12	0	0	0	1	0	0	0	0	AAAVPVEFQEHHLSEVQNMASEEK	O43837;O43837-2	IDH3B	Isocitrate dehydrogenase [NAD] subunit beta, mitochondrial	609
1	1	1	1	NaN	NaN	NaN	NaN	1	NaN	1	1	Acetyl (Protein N-term)	20250100	61713700	23512	216	0.23755	96012	79352	198480000	4	0	0	0	0	0	0	0	0	AAAVRQDLAQLMNSSGSHK	Q9BT78;Q9BT78-2	COPS4	COP9 signalosome complex subunit 4	6852
NaN	NaN	NaN	NaN	NaN	NaN	NaN	NaN	1	1	1	1	Acetyl (Protein N-term);Oxidation (M)	20410000	10859900	21263	19402	0.36793	92492	59132	202290000	3	0	0	0	1	0	0	0	0	AAAVRQDLAQLMNSSGSHK	Q9BT78;Q9BT78-2	COPS4	COP9 signalosome complex subunit 4	6852
1	NaN	NaN	NaN	NaN	NaN	NaN	NaN	NaN	NaN	NaN	NaN	Unmodified	8004760	47560300	50743	46809	10387	71379	25009	673760000	3	0	0	0	0	0	0	0	0	AAAVSALAK	Q9UBF2;Q9UBF2-2	COPG2	Coatomer subunit gamma-2	8037
NaN	NaN	NaN	NaN	NaN	NaN	NaN	NaN	NaN	NaN	NaN	NaN	Unmodified	14408200	81879500	22098	22715	0.65324	11294	88594	563650000	13	0	0	0	0	0	0	0	0	AAAVSLENVLLDVK	Q96PY5;Q96PY5-3;Q8IVF7;Q8IVF7-2;Q8IVF7-3	FMNL2;FMNL3	Formin-like protein 2;Formin-like protein 3	6556;5236
NaN	NaN	NaN	NaN	NaN	NaN	NaN	NaN	NaN	NaN	NaN	NaN	Unmodified	1896070	68026600	23667	23684	0.43004	11022	95962	71772000	1	0	0	0	0	0	0	0	0	AAAVSLENVLLDVKELGR	Q8IVF7;Q8IVF7-2;Q8IVF7-3	FMNL3	Formin-like protein 3	5236
NaN	NaN	NaN	NaN	NaN	NaN	NaN	NaN	NaN	NaN	NaN	NaN	Unmodified	1874980	98502500	22625	22625	20466	38878	20045	23851000	1	0	0	0	0	0	0	0	0	AAAVSSGFDGAIQLVSLGGR	O00468-6;O00468-7;O00468-3;O00468-5;O00468-4;O00468;O00468-2	AGRN	Agrin;Agrin N-terminal 110 kDa subunit;Agrin C-terminal 110 kDa subunit;Agrin C-terminal 90 kDa fragment;Agrin C-terminal 22 kDa fragment	274
NaN	2	NaN	1	NaN	NaN	NaN	1	1	1	1	1	Acetyl (Protein N-term)	90050300	50288000	14109	14215	5038	98458	55335	580340000	28	0	0	0	0	0	0	0	0	AAAVSSVVR	A6NDU8	C5orf51	UPF0600 protein C5orf51	54
1	1	1	1	NaN	NaN	NaN	NaN	NaN	1	1	NaN	Unmodified	67241700	41702500	46975	3332	3278	78616	37695	245560000	1	0	0	0	0	0	0	0	0	AAAVTLK	O00330-3;O00330	PDHX	Pyruvate dehydrogenase protein X component, mitochondrial	252
NaN	NaN	NaN	NaN	1	1	1	1	1	1	1	NaN	Unmodified	30536300	63185200	23518	24123	3.4582e-35	16635	14913	2665000000	27	0	0	0	0	0	0	0	0	AAAVVGINSETIMKPASISEEELLNLINK	P13995	MTHFD2	Bifunctional methylenetetrahydrofolate dehydrogenase/cyclohydrolase, mitochondrial;NAD-dependent methylenetetrahydrofolate dehydrogenase;Methenyltetrahydrofolate cyclohydrolase	1647
1	1	NaN	1	NaN	1	NaN	NaN	1	1	1	1	Oxidation (M)	30696300	6267670	24308	22715	5.2647e-13	11863	11863	638460000	4	0	0	0	1	0	0	0	0	AAAVVGINSETIMKPASISEEELLNLINK	P13995	MTHFD2	Bifunctional methylenetetrahydrofolate dehydrogenase/cyclohydrolase, mitochondrial;NAD-dependent methylenetetrahydrofolate dehydrogenase;Methenyltetrahydrofolate cyclohydrolase	1647
1	1	NaN	NaN	1	1	1	1	1	1	1	1	Acetyl (Protein N-term)	19549400	93846900	18283	18929	91615	64454	54705	200570000	4	0	0	0	0	0	0	0	0	AAAYLDPNLNHTPNSSTK	Q05397-7;Q05397;Q05397-5	PTK2	Focal adhesion kinase 1	3349
NaN	1	1	1	2	2	2	2	NaN	NaN	1	NaN	Carbamidomethyl (C)	31015700	57165200	23005	23041	1.4098e-68	20526	18672	13896000000	78	1	0	0	0	0	0	0	0	AAAYNLVQHGITNLCVIGGDGSLTGANIFR	P17858;P17858-2	PFKL	ATP-dependent 6-phosphofructokinase, liver type	1778
1	1	1	1	1	1	1	1	1	1	1	1	Unmodified	16038000	79543400	91471	86409	8.6144e-05	17935	13863	933570000	28	0	0	0	0	0	0	0	0	AAAYSAQVQPVDGATR	Q9H7E9;Q9H7E9-2	C8orf33	UPF0488 protein C8orf33	7343
1	1	1	1	1	1	1	1	1	1	1	NaN	Unmodified	17318900	89039700	74927	65413	0.27423	84375	71543	708200000	19	0	0	0	0	0	0	0	0	AAAYSAQVQPVDGATRK	Q9H7E9;Q9H7E9-2	C8orf33	UPF0488 protein C8orf33	7343
NaN	NaN	NaN	NaN	NaN	NaN	NaN	NaN	NaN	NaN	NaN	NaN	Unmodified	69238600	38572500	21677	30265	52628	66994	25491	361970000	7	0	0	0	0	0	0	0	0	AAAYVAK	Q96C10	DHX58	Probable ATP-dependent RNA helicase DHX58	6216
NaN	NaN	NaN	NaN	1	NaN	NaN	NaN	1	1	1	NaN	Carbamidomethyl (C)	13577100	71361800	15184	14904	0.080349	11922	88969	391060000	6	1	0	0	0	0	0	0	0	AACALLNSGGGVIR	Q7Z7L1	SLFN11	Schlafen family member 11	5056
NaN	NaN	NaN	NaN	NaN	NaN	NaN	NaN	NaN	NaN	NaN	NaN	2 Carbamidomethyl (C)	94842700	42695500	31954	37059	12498	12412	77057	6757000000	24	2	0	0	0	0	0	0	0	AACCLAGAR	O95336	PGLS	6-phosphogluconolactonase	1026
1	1	1	1	1	1	1	1	NaN	1	NaN	1	Carbamidomethyl (C)	80339600	39597200	4469	41483	10108	79939	22487	8407000000	10	1	0	0	0	0	0	0	0	AACDLVR	P55060;P55060-3;P55060-4	CSE1L	Exportin-2	2843
NaN	NaN	NaN	NaN	NaN	NaN	NaN	NaN	NaN	NaN	NaN	NaN	Carbamidomethyl (C)	18018600	86286100	14551	13868	0.35779	10632	76516	119000000	5	1	0	0	0	0	0	0	0	AACEQQAVALTLQEDR	Q9BUH6	C9orf142	Protein PAXX	6891
NaN	NaN	NaN	NaN	NaN	NaN	NaN	NaN	NaN	NaN	NaN	NaN	Carbamidomethyl (C)	90745900	45857300	63279	72765	30514	10527	72914	135560000	11	1	0	0	0	0	0	0	0	AACFAIQK	O15269	SPTLC1	Serine palmitoyltransferase 1	455
NaN	NaN	NaN	NaN	NaN	NaN	NaN	NaN	NaN	NaN	NaN	NaN	Carbamidomethyl (C)	13637000	69519100	14043	15889	41254	68657	50837	76391000	6	1	0	0	0	0	0	0	0	AACILTSQTLMR	Q9P265	DIP2B	Disco-interacting protein 2 homolog B	7986
NaN	NaN	NaN	NaN	NaN	NaN	NaN	NaN	NaN	NaN	NaN	NaN	2 Carbamidomethyl (C)	89640000	39967800	81921	83815	20405	61123	32257	281210000	16	2	0	0	0	0	0	0	0	AACLCFR	Q96G61;Q8NFP7;Q9NZJ9;Q9NZJ9-2;O95989	NUDT11;NUDT10;NUDT4;NUDT3	Diphosphoinositol polyphosphate phosphohydrolase 3-beta;Diphosphoinositol polyphosphate phosphohydrolase 3-alpha;Diphosphoinositol polyphosphate phosphohydrolase 2;Diphosphoinositol polyphosphate phosphohydrolase 1	6342;7907;7908;1129
1	1	1	1	1	1	1	1	NaN	NaN	NaN	NaN	Carbamidomethyl (C)	13257400	73770800	21551	20823	11082	746	56692	282670000	9	1	0	0	0	0	0	0	0	AACLLDGVPVALK	Q8TDX7;Q8TDX7-2	NEK7	Serine/threonine-protein kinase Nek7	5802
NaN	NaN	NaN	NaN	NaN	NaN	NaN	NaN	NaN	NaN	NaN	NaN	Carbamidomethyl (C)	14538300	83267100	17486	17914	10293	69716	67082	472360000	27	1	0	0	0	0	0	0	0	AACLLDGVPVALKK	Q8TDX7;Q8TDX7-2	NEK7	Serine/threonine-protein kinase Nek7	5802
NaN	NaN	NaN	NaN	NaN	NaN	NaN	NaN	NaN	NaN	NaN	NaN	Carbamidomethyl (C)	1116580	57499900	14961	15195	0.0035647	14694	13216	58440000000	92	1	0	0	0	0	0	0	0	AACLPLPGYR	P13796	LCP1	Plastin-2	1636
NaN	NaN	NaN	NaN	NaN	NaN	NaN	NaN	NaN	NaN	NaN	NaN	Carbamidomethyl (C)	36787700	76644800	22799	24385	7275	4127	35726	80658000	1	1	0	0	0	0	0	0	0	AACLPPGDHNALYVNSFPLLDPSDAPFPSLDSPGK	Q92844	TANK	TRAF family member-associated NF-kappa-B activator	6059
1	1	1	1	1	1	1	1	1	1	1	1	Carbamidomethyl (C)	10514400	4392940	23844	14495	19401	11195	83435	682150000	19	1	0	0	0	0	0	0	0	AACNGPYDGK	Q9HC38-2;Q9HC38-3	GLOD4	Glyoxalase domain-containing protein 4	7455
NaN	NaN	NaN	NaN	NaN	NaN	NaN	NaN	NaN	1	NaN	1	Carbamidomethyl (C)	94448600	48618400	64399	66102	3.0509e-09	17802	1349	8587900000	31	1	0	0	0	0	0	0	0	AACNLLQR	Q01813;Q01813-2	PFKP	ATP-dependent 6-phosphofructokinase, platelet type	3272
1	1	1	1	1	1	1	1	1	1	1	1	2 Carbamidomethyl (C)	11745500	54746400	62458	51601	11077	1185	92758	1193900000	15	2	0	0	0	0	0	0	0	AACQCVEPIK	Q99575	POP1	Ribonucleases P/MRP protein subunit POP1	6681
NaN	NaN	NaN	NaN	NaN	NaN	NaN	NaN	NaN	NaN	NaN	NaN	Carbamidomethyl (C)	78842100	42145900	32589	40187	21686	61123	35014	447730000	19	1	0	0	0	0	0	0	0	AACQLVK	Q9Y2I8;Q9Y2I8-2;Q9Y2I8-3	WDR37	WD repeat-containing protein 37	8473
NaN	NaN	NaN	NaN	NaN	NaN	NaN	NaN	NaN	NaN	NaN	NaN	Carbamidomethyl (C)	18287200	72035600	48106	51882	6.1523e-08	15199	12595	575870000	14	1	0	0	0	0	0	0	0	AACSAAAMEEDSEASSSR	Q05086-2;Q05086-3;Q05086	UBE3A	Ubiquitin-protein ligase E3A	3344
NaN	NaN	NaN	NaN	NaN	NaN	NaN	NaN	NaN	NaN	NaN	NaN	Carbamidomethyl (C);Oxidation (M)	18447200	71527000	35274	24021	73014	72496	66055	15418000	1	1	0	0	1	0	0	0	0	AACSAAAMEEDSEASSSR	Q05086-2;Q05086-3;Q05086	UBE3A	Ubiquitin-protein ligase E3A	3344
NaN	NaN	NaN	NaN	NaN	NaN	NaN	NaN	NaN	NaN	NaN	NaN	2 Carbamidomethyl (C)	17436900	69274400	54949	54748	0.38062	10262	86367	269920000	7	2	0	0	0	0	0	0	0	AACSSSEEDDCVSLSK	Q9H019-3;Q9H019	MTFR1L	Mitochondrial fission regulator 1-like	7140
1	NaN	NaN	1	2	1	NaN	1	NaN	NaN	NaN	1	Unmodified	13156400	63680800	82092	7943	2.0714e-32	19536	93977	7587100000	29	0	0	0	0	0	0	0	0	AADAEAEVASLNR	P06753	TPM3	Tropomyosin alpha-3 chain	1348
1	1	1	1	1	1	1	1	1	1	1	1	Unmodified	11295400	53636500	35528	35212	4.1738e-22	21412	17268	5827200000	43	0	0	0	0	0	0	0	0	AADALEEQQR	Q14980;Q14980-4;Q14980-3;Q14980-2	NUMA1	Nuclear mitotic apparatus protein 1	3858;3859
NaN	NaN	NaN	NaN	NaN	NaN	NaN	NaN	NaN	NaN	NaN	NaN	Unmodified	11195600	55940900	91519	10279	58709	72243	49503	94863000	1	0	0	0	0	0	0	0	0	AADALNSSMLK	Q13009;Q13009-2	TIAM1	T-lymphoma invasion and metastasis-inducing protein 1	3506
1	1	1	1	1	1	1	1	1	1	1	1	Unmodified	95847200	47197400	64232	6377	46873	12641	51303	9434400000	53	0	0	0	0	0	0	0	0	AADAVEDLR	Q9UNF0;Q9UNF0-2	PACSIN2	Protein kinase C and casein kinase substrate in neurons protein 2	8351
1	1	1	1	1	1	1	1	NaN	NaN	NaN	NaN	Carbamidomethyl (C)	1547720	72497100	88478	82002	2.6704e-10	155	1277	174510000	12	1	0	0	0	0	0	0	0	AADCDLQITNAQTK	Q7Z6E9;Q7Z6E9-2;Q7Z6E9-4;Q7Z6E9-3	RBBP6	E3 ubiquitin-protein ligase RBBP6	5027
NaN	NaN	NaN	NaN	NaN	NaN	NaN	NaN	NaN	NaN	NaN	NaN	Carbamidomethyl (C)	29363700	37094600	1781	17699	0.13843	86551	86551	145420000	2	1	0	0	0	0	0	0	0	AADCDLQITNAQTKEEYTDDNALIPK	Q7Z6E9;Q7Z6E9-2;Q7Z6E9-4;Q7Z6E9-3	RBBP6	E3 ubiquitin-protein ligase RBBP6	5027
NaN	NaN	NaN	NaN	NaN	NaN	NaN	NaN	NaN	NaN	NaN	NaN	Carbamidomethyl (C)	20588800	88405000	1474	151	2.0197e-40	1924	17145	657590000	28	1	0	0	0	0	0	0	0	AADCEVEQWDSDEPIPAK	Q9UBQ7	GRHPR	Glyoxylate reductase/hydroxypyruvate reductase	8055
1	NaN	NaN	1	NaN	NaN	NaN	NaN	1	1	1	1	Carbamidomethyl (C)	25861500	15441100	18146	18296	1.6569e-22	17281	15848	4178300000	23	1	0	0	0	0	0	0	0	AADCEVEQWDSDEPIPAKELER	Q9UBQ7	GRHPR	Glyoxylate reductase/hydroxypyruvate reductase	8055
NaN	NaN	NaN	NaN	NaN	NaN	NaN	NaN	NaN	NaN	NaN	NaN	Carbamidomethyl (C)	12305700	56628500	48817	57878	2317	96331	7802	188280000	8	1	0	0	0	0	0	0	0	AADCISEPVNR	P43304	GPD2	Glycerol-3-phosphate dehydrogenase, mitochondrial	2437
1	1	1	1	1	1	2	1	NaN	NaN	NaN	NaN	Carbamidomethyl (C)	17968500	84754500	78646	65243	43954	77562	51438	198090000	9	1	0	0	0	0	0	0	0	AADCISEPVNREPPSR	P43304	GPD2	Glycerol-3-phosphate dehydrogenase, mitochondrial	2437
NaN	NaN	NaN	NaN	NaN	NaN	NaN	NaN	NaN	NaN	NaN	NaN	Unmodified	20199900	98614700	19286	2014	48224	55912	42285	125800000	4	0	0	0	0	0	0	0	0	AADDSKEVESFQQLLNAR	Q8N1B4;Q8N1B4-2	VPS52	Vacuolar protein sorting-associated protein 52 homolog	5394
NaN	NaN	NaN	NaN	NaN	NaN	NaN	NaN	NaN	NaN	NaN	NaN	Unmodified	1393620	61501000	14587	14745	0.29373	11823	90152	404120000	28	0	0	0	0	0	0	0	0	AADDTWEPFASGK	P02766	TTR	Transthyretin	1231
NaN	NaN	NaN	NaN	1	1	1	1	NaN	NaN	NaN	NaN	Unmodified	10204200	418224	27597	23049	35534	14658	10988	377360000	7	0	0	0	0	0	0	0	0	AADEAMEER	Q9NXH9;Q9NXH9-2	TRMT1	tRNA (guanine(26)-N(2))-dimethyltransferase	7836
1	1	1	1	2	2	2	1	1	1	1	1	Unmodified	18867800	78063100	13975	13979	2.1081e-52	2408	22782	2113400000	53	0	0	0	0	0	0	0	0	AADEEAFEDNSEEYIR	P55060;P55060-3;P55060-4	CSE1L	Exportin-2	2843
2	2	2	2	2	2	2	2	2	2	2	2	Unmodified	20428800	88174200	12428	12163	2.5334e-67	20772	18458	20556000000	100	0	0	0	0	0	0	0	0	AADEEAFEDNSEEYIRR	P55060;P55060-3;P55060-4	CSE1L	Exportin-2	2843
1	1	1	NaN	NaN	NaN	NaN	NaN	1	1	1	NaN	Unmodified	31443800	37557400	21404	19548	0.043047	88571	65055	346140000	4	0	0	0	0	0	0	0	0	AADEEAFEDNSEEYIRRDLEGSDIDTR	P55060;P55060-3;P55060-4	CSE1L	Exportin-2	2843
NaN	NaN	NaN	NaN	NaN	NaN	NaN	NaN	NaN	NaN	NaN	NaN	Unmodified	10315100	5135050	18455	27091	17494	53089	20197	667090000	3	0	0	0	0	0	0	0	0	AADEIEKEK	Q96BN8	OTULIN	Ubiquitin thioesterase otulin	6198
NaN	NaN	NaN	NaN	1	1	1	1	1	1	1	1	Unmodified	19220100	10905600	12863	12753	0.033554	10619	88698	557620000	17	0	0	0	0	0	0	0	0	AADEIEKEKELLIHER	Q96BN8	OTULIN	Ubiquitin thioesterase otulin	6198
1	1	1	1	1	1	1	1	1	1	1	1	Carbamidomethyl (C)	11355200	51793800	37701	25008	0.028049	1445	10697	521620000	10	1	0	0	0	0	0	0	0	AADETLCQTK	P49916-3;P49916;P49916-4;P49916-2	LIG3	DNA ligase 3	2622
1	1	1	1	1	1	1	1	1	1	1	1	Unmodified	88841900	41887600	19021	19073	87216	11195	43032	28726000000	36	0	0	0	0	0	0	0	0	AADEVAEGK	P07954-2;P07954	FH	Fumarate hydratase, mitochondrial	1396
NaN	NaN	NaN	NaN	NaN	NaN	NaN	NaN	1	1	1	1	Unmodified	41400000	99707000	22735	21816	4.5315e-73	18132	17066	2381200000	10	0	0	0	0	0	0	0	0	AADEVAEGKLNDHFPLVVWQTGSGTQTNMNVNEVISNR	P07954-2;P07954	FH	Fumarate hydratase, mitochondrial	1396
NaN	NaN	NaN	NaN	NaN	NaN	NaN	NaN	1	1	1	1	Oxidation (M)	4155990	99198400	23113	21204	8.8028e-52	14972	14972	232340000	4	0	0	0	1	0	0	0	0	AADEVAEGKLNDHFPLVVWQTGSGTQTNMNVNEVISNR	P07954-2;P07954	FH	Fumarate hydratase, mitochondrial	1396
NaN	NaN	NaN	NaN	NaN	NaN	NaN	NaN	NaN	1	1	1	Unmodified	12896600	66156600	17573	17633	0.069883	13795	96524	2641900000	41	0	0	0	0	0	0	0	0	AADFIDQALAQK	P51452;P51452-2	DUSP3	Dual specificity protein phosphatase 3	2685
NaN	NaN	NaN	NaN	NaN	NaN	NaN	NaN	NaN	NaN	NaN	NaN	Unmodified	1647740	74503700	1483	15146	10964	13438	11408	718940000	25	0	0	0	0	0	0	0	0	AADFLSEPEGGPEMAK	Q63HN8;Q63HN8-4	RNF213	E3 ubiquitin-protein ligase RNF213	4543
3	2	1	2	3	2	2	1	2	3	3	3	Unmodified	25341800	18261500	16242	16793	3.1456e-33	17722	15392	6795000000	53	0	0	0	0	0	0	0	0	AADFQLHTHVNDGTEFGGSIYQK	Q9Y277;Q9Y277-2	VDAC3	Voltage-dependent anion-selective channel protein 3	8444
NaN	NaN	NaN	NaN	NaN	NaN	NaN	NaN	NaN	NaN	NaN	NaN	Unmodified	11134800	4839360	32721	41321	60228	10475	86683	189010000	5	0	0	0	0	0	0	0	0	AADGNYYNAR	Q7Z3D6-2;Q7Z3D6-3;Q7Z3D6;Q7Z3D6-4;Q7Z3D6-5	C14orf159	UPF0317 protein C14orf159, mitochondrial	4977
1	1	1	1	1	1	1	1	NaN	NaN	1	NaN	Unmodified	11055600	56151700	47599	31605	57923	7103	3515	153040000	4	0	0	0	0	0	0	0	0	AADGSAVSTVTK	P53814-5;P53814;P53814-6;P53814-2	SMTN	Smoothelin	2801
NaN	NaN	NaN	NaN	NaN	NaN	NaN	NaN	NaN	NaN	NaN	NaN	Unmodified	29114400	44259500	24232	25796	0.014192	91813	79961	83878000	2	0	0	0	0	0	0	0	0	AADHLEALAAIEDFFLEHEALGISMAK	Q13144	EIF2B5	Translation initiation factor eIF-2B subunit epsilon	3536
2	2	2	2	2	2	2	1	2	2	2	2	Unmodified	16978700	87368400	15389	14749	0.46046	10863	99842	1830700000	35	0	0	0	0	0	0	0	0	AADHLKPFLDDSTLR	O43395	PRPF3	U4/U6 small nuclear ribonucleoprotein Prp3	535
NaN	NaN	NaN	NaN	NaN	NaN	NaN	NaN	NaN	NaN	NaN	NaN	Unmodified	16457600	76308800	69295	74351	7.4326e-09	18399	15877	2169300000	22	0	0	0	0	0	0	0	0	AADHYSQQMAQQLR	Q96PP9	GBP4	Guanylate-binding protein 4	6550
1	1	1	1	1	2	1	1	1	1	1	1	Unmodified	98748700	48729000	46026	42071	41528	12756	7401	10271000000	23	0	0	0	0	0	0	0	0	AADIDQEVK	Q86VP6	CAND1	Cullin-associated NEDD8-dissociated protein 1	5128
2	2	2	2	2	2	2	2	2	2	2	2	Unmodified	1272630	63099400	4807	42683	4.4475e-11	19086	15443	7361100000	39	0	0	0	0	0	0	0	0	AADIDQEVKER	Q86VP6	CAND1	Cullin-associated NEDD8-dissociated protein 1	5128
NaN	NaN	NaN	NaN	NaN	NaN	NaN	NaN	NaN	NaN	NaN	NaN	Carbamidomethyl (C)	16927800	78110500	10579	11827	8293	71241	53432	60816000	1	1	0	0	0	0	0	0	0	AADIGVAMGQTGTDVCK	P98194-8;P98194-7;P98194-2;P98194-4;P98194;P98194-3;P98194-5;P98194-9;P98194-6	ATP2C1	Calcium-transporting ATPase type 2C member 1	3209
NaN	NaN	NaN	1	1	1	1	1	1	1	1	1	Unmodified	94251300	51344500	13747	13538	26239	93162	52894	526510000	21	0	0	0	0	0	0	0	0	AADIIDGLR	Q96ST3	SIN3A	Paired amphipathic helix protein Sin3a	6629
NaN	1	1	1	1	1	1	NaN	NaN	1	1	NaN	Unmodified	10706100	60840800	12675	11148	45473	32218	1475	68893000	1	0	0	0	0	0	0	0	0	AADIIDGLRK	Q96ST3	SIN3A	Paired amphipathic helix protein Sin3a	6629
1	2	2	1	1	1	1	1	NaN	1	1	1	Acetyl (Protein N-term);Carbamidomethyl (C)	13515600	55617400	67295	6613	0.00036794	14188	11315	3595400000	51	1	0	0	0	0	0	0	0	AADISESSGADCK	O43583	DENR	Density-regulated protein	560
1	1	1	1	1	1	NaN	1	1	1	1	1	Acetyl (Protein N-term);Carbamidomethyl (C)	17767600	75845600	6955	64947	1.1578e-13	16422	11411	3458500000	28	1	0	0	0	0	0	0	0	AADISESSGADCKGDPR	O43583	DENR	Density-regulated protein	560
1	1	1	1	1	1	1	1	1	1	1	NaN	Unmodified	13436900	69326000	20737	19392	38512	12851	96099	4663700000	19	0	0	0	0	0	0	0	0	AADISLDNLVEGK	Q12888;Q12888-2;Q12888-3	TP53BP1	Tumor suppressor p53-binding protein 1	3476
NaN	NaN	NaN	NaN	NaN	NaN	NaN	NaN	NaN	NaN	NaN	NaN	Unmodified	10095300	53049200	15956	2411	33551	31446	65232	67094000	1	0	0	0	0	0	0	0	0	AADKGPAAGPR	Q8TDD1;Q8TDD1-2	DDX54	ATP-dependent RNA helicase DDX54	5788;5789
NaN	NaN	NaN	NaN	NaN	NaN	NaN	NaN	NaN	NaN	NaN	NaN	Unmodified	17498800	87580900	90605	8879	0.002975	13047	11768	2079300000	8	0	0	0	0	0	0	0	0	AADKLIQNLDANHDGR	Q96FQ6	S100A16	Protein S100-A16	6324
1	1	1	1	1	1	1	1	1	1	1	1	Acetyl (Protein N-term)	12415900	58879500	23112	23968	0.090158	13389	10213	1442800000	37	0	0	0	0	0	0	0	0	AADKPADQGAEK	Q9H9A5;Q9H9A5-4;Q9H9A5-3;Q9H9A5-2	CNOT10	CCR4-NOT transcription complex subunit 10	7386
NaN	NaN	NaN	NaN	NaN	NaN	NaN	NaN	NaN	NaN	NaN	NaN	Unmodified	1136540	53496800	81755	87318	79581	94692	68587	251170000	8	0	0	0	0	0	0	0	0	AADLFESEGAK	Q9H0R6	QRSL1	Glutamyl-tRNA(Gln) amidotransferase subunit A, mitochondrial	7175
1	1	1	1	1	1	1	1	1	1	1	1	Unmodified	11066400	64479400	13051	11862	93197	53597	3623	294500000	6	0	0	0	0	0	0	0	0	AADLLAVHAVK	Q8NFC6	BOD1L1	Biorientation of chromosomes in cell division protein 1-like 1	5656
NaN	NaN	NaN	1	1	1	NaN	NaN	NaN	NaN	NaN	1	Unmodified	12927100	70885000	19923	20185	34688	76465	28642	842550000	23	0	0	0	0	0	0	0	0	AADLLVNPLDPR	P78362;P78362-2	SRPK2	SRSF protein kinase 2;SRSF protein kinase 2 N-terminal;SRSF protein kinase 2 C-terminal	3143
1	1	1	1	1	1	1	1	NaN	NaN	NaN	1	Carbamidomethyl (C)	12975800	57949200	17069	17435	0.00943	10779	89968	1687500000	44	1	0	0	0	0	0	0	0	AADLLYAMCDR	O95782-2;O95782	AP2A1	AP-2 complex subunit alpha-1	1094
1	1	1	1	1	1	1	1	1	1	1	1	Unmodified	12166000	60477900	84256	81288	0.20203	13376	97546	2918800000	55	0	0	0	0	0	0	0	0	AADLNGDLTATR	Q15293;Q15293-2	RCN1	Reticulocalbin-1	3946
1	NaN	1	NaN	1	1	1	1	NaN	NaN	NaN	1	Unmodified	32185000	49787800	23894	22338	0.59224	64779	52857	472780000	3	0	0	0	0	0	0	0	0	AADLNGDLTATREEFTAFLHPEEFEHMK	Q15293;Q15293-2	RCN1	Reticulocalbin-1	3946
NaN	NaN	NaN	NaN	NaN	NaN	NaN	NaN	NaN	NaN	NaN	NaN	Acetyl (Protein N-term)	15388100	80929300	24065	25048	2.7772e-07	17881	13951	151430000	7	0	0	0	0	0	0	0	0	AADLNLEWISLPR	Q9HAU0;Q9HAU0-4;Q9HAU0-5;Q9HAU0-3;Q9HAU0-7;Q9HAU0-2;Q9HAU0-6	PLEKHA5	Pleckstrin homology domain-containing family A member 5	7417;7418
2	2	2	2	2	2	2	2	2	1	2	1	Unmodified	16088300	8293760	81951	79427	35933	79853	60462	1360800000	41	0	0	0	0	0	0	0	0	AADLQLEMTQKPHK	O15382	BCAT2	Branched-chain-amino-acid aminotransferase, mitochondrial	474
NaN	NaN	1	NaN	NaN	NaN	NaN	1	1	1	2	2	Oxidation (M)	16248200	82429100	5576	44478	1968	96591	96591	406930000	6	0	0	0	1	0	0	0	0	AADLQLEMTQKPHK	O15382	BCAT2	Branched-chain-amino-acid aminotransferase, mitochondrial	474
NaN	NaN	NaN	NaN	NaN	NaN	NaN	NaN	NaN	NaN	NaN	NaN	Unmodified	17688700	87441200	12148	12148	0.0035621	99941	75088	0	1	0	0	0	0	0	0	0	0	AADPGPGAELDPAAPPPAR	Q9BZL4;Q9BZL4-2;Q9BZL4-4;Q9BZL4-3	PPP1R12C	Protein phosphatase 1 regulatory subunit 12C	7063;7064
2	2	2	2	2	2	2	2	2	2	2	2	Unmodified	18968000	79734400	5653	56379	6.6735e-83	22245	16386	16957000000	126	0	0	0	0	0	0	0	0	AADPPAENSSAPEAEQGGAE	P67809	YBX1	Nuclease-sensitive element-binding protein 1	3114
NaN	NaN	NaN	NaN	NaN	NaN	NaN	NaN	NaN	NaN	NaN	NaN	Unmodified	34346700	67042300	25048	2413	9.2014e-09	11017	1011	32130000	1	0	0	0	0	0	0	0	0	AADPVSPLLHELTFQAMAYDLLDIEQDTYR	Q15833-2;Q15833;Q15833-3	STXBP2	Syntaxin-binding protein 2	4045
NaN	NaN	NaN	1	NaN	NaN	NaN	NaN	1	1	1	1	Unmodified	15867200	72126600	11878	11318	0.79825	14876	12138	307960000	8	0	0	0	0	0	0	0	0	AADQFDIYSSQQSK	Q7Z6I8;Q7Z6I8-2	C5orf24	UPF0461 protein C5orf24	5029
1	1	1	1	1	1	1	1	NaN	NaN	NaN	NaN	Unmodified	13127100	709913	13348	13313	1.4934e-12	14923	99925	390730000	14	0	0	0	0	0	0	0	0	AADRLEQELLR	Q6PK04	CCDC137	Coiled-coil domain-containing protein 137	4734
2	2	2	2	1	NaN	1	1	1	NaN	NaN	NaN	Unmodified	17559500	94791100	19128	19066	13316	82663	55635	546580000	9	0	0	0	0	0	0	0	0	AADRLEQELLRDTVK	Q6PK04	CCDC137	Coiled-coil domain-containing protein 137	4734
1	1	2	1	1	1	1	1	1	NaN	1	1	Unmodified	24942600	25644900	14847	15096	4.1917e-22	16215	14543	6698700000	86	0	0	0	0	0	0	0	0	AADRLPNLSSPSAEGPPGPPSGPAPR	O60784;O60784-2;O60784-4;O60784-3	TOM1	Target of Myb protein 1	705
1	1	1	1	1	1	1	NaN	NaN	NaN	NaN	NaN	Unmodified	18468200	81807900	66656	60117	0.013632	12092	10772	209720000	6	0	0	0	0	0	0	0	0	AADSDDGAVSAPAASDGGVSK	Q96GM8	TOE1	Target of EGR1 protein 1	6357
1	1	1	1	1	1	1	1	NaN	1	NaN	1	Carbamidomethyl (C)	1733790	78902800	15735	15536	2.3586e-21	17105	13709	445240000	18	1	0	0	0	0	0	0	0	AADSICDGDLVDSQIR	P35251-2;P35251	RFC1	Replication factor C subunit 1	2259
1	1	1	1	1	1	1	1	1	1	1	1	Unmodified	12426300	63166300	71119	64098	4.0281e-19	18269	15322	403980000	23	0	0	0	0	0	0	0	0	AADSLQQNLQR	Q1ED39	KNOP1	Lysine-rich nucleolar protein 1	4150
1	1	1	1	1	1	1	1	1	1	1	1	Unmodified	24850600	5893100	98716	97564	4.6088e-60	25715	22508	2134100000	64	0	0	0	0	0	0	0	0	AADSQNSGEGNTGAAESSFSQEVSR	P12270	TPR	Nucleoprotein TPR	1594
NaN	NaN	NaN	NaN	NaN	NaN	NaN	NaN	NaN	NaN	NaN	NaN	Unmodified	35845500	54834600	10359	10359	88679	4315	32634	33660000	2	0	0	0	0	0	0	0	0	AADSQNSGEGNTGAAESSFSQEVSREQQPSSASER	P12270	TPR	Nucleoprotein TPR	1594
NaN	NaN	NaN	NaN	NaN	NaN	NaN	NaN	1	1	1	1	Acetyl (Protein N-term)	94643600	43558900	15683	36196	1378	10406	58041	97368000	3	0	0	0	0	0	0	0	0	AADSREEK	Q96MU7-2;Q96MU7	YTHDC1	YTH domain-containing protein 1	6505
NaN	NaN	NaN	NaN	NaN	NaN	NaN	NaN	1	1	NaN	NaN	Unmodified	10585600	56078900	75064	80537	802	10172	49319	196960000	10	0	0	0	0	0	0	0	0	AADTIEALQK	P98196	ATP11A	Probable phospholipid-transporting ATPase IH	3210
1	NaN	NaN	NaN	1	1	1	1	NaN	1	NaN	1	Acetyl (Protein N-term)	12036000	59829700	1059	10779	0.024124	14339	95737	1330100000	31	0	0	0	0	0	0	0	0	AADTQVSETLK	Q92616	GCN1L1	Translational activator GCN1	6015
1	1	1	1	1	1	1	1	1	1	1	1	Unmodified	11615900	58773200	67608	55811	0.33726	13769	86358	484780000	13	0	0	0	0	0	0	0	0	AADTQVSETLK	Q92616	GCN1L1	Translational activator GCN1	6015
NaN	NaN	NaN	NaN	NaN	1	1	1	NaN	NaN	NaN	NaN	Acetyl (Protein N-term)	13597000	69940800	87543	88994	1.9011e-13	16709	10082	1191500000	44	0	0	0	0	0	0	0	0	AADTQVSETLKR	Q92616	GCN1L1	Translational activator GCN1	6015
1	1	1	1	1	1	1	1	NaN	1	1	NaN	Unmodified	25903500	35437200	20517	20673	0.0036445	99366	88528	2676500000	64	0	0	0	0	0	0	0	0	AADVENVPPVISTPHHYLISIYR	Q9Y2T2	AP3M1	AP-3 complex subunit mu-1	8498
1	1	2	NaN	1	1	1	1	NaN	NaN	NaN	NaN	Unmodified	14687800	77732400	10513	10307	51685	62088	43675	233970000	2	0	0	0	0	0	0	0	0	AADVEQLKPEEIK	Q9NU22	MDN1	Midasin	7685
NaN	NaN	NaN	NaN	NaN	NaN	NaN	NaN	NaN	NaN	NaN	NaN	Unmodified	33267500	75105600	24001	2557	0.0001311	73548	66267	169960000	13	0	0	0	0	0	0	0	0	AADVLVYLADDTVVPLAVENLPSLSAHELHR	Q9BZ67-3;Q9BZ67	FRMD8	FERM domain-containing protein 8	7043
1	1	1	1	1	1	1	1	1	1	1	1	Unmodified	26352200	22493400	71369	72344	4.4164e-28	1128	10464	12966000000	87	0	0	0	0	0	0	0	0	AAEAAAAPAESAAPAAGEEPSKEEGEPK	P80723	BASP1	Brain acid soluble protein 1	3160
NaN	NaN	NaN	NaN	NaN	NaN	NaN	NaN	NaN	NaN	NaN	NaN	Unmodified	27633200	31989700	55814	60543	0.0033463	89272	73766	637920000	13	0	0	0	0	0	0	0	0	AAEAAAAPAESAAPAAGEEPSKEEGEPKK	P80723	BASP1	Brain acid soluble protein 1	3160
NaN	NaN	NaN	NaN	NaN	NaN	NaN	NaN	NaN	NaN	NaN	NaN	Unmodified	3900770	77299000	19213	19375	1.4836e-27	12925	11882	637800000	20	0	0	0	0	0	0	0	0	AAEAAASAYYNPGNPHNVYMPTSQPPPPPYYPPEDK	Q969T9	WBP2	WW domain-binding protein 2	6137
NaN	NaN	NaN	NaN	NaN	NaN	NaN	NaN	NaN	1	NaN	NaN	Oxidation (Y)	39167700	76790500	20697	18853	61491	47191	47191	34173000	1	0	0	0	0	0	0	0	1	AAEAAASAYYNPGNPHNVYMPTSQPPPPPYYPPEDK	Q969T9	WBP2	WW domain-binding protein 2	6137
NaN	NaN	NaN	NaN	NaN	NaN	NaN	NaN	1	NaN	1	1	Oxidation (M)	39167700	76790500	20695	18855	0.25183	57417	57417	103640000	1	0	0	0	1	0	0	0	0	AAEAAASAYYNPGNPHNVYMPTSQPPPPPYYPPEDK	Q969T9	WBP2	WW domain-binding protein 2	6137
NaN	NaN	NaN	NaN	NaN	NaN	NaN	NaN	NaN	NaN	NaN	NaN	Acetyl (Protein N-term)	17639400	94176300	22986	23749	0.00081061	17079	15252	324310000	12	0	0	0	0	0	0	0	0	AAEAADLGLGAAVPVELR	Q9Y5Q8;Q9Y5Q8-3;Q9Y5Q8-2	GTF3C5	General transcription factor 3C polypeptide 5	8680
1	1	1	1	NaN	1	NaN	NaN	1	1	1	1	Acetyl (Protein N-term)	19200400	42874500	23051	22221	3.7752e-40	19037	15173	1254000000	17	0	0	0	0	0	0	0	0	AAEAADLGLGAAVPVELRR	Q9Y5Q8;Q9Y5Q8-3;Q9Y5Q8-2	GTF3C5	General transcription factor 3C polypeptide 5	8680
NaN	NaN	NaN	NaN	NaN	NaN	NaN	NaN	NaN	NaN	NaN	NaN	Acetyl (Protein N-term)	71535000	35006800	22672	2746	63984	86794	54858	399930000	1	0	0	0	0	0	0	0	0	AAEAAGGK	Q96A65;Q96A65-2	EXOC4	Exocyst complex component 4	6152
NaN	NaN	NaN	NaN	NaN	NaN	NaN	NaN	NaN	NaN	NaN	NaN	Unmodified	6733400	3395030	11793	17256	26888	63287	63287	3463600000	7	0	0	0	0	0	0	0	0	AAEAAGGK	Q96A65;Q96A65-2	EXOC4	Exocyst complex component 4	6152
1	1	1	1	NaN	1	1	1	1	NaN	NaN	1	Unmodified	14947800	77905500	48169	32257	46775	22365	13334	277490000	1	0	0	0	0	0	0	0	0	AAEAAGGKYRSTVSK	Q96A65;Q96A65-2	EXOC4	Exocyst complex component 4	6152
NaN	NaN	NaN	NaN	NaN	NaN	NaN	1	NaN	NaN	1	1	Unmodified	10125900	59169500	13693	13925	23811	87639	58223	796170000	32	0	0	0	0	0	0	0	0	AAEAAINILK	O75569;O75569-3;O75569-2	PRKRA	Interferon-inducible double-stranded RNA-dependent protein kinase activator A	838
NaN	1	1	1	1	1	1	1	NaN	NaN	1	1	Unmodified	33795300	52878000	15614	16092	6.1081e-37	15864	14263	1462700000	47	0	0	0	0	0	0	0	0	AAEAAPPTQEAQGETEPTEQAPDALEQAADTSR	Q8N163;Q8N163-2	CCAR2	Cell cycle and apoptosis regulator protein 2	5391
2	2	2	2	2	2	2	2	2	2	2	2	Unmodified	35356300	62989100	14805	14819	1.4879e-27	13296	12195	5011200000	95	0	0	0	0	0	0	0	0	AAEAAPPTQEAQGETEPTEQAPDALEQAADTSRR	Q8N163;Q8N163-2	CCAR2	Cell cycle and apoptosis regulator protein 2	5391
NaN	NaN	NaN	NaN	NaN	NaN	NaN	NaN	NaN	NaN	NaN	NaN	Carbamidomethyl (C)	18559100	91114900	546	60416	0.60628	95767	73553	674590000	23	1	0	0	0	0	0	0	0	AAEACARPHGPPPDLAAR	Q3KQV9	UAP1L1	UDP-N-acetylhexosamine pyrophosphorylase-like protein 1	4207
1	1	NaN	1	1	1	1	NaN	1	1	1	1	Acetyl (Protein N-term)	91245500	45526100	10013	84451	61515	6091	20642	448540000	10	0	0	0	0	0	0	0	0	AAEADGPLK	O75352-2;O75352	MPDU1	Mannose-P-dolichol utilization defect 1 protein	790
NaN	NaN	NaN	NaN	1	NaN	1	1	NaN	NaN	NaN	1	Acetyl (Protein N-term)	10685600	55637200	61011	62532	14344	12498	5556	5495300000	13	0	0	0	0	0	0	0	0	AAEADGPLKR	O75352-2;O75352	MPDU1	Mannose-P-dolichol utilization defect 1 protein	790
NaN	1	1	NaN	NaN	2	1	1	1	1	1	NaN	Unmodified	74236100	36096700	15147	96481	16694	94407	56729	2049100000	14	0	0	0	0	0	0	0	0	AAEAEPR	P55884;P55884-2	EIF3B	Eukaryotic translation initiation factor 3 subunit B	2875
1	1	1	1	1	1	1	1	1	1	1	NaN	Unmodified	11445700	57241600	75432	75077	0.60053	13425	93979	1711300000	41	0	0	0	0	0	0	0	0	AAEAEVELSAR	Q8IZ83;Q8IZ83-3	ALDH16A1	Aldehyde dehydrogenase family 16 member A1	5354
1	NaN	1	NaN	NaN	NaN	NaN	NaN	NaN	1	NaN	NaN	Unmodified	13006700	67352700	66205	5611	20473	67252	44334	125780000	1	0	0	0	0	0	0	0	0	AAEAEVELSARR	Q8IZ83;Q8IZ83-3	ALDH16A1	Aldehyde dehydrogenase family 16 member A1	5354
1	1	1	1	1	1	1	NaN	1	1	1	1	Unmodified	77641800	41808800	79844	76676	65695	1177	37321	730210000	15	0	0	0	0	0	0	0	0	AAEAFLR	Q14692	BMS1	Ribosome biogenesis protein BMS1 homolog	3822
1	NaN	1	NaN	NaN	NaN	1	NaN	NaN	NaN	NaN	1	Unmodified	10515200	51859000	89288	88703	50484	11818	82297	1024500000	20	0	0	0	0	0	0	0	0	AAEAFSELSK	Q12929;Q12929-2	EPS8	Epidermal growth factor receptor kinase substrate 8	3487
2	2	1	1	1	1	1	1	1	1	1	1	Unmodified	19399200	91633700	16974	17632	2.2665e-20	22688	20321	1351600000	30	0	0	0	0	0	0	0	0	AAEAGGAEEQYGFLTTPTK	P46821	MAP1B	Microtubule-associated protein 1B;MAP1B heavy chain;MAP1 light chain LC1	2488
1	1	1	1	1	1	1	1	NaN	NaN	NaN	1	2 Carbamidomethyl (C)	3348420	41601600	10717	10912	5.09e-47	17712	16796	9151400000	87	2	0	0	0	0	0	0	0	AAEAHVDAHYYEQNEQPTGTCAACITGDNR	P55263;P55263-2;P55263-3;P55263-4	ADK	Adenosine kinase	2860;2861
NaN	NaN	NaN	NaN	NaN	NaN	NaN	NaN	NaN	NaN	NaN	NaN	Unmodified	68637100	37113800	21255	30027	20707	89673	16635	335590000	3	0	0	0	0	0	0	0	0	AAEALGR	Q8NDA8	MROH1	Maestro heat-like repeat-containing protein family member 1	5612
NaN	1	NaN	NaN	NaN	NaN	NaN	NaN	NaN	NaN	NaN	NaN	Unmodified	22951300	13426800	16967	18817	0.91754	64954	49448	257990000	15	0	0	0	0	0	0	0	0	AAEALHGEADSSGVLAAVDATVNK	Q14554	PDIA5	Protein disulfide-isomerase A5	3785
NaN	NaN	NaN	NaN	NaN	NaN	NaN	NaN	NaN	NaN	NaN	NaN	Acetyl (Protein N-term);Carbamidomethyl (C)	17018400	83558400	14937	16804	1.5597e-25	1595	12283	90967000	5	1	0	0	0	0	0	0	0	AAEATAVAGSGAVGGCLAK	Q9Y259;Q9Y259-2	CHKB	Choline/ethanolamine kinase	8438
NaN	NaN	NaN	NaN	NaN	NaN	NaN	NaN	NaN	NaN	NaN	NaN	Unmodified	14236800	68308900	11944	1233	20344	71555	37594	24642000	3	0	0	0	0	0	0	0	0	AAEATNDYETLVK	Q2NKX8	ERCC6L	DNA excision repair protein ERCC-6-like	4169
1	1	1	1	1	NaN	NaN	1	NaN	NaN	NaN	NaN	Unmodified	26234000	4003360	24335	24453	6.5384e-16	12057	10974	1113800000	20	0	0	0	0	0	0	0	0	AAEAVAAAVGTGATTAAVMAAAGIAAIGPAK	P46821	MAP1B	Microtubule-associated protein 1B;MAP1B heavy chain;MAP1 light chain LC1	2488
NaN	NaN	NaN	NaN	NaN	NaN	NaN	NaN	1	1	1	1	Oxidation (M)	26394000	39525100	235	23315	5.467e-08	93667	93667	297120000	3	0	0	0	1	0	0	0	0	AAEAVAAAVGTGATTAAVMAAAGIAAIGPAK	P46821	MAP1B	Microtubule-associated protein 1B;MAP1B heavy chain;MAP1 light chain LC1	2488
NaN	NaN	NaN	NaN	NaN	NaN	NaN	NaN	NaN	NaN	NaN	NaN	Unmodified	33507500	75040400	24364	23934	3.8286e-58	16526	14879	1165900000	6	0	0	0	0	0	0	0	0	AAEAVAAAVGTGATTAAVMAAAGIAAIGPAKELEAER	P46821	MAP1B	Microtubule-associated protein 1B;MAP1B heavy chain;MAP1 light chain LC1	2488
1	2	2	1	2	1	2	1	1	2	2	2	Carbamidomethyl (C)	1356680	68198400	85913	84621	1.2772e-20	17942	14995	28507000000	108	1	0	0	0	0	0	0	0	AAECNIVVTQPR	Q08211	DHX9	ATP-dependent RNA helicase A	3406
NaN	NaN	NaN	NaN	NaN	NaN	NaN	NaN	NaN	NaN	NaN	NaN	Unmodified	29384300	43370200	24724	25241	0.44628	78837	7022	144920000	7	0	0	0	0	0	0	0	0	AAEDAVWSGATFITHLFNAMLPFHHR	Q9Y303;Q9Y303-2;Q9Y303-3	AMDHD2	Putative N-acetylglucosamine-6-phosphate deacetylase	8521
1	1	1	1	1	1	1	1	1	1	1	1	Unmodified	14365400	54269200	264	27364	4.3975e-42	19933	18171	25547000000	94	0	0	0	0	0	0	0	0	AAEDDEDDDVDTK	P06454-2;P06454	PTMA	Prothymosin alpha;Prothymosin alpha, N-terminally processed;Thymosin alpha-1	1332
1	1	2	1	2	2	2	2	2	2	2	1	Unmodified	15646400	63765500	20692	21873	4.3501e-166	29401	26998	56612000000	111	0	0	0	0	0	0	0	0	AAEDDEDDDVDTKK	P06454-2;P06454	PTMA	Prothymosin alpha;Prothymosin alpha, N-terminally processed;Thymosin alpha-1	1332
NaN	NaN	NaN	NaN	NaN	NaN	NaN	NaN	NaN	1	1	1	Unmodified	18207900	7911960	17259	13512	0	36907	33914	3771400000	10	0	0	0	0	0	0	0	0	AAEDDEDDDVDTKKQK	P06454-2;P06454	PTMA	Prothymosin alpha;Prothymosin alpha, N-terminally processed;Thymosin alpha-1	1332
1	1	1	1	1	1	1	1	NaN	NaN	NaN	NaN	Acetyl (Protein N-term)	11825900	58806700	17908	17686	1.1098e-16	18044	14148	854530000	38	0	0	0	0	0	0	0	0	AAEDELQLPR	P78318	IGBP1	Immunoglobulin-binding protein 1	3131
NaN	1	1	1	1	1	1	1	1	1	1	NaN	Unmodified	11466000	60332300	188	18516	76393	71692	46555	1261000000	9	0	0	0	0	0	0	0	0	AAEDLFVNIR	Q9Y2A7;Q9Y2A7-2	NCKAP1	Nck-associated protein 1	8455
NaN	NaN	NaN	NaN	NaN	NaN	NaN	NaN	NaN	NaN	NaN	NaN	Unmodified	17149100	91146600	91968	1029	24491	33872	22181	203650000	2	0	0	0	0	0	0	0	0	AAEDPVAAAPRPLPAGGR	P35475;P35475-2	IDUA	Alpha-L-iduronidase	2265
1	1	1	1	NaN	NaN	NaN	1	1	1	1	1	Unmodified	11205300	52613500	33306	17984	95522	5249	25817	193440000	7	0	0	0	0	0	0	0	0	AAEDRFQER	Q07866-6;Q07866-7;Q07866-4	KLC1	Kinesin light chain 1	3398
NaN	NaN	NaN	NaN	NaN	NaN	NaN	1	NaN	NaN	NaN	NaN	Unmodified	19809500	95009600	97036	10002	1044	81665	60131	345540000	4	0	0	0	0	0	0	0	0	AAEDSARPELPDSAVGPGSR	Q96J92;Q96J92-3	WNK4	Serine/threonine-protein kinase WNK4	6424
NaN	NaN	1	1	NaN	NaN	NaN	NaN	NaN	NaN	NaN	NaN	Unmodified	16697600	76240200	14881	15958	0.09375	11399	94381	272900000	11	0	0	0	0	0	0	0	0	AAEDSPYWVSPAYSK	Q9NW82	WDR70	WD repeat-containing protein 70	7772
NaN	NaN	NaN	NaN	NaN	NaN	NaN	NaN	NaN	NaN	NaN	NaN	Unmodified	2273030	27026000	15284	15445	0.0053233	10567	90749	475160000	24	0	0	0	0	0	0	0	0	AAEDTGGIHMEEAPETYIPSR	Q9NPP4	NLRC4	NLR family CARD domain-containing protein 4	7534
NaN	1	1	NaN	NaN	NaN	NaN	NaN	NaN	NaN	1	1	Carbamidomethyl (C)	21120200	15733000	13223	14762	0.16152	89859	63077	236820000	9	1	0	0	0	0	0	0	0	AAEEAASTLASSIHPEQCIK	Q7Z460;Q7Z460-2;Q7Z460-5;Q7Z460-3;Q7Z460-4	CLASP1	CLIP-associating protein 1	4993;4994
1	2	1	2	1	1	2	2	2	2	2	2	Unmodified	9744300	43050300	16934	16746	0.15343	14312	68705	9484400000	35	0	0	0	0	0	0	0	0	AAEEAEEAR	Q15149;Q15149-7;Q15149-9;Q15149-5;Q15149-2;Q15149-3;Q15149-4;Q15149-6;Q15149-8	PLEC	Plectin	3917;3918;3919;3920;3921;3922
2	2	2	2	NaN	NaN	NaN	NaN	2	2	2	2	Unmodified	15577400	73831300	50002	36132	10988	10313	54608	1069700000	14	0	0	0	0	0	0	0	0	AAEEAEEARVQAER	Q15149;Q15149-7;Q15149-9;Q15149-5;Q15149-2;Q15149-3;Q15149-4;Q15149-6;Q15149-8	PLEC	Plectin	3917;3918;3919;3920;3921;3922
2	2	2	2	2	2	2	2	2	2	2	3	Unmodified	2351020	18963700	19723	19638	1.1689e-243	3703	32957	27688000000	108	0	0	0	0	0	0	0	0	AAEEAFVNDIDESSPGTEWER	P09496-2;P09496-5	CLTA	Clathrin light chain A	1461
NaN	NaN	NaN	NaN	NaN	NaN	NaN	NaN	NaN	NaN	NaN	NaN	Oxidation (P);Oxidation (W)	23830100	879295	17646	16589	94447	48968	37542	60288000	4	0	0	0	0	1	1	0	0	AAEEAFVNDIDESSPGTEWER	P09496-2;P09496-5	CLTA	Clathrin light chain A	1461
1	1	1	1	1	1	1	1	1	1	1	1	Unmodified	12024900	49389100	21328	22011	29086	12068	91596	10357000000	45	0	0	0	0	0	0	0	0	AAEEEDEADPK	P20962	PTMS	Parathymosin	1876
2	2	2	2	3	2	2	2	2	2	2	2	Unmodified	1358600	5950020	19458	20008	4.286e-40	20133	16386	32099000000	114	0	0	0	0	0	0	0	0	AAEEEDEADPKR	P20962	PTMS	Parathymosin	1876
NaN	NaN	NaN	NaN	NaN	NaN	NaN	NaN	NaN	NaN	NaN	NaN	Unmodified	16147500	74854300	15987	15987	4.4416e-87	28388	24148	153630000	1	0	0	0	0	0	0	0	0	AAEEEDEADPKRQK	P20962	PTMS	Parathymosin	1876
NaN	NaN	NaN	NaN	NaN	NaN	NaN	NaN	NaN	NaN	1	NaN	Unmodified	17798000	80255200	20364	19557	12763	10915	78321	140080000	1	0	0	0	0	0	0	0	0	AAEEFVNVYYTTMDK	Q9UKK6	NXT1	NTF2-related export protein 1	8241
2	2	3	1	2	2	2	1	2	2	1	2	Unmodified	82945500	45453300	57413	57817	69734	8955	28762	15386000000	26	0	0	0	0	0	0	0	0	AAEEIGIK	P11586	MTHFD1	C-1-tetrahydrofolate synthase, cytoplasmic;Methylenetetrahydrofolate dehydrogenase;Methenyltetrahydrofolate cyclohydrolase;Formyltetrahydrofolate synthetase;C-1-tetrahydrofolate synthase, cytoplasmic, N-terminally processed	1577
NaN	NaN	NaN	NaN	NaN	NaN	NaN	NaN	NaN	NaN	NaN	NaN	Unmodified	74638100	38103400	18188	25781	2543	84244	47901	5769900000	8	0	0	0	0	0	0	0	0	AAEELSK	Q8WUM4;Q8WUM4-2;Q8WUM4-3	PDCD6IP	Programmed cell death 6-interacting protein	5870
1	1	1	1	1	1	1	1	1	1	1	1	Acetyl (Protein N-term)	1069500	50400300	29402	296	0.16726	13616	74156	10476000000	50	0	0	0	0	0	0	0	0	AAEEPQQQK	Q96FW1	OTUB1	Ubiquitin thioesterase OTUB1	6329
NaN	NaN	NaN	NaN	NaN	NaN	NaN	NaN	NaN	NaN	NaN	NaN	Acetyl (Protein N-term);Carbamidomethyl (C)	39467600	75853900	21279	20588	0.02177	60574	52099	167080000	3	1	0	0	0	0	0	0	0	AAEEPQQQKQEPLGSDSEGVNCLAYDEAIMAQQDR	Q96FW1	OTUB1	Ubiquitin thioesterase OTUB1	6329
NaN	NaN	NaN	NaN	NaN	NaN	NaN	NaN	NaN	NaN	NaN	NaN	Unmodified	73035000	34973400	68853	15763	30262	80462	38234	177840000	26	0	0	0	0	0	0	0	0	AAEEPSK	P29966	MARCKS	Myristoylated alanine-rich C-kinase substrate	2107
1	1	1	2	1	1	1	1	1	2	2	2	Unmodified	12156000	59829700	20421	22058	1.0083e-06	17942	94358	38224000000	67	0	0	0	0	0	0	0	0	AAEEPSKVEEK	P29966	MARCKS	Myristoylated alanine-rich C-kinase substrate	2107
NaN	NaN	NaN	NaN	NaN	NaN	NaN	NaN	1	1	1	NaN	Unmodified	13436900	69326000	1667	1272	0.63464	1649	10799	1328700000	10	0	0	0	0	0	0	0	0	AAEEPSKVEEKK	P29966	MARCKS	Myristoylated alanine-rich C-kinase substrate	2107
NaN	NaN	NaN	NaN	NaN	NaN	NaN	NaN	NaN	NaN	NaN	NaN	Unmodified	19410100	54858900	2015	21663	17045	77391	56452	1140500000	15	0	0	0	0	0	0	0	0	AAEEPVSEVTVGVSVLAER	Q05655;Q05655-2	PRKCD	Protein kinase C delta type;Protein kinase C delta type regulatory subunit;Protein kinase C delta type catalytic subunit	3353
1	1	1	1	1	1	1	1	1	1	1	1	Unmodified	1420560	55901100	13992	14782	6.5676e-24	21589	1671	6552600000	54	0	0	0	0	0	0	0	0	AAEEQGDDQDSEK	Q1KMD3	HNRNPUL2	Heterogeneous nuclear ribonucleoprotein U-like protein 2	4151
NaN	NaN	NaN	NaN	NaN	NaN	NaN	NaN	NaN	NaN	NaN	NaN	Unmodified	10214400	4386250	18549	27237	35607	88948	71562	233180000	2	0	0	0	0	0	0	0	0	AAEETNMEK	Q9UHB6;Q9UHB6-4	LIMA1	LIM domain and actin-binding protein 1	8120;8121
1	1	1	NaN	NaN	1	NaN	1	1	NaN	1	1	Unmodified	84541300	41306200	18509	18472	34781	10164	65458	6813100000	30	0	0	0	0	0	0	0	0	AAEEVEAK	Q9NX63	CHCHD3	MICOS complex subunit MIC19	7820
1	1	1	1	NaN	1	NaN	1	1	1	1	1	Acetyl (Protein N-term)	15437500	75183700	22206	21863	1.1895e-16	19352	11729	674690000	18	0	0	0	0	0	0	0	0	AAEEVLQTVDHYK	Q96G01-4;Q96G01-3;Q96G01;Q96G01-2	BICD1	Protein bicaudal D homolog 1	6335
NaN	NaN	NaN	NaN	1	1	NaN	NaN	NaN	NaN	NaN	NaN	Unmodified	12586800	67688200	13209	12232	25978	68525	41411	16903000	0	0	0	0	0	0	0	0	0	AAEEVTLQTGIK	Q99707;Q99707-2	MTR	Methionine synthase	6709
1	1	1	1	1	1	1	1	1	1	1	1	Unmodified	1750800	80097200	72449	69789	10268	14752	83148	735840000	19	0	0	0	0	0	0	0	0	AAEFGEPTSEQTGTAAGK	O95425-4;O95425-2;O95425;O95425-3	SVIL	Supervillin	1048
NaN	NaN	NaN	NaN	NaN	NaN	NaN	NaN	NaN	NaN	NaN	NaN	Carbamidomethyl (C)	17357800	78354800	1482	16293	0.53227	10376	73703	98302000	6	1	0	0	0	0	0	0	0	AAEFLAACAGGDLDEAR	Q9BZL4;Q9BZL4-2;Q9BZL4-4;Q9BZL4-3	PPP1R12C	Protein phosphatase 1 regulatory subunit 12C	7063;7064
NaN	1	1	1	1	NaN	1	NaN	1	1	1	1	Unmodified	11345400	54178500	70647	59976	26344	98033	67397	283650000	6	0	0	0	0	0	0	0	0	AAEFNSNLNR	Q8WUB8-3;Q8WUB8-2;Q8WUB8	PHF10	PHD finger protein 10	5858
NaN	NaN	NaN	NaN	NaN	NaN	NaN	NaN	NaN	NaN	NaN	NaN	Unmodified	2606220	21900100	22515	22495	9.2823e-22	15877	14584	1273200000	28	0	0	0	0	0	0	0	0	AAEGAEAQGFSGLFAAYTDHPPPFR	Q9P253	VPS18	Vacuolar protein sorting-associated protein 18 homolog	7982
NaN	NaN	NaN	NaN	NaN	NaN	NaN	NaN	NaN	NaN	NaN	NaN	Carbamidomethyl (C)	22051800	18273900	23412	22514	0.0001238	10546	88968	24555000	2	1	0	0	0	0	0	0	0	AAEGAGLHALGITDLCLVLPSK	O75064	DENND4B	DENN domain-containing protein 4B	741
1	1	1	1	1	1	1	1	1	NaN	1	1	Carbamidomethyl (C)	24782100	21007600	24291	23971	2.3968e-12	15281	1385	1165000000	21	1	0	0	0	0	0	0	0	AAEGGLSSPEFSELCIWLGSQIK	Q52LJ0-2;Q52LJ0	FAM98B	Protein FAM98B	4261
NaN	NaN	NaN	NaN	NaN	NaN	NaN	NaN	NaN	NaN	NaN	NaN	Unmodified	1119520	52302300	50811	52638	0.83148	11393	80664	1324400000	7	0	0	0	0	0	0	0	0	AAEGVSAADMAK	Q9NW13;Q9NW13-2	RBM28	RNA-binding protein 28	7765
NaN	NaN	NaN	1	NaN	NaN	NaN	NaN	NaN	NaN	NaN	NaN	Oxidation (K)	11355200	51793800	34086	20853	5404	78655	545	70199000	2	0	0	1	0	0	0	0	0	AAEGVSAADMAK	Q9NW13;Q9NW13-2	RBM28	RNA-binding protein 28	7765
1	1	1	NaN	1	1	1	1	1	1	1	1	Oxidation (M)	11355200	51793800	36616	20942	11034	82417	47121	188890000	2	0	0	0	1	0	0	0	0	AAEGVSAADMAK	Q9NW13;Q9NW13-2	RBM28	RNA-binding protein 28	7765
NaN	NaN	NaN	NaN	NaN	NaN	NaN	NaN	NaN	NaN	NaN	NaN	Unmodified	14547900	78816300	21833	21935	1.1276e-08	14728	12529	1082700000	34	0	0	0	0	0	0	0	0	AAEGWSAPILTLAR	Q96T51;Q96T51-3	RUFY1	RUN and FYVE domain-containing protein 1	6638;6639
NaN	NaN	NaN	NaN	NaN	NaN	NaN	NaN	NaN	NaN	NaN	NaN	Unmodified	93945600	45626400	13344	22018	50392	53554	89434	25255000	1	0	0	0	0	0	0	0	0	AAEHAWQK	P40818;P40818-2	USP8	Ubiquitin carboxyl-terminal hydrolase 8	2354
NaN	NaN	NaN	NaN	NaN	NaN	1	NaN	NaN	NaN	1	NaN	Unmodified	12776400	6364140	4295	46726	83872	69451	50705	600020000	18	0	0	0	0	0	0	0	0	AAEHEVPLQER	Q9P260;Q9P260-2	KIAA1468	LisH domain and HEAT repeat-containing protein KIAA1468	7984;7985
NaN	NaN	NaN	NaN	NaN	NaN	NaN	NaN	NaN	NaN	NaN	NaN	Unmodified	10465600	56212700	26513	34734	53968	26673	12466	47803000	1	0	0	0	0	0	0	0	0	AAEHTLLHR	Q9BYK8;Q9BYK8-2;Q9BYK8-4	HELZ2	Helicase with zinc finger domain 2	7029
1	1	NaN	1	1	1	NaN	1	NaN	NaN	NaN	NaN	Unmodified	14636900	68521400	6005	43535	34945	91961	61397	50686000	1	0	0	0	0	0	0	0	0	AAEIASSDSANVSSR	P42338	PIK3CB	Phosphatidylinositol 4,5-bisphosphate 3-kinase catalytic subunit beta isoform	2400
NaN	NaN	NaN	NaN	NaN	NaN	NaN	NaN	NaN	NaN	NaN	NaN	Acetyl (Protein N-term)	82441400	41406500	33569	41352	16898	11957	35952	2022400000	14	0	0	0	0	0	0	0	0	AAEIHSR	Q8IWB7	WDFY1	WD repeat and FYVE domain-containing protein 1	5254
1	1	1	1	1	1	NaN	1	1	1	NaN	1	Acetyl (Protein N-term)	20171100	10687200	96708	96832	28902	73208	44036	4051200000	43	0	0	0	0	0	0	0	0	AAEIHSRPQSSRPVLLSK	Q8IWB7	WDFY1	WD repeat and FYVE domain-containing protein 1	5254
NaN	NaN	NaN	NaN	NaN	NaN	NaN	NaN	NaN	NaN	NaN	NaN	Unmodified	19178000	79767800	1025	11461	25616	9162	85179	144550000	3	0	0	0	0	0	0	0	0	AAEINGEVDDDDAGGEWR	Q92614-4;Q92614;Q92614-3;Q92614-2;Q92614-5	MYO18A	Unconventional myosin-XVIIIa	6013
NaN	NaN	NaN	NaN	NaN	NaN	NaN	NaN	1	1	1	1	Oxidation (M)	94849500	49501800	83858	71879	30262	49833	16475	89808000	1	0	0	0	1	0	0	0	0	AAEISAMLK	Q99575	POP1	Ribonucleases P/MRP protein subunit POP1	6681
NaN	NaN	NaN	NaN	NaN	NaN	NaN	NaN	NaN	NaN	NaN	NaN	Unmodified	21560700	70939700	9043	88024	0.04141	10486	83259	584500000	8	0	0	0	0	0	0	0	0	AAEKEAALVQQEEEKAEQR	Q15020;Q15020-4	SART3	Squamous cell carcinoma antigen recognized by T-cells 3	3877
NaN	NaN	NaN	1	NaN	NaN	NaN	NaN	NaN	NaN	NaN	NaN	Unmodified	15007700	76849100	42683	39382	15322	64798	46341	323330000	3	0	0	0	0	0	0	0	0	AAEKRPAEDYVPR	Q969E4;Q5H9L2	TCEAL3;TCEAL5	Transcription elongation factor A protein-like 3;Transcription elongation factor A protein-like 5	6111
1	1	1	1	1	1	1	1	1	NaN	NaN	1	Unmodified	71442800	42759000	64729	62542	3278	78616	67632	7398100000	7	0	0	0	0	0	0	0	0	AAELALK	Q5VYK3	ECM29	Proteasome-associated protein ECM29 homolog	4522
NaN	NaN	NaN	NaN	NaN	NaN	NaN	NaN	NaN	NaN	NaN	NaN	Unmodified	18790100	5091960	20308	20917	0.37991	15016	13007	397950000	10	0	0	0	0	0	0	0	0	AAELAVQNEVGLVDNPLK	Q9NVM6	DNAJC17	DnaJ homolog subfamily C member 17	7743
1	1	NaN	1	1	1	1	1	1	NaN	1	1	Oxidation (M)	21700800	82749900	21162	20995	0.22084	10002	10002	717650000	5	0	0	0	1	0	0	0	0	AAELEMELNEHSLVIDTLK	Q9UHV9	PFDN2	Prefoldin subunit 2	8147
1	NaN	NaN	1	1	1	NaN	2	1	NaN	NaN	NaN	Unmodified	21540900	87835300	21549	21877	9.6761e-08	13347	10007	928960000	9	0	0	0	0	0	0	0	0	AAELEMELNEHSLVIDTLK	Q9UHV9	PFDN2	Prefoldin subunit 2	8147
1	1	1	1	2	2	1	1	1	1	2	1	Unmodified	30115100	51213100	21729	22077	1.0224e-49	19619	17687	7990000000	46	0	0	0	0	0	0	0	0	AAELEMELNEHSLVIDTLKEVDETRK	Q9UHV9	PFDN2	Prefoldin subunit 2	8147
3	2	4	4	2	4	2	3	4	3	2	3	Oxidation (M)	3027510	5070460	22234	21331	9.1456e-18	15505	13207	11069000000	33	0	0	0	1	0	0	0	0	AAELEMELNEHSLVIDTLKEVDETRK	Q9UHV9	PFDN2	Prefoldin subunit 2	8147
NaN	NaN	NaN	NaN	NaN	NaN	NaN	NaN	NaN	NaN	NaN	NaN	Unmodified	2371210	20597700	23452	24649	0.019323	14586	12505	227120000	7	0	0	0	0	0	0	0	0	AAELEPDQLLAWQGLANLYEK	Q6PGP7	TTC37	Tetratricopeptide repeat protein 37	4716
NaN	NaN	1	NaN	NaN	NaN	NaN	NaN	NaN	NaN	NaN	NaN	Unmodified	10165100	51383900	71723	74411	16815	99802	3455	1669200000	10	0	0	0	0	0	0	0	0	AAELETDIR	O94906;O94906-2	PRPF6	Pre-mRNA-processing factor 6	950
1	1	NaN	1	NaN	1	NaN	NaN	NaN	NaN	NaN	NaN	Unmodified	22531800	17534500	24564	25141	2.6682e-05	13998	12144	1106300000	6	0	0	0	0	0	0	0	0	AAELFHQLSQALEVLTDAAAR	Q9NVM6	DNAJC17	DnaJ homolog subfamily C member 17	7743
NaN	NaN	NaN	NaN	NaN	NaN	NaN	NaN	NaN	NaN	NaN	NaN	Unmodified	15697100	71334300	19323	20965	11874	78548	63672	165900000	5	0	0	0	0	0	0	0	0	AAELFSQWMESSGK	Q6P179;Q6P179-3	ERAP2	Endoplasmic reticulum aminopeptidase 2	4667
NaN	NaN	NaN	NaN	NaN	NaN	NaN	NaN	1	NaN	NaN	NaN	Unmodified	11906500	65469000	18663	18746	20006	10165	85984	311670000	6	0	0	0	0	0	0	0	0	AAELFVETIAK	Q9NR33	POLE4	DNA polymerase epsilon subunit 4	7596
NaN	NaN	NaN	NaN	NaN	NaN	NaN	NaN	NaN	NaN	NaN	NaN	Unmodified	68637100	37113800	20289	25857	71333	11454	22955	4553900000	11	0	0	0	0	0	0	0	0	AAELGAR	P00390-2;P00390;P00390-3;P00390-4;P00390-5	GSR	Glutathione reductase, mitochondrial	1149
3	3	2	3	3	2	2	4	3	2	2	2	Unmodified	19970800	79319500	2336	23139	1.8077e-100	294	25039	21548000000	112	0	0	0	0	0	0	0	0	AAELIANSLATAGDGLIELR	P35232	PHB	Prohibitin	2251
3	3	3	4	3	4	2	2	4	4	4	4	Unmodified	21251700	17428300	22853	22086	1.0644e-120	30523	26475	19160000000	67	0	0	0	0	0	0	0	0	AAELIANSLATAGDGLIELRK	P35232	PHB	Prohibitin	2251
NaN	NaN	NaN	NaN	NaN	NaN	NaN	NaN	NaN	1	1	NaN	Unmodified	71442800	42759000	61837	6096	49993	68312	76641	223150000	1	0	0	0	0	0	0	0	0	AAELLAK	O94822-3;O94822;O94822-2	LTN1	E3 ubiquitin-protein ligase listerin	928
2	2	2	1	1	1	1	1	2	1	2	1	Unmodified	74243400	43373800	53343	51142	7125	11459	0	12212000000	22	0	0	0	0	0	0	0	0	AAELLAR	P54707;P54707-2	ATP12A	Potassium-transporting ATPase alpha chain 2	2822
NaN	NaN	NaN	NaN	NaN	NaN	NaN	NaN	NaN	NaN	NaN	NaN	Unmodified	12176300	62920300	1556	17209	31552	54066	25848	89844000	1	0	0	0	0	0	0	0	0	AAELLATWTDK	Q7Z6J4	FGD2	FYVE, RhoGEF and PH domain-containing protein 2	5030
NaN	NaN	NaN	NaN	NaN	NaN	NaN	NaN	NaN	NaN	NaN	NaN	Unmodified	23882700	26891100	23391	23509	1.5113e-21	16984	14997	724670000	11	0	0	0	0	0	0	0	0	AAELLATWTDKSPLFQEVLTR	Q7Z6J4	FGD2	FYVE, RhoGEF and PH domain-containing protein 2	5030
NaN	NaN	NaN	NaN	NaN	NaN	NaN	NaN	NaN	NaN	NaN	NaN	Carbamidomethyl (C)	11965700	56819900	17685	18275	91751	56916	27754	322240000	3	1	0	0	0	0	0	0	0	AAELLMSCFR	Q5JVF3-3;Q5JVF3;Q5JVF3-2;Q5JVF3-4	PCID2	PCI domain-containing protein 2	4365;4366
1	NaN	1	NaN	NaN	1	1	1	1	NaN	NaN	1	Carbamidomethyl (C);Oxidation (M)	12125600	5631140	17188	15419	62311	66621	48636	71736000	1	1	0	0	1	0	0	0	0	AAELLMSCFR	Q5JVF3-3;Q5JVF3;Q5JVF3-2;Q5JVF3-4	PCID2	PCI domain-containing protein 2	4365;4366
1	1	1	1	1	1	1	1	1	1	2	2	Unmodified	13506400	64155900	12469	11377	95772	11038	73825	556300000	12	0	0	0	0	0	0	0	0	AAELLQDEYSGR	Q9BUK6;Q9BUK6-2;Q9BUK6-3;Q9BUK6-7;Q9BUK6-5	MSTO1	Protein misato homolog 1	6895
NaN	NaN	NaN	NaN	NaN	NaN	NaN	NaN	NaN	NaN	NaN	NaN	Unmodified	75740800	40825200	22613	31322	20507	89903	93477	247110000	1	0	0	0	0	0	0	0	0	AAELQAR	O43395;O43395-3	PRPF3	U4/U6 small nuclear ribonucleoprotein Prp3	535
1	NaN	1	1	NaN	NaN	NaN	NaN	1	1	1	1	Unmodified	23520600	6049420	15791	14475	0.064818	10067	86211	432160000	8	0	0	0	0	0	0	0	0	AAELTATQVEEEEEEEDFRK	O75717;O75717-2	WDHD1	WD repeat and HMG-box DNA-binding protein 1	857
NaN	NaN	NaN	NaN	1	1	1	1	NaN	NaN	NaN	NaN	Carbamidomethyl (C)	19918800	88294500	10942	10875	0.21102	10734	93912	719450000	20	1	0	0	0	0	0	0	0	AAELVTQNCEAYEAHMR	Q96I15	SCLY	Selenocysteine lyase	6394
1	1	1	1	1	1	1	1	NaN	1	1	NaN	Unmodified	13296300	63132800	10627	10586	0.074544	13746	10963	1056500000	49	0	0	0	0	0	0	0	0	AAELWGEQAEAR	Q08379;Q08379-2	GOLGA2	Golgin subfamily A member 2	3410
NaN	NaN	NaN	NaN	NaN	NaN	NaN	NaN	NaN	NaN	NaN	NaN	Carbamidomethyl (C)	89936300	36295800	34055	34614	43411	46802	29035	73693000	1	1	0	0	0	0	0	0	0	AAEMCYR	Q6PGP7	TTC37	Tetratricopeptide repeat protein 37	4716
NaN	NaN	NaN	NaN	NaN	NaN	NaN	NaN	NaN	NaN	NaN	NaN	Unmodified	11975800	58120700	89671	98176	3555	84658	63195	389340000	19	0	0	0	0	0	0	0	0	AAEMEHLLER	Q86TM6-2;Q86TM6-3;Q86TM6	SYVN1	E3 ubiquitin-protein ligase synoviolin	5078
NaN	NaN	NaN	NaN	NaN	NaN	NaN	NaN	NaN	NaN	NaN	NaN	Unmodified	14797400	73916400	22425	21943	2.8045e-10	19238	14752	342440000	23	0	0	0	0	0	0	0	0	AAEMLSQLDLFSR	P78318	IGBP1	Immunoglobulin-binding protein 1	3131
NaN	NaN	NaN	1	NaN	1	1	NaN	NaN	NaN	NaN	1	Unmodified	29374300	42773300	23604	23435	1.4032e-11	13403	109	637630000	4	0	0	0	0	0	0	0	0	AAEMLSQLDLFSRNEDLEEIASTDLK	P78318	IGBP1	Immunoglobulin-binding protein 1	3131
NaN	NaN	NaN	NaN	1	1	1	1	NaN	NaN	NaN	NaN	Unmodified	10635400	54058800	16636	17185	2184	88948	62346	548520000	27	0	0	0	0	0	0	0	0	AAEMMASLLK	P33176	KIF5B	Kinesin-1 heavy chain	2215
NaN	NaN	NaN	NaN	NaN	NaN	NaN	1	NaN	NaN	NaN	NaN	Carbamidomethyl (C)	28204200	42286200	23734	22791	33423	41763	34051	77897000	1	1	0	0	0	0	0	0	0	AAENNVFHLVATVCSQEEPVQPLLR	Q96CW6	SLC7A6OS	Probable RNA polymerase II nuclear localization protein SLC7A6OS	6246
NaN	NaN	NaN	NaN	NaN	NaN	NaN	NaN	NaN	NaN	NaN	NaN	Unmodified	13896800	67761000	12859	12989	0.83233	1177	70095	402360000	25	0	0	0	0	0	0	0	0	AAEPEVEVEVYR	Q6ICG6;Q6ICG6-3;Q6ICG6-2	KIAA0930	Uncharacterized protein KIAA0930	4610
NaN	NaN	NaN	NaN	NaN	NaN	NaN	NaN	NaN	NaN	NaN	NaN	Unmodified	15457800	77872100	10535	10692	5053	81239	50756	580860000	20	0	0	0	0	0	0	0	0	AAEPEVEVEVYRR	Q6ICG6;Q6ICG6-3;Q6ICG6-2	KIAA0930	Uncharacterized protein KIAA0930	4610
NaN	NaN	NaN	NaN	NaN	NaN	NaN	NaN	NaN	NaN	NaN	NaN	Unmodified	11116200	62372400	1582	15604	12753	65224	43924	185080000	3	0	0	0	0	0	0	0	0	AAEPLLTLER	O60524-4;O60524-3;O60524;O60524-5	NEMF	Nuclear export mediator factor NEMF	675
NaN	NaN	NaN	NaN	NaN	NaN	NaN	NaN	NaN	NaN	NaN	NaN	Acetyl (Protein N-term)	16308600	85663700	19446	18985	25264	10343	82653	592810000	7	0	0	0	0	0	0	0	0	AAEPNKTEIQTLFK	Q8N6H7	ARFGAP2	ADP-ribosylation factor GTPase-activating protein 2	5494
NaN	NaN	NaN	NaN	NaN	NaN	NaN	NaN	NaN	NaN	NaN	NaN	Acetyl (Protein N-term)	17869600	95774800	16329	16495	23263	77746	66226	50729000	0	0	0	0	0	0	0	0	0	AAEPNKTEIQTLFKR	Q8N6H7	ARFGAP2	ADP-ribosylation factor GTPase-activating protein 2	5494
1	1	1	1	1	1	1	1	1	1	NaN	1	Unmodified	11436700	66519500	70359	64487	22039	39918	32538	371970000	6	0	0	0	0	0	0	0	0	AAEPPPPKIPK	O75909;O75909-4	CCNK	Cyclin-K	885
1	1	1	1	1	1	1	1	1	1	1	1	Unmodified	12325700	56733100	56621	45201	0.0029699	14982	10981	1051900000	17	0	0	0	0	0	0	0	0	AAEPQEQEFGK	Q9C0C2;Q9C0C2-2	TNKS1BP1	182 kDa tankyrase-1-binding protein	7089
NaN	NaN	NaN	NaN	NaN	NaN	NaN	NaN	NaN	NaN	NaN	NaN	Acetyl (Protein N-term);Carbamidomethyl (C)	18488400	83862000	19947	21585	0.26548	10785	70667	168040000	5	1	0	0	0	0	0	0	0	AAEPVEDNCINFVAMK	Q14116-2;Q14116	IL18	Interleukin-18	3720
1	1	1	1	NaN	NaN	NaN	1	1	1	1	1	Unmodified	7283820	38170300	18324	19263	82528	11063	50275	8506800000	22	0	0	0	0	0	0	0	0	AAEPVSR	Q9UHD8;Q9UHD8-7;Q9UHD8-2;Q9UHD8-5	2009-09-01	Septin-9	8128;8129
NaN	NaN	NaN	NaN	NaN	NaN	NaN	NaN	NaN	NaN	NaN	NaN	Unmodified	1380720	71902100	16426	18352	45185	35594	26162	65953000	3	0	0	0	0	0	0	0	0	AAEPVTFHVPWK	Q8IXQ3	C9orf40	Uncharacterized protein C9orf40	5298
NaN	NaN	NaN	NaN	NaN	NaN	NaN	NaN	NaN	NaN	NaN	NaN	Carbamidomethyl (C)	13365900	58636900	46514	4481	12759	54471	44518	0	1	1	0	0	0	0	0	0	0	AAEQAGCMVSASR	Q2T9J0-2;Q2T9J0	TYSND1	Peroxisomal leader peptide-processing protease;Peroxisomal leader peptide-processing protease, 15 kDa form;Peroxisomal leader peptide-processing protease, 45 kDa form	4175
NaN	NaN	NaN	NaN	NaN	NaN	NaN	NaN	NaN	NaN	NaN	NaN	Unmodified	20030200	15262700	23424	23935	0.68555	86479	72007	128520000	3	0	0	0	0	0	0	0	0	AAEQAHLWAELVFLYDK	P53675-2;P53675;Q00610-2;Q00610	CLTCL1;CLTC	Clathrin heavy chain 2;Clathrin heavy chain 1	2791;3226
NaN	NaN	1	1	1	1	1	1	NaN	1	1	1	Acetyl (Protein N-term)	10274600	45705200	3558	37603	21743	11428	47249	2079000000	36	0	0	0	0	0	0	0	0	AAEQDPEAR	Q6XQN6;Q6XQN6-3;Q6XQN6-2	NAPRT	Nicotinate phosphoribosyltransferase	4803
NaN	NaN	NaN	NaN	1	1	NaN	NaN	NaN	NaN	NaN	NaN	Carbamidomethyl (C)	27652800	28093400	25602	24501	3.9586e-06	10532	95862	51526000	4	1	0	0	0	0	0	0	0	AAEQILEDMITIDVENVMEDICSK	Q12769;Q12769-3	NUP160	Nuclear pore complex protein Nup160	3453
1	1	1	NaN	NaN	NaN	NaN	NaN	NaN	1	1	1	Unmodified	33476300	62988000	21323	19711	39887	22399	16739	277060000	2	0	0	0	0	0	0	0	0	AAEQILEDMITIDVENVMEDICSKLQEIR	Q12769;Q12769-3	NUP160	Nuclear pore complex protein Nup160	3453
NaN	NaN	NaN	NaN	NaN	NaN	NaN	NaN	NaN	NaN	NaN	NaN	Unmodified	10315700	56514600	124	12198	14675	66429	44469	265460000	12	0	0	0	0	0	0	0	0	AAEQLPYLK	Q16877-3;Q16877;Q16877-2	PFKFB4	6-phosphofructo-2-kinase/fructose-2,6-bisphosphatase 4;6-phosphofructo-2-kinase;Fructose-2,6-bisphosphatase	4134
NaN	1	NaN	NaN	NaN	1	NaN	1	NaN	NaN	NaN	1	Unmodified	9064450	44469700	24441	17634	40942	98997	55996	1223900000	6	0	0	0	0	0	0	0	0	AAEQYTPK	P49327	FASN	Fatty acid synthase;[Acyl-carrier-protein] S-acetyltransferase;[Acyl-carrier-protein] S-malonyltransferase;3-oxoacyl-[acyl-carrier-protein] synthase;3-oxoacyl-[acyl-carrier-protein] reductase;3-hydroxyacyl-[acyl-carrier-protein] dehydratase;Enoyl-[acyl-carrier-protein] reductase;Oleoyl-[acyl-carrier-protein] hydrolase	2564
NaN	NaN	NaN	NaN	NaN	NaN	NaN	NaN	NaN	NaN	NaN	NaN	Acetyl (Protein N-term)	10845600	56252000	42191	39911	31845	48091	17017	372010000	1	0	0	0	0	0	0	0	0	AAERQEALR	Q9UNZ2;Q9UNZ2-5;Q9UNZ2-4	NSFL1C	NSFL1 cofactor p47	8371
1	1	1	1	1	1	1	1	NaN	NaN	1	1	Unmodified	10715200	51965300	52292	39017	0.64127	13826	10537	537820000	11	0	0	0	0	0	0	0	0	AAESAEIEPR	Q9NS91	RAD18	E3 ubiquitin-protein ligase RAD18	7651
NaN	NaN	NaN	NaN	NaN	NaN	NaN	NaN	NaN	NaN	NaN	NaN	Unmodified	88841900	41887600	14984	23129	11579	76478	34825	248300000	1	0	0	0	0	0	0	0	0	AAESETPGK	O76021;O76021-2	RSL1D1	Ribosomal L1 domain-containing protein 1	903
2	2	2	2	2	2	2	2	2	2	2	2	Unmodified	13296400	64122400	18388	15144	3.0633e-31	1933	13324	9891300000	47	0	0	0	0	0	0	0	0	AAESETPGKSPEK	O76021;O76021-2	RSL1D1	Ribosomal L1 domain-containing protein 1	903
NaN	1	1	1	1	1	1	1	1	1	1	1	Acetyl (Protein N-term)	12365400	53709400	61961	60037	0.0013733	14572	10361	1162700000	30	0	0	0	0	0	0	0	0	AAESGSDFQQR	Q96BP3	PPWD1	Peptidylprolyl isomerase domain and WD repeat-containing protein 1	6200
1	1	1	1	1	NaN	NaN	NaN	1	1	1	1	Unmodified	86042400	42396100	19568	17151	83208	86095	32341	703640000	10	0	0	0	0	0	0	0	0	AAESIDQK	Q96RU3-3;Q96RU3-5;Q96RU3-2;Q96RU3;Q96RU3-4	FNBP1	Formin-binding protein 1	6608
2	2	2	2	2	2	3	2	2	2	2	2	Unmodified	20640100	51515400	22954	22813	8.8824e-41	19458	17135	12106000000	98	0	0	0	0	0	0	0	0	AAESLADPTEYENLFPGLK	P35606;P35606-2	COPB2	Coatomer subunit beta'	2274
NaN	NaN	NaN	NaN	NaN	NaN	NaN	NaN	NaN	NaN	NaN	NaN	Unmodified	3280620	61797600	24431	24444	2.937e-06	10304	86419	139840000	1	0	0	0	0	0	0	0	0	AAESLADPTEYENLFPGLKEAFVVEEWVK	P35606;P35606-2	COPB2	Coatomer subunit beta'	2274
1	1	1	1	1	1	NaN	NaN	1	NaN	1	NaN	Unmodified	29395600	5604020	21724	21555	3.202e-05	9408	87048	746000000	15	0	0	0	0	0	0	0	0	AAESLTAIPEPASPQLLETPIHASQIQK	Q14676-2;Q14676;Q14676-3	MDC1	Mediator of DNA damage checkpoint protein 1	3812
1	1	1	NaN	1	1	1	1	1	1	1	NaN	Unmodified	15146800	68488000	22315	67114	21939	68751	46519	151430000	3	0	0	0	0	0	0	0	0	AAESPDQKDTDGGPK	P53985	SLC16A1	Monocarboxylate transporter 1	2803
1	1	1	1	1	1	1	1	1	1	1	1	Unmodified	21849700	9658660	52909	50677	0.0015701	13819	11565	4580100000	29	0	0	0	0	0	0	0	0	AAESPDQKDTDGGPKEEESPV	P53985	SLC16A1	Monocarboxylate transporter 1	2803
NaN	NaN	NaN	NaN	1	1	NaN	1	1	1	1	1	Unmodified	2757120	12204400	37588	22171	3.9845e-17	12892	10954	156580000	2	0	0	0	0	0	0	0	0	AAESSSDSSDSDSSEDDEAPSKPAGTTK	Q14978-2;Q14978;Q14978-3	NOLC1	Nucleolar and coiled-body phosphoprotein 1	3856;3857
NaN	NaN	NaN	NaN	NaN	NaN	NaN	NaN	NaN	NaN	NaN	NaN	Unmodified	16278200	81656300	82398	84604	0.44562	10984	81293	462020000	31	0	0	0	0	0	0	0	0	AAESTEEVSSLRPPR	Q709C8-3;Q709C8;Q709C8-4;Q709C8-2	VPS13C	Vacuolar protein sorting-associated protein 13C	4884
1	1	1	1	1	1	1	1	NaN	NaN	NaN	1	Unmodified	18839100	91125100	63362	63606	0.0028471	11274	10163	3251700000	53	0	0	0	0	0	0	0	0	AAESVSKPDVSEEAPGPSK	Q9BY42	RTFDC1	Protein RTF2 homolog	7009
NaN	NaN	NaN	NaN	NaN	NaN	NaN	NaN	NaN	NaN	NaN	NaN	Unmodified	8814240	42429600	28062	3616	15686	7326	30194	264560000	2	0	0	0	0	0	0	0	0	AAESVYSR	Q9Y487	ATP6V0A2	V-type proton ATPase 116 kDa subunit a isoform 2	8598
1	2	1	1	1	NaN	1	2	2	2	2	1	Carbamidomethyl (C)	10324500	45461000	26025	13226	18077	81548	57349	515630000	10	1	0	0	0	0	0	0	0	AAETCQEPK	Q9P032	NDUFAF4	NADH dehydrogenase [ubiquinone] 1 alpha subcomplex assembly factor 4	7940
NaN	NaN	NaN	NaN	NaN	NaN	NaN	NaN	NaN	NaN	NaN	NaN	Unmodified	18098100	80572300	10669	11922	52349	77324	47969	208560000	8	0	0	0	0	0	0	0	0	AAETHFGFETVSEEEK	Q5HYK3;Q5HYK3-2	COQ5	2-methoxy-6-polyprenyl-1,4-benzoquinol methylase, mitochondrial	4337
NaN	NaN	NaN	NaN	NaN	NaN	NaN	NaN	NaN	NaN	NaN	NaN	Unmodified	96051300	51277600	59383	62097	99921	10769	45229	840040000	14	0	0	0	0	0	0	0	0	AAETIIDTK	Q9GZS1-2;Q9GZS1	POLR1E	DNA-directed RNA polymerase I subunit RPA49	7120
2	2	1	1	2	2	2	2	1	2	2	2	Acetyl (Protein N-term)	17738700	86859800	23811	2323	2.6255e-28	20788	12954	2435900000	36	0	0	0	0	0	0	0	0	AAETQTLNFGPEWLR	Q6Y7W6-4;Q6Y7W6-5;Q6Y7W6;Q6Y7W6-3	GIGYF2	PERQ amino acid-rich with GYF domain-containing protein 2	4809
NaN	NaN	NaN	NaN	NaN	NaN	NaN	NaN	2	2	1	1	Unmodified	35598200	81986400	24998	23063	1.1628e-36	16057	15487	503510000	5	0	0	0	0	0	0	0	0	AAETTVVEVEEIVDIGAFAPEDIHIPQIYVHR	P55809	OXCT1	Succinyl-CoA:3-ketoacid coenzyme A transferase 1, mitochondrial	2872
2	2	2	2	2	3	2	2	2	2	2	2	Unmodified	7304220	42250500	38676	36036	23149	86866	1002	22784000000	15	0	0	0	0	0	0	0	0	AAETVLK	P56192;P56192-2	MARS	Methionine--tRNA ligase, cytoplasmic	2882
NaN	NaN	NaN	NaN	NaN	NaN	NaN	NaN	NaN	NaN	NaN	NaN	Unmodified	23901400	14239000	20279	21915	11877	47149	32689	156790000	0	0	0	0	0	0	0	0	0	AAETVVDPEMTPYLDIANQTGR	Q9Y5A7;Q9Y5A7-2	NUB1	NEDD8 ultimate buster 1	8655
NaN	NaN	NaN	NaN	NaN	NaN	NaN	NaN	NaN	NaN	NaN	NaN	Oxidation (M)	10615200	51754400	45877	43531	10518	61962	30673	112090000	1	0	0	0	1	0	0	0	0	AAEVEMQLR	Q8N3D4	EHBP1L1	EH domain-binding protein 1-like protein 1	5426
1	1	1	1	1	1	1	1	NaN	NaN	NaN	NaN	Unmodified	10455200	5226300	91477	91546	34834	89296	5311	446300000	27	0	0	0	0	0	0	0	0	AAEVEMQLR	Q8N3D4	EHBP1L1	EH domain-binding protein 1-like protein 1	5426
1	1	1	1	1	1	1	1	1	1	1	1	Unmodified	74341800	41775400	27091	27801	10714	10329	53696	38199000000	32	0	0	0	0	0	0	0	0	AAEVLNK	P52272;P52272-2	HNRNPM	Heterogeneous nuclear ribonucleoprotein M	2731
NaN	NaN	NaN	NaN	NaN	NaN	NaN	1	NaN	NaN	NaN	1	Acetyl (Protein N-term)	95451300	51344500	13694	1345	1995	76827	2976	1441800000	8	0	0	0	0	0	0	0	0	AAEVLPSAR	Q9GZS1-2	POLR1E	DNA-directed RNA polymerase I subunit RPA49	7120
NaN	NaN	NaN	NaN	NaN	NaN	NaN	NaN	NaN	NaN	NaN	NaN	Unmodified	16649300	93488700	2377	23881	23825	11363	98481	914380000	20	0	0	0	0	0	0	0	0	AAEVPNEELINLLLK	Q709C8-3;Q709C8;Q709C8-4;Q709C8-2	VPS13C	Vacuolar protein sorting-associated protein 13C	4884
NaN	NaN	NaN	NaN	NaN	NaN	NaN	NaN	1	NaN	NaN	NaN	Oxidation (M)	12565400	53833900	11339	11088	33493	73233	85218	40251000	2	0	0	0	1	0	0	0	0	AAEVWMDEYK	Q10471;Q8N4A0;Q8N4A0-2	GALNT2;GALNT4	Polypeptide N-acetylgalactosaminyltransferase 2;Polypeptide N-acetylgalactosaminyltransferase 2 soluble form;Polypeptide N-acetylgalactosaminyltransferase 4	3438;5449
1	2	2	1	2	1	NaN	1	1	1	1	1	Acetyl (Protein N-term)	34106500	64592200	24188	23595	4.5991e-23	14944	13959	3216800000	22	0	0	0	0	0	0	0	0	AAEVYFGDLELFEPFDHPEESIPKPVHTR	Q6NZY4	ZCCHC8	Zinc finger CCHC domain-containing protein 8	4661
NaN	NaN	NaN	NaN	NaN	NaN	NaN	NaN	NaN	NaN	NaN	NaN	Unmodified	80840800	40791700	2587	26095	23692	94262	36798	0	2	0	0	0	0	0	0	0	0	AAEVYTR	Q7Z4V5;Q7Z4V5-2;Q7Z4V5-3;Q7Z4V5-4	HDGFRP2	Hepatoma-derived growth factor-related protein 2	5006
NaN	NaN	NaN	NaN	1	1	1	1	NaN	NaN	NaN	NaN	Unmodified	16297500	75356900	17071	17566	1.9359e-59	25848	22018	1793300000	58	0	0	0	0	0	0	0	0	AAEWQLDQPSWSGR	Q9NVZ3;Q9NVZ3-2;Q9NVZ3-3	NECAP2	Adaptin ear-binding coat-associated protein 2	7763
NaN	NaN	NaN	NaN	NaN	NaN	NaN	NaN	NaN	NaN	NaN	NaN	Unmodified	19669500	95372500	21943	22721	3.721e-11	19982	17607	1081000000	17	0	0	0	0	0	0	0	0	AAEWYNIDFSLQNQLR	Q13045;Q13045-3;Q13045-2	FLII	Protein flightless-1 homolog	3513;3514
NaN	NaN	NaN	NaN	NaN	NaN	NaN	NaN	NaN	NaN	NaN	NaN	Carbamidomethyl (C)	15007400	73949900	12535	13979	9244	71548	55411	22063000	1	1	0	0	0	0	0	0	0	AAFAELHNCIIDK	Q9NUQ6;Q9NUQ6-4;Q9NUQ6-3;Q9NUQ6-2	SPATS2L	SPATS2-like protein	7706
1	1	1	1	NaN	NaN	NaN	NaN	1	1	1	1	Unmodified	25822400	24415300	23683	23448	1.1506e-05	11648	93779	1242400000	16	0	0	0	0	0	0	0	0	AAFAHFPELYDFALSNVAEVDTR	O60306	AQR	Intron-binding protein aquarius	644
1	1	1	1	1	1	NaN	1	1	1	1	1	Unmodified	8354550	45520200	93103	82383	77983	87435	49284	319260000	4	0	0	0	0	0	0	0	0	AAFAITSR	O14981	BTAF1	TATA-binding protein-associated factor 172	396
NaN	NaN	NaN	NaN	1	1	1	1	NaN	NaN	NaN	NaN	Unmodified	14947600	75792600	20125	20299	6.5894e-08	14949	10716	1323800000	24	0	0	0	0	0	0	0	0	AAFALGGLGSGFASNR	P27708	CAD	CAD protein;Glutamine-dependent carbamoyl-phosphate synthase;Aspartate carbamoyltransferase;Dihydroorotase	2038
1	1	1	1	1	1	1	1	1	1	1	1	Unmodified	37009200	92130900	23546	23789	2.0447e-95	19903	18399	16232000000	47	0	0	0	0	0	0	0	0	AAFALGGLGSGFASNREELSALVAPAFAHTSQVLVDK	P27708	CAD	CAD protein;Glutamine-dependent carbamoyl-phosphate synthase;Aspartate carbamoyltransferase;Dihydroorotase	2038
1	1	1	1	NaN	NaN	NaN	NaN	1	1	1	NaN	Unmodified	83543400	43407200	12329	12785	28279	10522	76689	1227100000	25	0	0	0	0	0	0	0	0	AAFAPFGR	P31483;P31483-3	TIA1	Nucleolysin TIA-1 isoform p40	2172
NaN	NaN	NaN	NaN	NaN	NaN	NaN	NaN	NaN	NaN	NaN	NaN	Carbamidomethyl (C)	84736500	36467200	16526	25185	42039	10007	85653	752250000	16	1	0	0	0	0	0	0	0	AAFCDHK	O43353;O43353-2	RIPK2	Receptor-interacting serine/threonine-protein kinase 2	531
NaN	NaN	NaN	NaN	NaN	NaN	NaN	NaN	NaN	NaN	NaN	NaN	2 Carbamidomethyl (C)	31964200	42386700	21523	21523	32848	58722	45935	88944000	1	2	0	0	0	0	0	0	0	AAFCLEELMMTNPHNHLYCQQYAEVK	Q15006	EMC2	ER membrane protein complex subunit 2	3871
NaN	1	1	NaN	NaN	NaN	1	NaN	NaN	NaN	NaN	NaN	2 Carbamidomethyl (C);Oxidation (M)	32124200	41878100	22072	21016	40119	57058	57058	110420000	2	2	0	0	1	0	0	0	0	AAFCLEELMMTNPHNHLYCQQYAEVK	Q15006	EMC2	ER membrane protein complex subunit 2	3871
2	2	2	2	2	2	2	3	2	2	3	2	Unmodified	20869600	95826100	23571	23356	1.0544e-100	28965	25469	53906000000	114	0	0	0	0	0	0	0	0	AAFDDAIAELDTLSEESYK	P62258;P62258-2	YWHAE	14-3-3 protein epsilon	3022
2	2	2	2	2	2	2	2	2	2	2	2	Oxidation (M)	32736000	59625500	25137	24351	1.4866e-114	22987	22987	11514000000	40	0	0	0	1	0	0	0	0	AAFDDAIAELDTLSEESYKDSTLIMQLLR	P62258;P62258-2	YWHAE	14-3-3 protein epsilon	3022
2	2	2	2	2	2	2	2	NaN	1	NaN	1	Unmodified	32576000	60134000	25229	24968	1.475e-178	26178	25238	18671000000	45	0	0	0	0	0	0	0	0	AAFDDAIAELDTLSEESYKDSTLIMQLLR	P62258;P62258-2	YWHAE	14-3-3 protein epsilon	3022
NaN	NaN	NaN	NaN	NaN	NaN	NaN	NaN	NaN	NaN	NaN	NaN	2 Carbamidomethyl (C)	19638500	84780500	22315	23715	0.20911	11164	94155	203140000	6	2	0	0	0	0	0	0	0	AAFECMYTLLDSCLDR	Q86VP6;Q86VP6-2	CAND1	Cullin-associated NEDD8-dissociated protein 1	5128
NaN	NaN	1	NaN	NaN	NaN	1	NaN	NaN	NaN	NaN	NaN	Unmodified	93546000	46001200	84795	80936	2579	64265	33761	41589000	5	0	0	0	0	0	0	0	0	AAFEELEK	Q13439-3;Q13439-4;Q13439;Q13439-5	GOLGA4	Golgin subfamily A member 4	3607
NaN	NaN	NaN	NaN	1	1	NaN	NaN	1	1	1	1	Unmodified	15967600	75725700	23726	21817	29708	93345	19679	501340000	4	0	0	0	0	0	0	0	0	AAFENWEVEVTFR	P49257	LMAN1	Protein ERGIC-53	2562
1	1	1	1	NaN	NaN	NaN	NaN	1	1	1	1	Unmodified	13607000	69868000	10896	93762	13603	52693	31392	1534500000	2	0	0	0	0	0	0	0	0	AAFERESDVPLK	Q969H8	MYDGF	Myeloid-derived growth factor	6118
1	1	1	2	NaN	NaN	NaN	NaN	2	3	2	2	Unmodified	23241500	15360700	17839	18507	0.19107	12023	12023	2215600000	14	0	0	0	0	0	0	0	0	AAFERESDVPLKTEEFEVTK	Q969H8	MYDGF	Myeloid-derived growth factor	6118
NaN	NaN	NaN	NaN	NaN	NaN	NaN	NaN	NaN	NaN	NaN	NaN	Unmodified	31733700	36592000	19933	21574	0.0024066	92819	82208	280240000	6	0	0	0	0	0	0	0	0	AAFFVTLDETEEGYRSEDPDTSMDSYAK	P50416;P50416-2	CPT1A	Carnitine O-palmitoyltransferase 1, liver isoform	2642
NaN	1	1	1	NaN	1	NaN	NaN	NaN	NaN	NaN	NaN	Carbamidomethyl (C)	1825860	85698800	23098	23473	8.1021e-22	17442	15004	931380000	14	1	0	0	0	0	0	0	0	AAFGCFGNWLATVEQR	Q8IWA0	WDR75	WD repeat-containing protein 75	5250
1	1	1	1	2	2	2	2	2	2	4	2	Unmodified	1635770	77402900	16339	17044	3.3216e-79	22155	18759	4448300000	70	0	0	0	0	0	0	0	0	AAFGEEVDAVDTGISR	O00273;O00273-2	DFFA	DNA fragmentation factor subunit alpha	243
1	1	1	1	NaN	NaN	NaN	NaN	1	1	1	1	Unmodified	3400710	71104200	2489	22957	6.3022e-12	11213	1025	677890000	7	0	0	0	0	0	0	0	0	AAFGEEVDAVDTGISRETSSDVALASHILTALR	O00273;O00273-2	DFFA	DNA fragmentation factor subunit alpha	243
1	1	1	1	1	1	1	1	1	1	1	1	Acetyl (Protein N-term)	16428800	88312600	20097	20321	0.20939	11244	90495	652970000	19	0	0	0	0	0	0	0	0	AAFGILSYEHRPLK	Q93074-3;Q93074;Q93074-2	MED12	Mediator of RNA polymerase II transcription subunit 12	6102
NaN	NaN	NaN	NaN	NaN	NaN	NaN	NaN	NaN	NaN	NaN	NaN	Unmodified	20179000	9017490	19348	19767	0.021246	13061	99385	432720000	23	0	0	0	0	0	0	0	0	AAFGISDSYVDGSSFDPQR	Q9UQ35;Q9UQ35-2;Q9UQ35-3	SRRM2	Serine/arginine repetitive matrix protein 2	8406
1	1	1	1	1	1	1	1	1	1	1	1	Unmodified	21740000	28601300	18496	18541	0.003833	10488	69009	4419900000	54	0	0	0	0	0	0	0	0	AAFGISDSYVDGSSFDPQRR	Q9UQ35;Q9UQ35-2;Q9UQ35-3	SRRM2	Serine/arginine repetitive matrix protein 2	8406
1	1	1	1	2	1	1	1	1	1	1	1	Carbamidomethyl (C)	17428300	82977000	19248	19237	3.0903e-83	21942	17354	5875100000	59	1	0	0	0	0	0	0	0	AAFGLSEAGFNTACVTK	P31040;P31040-2;P31040-3	SDHA	Succinate dehydrogenase [ubiquinone] flavoprotein subunit, mitochondrial	2162
1	1	1	1	NaN	1	NaN	NaN	1	NaN	1	NaN	2 Carbamidomethyl (C)	2912300	29904300	21093	21195	3.4999e-256	28961	26184	1071500000	20	2	0	0	0	0	0	0	0	AAFGQGSGPIMLDEVQCTGTEASLADCK	Q08380	LGALS3BP	Galectin-3-binding protein	3411
1	1	1	1	NaN	NaN	NaN	NaN	NaN	NaN	NaN	NaN	2 Carbamidomethyl (C);Oxidation (M)	2928290	29395800	20163	20046	1.3167e-46	18644	18644	140770000	4	2	0	0	1	0	0	0	0	AAFGQGSGPIMLDEVQCTGTEASLADCK	Q08380	LGALS3BP	Galectin-3-binding protein	3411
NaN	NaN	NaN	NaN	NaN	NaN	NaN	NaN	NaN	NaN	NaN	NaN	Unmodified	14047200	72239200	1827	20034	44518	3632	24685	20341000	1	0	0	0	0	0	0	0	0	AAFIDHFNVMIK	Q8IVG5	SAMD9L	Sterile alpha motif domain-containing protein 9-like	5237
NaN	NaN	NaN	NaN	NaN	NaN	NaN	NaN	NaN	NaN	NaN	NaN	Unmodified	13257300	73433700	21118	2017	31826	93325	75013	181090000	17	0	0	0	0	0	0	0	0	AAFIGIGLPEPNK	Q12882	DPYD	Dihydropyrimidine dehydrogenase [NADP(+)]	3475
NaN	NaN	NaN	NaN	NaN	NaN	NaN	NaN	NaN	NaN	NaN	NaN	Unmodified	32256300	63462900	24061	23121	7.9851e-56	19427	17306	756290000	17	0	0	0	0	0	0	0	0	AAFIGIGLPEPNKDAIFQGLTQDQGFYTSK	Q12882	DPYD	Dihydropyrimidine dehydrogenase [NADP(+)]	3475
NaN	NaN	NaN	NaN	NaN	NaN	NaN	NaN	NaN	NaN	NaN	NaN	Unmodified	41091500	15136900	24148	24164	2.3206e-33	12795	11952	237030000	1	0	0	0	0	0	0	0	0	AAFIGIGLPEPNKDAIFQGLTQDQGFYTSKDFLPLVAK	Q12882	DPYD	Dihydropyrimidine dehydrogenase [NADP(+)]	3475
NaN	NaN	NaN	NaN	NaN	NaN	NaN	NaN	1	1	1	1	Unmodified	12686800	6764880	13209	12258	10663	1024	64163	742390000	3	0	0	0	0	0	0	0	0	AAFKELQSTFK	Q96C19	EFHD2	EF-hand domain-containing protein D2	6218
NaN	NaN	NaN	NaN	NaN	NaN	NaN	NaN	NaN	NaN	NaN	NaN	Carbamidomethyl (C)	12216200	61759300	19129	18911	21291	71349	49263	301670000	22	1	0	0	0	0	0	0	0	AAFLGCLTDVR	Q9UID3;Q9UID3-2	VPS51	Vacuolar protein sorting-associated protein 51 homolog	8173
NaN	NaN	NaN	NaN	NaN	NaN	NaN	NaN	1	1	1	1	Unmodified	98451800	51813600	22015	22155	10364	16334	14219	349130000	7	0	0	0	0	0	0	0	0	AAFLNFFR	Q5JTZ9	AARS2	Alanine--tRNA ligase, mitochondrial	4358
1	1	1	1	1	1	1	1	2	2	1	NaN	Carbamidomethyl (C)	10274900	49093500	11184	11154	34784	81381	48024	4040500000	27	1	0	0	0	0	0	0	0	AAFLQYCR	Q8WUM0	NUP133	Nuclear pore complex protein Nup133	5869
3	3	3	3	4	4	3	3	4	2	2	2	Unmodified	69334500	34458900	19528	1923	3.3428e-12	17997	11074	178800000000	89	0	0	0	0	0	0	0	0	AAFNSGK	P04406	GAPDH	Glyceraldehyde-3-phosphate dehydrogenase	1272
NaN	NaN	NaN	NaN	NaN	NaN	NaN	NaN	NaN	NaN	NaN	NaN	Carbamidomethyl (C)	10575000	50150000	57254	61979	82993	52591	44435	386620000	11	1	0	0	0	0	0	0	0	AAFPLHDCK	Q4KMQ2-3;Q4KMQ2;Q4KMQ2-2;Q4KMQ2-4	ANO6	Anoctamin-6	4250
NaN	NaN	NaN	NaN	NaN	NaN	NaN	NaN	NaN	NaN	NaN	NaN	Unmodified	16198400	83815000	20315	21271	12545	61958	46068	59679000	2	0	0	0	0	0	0	0	0	AAFPQYQPVVMLEK	Q9UHN6-2;Q9UHN6	TMEM2	Transmembrane protein 2	8139
NaN	NaN	NaN	NaN	NaN	NaN	NaN	NaN	NaN	NaN	NaN	NaN	Unmodified	25033500	35336900	25353	25748	2.06e-07	1042	92403	296910000	9	0	0	0	0	0	0	0	0	AAFQIISQVISEATEQVLATTVGK	Q92667;Q92667-2	AKAP1	A-kinase anchor protein 1, mitochondrial	6025
NaN	NaN	NaN	NaN	NaN	NaN	NaN	NaN	2	1	NaN	NaN	Unmodified	11315800	58252800	18089	18425	39315	14729	11089	1454000000	34	0	0	0	0	0	0	0	0	AAFQLGSPWR	P05091	ALDH2	Aldehyde dehydrogenase, mitochondrial	1292
1	1	1	1	NaN	NaN	NaN	NaN	1	1	1	1	Unmodified	12876800	68363900	18439	16686	10451	85958	57945	117990000	4	0	0	0	0	0	0	0	0	AAFQLGSPWRR	P05091	ALDH2	Aldehyde dehydrogenase, mitochondrial	1292
NaN	NaN	NaN	NaN	NaN	NaN	NaN	NaN	NaN	NaN	NaN	NaN	Unmodified	25662600	25511200	22054	22154	1.9992e-24	23347	20788	11858000000	51	0	0	0	0	0	0	0	0	AAFQPEANPSHLTLNTALVESEDL	Q8WX93-3;Q8WX93;Q8WX93-4;Q8WX93-8;Q8WX93-5;Q8WX93-7	PALLD	Palladin	5931
1	1	NaN	1	1	1	1	1	1	1	1	1	Unmodified	23661800	17540500	22051	21957	1.5427e-09	15058	13033	7303700000	53	0	0	0	0	0	0	0	0	AAFQSLLDAQADEAVLDHPDLK	Q9UBI1	COMMD3	COMM domain-containing protein 3	8042
NaN	NaN	NaN	NaN	NaN	NaN	NaN	NaN	1	1	1	1	Unmodified	32677100	71394200	24207	22281	37157	22773	12715	325030000	1	0	0	0	0	0	0	0	0	AAFQSLLDAQADEAVLDHPDLKHIDPVVLK	Q9UBI1	COMMD3	COMM domain-containing protein 3	8042
1	NaN	NaN	NaN	NaN	NaN	NaN	NaN	NaN	NaN	NaN	NaN	Unmodified	94146100	46068100	39793	40476	28743	10445	75299	1169900000	12	0	0	0	0	0	0	0	0	AAFQSQYK	Q86XP3;Q86XP3-2	DDX42	ATP-dependent RNA helicase DDX42	5171
NaN	NaN	NaN	1	1	1	1	1	1	1	NaN	1	Unmodified	8964760	47560300	10372	10092	20366	69093	48745	997700000	8	0	0	0	0	0	0	0	0	AAFQYGIK	Q13123	IK	Protein Red	3531
NaN	NaN	NaN	NaN	NaN	NaN	NaN	NaN	NaN	NaN	NaN	NaN	Acetyl (Protein N-term)	23002100	21245900	25506	25519	0.23574	69122	59373	13159000	2	0	0	0	0	0	0	0	0	AAFRDIEEVSQGLLSLLGANR	Q8NBT2;Q8NBT2-2	SPC24	Kinetochore protein Spc24	5574
2	2	2	2	3	2	2	2	2	3	3	2	Unmodified	14497300	72522900	19511	19552	3.5528e-42	23939	20008	5318900000	75	0	0	0	0	0	0	0	0	AAFTAFEEAQLPR	Q96CT7	CCDC124	Coiled-coil domain-containing protein 124	6240
1	NaN	1	NaN	NaN	NaN	1	NaN	NaN	NaN	2	NaN	Unmodified	69236100	36057300	30011	31764	18475	12616	65034	3013100000	25	0	0	0	0	0	0	0	0	AAFTAGR	Q9UHY7	ENOPH1	Enolase-phosphatase E1	8155
1	NaN	1	NaN	NaN	NaN	NaN	NaN	1	NaN	NaN	1	Carbamidomethyl (C)	80941100	41056000	68784	61401	12556	74439	52892	729380000	3	1	0	0	0	0	0	0	0	AAFTCIK	Q7Z6Z7-3;Q7Z6Z7;Q7Z6Z7-2	HUWE1	E3 ubiquitin-protein ligase HUWE1	5039
1	1	2	NaN	1	1	1	1	1	1	1	1	Oxidation (M)	26823100	31118700	23182	21962	5.2765e-06	10441	91612	1843600000	15	0	0	0	1	0	0	0	0	AAFTVSLDPGPLEQFPHSMEPQLR	Q9UKD2	MRTO4	mRNA turnover protein 4 homolog	8231
1	NaN	1	1	1	1	1	1	NaN	NaN	NaN	NaN	Unmodified	26663200	31627200	2282	22744	1.2658e-06	93583	80781	4092300000	9	0	0	0	0	0	0	0	0	AAFTVSLDPGPLEQFPHSMEPQLR	Q9UKD2	MRTO4	mRNA turnover protein 4 homolog	8231
NaN	NaN	NaN	1	NaN	NaN	NaN	NaN	NaN	NaN	NaN	NaN	Oxidation (P)	26823100	31118700	21488	22201	31717	72316	59762	413720000	4	0	0	0	0	1	0	0	0	AAFTVSLDPGPLEQFPHSMEPQLR	Q9UKD2	MRTO4	mRNA turnover protein 4 homolog	8231
NaN	NaN	NaN	1	NaN	NaN	NaN	NaN	NaN	NaN	NaN	NaN	Unmodified	12957000	70264300	22505	22215	0.79777	11549	96391	1047100000	22	0	0	0	0	0	0	0	0	AAFVAYALAFPR	Q6XQN6;Q6XQN6-3;Q6XQN6-2	NAPRT	Nicotinate phosphoribosyltransferase	4803
1	1	1	1	1	1	1	1	1	1	1	1	Unmodified	11196100	60768000	21587	21045	11015	11428	84096	10848000000	48	0	0	0	0	0	0	0	0	AAFVLPEFAR	P19623	SRM	Spermidine synthase	1827
1	1	1	1	1	1	1	1	1	1	1	1	Unmodified	11345700	56693700	43145	36588	0.27604	14236	57298	5490100000	25	0	0	0	0	0	0	0	0	AAFVSEQQQK	P26006;P26006-1	ITGA3	Integrin alpha-3;Integrin alpha-3 heavy chain;Integrin alpha-3 light chain	2000
NaN	NaN	NaN	NaN	NaN	NaN	NaN	NaN	NaN	NaN	NaN	NaN	Unmodified	20299300	93092400	21124	2112	9.998e-22	20502	17242	374760000	5	0	0	0	0	0	0	0	0	AAFYEEQINYYDTYIK	Q13576;Q13576-3;Q13576-2	IQGAP2	Ras GTPase-activating-like protein IQGAP2	3647
1	2	2	2	1	1	2	1	1	1	1	1	Unmodified	17298300	83248800	14087	14011	3.6165e-10	12021	96375	1749500000	52	0	0	0	0	0	0	0	0	AAFYHQPWAQEAVGR	Q92925-3;Q92925;Q92925-2	SMARCD2	SWI/SNF-related matrix-associated actin-dependent regulator of chromatin subfamily D member 2	6078
2	2	2	2	2	3	1	3	1	1	1	1	Acetyl (Protein N-term)	2557270	26601100	25214	25145	0	42885	38808	25228000000	96	0	0	0	0	0	0	0	0	AAGAAEAAVAAVEEVGSAGQFEELLR	O76003	GLRX3	Glutaredoxin-3	902
NaN	1	1	1	NaN	NaN	NaN	1	1	1	1	1	Unmodified	62836600	36565900	19869	46256	3678	75682	12239	773580000	2	0	0	0	0	0	0	0	0	AAGAALR	Q13395	TARBP1	Probable methyltransferase TARBP1	3586
NaN	NaN	NaN	NaN	NaN	NaN	NaN	NaN	NaN	NaN	NaN	NaN	Unmodified	14418000	79628500	23599	25187	0.26563	11112	11112	143310000	8	0	0	0	0	0	0	0	0	AAGAAVLLVEMLER	Q8IY34	SLC15A3	Solute carrier family 15 member 3	5312
NaN	NaN	NaN	NaN	NaN	NaN	NaN	NaN	NaN	NaN	NaN	NaN	Unmodified	12145200	51635800	20508	29076	5.6596e-06	14933	82981	412540000	9	0	0	0	0	0	0	0	0	AAGADPGEGEEGR	Q562E7;Q562E7-4	WDR81	WD repeat-containing protein 81	4292
1	NaN	NaN	NaN	NaN	NaN	NaN	NaN	NaN	NaN	NaN	NaN	Unmodified	2051120	11503600	21564	21709	0.00020623	14097	13499	2426300000	27	0	0	0	0	0	0	0	0	AAGAEPDSILKPELLSAIEK	Q9BZV1;Q9BZV1-2	UBXN6	UBX domain-containing protein 6	7069
NaN	NaN	NaN	NaN	NaN	NaN	NaN	NaN	NaN	1	NaN	NaN	Acetyl (Protein N-term)	92645700	45699300	36386	36967	25443	93178	40775	139730000	2	0	0	0	0	0	0	0	0	AAGAGAGSAPR	Q8WUD6;Q8WUD6-2	CHPT1	Cholinephosphotransferase 1	5861
NaN	NaN	NaN	NaN	NaN	NaN	NaN	NaN	NaN	NaN	NaN	NaN	Unmodified	80441600	41637400	34403	34319	39457	53968	18862	157010000	5	0	0	0	0	0	0	0	0	AAGAGMISK	Q96D46	NMD3	60S ribosomal export protein NMD3	6250
NaN	NaN	NaN	NaN	NaN	NaN	NaN	NaN	NaN	NaN	NaN	NaN	Unmodified	16878300	83116700	14101	13528	24168	88087	63249	67728000	2	0	0	0	0	0	0	0	0	AAGALGSASSGSMPNLAAR	Q9P2Q2	FRMD4A	FERM domain-containing protein 4A	8016
1	1	1	1	2	2	2	2	NaN	NaN	NaN	NaN	Unmodified	18810000	99961300	20277	20094	0.62498	10801	71026	1547900000	12	0	0	0	0	0	0	0	0	AAGALLNGPPQFSTAPEIK	O75175;O75175-2;O75175-3	CNOT3	CCR4-NOT transcription complex subunit 3	765
1	NaN	NaN	1	NaN	NaN	NaN	NaN	1	1	1	NaN	Unmodified	2803510	51199500	23797	21888	0.011199	88001	81567	127840000	3	0	0	0	0	0	0	0	0	AAGALLNGPPQFSTAPEIKAPEPLSSLK	O75175;O75175-2;O75175-3	CNOT3	CCR4-NOT transcription complex subunit 3	765
NaN	NaN	NaN	NaN	NaN	NaN	NaN	NaN	NaN	NaN	NaN	NaN	Carbamidomethyl (C)	26392900	29348800	19668	21309	0.0032218	94542	83704	177280000	5	1	0	0	0	0	0	0	0	AAGALLTEGEACHMSLSSPELGPLTK	Q12802;Q12802-4;Q12802-2	AKAP13	A-kinase anchor protein 13	3459
1	NaN	NaN	NaN	NaN	NaN	NaN	NaN	NaN	NaN	1	1	2 Carbamidomethyl (C)	1557710	71402900	23861	26311	24501	60631	4723	605820000	10	2	0	0	0	0	0	0	0	AAGAPGAACRPGCSQK	O95685	PPP1R3D	Protein phosphatase 1 regulatory subunit 3D	1080
NaN	1	1	1	1	1	1	1	NaN	1	1	NaN	Unmodified	14527300	732105	57244	53932	16493	69729	54341	1671700000	17	0	0	0	0	0	0	0	0	AAGAPGASDADGLKPR	Q9Y4K1	AIM1	Absent in melanoma 1 protein	8624
1	1	1	1	1	1	1	1	1	1	1	1	Unmodified	15118100	80560400	76959	76188	0.020889	13027	10738	3098300000	32	0	0	0	0	0	0	0	0	AAGARPLTSPESLSR	P46379-2;P46379;P46379-3	BAG6	Large proline-rich protein BAG6	2476
1	1	1	1	1	1	1	1	1	NaN	1	NaN	Unmodified	10925800	58152500	93093	94739	21629	1042	72968	5880000000	33	0	0	0	0	0	0	0	0	AAGASDVVLYK	Q9NSD9	FARSB	Phenylalanine--tRNA ligase beta subunit	7656
1	2	1	NaN	1	1	1	NaN	1	NaN	1	1	Carbamidomethyl (C)	11805500	55465800	10712	10409	0.91178	11087	93486	2389600000	20	1	0	0	0	0	0	0	0	AAGCDFTNVVK	P52758	HRSP12	Ribonuclease UK114	2756
1	1	1	1	NaN	1	1	1	1	1	1	1	Carbamidomethyl (C)	22361400	14227100	19076	1907	5.9231e-07	96777	87783	5761100000	54	1	0	0	0	0	0	0	0	AAGCNIPVASVAAGFPAGQTHLK	Q9Y315	DERA	Deoxyribose-phosphate aldolase	8526
NaN	NaN	NaN	NaN	NaN	NaN	NaN	NaN	NaN	NaN	NaN	NaN	Unmodified	76940800	40825200	15323	14925	41119	57335	12804	186090000	1	0	0	0	0	0	0	0	0	AAGDAPLR	Q5NUL3-2;Q5NUL3	FFAR4	Free fatty acid receptor 4	4381
NaN	1	1	1	1	2	1	2	NaN	NaN	NaN	NaN	Carbamidomethyl (C)	13035200	52112600	11522	14354	0.017677	12619	10345	348560000	27	1	0	0	0	0	0	0	0	AAGDGDCGTTHSR	Q3LXA3;Q3LXA3-2	DAK	Bifunctional ATP-dependent dihydroxyacetone kinase/FAD-AMP lyase (cyclizing);ATP-dependent dihydroxyacetone kinase;FAD-AMP lyase (cyclizing)	4211
NaN	NaN	NaN	NaN	NaN	NaN	NaN	NaN	NaN	NaN	NaN	NaN	Acetyl (Protein N-term)	77335600	35554700	25873	26099	85683	10514	65489	263050000	2	0	0	0	0	0	0	0	0	AAGDGDVK	O15173	PGRMC2	Membrane-associated progesterone receptor component 2	434
NaN	NaN	NaN	NaN	1	1	1	1	NaN	NaN	1	NaN	Unmodified	22650100	13209600	10609	10396	0.0033413	11731	10155	228080000	8	0	0	0	0	0	0	0	0	AAGDTTVIENSDVSPETESSEK	Q86UP2;Q86UP2-4;Q86UP2-2;Q86UP2-3	KTN1	Kinectin	5098
NaN	1	1	NaN	1	1	1	NaN	1	1	1	NaN	Unmodified	84541300	41306200	2957	14013	37731	58716	20298	74291000	1	0	0	0	0	0	0	0	0	AAGEELEK	Q93074-3;Q93074;Q93074-2	MED12	Mediator of RNA polymerase II transcription subunit 12	6102
1	1	1	1	1	1	1	1	1	1	NaN	NaN	Acetyl (Protein N-term)	36788900	88934100	24776	24523	7.8347e-151	2395	22013	1425700000	37	0	0	0	0	0	0	0	0	AAGELEGGKPLSGLLNALAQDTFHGYPGITEELLR	Q8N668;Q8N668-2	COMMD1	COMM domain-containing protein 1	5489
1	1	1	1	1	1	1	1	NaN	NaN	NaN	NaN	2 Carbamidomethyl (C)	35277400	73885300	24849	23702	4.7665e-44	16688	14391	1662700000	7	2	0	0	0	0	0	0	0	AAGELGIAVCNIPSAAVEETADSTICHILNLYR	P56545;P56545-2	CTBP2	C-terminal-binding protein 2	2892
1	1	1	NaN	NaN	NaN	NaN	NaN	1	1	NaN	1	2 Carbamidomethyl (C)	368384	83996400	25093	23158	0.47364	50583	37142	199470000	1	2	0	0	0	0	0	0	0	AAGELGIAVCNIPSAAVEETADSTICHILNLYRR	P56545;P56545-2	CTBP2	C-terminal-binding protein 2	2892
1	1	1	1	1	1	1	1	NaN	1	1	1	Carbamidomethyl (C)	21279800	97828500	1482	15048	0.0018504	11582	88678	1973700000	40	1	0	0	0	0	0	0	0	AAGEPIKEGDNDYFTCITK	Q99543;Q99543-2	DNAJC2	DnaJ homolog subfamily C member 2;DnaJ homolog subfamily C member 2, N-terminally processed	6674
2	2	2	2	1	1	1	1	1	NaN	1	1	Acetyl (Protein N-term)	96142900	42872900	50269	43091	0.12683	1592	10734	3470800000	22	0	0	0	0	0	0	0	0	AAGESMAQR	Q9Y3B8-3	REXO2	Oligoribonuclease, mitochondrial	8551
NaN	NaN	NaN	NaN	NaN	NaN	NaN	NaN	1	1	1	1	Acetyl (Protein N-term);Oxidation (M)	97742400	42364400	24102	12664	74797	63419	36457	167290000	3	0	0	0	1	0	0	0	0	AAGESMAQR	Q9Y3B8-3	REXO2	Oligoribonuclease, mitochondrial	8551
NaN	NaN	NaN	NaN	NaN	NaN	NaN	NaN	NaN	NaN	NaN	NaN	Unmodified	16528600	86211600	20471	19497	0.23325	12392	95124	90679000	5	0	0	0	0	0	0	0	0	AAGEVLEPANLLAEEK	Q9Y5K8	ATP6V1D	V-type proton ATPase subunit D	8670
NaN	NaN	NaN	NaN	NaN	NaN	NaN	NaN	NaN	NaN	NaN	NaN	Unmodified	25142400	23773000	23332	23588	4.7919e-16	16064	11682	1545000000	35	0	0	0	0	0	0	0	0	AAGEVLEPANLLAEEKDEDLLFE	Q9Y5K8	ATP6V1D	V-type proton ATPase subunit D	8670
NaN	NaN	NaN	NaN	NaN	NaN	NaN	NaN	NaN	NaN	NaN	NaN	Unmodified	15917500	74781500	17962	19851	4.8588e-11	16018	13122	205290000	12	0	0	0	0	0	0	0	0	AAGFDEIEQDLTQR	O95786;O95786-2	DDX58	Probable ATP-dependent RNA helicase DDX58	1097
NaN	NaN	NaN	NaN	NaN	NaN	NaN	NaN	NaN	NaN	NaN	NaN	Unmodified	21250000	99637800	20778	22382	17934	88565	64085	298890000	5	0	0	0	0	0	0	0	0	AAGFDEIEQDLTQRFEEK	O95786;O95786-2	DDX58	Probable ATP-dependent RNA helicase DDX58	1097
1	1	1	1	1	1	1	NaN	1	1	1	1	Unmodified	13987600	76194900	10656	10551	28719	71806	49574	1958000000	35	0	0	0	0	0	0	0	0	AAGFERPSPVQLK	Q9UHI6;Q9UHI6-2	DDX20	Probable ATP-dependent RNA helicase DDX20	8132
2	1	2	2	2	2	2	3	2	2	1	2	Unmodified	18039400	93667800	15615	16256	0.0013461	13518	11507	9081300000	73	0	0	0	0	0	0	0	0	AAGFKDPLLASGTDGVGTK	P22102	GART	Trifunctional purine biosynthetic protein adenosine-3;Phosphoribosylamine--glycine ligase;Phosphoribosylformylglycinamidine cyclo-ligase;Phosphoribosylglycinamide formyltransferase	1905
1	1	1	1	1	NaN	NaN	1	1	1	1	NaN	Unmodified	84647100	47118600	11312	11438	72002	12996	73451	1264300000	28	0	0	0	0	0	0	0	0	AAGFNVLR	Q0VDF9	HSPA14	Heat shock 70 kDa protein 14	3434
NaN	NaN	NaN	NaN	NaN	NaN	NaN	NaN	NaN	NaN	NaN	NaN	Acetyl (Protein N-term)	10065200	52361600	212	20224	29249	51335	35182	30322000	1	0	0	0	0	0	0	0	0	AAGFPYALR	P17676-3	CEBPB	CCAAT/enhancer-binding protein beta	1769
1	1	1	1	1	1	1	1	1	NaN	NaN	NaN	Unmodified	17447700	76525600	10448	10205	18925	12384	10896	466080000	20	0	0	0	0	0	0	0	0	AAGFSSSTTSTSWEGNR	Q7Z478	DHX29	ATP-dependent RNA helicase DHX29	4995
1	1	1	1	2	2	1	1	1	1	1	1	Acetyl (Protein N-term);Carbamidomethyl (C)	12415800	58227000	87561	80729	0.0052031	13201	11139	492260000	17	1	0	0	0	0	0	0	0	AAGGAVAAAPECR	Q9UL63	MKLN1	Muskelin	8277
1	2	1	1	1	1	1	1	1	1	1	1	Acetyl (Protein N-term)	13305500	55380600	39541	39447	3.0478e-103	24811	21754	6090700000	57	0	0	0	0	0	0	0	0	AAGGDHGSPDSYR	P30566;P30566-2	ADSL	Adenylosuccinate lyase	2151
1	1	1	1	1	1	1	1	1	1	1	1	Acetyl (Protein N-term)	19418900	89291600	91306	87597	0.00082094	13626	11178	3196500000	27	0	0	0	0	0	0	0	0	AAGGDHGSPDSYRSPLASR	P30566;P30566-2	ADSL	Adenylosuccinate lyase	2151
1	1	1	1	1	1	1	1	1	1	1	NaN	Unmodified	12576400	63535100	10205	97302	0.94805	1064	6497	714990000	21	0	0	0	0	0	0	0	0	AAGGFTHDELLK	P56182	RRP1	Ribosomal RNA processing protein 1 homolog A	2881
NaN	1	1	NaN	1	1	1	1	1	1	NaN	1	Unmodified	14346000	59712800	15795	18128	2.5202e-112	24471	21651	3258000000	44	0	0	0	0	0	0	0	0	AAGGGAGSSEDDAQSR	Q9H4A6	GOLPH3	Golgi phosphoprotein 3	7278
1	1	1	1	1	1	1	1	NaN	1	1	1	2 Carbamidomethyl (C);Acetyl (Protein N-term)	38117500	7471260	22596	22455	2.6604e-57	15589	14713	3067200000	32	2	0	0	0	0	0	0	0	AAGGGGSCDPLAPAGVPCAFSPHSQAYFALASTDGHLR	Q15061	WDR43	WD repeat-containing protein 43	3902
1	1	1	1	1	1	1	1	1	1	1	1	Unmodified	29234800	48282000	23119	2319	1.3186e-88	23193	21184	11939000000	66	0	0	0	0	0	0	0	0	AAGGIELFVGGIGPDGHIAFNEPGSSLVSR	P46926	GNPDA1	Glucosamine-6-phosphate isomerase 1	2489
NaN	NaN	NaN	NaN	NaN	NaN	NaN	NaN	NaN	NaN	NaN	NaN	Unmodified	1276700	70404000	18453	19246	46058	68676	56617	178980000	11	0	0	0	0	0	0	0	0	AAGGLHLLPWSR	Q8IYS2;Q8IYS2-2	KIAA2013	Uncharacterized protein KIAA2013	5341
NaN	NaN	NaN	NaN	NaN	NaN	NaN	NaN	NaN	NaN	NaN	NaN	Acetyl (Protein N-term)	2452240	2380220	2267	23118	0.04841	72033	57105	124930000	3	0	0	0	0	0	0	0	0	AAGGPGAGSAAPVSSTSSLPLAALNMR	Q99836;Q99836-6;Q99836-2;Q99836-3;Q99836-4	MYD88	Myeloid differentiation primary response protein MyD88	6730
NaN	NaN	NaN	NaN	NaN	NaN	NaN	NaN	NaN	NaN	NaN	NaN	Acetyl (Protein N-term)	77135100	35113100	19979	19576	33522	46016	18895	0	1	0	0	0	0	0	0	0	0	AAGGSDPR	O15514	POLR2D	DNA-directed RNA polymerase II subunit RPB4	491
NaN	NaN	NaN	NaN	NaN	NaN	NaN	NaN	NaN	NaN	NaN	NaN	Carbamidomethyl (C)	12035700	56662000	29325	29375	32618	63694	46598	59513000	1	1	0	0	0	0	0	0	0	AAGGSPAVGCTTR	Q7Z624;Q7Z624-2	CAMKMT	Calmodulin-lysine N-methyltransferase	5021
NaN	NaN	NaN	NaN	NaN	NaN	NaN	NaN	1	1	NaN	1	Unmodified	11706300	62578900	4655	34312	53504	50354	2488	160170000	0	0	0	0	0	0	0	0	0	AAGHEPHLLAR	Q96IR7	HPDL	4-hydroxyphenylpyruvate dioxygenase-like protein	6407
NaN	NaN	NaN	NaN	NaN	NaN	NaN	NaN	NaN	NaN	NaN	NaN	Unmodified	9945100	50969700	26041	34066	26376	94309	66445	561410000	15	0	0	0	0	0	0	0	0	AAGHHSLFR	Q8TCT1;Q8TCT1-2;Q8TCT1-3	PHOSPHO1	Phosphoethanolamine/phosphocholine phosphatase	5768
NaN	NaN	NaN	NaN	NaN	NaN	NaN	NaN	NaN	NaN	NaN	NaN	Unmodified	96158200	58213400	22342	30921	32129	39305	23673	134690000	2	0	0	0	0	0	0	0	0	AAGHLLKPR	Q96S19;Q96S19-4	C16orf13	UPF0585 protein C16orf13	6610
2	2	2	2	2	2	2	1	1	1	2	2	Unmodified	1348610	61199000	17078	18118	6.9666e-11	16431	14293	30588000000	105	0	0	0	0	0	0	0	0	AAGHPGDPESQQR	Q9Y490	TLN1	Talin-1	8599
NaN	NaN	NaN	NaN	1	1	1	1	NaN	NaN	NaN	NaN	Unmodified	15827000	7011990	59314	62613	1.2367e-72	22132	16819	5069800000	52	0	0	0	0	0	0	0	0	AAGIDEQENWHEGK	P28838-2;P28838	LAP3	Cytosol aminopeptidase	2071
2	2	2	2	2	2	2	2	1	1	2	2	Unmodified	20949700	97189400	76284	7571	6.436e-09	15268	13231	26529000000	122	0	0	0	0	0	0	0	0	AAGIDEQENWHEGKENIR	P28838-2;P28838	LAP3	Cytosol aminopeptidase	2071
NaN	NaN	NaN	NaN	NaN	NaN	NaN	NaN	NaN	NaN	NaN	NaN	Oxidation (K);Oxidation (W)	21269600	9617240	4866	52796	10362	90754	75361	588840000	7	0	0	1	0	0	1	0	0	AAGIDEQENWHEGKENIR	P28838-2;P28838	LAP3	Cytosol aminopeptidase	2071
1	1	1	1	1	1	1	1	1	1	1	NaN	Unmodified	82847100	47051800	56272	51717	69734	8955	10434	1813400000	13	0	0	0	0	0	0	0	0	AAGIEIQK	Q99459	CDC5L	Cell division cycle 5-like protein	6659
1	1	1	1	NaN	NaN	1	NaN	2	2	1	2	Unmodified	95656500	56548100	3398	26649	11796	73985	34963	1108700000	12	0	0	0	0	0	0	0	0	AAGIEIQKK	Q99459	CDC5L	Cell division cycle 5-like protein	6659
1	2	1	1	1	2	2	1	1	1	NaN	1	Carbamidomethyl (C)	25423200	3213580	23213	22412	2.9937e-34	18365	16244	2682000000	16	1	0	0	0	0	0	0	0	AAGIIHLGATSCYVGDNTDLIILR	P30566;P30566-2	ADSL	Adenylosuccinate lyase	2151
NaN	NaN	NaN	NaN	NaN	NaN	NaN	NaN	NaN	NaN	NaN	NaN	Unmodified	17838600	8628440	14372	1397	44059	84859	6833	553220000	4	0	0	0	0	0	0	0	0	AAGKELTVDNSFEFEK	Q9UHA3	RSL24D1	Probable ribosome biogenesis protein RLP24	8117
NaN	1	NaN	NaN	NaN	NaN	NaN	NaN	NaN	NaN	1	NaN	Unmodified	94251300	51344500	17626	13849	34131	11542	56986	4080000000	6	0	0	0	0	0	0	0	0	AAGKGDVPTK	P62424	RPL7A	60S ribosomal protein L7a	3041
NaN	NaN	NaN	NaN	NaN	NaN	NaN	NaN	NaN	NaN	NaN	NaN	Unmodified	11396700	66625700	43156	44008	1434	74537	48421	86422000	1	0	0	0	0	0	0	0	0	AAGKGPLATGGIK	Q9Y2S6	TMA7	Translation machinery-associated protein 7	8496
NaN	NaN	NaN	NaN	NaN	NaN	NaN	NaN	NaN	NaN	NaN	NaN	Unmodified	12677600	76122000	3096	30091	3.6079e-12	16086	12822	2541700000	7	0	0	0	0	0	0	0	0	AAGKGPLATGGIKK	Q9Y2S6	TMA7	Translation machinery-associated protein 7	8496
2	1	1	1	1	1	1	1	NaN	NaN	NaN	NaN	Unmodified	25692000	19747900	22526	22824	5.5901e-17	15715	13451	4947500000	35	0	0	0	0	0	0	0	0	AAGLATMISTMRPDIDNMDEYVR	O75533	SF3B1	Splicing factor 3B subunit 1	833
2	1	2	2	2	1	1	1	1	1	1	1	Oxidation (M)	25851900	19239400	22367	21437	1.0967e-05	10985	10985	873990000	11	0	0	0	1	0	0	0	0	AAGLATMISTMRPDIDNMDEYVR	O75533	SF3B1	Splicing factor 3B subunit 1	833
NaN	NaN	NaN	NaN	NaN	NaN	NaN	NaN	1	2	2	1	3 Oxidation (M)	26171800	18222300	19479	19686	13517	73294	73294	153190000	3	0	0	0	3	0	0	0	0	AAGLATMISTMRPDIDNMDEYVR	O75533	SF3B1	Splicing factor 3B subunit 1	833
NaN	NaN	NaN	NaN	NaN	NaN	NaN	NaN	NaN	NaN	NaN	NaN	Unmodified	27813500	34571800	1981	19886	1.0749e-09	93093	73196	0	1	0	0	0	0	0	0	0	0	AAGLEPVGHYEEVELTETSVNVGPER	Q9UBS0;Q9UBS0-2	RPS6KB2	Ribosomal protein S6 kinase beta-2	8058
NaN	1	1	1	1	1	1	NaN	1	NaN	NaN	NaN	Unmodified	15509100	91442600	24837	2486	1.6859e-41	1943	18213	232990000	8	0	0	0	0	0	0	0	0	AAGLGELGAALLQLVR	P11474;P11474-2	ESRRA	Steroid hormone receptor ERR1	1574
NaN	NaN	NaN	NaN	NaN	NaN	NaN	NaN	NaN	NaN	NaN	NaN	Carbamidomethyl (C)	11315600	55940900	96469	10165	50568	6165	3833	131450000	8	1	0	0	0	0	0	0	0	AAGLPELSCSK	O00329	PIK3CD	Phosphatidylinositol 4,5-bisphosphate 3-kinase catalytic subunit delta isoform	251
1	NaN	NaN	NaN	NaN	NaN	NaN	NaN	NaN	NaN	NaN	NaN	Unmodified	17599000	89520700	19354	20573	38776	81431	58957	204520000	6	0	0	0	0	0	0	0	0	AAGLVSDLDADSGLTLSR	Q9BW92;Q9BW92-2	TARS2	Threonine--tRNA ligase, mitochondrial	6960
1	1	1	NaN	NaN	NaN	NaN	1	NaN	NaN	NaN	1	Unmodified	19160000	99631800	20046	19379	12835	48314	34902	166690000	1	0	0	0	0	0	0	0	0	AAGLVSDLDADSGLTLSRR	Q9BW92;Q9BW92-2	TARS2	Threonine--tRNA ligase, mitochondrial	6960
1	NaN	1	1	1	NaN	1	NaN	NaN	NaN	NaN	NaN	Unmodified	18208500	84754500	69186	71717	0.25073	1035	93015	2222300000	44	0	0	0	0	0	0	0	0	AAGMSSPGAQSHPEELPR	Q13459;Q13459-2	MYO9B	Unconventional myosin-IXb	3614
NaN	NaN	NaN	NaN	NaN	NaN	NaN	NaN	1	1	1	1	Oxidation (M)	18368400	84246000	66715	51966	11677	87429	70543	87507000	4	0	0	0	1	0	0	0	0	AAGMSSPGAQSHPEELPR	Q13459;Q13459-2	MYO9B	Unconventional myosin-IXb	3614
NaN	NaN	NaN	NaN	NaN	NaN	NaN	NaN	NaN	NaN	NaN	NaN	Acetyl (Protein N-term)	26502700	2737390	24958	24971	0.0021721	10845	89565	84977000	1	0	0	0	0	0	0	0	0	AAGMYLEHYLDSIENLPFELQR	Q9UNL4-8;Q9UNL4-4;Q9UNL4-7;Q9UNL4-5;Q9UNL4-6;Q9UNL4-2;Q9UNL4	ING4	Inhibitor of growth protein 4	8358
NaN	NaN	1	1	1	1	1	NaN	NaN	1	NaN	1	Unmodified	85141400	41373100	285	22103	42114	52867	2704	1107500000	3	0	0	0	0	0	0	0	0	AAGNASFSK	O75446	SAP30	Histone deacetylase complex subunit SAP30	815
1	1	1	1	1	1	1	1	1	1	NaN	1	Unmodified	85039300	39333000	25938	24388	64439	13077	61382	4200600000	24	0	0	0	0	0	0	0	0	AAGNESFR	Q15785	TOMM34	Mitochondrial import receptor subunit TOM34	4037
NaN	1	NaN	1	NaN	NaN	NaN	1	NaN	NaN	NaN	NaN	Carbamidomethyl (C)	23972100	21107900	14569	13479	30777	44711	30401	130710000	3	1	0	0	0	0	0	0	0	AAGNPGSLAAPIDHKPCSAPLEPK	Q14676-2;Q14676;Q14676-3	MDC1	Mediator of DNA damage checkpoint protein 1	3812
NaN	NaN	NaN	NaN	NaN	NaN	NaN	NaN	NaN	NaN	NaN	NaN	Carbamidomethyl (C)	16137700	7719210	11137	11455	2.5715e-05	14219	11681	601630000	17	1	0	0	0	0	0	0	0	AAGPELQADCDQIVK	Q460N5;Q460N5-1;Q460N5-4;Q460N5-3	PARP14	Poly [ADP-ribose] polymerase 14	4229
NaN	NaN	NaN	NaN	NaN	NaN	NaN	NaN	NaN	NaN	NaN	NaN	Unmodified	71238700	38678800	31653	39617	16698	94401	19091	1212300000	10	0	0	0	0	0	0	0	0	AAGPELR	Q5T6V5	C9orf64	UPF0553 protein C9orf64	4447
NaN	NaN	NaN	NaN	NaN	NaN	NaN	NaN	NaN	NaN	NaN	NaN	Unmodified	23291400	14377000	2333	24901	58478	61963	53462	39953000	4	0	0	0	0	0	0	0	0	AAGPEPQALDEFTSLLIADDTR	O95714	HERC2	E3 ubiquitin-protein ligase HERC2	1082
1	1	NaN	1	NaN	NaN	NaN	NaN	NaN	NaN	NaN	NaN	Unmodified	12666500	65029000	12315	12216	49985	86624	67844	267900000	2	0	0	0	0	0	0	0	0	AAGPGLGNVAMGPR	O14497;O14497-2;O14497-3	ARID1A	AT-rich interactive domain-containing protein 1A	309
NaN	NaN	NaN	NaN	NaN	NaN	NaN	NaN	1	1	1	NaN	Oxidation (M)	12826500	64520400	11012	95684	17649	74162	52698	0	3	0	0	0	1	0	0	0	0	AAGPGLGNVAMGPR	O14497;O14497-2;O14497-3	ARID1A	AT-rich interactive domain-containing protein 1A	309
1	1	1	NaN	NaN	NaN	NaN	1	1	1	1	NaN	Acetyl (Protein N-term)	84142900	42938100	65281	66865	19164	89296	31128	3636700000	32	0	0	0	0	0	0	0	0	AAGPISER	Q15427	SF3B4	Splicing factor 3B subunit 4	3978
NaN	NaN	NaN	NaN	NaN	NaN	NaN	NaN	1	1	1	1	Acetyl (Protein N-term)	23311300	13426800	20465	18864	0.0032888	11764	90883	213530000	5	0	0	0	0	0	0	0	0	AAGPISERNQDATVYVGGLDEK	Q15427	SF3B4	Splicing factor 3B subunit 4	3978
1	1	1	1	1	1	1	1	1	1	1	1	Carbamidomethyl (C)	12015800	57612200	95864	88328	0.78821	12386	1082	1387800000	27	1	0	0	0	0	0	0	0	AAGPLLTDECR	Q9BQ69	MACROD1	O-acetyl-ADP-ribose deacetylase MACROD1	6764
2	2	2	2	3	3	2	3	2	2	2	2	Unmodified	14847200	72193400	27181	27403	3.94e-251	34602	27369	19235000000	85	0	0	0	0	0	0	0	0	AAGPSLSHTSGGTQSK	P27694	RPA1	Replication protein A 70 kDa DNA-binding subunit;Replication protein A 70 kDa DNA-binding subunit, N-terminally processed	2034
NaN	NaN	NaN	NaN	NaN	NaN	NaN	NaN	NaN	NaN	NaN	NaN	Unmodified	11985700	57308500	17805	26434	81302	1157	76394	2652500000	18	0	0	0	0	0	0	0	0	AAGQPYEQHAK	O14976;O14976-2	GAK	Cyclin-G-associated kinase	391
NaN	NaN	1	NaN	NaN	NaN	NaN	NaN	NaN	NaN	NaN	NaN	Unmodified	14016500	6524580	39283	45462	4.4051e-10	15584	13376	416500000	6	0	0	0	0	0	0	0	0	AAGQYSTSYAQQK	O60313-2	OPA1	Dynamin-like 120 kDa protein, mitochondrial;Dynamin-like 120 kDa protein, form S1	645
NaN	NaN	NaN	NaN	NaN	NaN	NaN	NaN	NaN	NaN	NaN	NaN	Unmodified	16017400	74339800	1222	11392	40055	36345	23173	113780000	1	0	0	0	0	0	0	0	0	AAGSDGTELFDQVHR	Q7L1T6	CYB5R4	Cytochrome b5 reductase 4	4922
NaN	NaN	NaN	NaN	NaN	NaN	NaN	NaN	1	NaN	NaN	NaN	Acetyl (Protein N-term)	21259700	96916000	25377	24282	0.33316	12302	99793	8956100	1	0	0	0	0	0	0	0	0	AAGSDLLDEVFFNSEVDEK	O00268	TAF4	Transcription initiation factor TFIID subunit 4	242
1	1	1	1	2	2	2	1	2	1	1	1	Unmodified	11195600	55940900	83389	81626	0.28231	13278	81433	7071700000	57	0	0	0	0	0	0	0	0	AAGSGELGVTMK	O75369-2;O75369-9;O75369;O75369-6;O75369-3;O75369-7;O75369-5;O75369-4;O75369-8	FLNB	Filamin-B	794;795
NaN	NaN	NaN	NaN	NaN	NaN	NaN	NaN	NaN	NaN	NaN	NaN	Oxidation (K)	11355500	55432400	43635	42752	18963	90108	60947	388670000	5	0	0	1	0	0	0	0	0	AAGSGELGVTMK	O75369-2;O75369-9;O75369;O75369-6;O75369-3;O75369-7;O75369-5;O75369-4;O75369-8	FLNB	Filamin-B	794;795
3	2	2	2	2	2	2	1	2	2	2	2	Oxidation (M)	11355500	55432400	56109	43687	0.67119	10915	78459	1250400000	22	0	0	0	1	0	0	0	0	AAGSGELGVTMK	O75369-2;O75369-9;O75369;O75369-6;O75369-3;O75369-7;O75369-5;O75369-4;O75369-8	FLNB	Filamin-B	794;795
NaN	NaN	NaN	NaN	NaN	NaN	NaN	NaN	1	1	1	1	Unmodified	14017300	72860000	82912	76257	0.00047249	14219	11089	1118500000	8	0	0	0	0	0	0	0	0	AAGSGELGVTMKGPK	O75369-2;O75369-9;O75369;O75369-6;O75369-3;O75369-7;O75369-5;O75369-4;O75369-8	FLNB	Filamin-B	794;795
NaN	NaN	NaN	1	NaN	NaN	NaN	NaN	3	2	2	1	Oxidation (M)	14177200	72351400	53644	41109	13082	97452	97452	813030000	5	0	0	0	1	0	0	0	0	AAGSGELGVTMKGPK	O75369-2;O75369-9;O75369;O75369-6;O75369-3;O75369-7;O75369-5;O75369-4;O75369-8	FLNB	Filamin-B	794;795
1	1	NaN	1	1	1	1	1	NaN	NaN	NaN	NaN	Carbamidomethyl (C)	21369700	97209400	19233	19077	0.12739	10875	88664	474180000	10	1	0	0	0	0	0	0	0	AAGSPHLTLEFCNYPSSMR	Q96GM8;Q96GM8-2	TOE1	Target of EGR1 protein 1	6357
1	1	1	1	1	1	1	1	1	1	1	1	Unmodified	14717700	76709400	11654	11279	0.095108	12888	11106	719510000	47	0	0	0	0	0	0	0	0	AAGSPSPLPAPDPAPK	Q9BZE9;Q9BZE9-2;Q9BZE9-3	ASPSCR1	Tether containing UBX domain for GLUT4	7052
2	2	2	2	2	2	2	1	2	2	2	2	Unmodified	32614800	47568200	12863	12486	3.0784e-36	15835	15175	3399200000	68	0	0	0	0	0	0	0	0	AAGSPSSSDQDEKLPGQDESTAGTSEQNDILK	Q9Y520-4;Q9Y520-5;Q9Y520;Q9Y520-7;Q9Y520-6;Q9Y520-3	PRRC2C	Protein PRRC2C	8641
NaN	NaN	NaN	NaN	NaN	NaN	NaN	NaN	NaN	NaN	NaN	NaN	Unmodified	37167500	75006600	16962	17044	10894	40146	31157	137870000	1	0	0	0	0	0	0	0	0	AAGSPSSSDQDEKLPGQDESTAGTSEQNDILKVVEK	Q9Y520-4;Q9Y520-5;Q9Y520;Q9Y520-7;Q9Y520-6;Q9Y520-3	PRRC2C	Protein PRRC2C	8641
1	1	1	1	1	1	1	2	1	1	1	1	Acetyl (Protein N-term)	16048200	81583500	23868	2371	4.6113e-199	35139	27619	17459000000	39	0	0	0	0	0	0	0	0	AAGTAAALAFLSQESR	O75607	NPM3	Nucleoplasmin-3	844
1	1	1	1	1	NaN	1	1	NaN	NaN	NaN	NaN	Carbamidomethyl (C)	10165400	54369900	94279	90192	21272	10356	68207	207730000	19	1	0	0	0	0	0	0	0	AAGTCGVLLR	Q5T653	MRPL2	39S ribosomal protein L2, mitochondrial	4441
1	1	1	1	NaN	1	NaN	NaN	NaN	1	1	NaN	Carbamidomethyl (C)	11446400	63866200	65899	53704	14763	69672	5246	319310000	5	1	0	0	0	0	0	0	0	AAGTCGVLLRK	Q5T653	MRPL2	39S ribosomal protein L2, mitochondrial	4441
NaN	NaN	NaN	NaN	NaN	NaN	NaN	NaN	NaN	NaN	NaN	NaN	Unmodified	16157800	7801770	57693	66244	9.8173e-14	16238	13804	134120000	1	0	0	0	0	0	0	0	0	AAGTDGNALQDQQLSK	Q8WZ64	ARAP2	Arf-GAP with Rho-GAP domain, ANK repeat and PH domain-containing protein 2	5967
2	2	1	2	2	1	1	1	2	2	2	2	Unmodified	12605500	54832700	26141	25815	2.6935e-51	20825	18422	7442200000	45	0	0	0	0	0	0	0	0	AAGTDGSDFQHR	Q8N5M9	JAGN1	Protein jagunal homolog 1	5483
NaN	NaN	NaN	NaN	NaN	NaN	NaN	NaN	1	1	1	1	Unmodified	1545690	6920310	26815	14677	80737	66989	50639	165500000	3	0	0	0	0	0	0	0	0	AAGTDGSDFQHRER	Q8N5M9	JAGN1	Protein jagunal homolog 1	5483
NaN	NaN	NaN	NaN	NaN	NaN	NaN	NaN	NaN	NaN	NaN	NaN	Carbamidomethyl (C)	21970000	99706300	69818	75246	115	53779	38358	117210000	2	1	0	0	0	0	0	0	0	AAGTDSFNGHPPQGCASTPVAR	Q9NVU0-4;Q9NVU0;Q9NVU0-3;Q9NVU0-2;Q9NVU0-5	POLR3E	DNA-directed RNA polymerase III subunit RPC5	7756
NaN	NaN	NaN	NaN	NaN	NaN	NaN	NaN	NaN	NaN	NaN	NaN	Unmodified	18048600	85915600	1585	15435	0.82732	10984	79909	0	3	0	0	0	0	0	0	0	0	AAGTEGPFQEVDGVATTR	P10586-2;P10586	PTPRF	Receptor-type tyrosine-protein phosphatase F	1532
NaN	NaN	NaN	NaN	NaN	NaN	NaN	NaN	NaN	NaN	NaN	NaN	Unmodified	16168100	80593900	17605	19181	55393	45433	27569	69630000	1	0	0	0	0	0	0	0	0	AAGTGFTVNVAWNGPR	Q9UBN7;Q9UBN7-2	HDAC6	Histone deacetylase 6	8049
2	1	1	1	NaN	1	1	1	1	1	1	1	Acetyl (Protein N-term)	15827400	74160700	21202	210	8.2593e-102	24576	21775	33295000000	62	0	0	0	0	0	0	0	0	AAGTLYTYPENWR	P26641	EEF1G	Elongation factor 1-gamma	2019
2	2	2	1	3	1	1	2	2	2	2	NaN	Acetyl (Protein N-term);Oxidation (P);Oxidation (W)	16147300	7314360	18806	18734	1.5277e-30	18866	18866	667440000	14	0	0	0	0	1	1	0	0	AAGTLYTYPENWR	P26641	EEF1G	Elongation factor 1-gamma	2019
NaN	NaN	NaN	NaN	NaN	NaN	NaN	NaN	NaN	NaN	NaN	NaN	Acetyl (Protein N-term);Oxidation (W) to Kynurenin	15867400	73652200	21509	20672	93826	51436	1388	109830000	0	0	0	0	0	0	0	1	0	AAGTLYTYPENWR	P26641	EEF1G	Elongation factor 1-gamma	2019
1	NaN	NaN	NaN	NaN	NaN	NaN	NaN	1	NaN	NaN	NaN	Acetyl (Protein N-term);Oxidation (W)	15987400	73652200	19631	19614	40944	79148	79148	123520000	3	0	0	0	0	0	1	0	0	AAGTLYTYPENWR	P26641	EEF1G	Elongation factor 1-gamma	2019
NaN	NaN	NaN	NaN	NaN	NaN	NaN	NaN	1	NaN	NaN	1	Acetyl (Protein N-term);Oxidation (P)	15987400	73652200	19408	19884	10181	93111	93111	74111000	1	0	0	0	0	1	0	0	0	AAGTLYTYPENWR	P26641	EEF1G	Elongation factor 1-gamma	2019
1	1	1	1	2	1	NaN	1	1	1	1	1	Acetyl (Protein N-term)	15247200	72087200	16644	1708	4.4306e-43	20518	16246	1704300000	56	0	0	0	0	0	0	0	0	AAGTSSYWEDLRK	O95249	GOSR1	Golgi SNAP receptor complex member 1	1012
NaN	NaN	1	1	1	1	1	NaN	NaN	NaN	NaN	NaN	Acetyl (Protein N-term)	3679750	75296600	24723	23513	3.3007e-16	11333	10822	685040000	7	0	0	0	0	0	0	0	0	AAGVAGWGVEAEEFEDAPDVEPLEPTLSNIIEQR	O43681	ASNA1	ATPase ASNA1	580
2	2	1	2	2	1	2	2	NaN	NaN	NaN	NaN	3 Carbamidomethyl (C)	29414600	45739900	24593	24329	1.446e-14	14279	13225	4412400000	31	3	0	0	0	0	0	0	0	AAGVCLMLLATCCEDDIVPHVLPFIK	Q14974;Q14974-2	KPNB1	Importin subunit beta-1	3855
1	1	1	1	1	1	1	1	1	1	1	1	3 Carbamidomethyl (C);Oxidation (M)	29574500	45231300	24219	23881	1.2127e-22	16372	14982	2990500000	16	3	0	0	1	0	0	0	0	AAGVCLMLLATCCEDDIVPHVLPFIK	Q14974;Q14974-2	KPNB1	Importin subunit beta-1	3855
1	1	NaN	1	1	1	NaN	1	1	1	NaN	1	Acetyl (Protein N-term);Carbamidomethyl (C)	12455400	54079900	82492	75017	0.31543	10779	93121	248020000	9	1	0	0	0	0	0	0	0	AAGVDCGDGVGAR	Q5TBB1;Q5TBB1-2	RNASEH2B	Ribonuclease H2 subunit B	4463
1	NaN	1	2	2	NaN	1	1	1	1	1	1	Acetyl (Protein N-term)	15417900	7937020	23303	23119	2.0047e-95	23242	18486	55002000000	86	0	0	0	0	0	0	0	0	AAGVEAAAEVAATEIK	P52272;P52272-2	HNRNPM	Heterogeneous nuclear ribonucleoprotein M	2731
NaN	NaN	NaN	NaN	NaN	NaN	NaN	NaN	NaN	NaN	NaN	NaN	Acetyl (Protein N-term);Oxidation (K)	15577900	78861700	22014	23587	45721	5279	27945	193470000	2	0	0	1	0	0	0	0	0	AAGVEAAAEVAATEIK	P52272;P52272-2	HNRNPM	Heterogeneous nuclear ribonucleoprotein M	2731
1	1	NaN	NaN	NaN	1	NaN	1	1	NaN	NaN	NaN	Acetyl (Protein N-term)	33906200	6249290	24578	2321	5.5478e-13	10111	86623	567790000	4	0	0	0	0	0	0	0	0	AAGVEAAAEVAATEIKMEEESGAPGVPSGNGAPGPK	P52272;P52272-2	HNRNPM	Heterogeneous nuclear ribonucleoprotein M	2731
NaN	NaN	NaN	NaN	NaN	NaN	NaN	NaN	2	2	2	2	Acetyl (Protein N-term);Oxidation (M)	34066200	61984400	23981	23543	3.9434e-54	17446	17446	2411700000	14	0	0	0	1	0	0	0	0	AAGVEAAAEVAATEIKMEEESGAPGVPSGNGAPGPK	P52272;P52272-2	HNRNPM	Heterogeneous nuclear ribonucleoprotein M	2731
2	1	1	1	1	1	1	1	1	1	1	1	Unmodified	23943300	33111800	24279	22541	3.4765e-06	12145	10833	1938300000	14	0	0	0	0	0	0	0	0	AAGVLEGALGPHVVTNLYLYPIK	Q96EN8	MOCOS	Molybdenum cofactor sulfurase	6291
2	1	1	3	3	3	2	3	2	2	2	1	Oxidation (P);Oxidation (W)	17338800	8777070	23105	22477	0.0043564	1435	1435	5316100000	77	0	0	0	0	1	1	0	0	AAGVNVEPFWPGLFAK	P05386	RPLP1	60S acidic ribosomal protein P1	1310
1	1	2	2	2	2	1	1	2	2	2	2	Oxidation (W)	17178800	88279200	23497	2286	8.3631e-14	155	155	2265500000	55	0	0	0	0	0	1	0	0	AAGVNVEPFWPGLFAK	P05386	RPLP1	60S acidic ribosomal protein P1	1310
2	1	1	2	2	1	1	2	2	1	1	2	Unmodified	17018900	88787700	23766	23439	1.087e-08	17213	14219	227370000000	74	0	0	0	0	0	0	0	0	AAGVNVEPFWPGLFAK	P05386	RPLP1	60S acidic ribosomal protein P1	1310
NaN	NaN	NaN	NaN	NaN	NaN	NaN	NaN	1	NaN	1	2	Oxidation (K);Oxidation (W)	17338800	8777070	22531	23042	2.5201e-07	14611	14611	1664700000	15	0	0	1	0	0	1	0	0	AAGVNVEPFWPGLFAK	P05386	RPLP1	60S acidic ribosomal protein P1	1310
NaN	NaN	NaN	NaN	NaN	NaN	NaN	NaN	NaN	NaN	NaN	NaN	Oxidation (W) to Kynurenin	17058800	88279200	22598	23694	17315	12467	1064	366840000	5	0	0	0	0	0	0	1	0	AAGVNVEPFWPGLFAK	P05386	RPLP1	60S acidic ribosomal protein P1	1310
NaN	NaN	NaN	NaN	NaN	NaN	NaN	NaN	NaN	NaN	NaN	NaN	Oxidation (P)	17178800	88279200	22795	23457	50987	11752	11752	24481000	2	0	0	0	0	1	0	0	0	AAGVNVEPFWPGLFAK	P05386	RPLP1	60S acidic ribosomal protein P1	1310
NaN	1	NaN	NaN	NaN	NaN	NaN	NaN	NaN	NaN	NaN	NaN	Oxidation (K)	17178800	88279200	24534	2259	10595	12009	12009	83222000	1	0	0	1	0	0	0	0	0	AAGVNVEPFWPGLFAK	P05386	RPLP1	60S acidic ribosomal protein P1	1310
NaN	NaN	NaN	NaN	NaN	NaN	NaN	NaN	NaN	NaN	NaN	NaN	2 Carbamidomethyl (C);Acetyl (Protein N-term)	4456190	18902900	25113	25126	0.0083635	50123	42585	149530000	2	2	0	0	0	0	0	0	0	AAGVPCALVTSCSSVFSGDQLVQHILGTEDLIVEVTSNDAVR	Q6PD74	AAGAB	Alpha- and gamma-adaptin-binding protein p34	4712
NaN	NaN	NaN	NaN	NaN	NaN	NaN	NaN	1	1	1	1	Carbamidomethyl (C)	72935900	35919300	27734	13324	26787	56095	33804	64915000	3	1	0	0	0	0	0	0	0	AAGVPCR	Q96T60;Q96T60-2	PNKP	Bifunctional polynucleotide phosphatase/kinase;Polynucleotide 3'-phosphatase;Polynucleotide 5'-hydroxyl-kinase	6641
NaN	NaN	NaN	NaN	NaN	NaN	NaN	NaN	NaN	NaN	NaN	NaN	Unmodified	96952400	52434400	39351	46606	2971	72038	38488	701230000	6	0	0	0	0	0	0	0	0	AAGVPQVNSK	Q96SB3	PPP1R9B	Neurabin-2	6619
1	1	1	1	1	1	1	1	1	1	1	1	Unmodified	10576000	59540100	18777	18752	0.010621	14719	11079	4159100000	55	0	0	0	0	0	0	0	0	AAGVVLEMIR	Q9Y230;Q9Y230-2	RUVBL2	RuvB-like 2	8426
1	1	1	1	1	1	1	1	1	1	1	1	Oxidation (M)	10735900	59031500	14284	1394	34001	10356	74414	851480000	13	0	0	0	1	0	0	0	0	AAGVVLEMIR	Q9Y230;Q9Y230-2	RUVBL2	RuvB-like 2	8426
NaN	NaN	NaN	NaN	NaN	NaN	NaN	NaN	NaN	NaN	NaN	NaN	Unmodified	110452	51998700	9261	97709	49742	1185	8614	485030000	9	0	0	0	0	0	0	0	0	AAGWSELSER	Q9H0N5	PCBD2	Pterin-4-alpha-carbinolamine dehydratase 2	7167
NaN	1	1	NaN	1	1	1	NaN	NaN	NaN	NaN	NaN	Unmodified	2166980	98197300	21632	21687	4.8057e-14	18233	15412	983800000	16	0	0	0	0	0	0	0	0	AAGYDLYSAYDYTIPPMEK	P33316;P33316-2	DUT	Deoxyuridine 5'-triphosphate nucleotidohydrolase, mitochondrial	2221;2222
1	1	1	1	NaN	NaN	NaN	1	2	1	1	1	Unmodified	12475600	55710100	11094	10114	14114	10165	82552	372450000	8	0	0	0	0	0	0	0	0	AAGYNFYGTER	Q9H9Y6-3;Q9H9Y6;Q9H9Y6-2;Q9H9Y6-5;Q9H9Y6-4	POLR1B	DNA-directed RNA polymerase I subunit RPA2	7404
1	1	NaN	1	1	1	1	NaN	1	NaN	NaN	NaN	Unmodified	13536500	6524580	47467	31486	17828	32925	96991	96697000	2	0	0	0	0	0	0	0	0	AAHASADLPEASSK	Q5JSZ5;Q5JSZ5-5	PRRC2B	Protein PRRC2B	4352
1	1	NaN	NaN	NaN	NaN	1	NaN	NaN	1	1	1	2 Carbamidomethyl (C)	17117900	79227900	10657	10341	0.00020493	13305	10053	2582000000	16	2	0	0	0	0	0	0	0	AAHEALGQFCCALHK	Q8TEX9;Q8TEX9-2	IPO4	Importin-4	5827
NaN	NaN	NaN	NaN	NaN	NaN	NaN	NaN	NaN	NaN	NaN	NaN	Acetyl (Protein N-term)	13866100	6105330	21258	20308	39819	66621	49596	16816000	0	0	0	0	0	0	0	0	0	AAHEWDWFQR	Q96JQ2	CLMN	Calmin	6445
1	1	1	1	1	NaN	NaN	NaN	1	1	1	1	Unmodified	10205400	53926600	99462	10027	21926	76064	56361	675390000	19	0	0	0	0	0	0	0	0	AAHFFSTLK	Q53H12	AGK	Acylglycerol kinase, mitochondrial	4281
NaN	NaN	NaN	NaN	NaN	NaN	NaN	NaN	NaN	NaN	NaN	NaN	Carbamidomethyl (C)	2363130	12695500	22615	24234	33562	50232	35618	19211000	0	1	0	0	0	0	0	0	0	AAHFGQGTGPIWLNEVFCFGR	P21757	MSR1	Macrophage scavenger receptor types I and II	1891
1	1	NaN	NaN	NaN	NaN	1	NaN	NaN	NaN	NaN	NaN	Carbamidomethyl (C)	12405800	57712500	22523	16821	2166	6486	47493	463170000	4	1	0	0	0	0	0	0	0	AAHFLHGCNSK	Q9UJX2;Q9UJX2-2	CDC23	Cell division cycle protein 23 homolog	8205
NaN	NaN	NaN	NaN	NaN	NaN	NaN	NaN	NaN	NaN	NaN	NaN	Carbamidomethyl (C)	11565700	56589100	21738	30364	1.5652e-13	16666	13844	871230000	17	1	0	0	0	0	0	0	0	AAHGCVTAVSGK	O75410;O75410-2;O75410-7	TACC1	Transforming acidic coiled-coil-containing protein 1	806
NaN	NaN	NaN	1	NaN	NaN	NaN	NaN	1	NaN	1	1	Unmodified	1692830	82600500	15747	14299	47339	22475	13654	37435000	1	0	0	0	0	0	0	0	0	AAHGFKGPYDFDQIK	Q5JSH3;Q5JSH3-2;Q5JSH3-4;Q5JSH3-3	WDR44	WD repeat-containing protein 44	4349
1	1	1	1	1	1	1	NaN	1	1	1	1	Acetyl (Protein N-term)	11685800	58365000	41544	4149	1.5089e-16	16993	1345	4558300000	39	0	0	0	0	0	0	0	0	AAHGGSAASSALK	O94888	UBXN7	UBX domain-containing protein 7	946
NaN	NaN	1	NaN	NaN	NaN	NaN	NaN	NaN	NaN	NaN	NaN	Unmodified	15227900	79259700	19133	19654	0.051083	12104	76425	514850000	28	0	0	0	0	0	0	0	0	AAHGVLLQALDEMR	Q8WZA9	IRGQ	Immunity-related GTPase family Q protein	5972
NaN	NaN	NaN	NaN	NaN	NaN	NaN	NaN	NaN	NaN	NaN	NaN	Carbamidomethyl (C)	23071000	99403100	22407	2243	0.00011774	13988	12685	9528200000	31	1	0	0	0	0	0	0	0	AAHIFFTDTCPEPLFSELGR	Q15833-2;Q15833;Q15833-3	STXBP2	Syntaxin-binding protein 2	4045
1	1	1	1	1	1	1	1	NaN	NaN	NaN	NaN	Carbamidomethyl (C)	17779000	90460700	13318	1332	0.02102	11798	94125	1204300000	28	1	0	0	0	0	0	0	0	AAHIFNEALVCHQIR	O43795;O43795-2	MYO1B	Unconventional myosin-Ib	598;599
NaN	NaN	NaN	NaN	NaN	NaN	NaN	NaN	1	NaN	NaN	NaN	Unmodified	98648200	48214500	52026	57363	23876	72325	53885	180820000	18	0	0	0	0	0	0	0	0	AAHLADFDK	Q05823;Q05823-2	RNASEL	2-5A-dependent ribonuclease	3357
3	2	2	2	2	2	2	1	2	1	2	2	Carbamidomethyl (C)	11816000	59752600	67797	66593	0.065418	14083	1151	37150000000	115	1	0	0	0	0	0	0	0	AAHLCAEAALR	Q9UQ80;Q9UQ80-2	PA2G4	Proliferation-associated protein 2G4	8407
1	1	1	1	1	1	1	1	NaN	NaN	1	1	Unmodified	14727000	70482800	85452	70293	3395	29491	19958	132750000	3	0	0	0	0	0	0	0	0	AAHLEEFHYQTK	Q3B7T1-5;Q3B7T1;Q3B7T1-3	EDRF1	Erythroid differentiation-related factor 1	4201
NaN	NaN	NaN	NaN	1	NaN	NaN	NaN	NaN	NaN	NaN	NaN	Acetyl (Protein N-term)	91545600	45626400	58138	64951	31025	80098	26577	562990000	8	0	0	0	0	0	0	0	0	AAHLSYGR	Q96AX1	VPS33A	Vacuolar protein sorting-associated protein 33A	6174
NaN	NaN	NaN	NaN	NaN	NaN	NaN	NaN	NaN	NaN	NaN	NaN	Unmodified	10266100	60868300	57686	63497	28968	71692	58655	433280000	10	0	0	0	0	0	0	0	0	AAHPLLHLR	Q8NHJ6;Q8NHJ6-2;Q8NHJ6-3	LILRB4	Leukocyte immunoglobulin-like receptor subfamily B member 4	5686;5687;5688
NaN	NaN	NaN	NaN	NaN	NaN	NaN	NaN	NaN	NaN	NaN	NaN	Acetyl (Protein N-term)	17459300	93253600	19547	18888	18438	11143	73405	136500000	0	0	0	0	0	0	0	0	0	AAHRPVEWVQAVVSR	P21359;P21359-2;P21359-6;P21359-4;P21359-3;P21359-5	NF1	Neurofibromin;Neurofibromin truncated	1883
2	3	3	2	2	2	2	2	2	2	2	3	Oxidation (M)	15456800	68416900	33492	22405	1.4069e-20	17162	15301	5558700000	21	0	0	0	1	0	0	0	0	AAHSEGNTTAGLDMR	P78371;P78371-2	CCT2	T-complex protein 1 subunit beta	3144
2	2	2	2	2	2	2	2	2	2	2	2	Unmodified	15296900	68925400	49951	49608	1.3331e-212	29718	26679	42246000000	110	0	0	0	0	0	0	0	0	AAHSEGNTTAGLDMR	P78371;P78371-2	CCT2	T-complex protein 1 subunit beta	3144
1	1	1	1	1	1	1	1	1	NaN	1	NaN	Carbamidomethyl (C)	18568700	86867500	91629	90524	0.00024717	13779	12467	1039500000	49	1	0	0	0	0	0	0	0	AAHTEDINACTLTTSPR	P04049;P04049-2	RAF1	RAF proto-oncogene serine/threonine-protein kinase	1251
NaN	NaN	NaN	NaN	NaN	NaN	NaN	NaN	NaN	NaN	NaN	NaN	Unmodified	12086400	6414400	45355	52034	1.6134e-12	17441	13905	3292400000	47	0	0	0	0	0	0	0	0	AAHTFLIHGSR	Q5K4L6;Q5K4L6-2;Q5K4L6-3	SLC27A3	Long-chain fatty acid transport protein 3	4371
NaN	NaN	NaN	NaN	NaN	NaN	1	NaN	NaN	1	NaN	1	Carbamidomethyl (C)	22800900	88504000	2267	23205	0.16929	89374	79378	901480000	12	1	0	0	0	0	0	0	0	AAHVFFTDSCPDALFNELVK	P61764;P61764-2	STXBP1	Syntaxin-binding protein 1	2991
NaN	1	1	1	1	1	1	1	NaN	NaN	NaN	NaN	Unmodified	32505500	54993000	15628	16383	4.3374e-06	10386	79945	1898400000	55	0	0	0	0	0	0	0	0	AAHVLMPHESTVEHTHVDINEMESPLATR	P49902;P49902-2	NT5C2	Cytosolic purine 5'-nucleotidase	2618
NaN	NaN	NaN	NaN	1	1	1	1	1	1	1	1	Unmodified	20861500	15348800	22945	2169	0.040106	12418	1148	702590000	11	0	0	0	0	0	0	0	0	AAHVTLLTSLVEGEAVHLAR	Q92754;Q92754-2	TFAP2C	Transcription factor AP-2 gamma	6037
NaN	NaN	NaN	NaN	NaN	NaN	NaN	NaN	NaN	NaN	NaN	NaN	Carbamidomethyl (C)	11865600	55532700	16564	16246	18777	41824	31214	192180000	1	1	0	0	0	0	0	0	0	AAHYCHSTLK	Q96EK5	KIAA1279	KIF1-binding protein	6284
1	2	NaN	1	NaN	NaN	NaN	1	NaN	NaN	NaN	NaN	Acetyl (Protein N-term)	26973700	37087000	2525	2503	4.5041e-45	15191	13784	873570000	34	0	0	0	0	0	0	0	0	AAIAASEVLVDSAEEGSLAAAAELAAQK	O95926;O95926-2	SYF2	Pre-mRNA-splicing factor SYF2	1123
NaN	NaN	NaN	NaN	NaN	NaN	NaN	NaN	NaN	NaN	NaN	NaN	Acetyl (Protein N-term)	2853470	47198100	24802	23779	0.0040425	95794	76584	18135000	1	0	0	0	0	0	0	0	0	AAIAASEVLVDSAEEGSLAAAAELAAQKR	O95926;O95926-2	SYF2	Pre-mRNA-splicing factor SYF2	1123
NaN	1	NaN	1	NaN	NaN	1	NaN	NaN	NaN	NaN	NaN	Carbamidomethyl (C)	11465300	53392200	69276	52653	29929	63534	45094	22708000	1	1	0	0	0	0	0	0	0	AAIAECEEVR	P0CAP2-3;P0CAP2;Q9BZD3	POLR2M;GCOM2	DNA-directed RNA polymerase II subunit GRINL1A;Putative GRINL1B complex locus protein 2	1493
NaN	NaN	NaN	1	NaN	NaN	NaN	NaN	NaN	NaN	NaN	NaN	Unmodified	15108000	80448200	21298	22512	15641	39364	25685	118950000	1	0	0	0	0	0	0	0	0	AAIAFLHALWQDR	Q5SRE5;Q5SRE5-2	NUP188	Nucleoporin NUP188 homolog	4396
2	2	2	3	2	2	2	3	2	2	2	2	Unmodified	17349600	96283300	20663	20535	2.116e-05	16904	12735	2846200000	71	0	0	0	0	0	0	0	0	AAIAQALAGEVSVVPPSR	Q2TAY7	SMU1	WD40 repeat-containing protein SMU1;WD40 repeat-containing protein SMU1, N-terminally processed	4180
NaN	1	1	1	NaN	1	1	NaN	1	1	1	NaN	Unmodified	88450800	50796600	55813	54806	10374	10642	63546	610140000	11	0	0	0	0	0	0	0	0	AAIAQLNGK	Q96PK6;Q96PK6-2	RBM14	RNA-binding protein 14	6545
NaN	NaN	NaN	NaN	NaN	NaN	1	NaN	1	1	1	1	Unmodified	12407100	71393600	75898	60821	94474	49632	30175	84381000	3	0	0	0	0	0	0	0	0	AAIAQLNGKEVK	Q96PK6;Q96PK6-2	RBM14	RNA-binding protein 14	6545
NaN	NaN	NaN	NaN	NaN	NaN	NaN	NaN	NaN	NaN	NaN	NaN	Unmodified	2235180	17601400	16696	18145	47072	47392	30023	237860000	2	0	0	0	0	0	0	0	0	AAIASIPVGSFEAGASGRPGPAPR	Q96RK0	CIC	Protein capicua homolog	6593
1	1	1	1	1	NaN	NaN	NaN	NaN	NaN	NaN	NaN	Carbamidomethyl (C)	16909300	9300930	20615	20742	15962	90731	73987	235580000	6	1	0	0	0	0	0	0	0	AAICQNLQHVLAVVR	Q96HA7-2;Q96HA7	TONSL	Tonsoku-like protein	6376
1	2	1	1	1	1	1	1	1	1	1	1	Unmodified	10214900	48689600	17452	17707	25314	13106	3676	15613000000	59	0	0	0	0	0	0	0	0	AAIDWFDGK	Q92804-2;Q92804;P35637-2;P35637	TAF15;FUS	TATA-binding protein-associated factor 2N;RNA-binding protein FUS	6051;2282
NaN	NaN	NaN	NaN	NaN	NaN	NaN	NaN	NaN	NaN	NaN	NaN	Oxidation (K);Oxidation (W)	10534800	47672500	12452	11617	4515	62717	18025	44065000	1	0	0	1	0	0	1	0	0	AAIDWFDGK	Q92804-2;Q92804;P35637-2;P35637	TAF15;FUS	TATA-binding protein-associated factor 2N;RNA-binding protein FUS	6051;2282
2	3	2	3	2	2	2	2	2	2	2	2	Unmodified	19599800	98429700	20551	20381	1.2501e-39	21177	17337	28802000000	107	0	0	0	0	0	0	0	0	AAIDWFDGKEFHGNIIK	Q92804-2;Q92804	TAF15	TATA-binding protein-associated factor 2N	6051
1	1	1	NaN	1	1	NaN	1	1	1	1	1	Oxidation (K);Oxidation (W)	19919700	97412600	20734	18888	10597	61641	44359	249690000	1	0	0	1	0	0	1	0	0	AAIDWFDGKEFHGNIIK	Q92804-2;Q92804	TAF15	TATA-binding protein-associated factor 2N	6051
2	2	2	2	2	2	2	2	2	2	4	2	Unmodified	18939300	92611300	21286	21019	1.3182e-205	28479	25458	59297000000	83	0	0	0	0	0	0	0	0	AAIDWFDGKEFSGNPIK	P35637-2;P35637	FUS	RNA-binding protein FUS	2282
1	1	NaN	1	NaN	NaN	NaN	NaN	1	1	1	1	Oxidation (W)	1909920	92102800	21433	20741	35904	10105	77064	654810000	5	0	0	0	0	0	1	0	0	AAIDWFDGKEFSGNPIK	P35637-2;P35637	FUS	RNA-binding protein FUS	2282
2	2	2	2	2	2	2	2	1	2	2	1	Oxidation (K);Oxidation (W)	19259200	9159430	21174	19484	38544	77746	77746	1584300000	6	0	0	1	0	0	1	0	0	AAIDWFDGKEFSGNPIK	P35637-2;P35637	FUS	RNA-binding protein FUS	2282
NaN	1	NaN	1	1	NaN	1	1	1	1	1	NaN	Unmodified	86245500	45486800	68981	69089	48986	95541	51727	6914800000	33	0	0	0	0	0	0	0	0	AAIEAFNK	Q9UHB9;Q9UHB9-4;Q9UHB9-2	SRP68	Signal recognition particle subunit SRP68	8123
1	1	1	1	NaN	NaN	NaN	NaN	1	1	1	1	Unmodified	10565900	59275800	4659	3483	4254	46158	20721	532610000	1	0	0	0	0	0	0	0	0	AAIEEIKQR	Q9UGY1	NOL12	Nucleolar protein 12	8110
NaN	NaN	NaN	NaN	NaN	NaN	NaN	NaN	NaN	NaN	NaN	NaN	Unmodified	14077400	73579300	67694	70488	29141	41099	2984	217720000	3	0	0	0	0	0	0	0	0	AAIEHELPTATQK	Q6ZMI0;Q6ZMI0-2;Q6ZMI0-5;Q6ZMI0-3	PPP1R21	Protein phosphatase 1 regulatory subunit 21	4816
NaN	NaN	1	1	1	1	1	NaN	1	1	1	1	Unmodified	89948200	48247900	5593	46216	81416	11389	55228	1231800000	12	0	0	0	0	0	0	0	0	AAIEVNAGR	Q8N556;Q8N556-2	AFAP1	Actin filament-associated protein 1	5465
2	2	2	2	NaN	NaN	NaN	NaN	2	2	2	2	Unmodified	19360700	74174600	13622	12295	10683	10192	9142	1065000000	17	0	0	0	0	0	0	0	0	AAIEVNAGRKPQAILEEK	Q8N556;Q8N556-2	AFAP1	Actin filament-associated protein 1	5465
2	2	2	2	2	2	1	2	2	NaN	NaN	NaN	Carbamidomethyl (C)	17289200	92327700	25191	24096	4.125e-31	17695	14473	387000000	11	1	0	0	0	0	0	0	0	AAIGCGIVESILNWVK	P11388;P11388-2;P11388-3;P11388-4	TOP2A	DNA topoisomerase 2-alpha	1570
NaN	NaN	NaN	NaN	NaN	NaN	NaN	NaN	NaN	NaN	NaN	NaN	Carbamidomethyl (C);Oxidation (K);Oxidation (W)	17609100	91310600	2445	25999	10332	53569	28777	29991000	1	1	0	1	0	0	1	0	0	AAIGCGIVESILNWVK	P11388;P11388-2;P11388-3;P11388-4	TOP2A	DNA topoisomerase 2-alpha	1570
1	1	1	1	1	1	1	1	1	1	1	1	Unmodified	78349700	49667300	1232	12186	10358	14621	28156	8127200000	71	0	0	0	0	0	0	0	0	AAIGLLAR	P07741;P07741-2	APRT	Adenine phosphoribosyltransferase	1382
NaN	NaN	NaN	NaN	NaN	NaN	NaN	NaN	NaN	NaN	NaN	NaN	Unmodified	24302900	28668700	1623	18115	0.014096	93776	81884	159560000	8	0	0	0	0	0	0	0	0	AAIHQILTENTPVSEQLSVPQR	Q9Y2W6	TDRKH	Tudor and KH domain-containing protein	8508
NaN	1	1	NaN	1	1	1	1	NaN	1	NaN	NaN	Unmodified	11506000	59823700	12239	11739	74787	95608	43821	558410000	12	0	0	0	0	0	0	0	0	AAIIADSSTFR	O43432;O43432-3;O43432-4	EIF4G3	Eukaryotic translation initiation factor 4 gamma 3	544
1	1	1	1	1	1	1	1	1	1	1	1	Unmodified	10605400	5400540	55734	50517	0.20401	14075	84743	21018000000	40	0	0	0	0	0	0	0	0	AAIISAEGDSK	P35232	PHB	Prohibitin	2251
NaN	NaN	NaN	NaN	NaN	NaN	NaN	NaN	NaN	NaN	NaN	NaN	Unmodified	30396100	60880900	24295	24295	1.2371e-08	10385	89616	138690000	1	0	0	0	0	0	0	0	0	AAIISAEGDSKAAELIANSLATAGDGLIELR	P35232	PHB	Prohibitin	2251
1	1	1	1	1	1	1	1	1	1	1	1	Unmodified	87150100	50148300	12607	12489	86653	85212	2191	2932500000	28	0	0	0	0	0	0	0	0	AAILDLEK	Q15075	EEA1	Early endosome antigen 1	3905
1	1	1	1	1	1	1	1	1	1	1	1	Unmodified	91252800	52803200	75077	73039	52542	93374	69402	3775700000	18	0	0	0	0	0	0	0	0	AAILETAPK	Q9P2E9;Q9P2E9-2;Q9P2E9-3	RRBP1	Ribosome-binding protein 1	8002;8003
NaN	NaN	NaN	NaN	NaN	NaN	NaN	NaN	NaN	NaN	NaN	NaN	Acetyl (Protein N-term)	12436800	68460900	22689	24149	15084	71349	52106	165010000	7	0	0	0	0	0	0	0	0	AAILGDTIMVAK	Q8NI60	ADCK3	Atypical kinase ADCK3, mitochondrial	5706
NaN	NaN	NaN	NaN	NaN	NaN	NaN	NaN	NaN	NaN	NaN	NaN	Unmodified	14868300	8296340	21997	2357	54813	59542	3516	184370000	2	0	0	0	0	0	0	0	0	AAILGFTSPVWAVR	Q6YHU6;Q6YHU6-3	THADA	Thyroid adenoma-associated protein	4811
1	1	1	1	1	1	1	1	1	1	1	1	Unmodified	13878100	80750200	22553	22378	0.005628	15506	12364	5621400000	43	0	0	0	0	0	0	0	0	AAILPTSIFLTNK	O14744;O14744-2;O14744-5;O14744-3	PRMT5	Protein arginine N-methyltransferase 5;Protein arginine N-methyltransferase 5, N-terminally processed	349
1	1	1	1	1	1	1	1	1	1	1	1	Unmodified	15159000	90246500	20835	20647	4.5311e-06	14331	13208	4409100000	52	0	0	0	0	0	0	0	0	AAILPTSIFLTNKK	O14744;O14744-2;O14744-5;O14744-3	PRMT5	Protein arginine N-methyltransferase 5;Protein arginine N-methyltransferase 5, N-terminally processed	349
NaN	NaN	NaN	NaN	NaN	NaN	NaN	NaN	NaN	NaN	NaN	NaN	Unmodified	20810700	6808620	23385	24951	0.78284	94569	88433	91436000	8	0	0	0	0	0	0	0	0	AAILQQTAEYIFSLEQEK	Q01664	TFAP4	Transcription factor AP-4	3268
NaN	NaN	NaN	NaN	NaN	NaN	NaN	NaN	NaN	NaN	NaN	NaN	Unmodified	23382200	21687600	23723	23723	0.006525	1039	91219	118500000	1	0	0	0	0	0	0	0	0	AAILQQTAEYIFSLEQEKTR	Q01664	TFAP4	Transcription factor AP-4	3268
1	1	1	1	1	1	1	1	1	1	1	1	Unmodified	12987200	71941500	18059	17877	0.89712	12183	95388	1150300000	52	0	0	0	0	0	0	0	0	AAILQTEVDALR	Q8IUD2;Q8IUD2-3;Q8IUD2-2;Q8IUD2-4;O15083	ERC1;ERC2	ELKS/Rab6-interacting/CAST family member 1;ERC protein 2	5205;5206;414
NaN	NaN	NaN	NaN	NaN	NaN	NaN	NaN	NaN	NaN	NaN	NaN	Oxidation (M)	26463600	35746800	23442	24043	4.5799e-06	11731	10231	354930000	11	0	0	0	1	0	0	0	0	AAILSMLPEEDVVATNENVVTLFR	Q5VTQ0-4;Q5VTQ0;Q5VTQ0-2;Q5VTQ0-3;Q5VTQ0-6;Q5VTQ0-5	TTC39B	Tetratricopeptide repeat protein 39B	4500
NaN	NaN	NaN	NaN	NaN	NaN	NaN	NaN	NaN	NaN	NaN	NaN	Unmodified	26303600	36255400	2426	24476	1.4896e-17	15852	1471	443980000	18	0	0	0	0	0	0	0	0	AAILSMLPEEDVVATNENVVTLFR	Q5VTQ0-4;Q5VTQ0;Q5VTQ0-2;Q5VTQ0-3;Q5VTQ0-6;Q5VTQ0-5	TTC39B	Tetratricopeptide repeat protein 39B	4500
NaN	NaN	NaN	NaN	NaN	NaN	NaN	NaN	NaN	NaN	NaN	NaN	Unmodified	10525900	58661000	95256	10655	39189	63076	42555	338450000	2	0	0	0	0	0	0	0	0	AAIPAALPSDK	Q02318	CYP27A1	Sterol 26-hydroxylase, mitochondrial	3287
NaN	NaN	NaN	NaN	NaN	NaN	NaN	NaN	NaN	NaN	NaN	NaN	Acetyl (Protein N-term)	18489000	90062700	1806	1796	0.16391	1301	94557	220650000	21	0	0	0	0	0	0	0	0	AAIPSSGSLVATHDYYR	Q9H3Y8;Q9H3Y8-2	PPDPF	Pancreatic progenitor cell differentiation and proliferation factor	7264
NaN	1	1	NaN	1	1	NaN	1	NaN	NaN	NaN	NaN	Carbamidomethyl (C)	28275300	53062200	2514	24711	1.9465e-13	1423	11779	602350000	17	1	0	0	0	0	0	0	0	AAIQCLQALSGVASPFYLIIDHLISK	Q9H583	HEATR1	HEAT repeat-containing protein 1;HEAT repeat-containing protein 1, N-terminally processed	7302
1	1	1	2	2	1	1	NaN	1	1	NaN	1	Unmodified	115662	62003500	95106	89297	28696	10843	25788	948480000	28	0	0	0	0	0	0	0	0	AAIQSQLDGVR	O60645-3;O60645;O60645-2	EXOC3	Exocyst complex component 3	687
1	1	NaN	NaN	1	1	NaN	NaN	1	1	1	1	Unmodified	36998300	82680000	24725	23805	2.9861e-27	13056	12134	662060000	6	0	0	0	0	0	0	0	0	AAIQTFQNTYQVLAVTFNDTSDQIISGGIDNDIK	Q96DI7;Q96DI7-2	SNRNP40	U5 small nuclear ribonucleoprotein 40 kDa protein	6260
1	1	1	1	NaN	NaN	1	NaN	1	NaN	1	NaN	Unmodified	97154000	53999400	46935	31103	51648	37591	26598	65230000	1	0	0	0	0	0	0	0	0	AAIRDIEGK	Q9NTJ3;Q9NTJ3-2	SMC4	Structural maintenance of chromosomes protein 4	7674
NaN	1	NaN	1	1	1	1	1	1	1	1	1	Unmodified	11226600	66486000	19754	18434	645	71451	62045	304970000	6	0	0	0	0	0	0	0	0	AAISLVPEVPK	Q7Z3J2;Q7Z3J2-2	C16orf62	UPF0505 protein C16orf62	4979;4980
1	1	1	1	1	NaN	NaN	NaN	1	1	NaN	NaN	Unmodified	75744500	44463700	49199	4973	25864	13294	32875	2111500000	15	0	0	0	0	0	0	0	0	AAISQLR	O95747	OXSR1	Serine/threonine-protein kinase OSR1	1087
NaN	NaN	1	NaN	1	1	1	1	1	NaN	1	NaN	Unmodified	2005050	4801940	1966	19578	0.20358	10972	86617	2276700000	29	0	0	0	0	0	0	0	0	AAISSGIEDPVPTLHLTER	O75175;O75175-2;O75175-3	CNOT3	CCR4-NOT transcription complex subunit 3	765
NaN	NaN	NaN	NaN	NaN	NaN	NaN	NaN	NaN	NaN	NaN	NaN	Unmodified	12076500	64956100	21334	20457	29089	77923	40195	107500000	1	0	0	0	0	0	0	0	0	AAITMQRYVR	Q9Y4I1-2;Q9Y4I1;Q9Y4I1-3	MYO5A	Unconventional myosin-Va	8621;8622
NaN	NaN	NaN	NaN	NaN	NaN	NaN	NaN	NaN	NaN	NaN	NaN	Unmodified	88144900	44944800	404	48436	15053	74255	40442	772400000	7	0	0	0	0	0	0	0	0	AAITSYEK	P30273	FCER1G	High affinity immunoglobulin epsilon receptor subunit gamma	2128
NaN	NaN	NaN	NaN	NaN	NaN	NaN	NaN	NaN	NaN	NaN	NaN	Carbamidomethyl (C)	18328300	82507900	17576	18426	2938	87363	72673	42510000	1	1	0	0	0	0	0	0	0	AAIVCYDLTDSSSFER	Q969Q5	RAB24	Ras-related protein Rab-24	6129
NaN	NaN	NaN	NaN	NaN	NaN	NaN	NaN	NaN	NaN	NaN	NaN	Unmodified	25542600	25848200	2141	21405	0.0060575	96708	84038	1173600000	15	0	0	0	0	0	0	0	0	AAIVHNVDSDDLISMGSNDIEVLK	O43567	RNF13	E3 ubiquitin-protein ligase RNF13	558
NaN	NaN	NaN	NaN	NaN	NaN	NaN	NaN	NaN	NaN	NaN	NaN	Unmodified	26823500	35344500	19209	20877	0.14547	88239	88239	1522400000	10	0	0	0	0	0	0	0	0	AAIVHNVDSDDLISMGSNDIEVLKK	O43567	RNF13	E3 ubiquitin-protein ligase RNF13	558
NaN	NaN	NaN	NaN	NaN	NaN	NaN	NaN	NaN	NaN	NaN	NaN	Oxidation (M)	26983500	34836000	19063	18949	19312	47796	37396	152940000	2	0	0	0	1	0	0	0	0	AAIVHNVDSDDLISMGSNDIEVLKK	O43567	RNF13	E3 ubiquitin-protein ligase RNF13	558
2	2	2	2	1	1	1	1	2	2	2	1	Unmodified	90150200	50215200	30163	30045	24791	11101	93313	7424000000	30	0	0	0	0	0	0	0	0	AAIVYHTK	Q7Z417	NUFIP2	Nuclear fragile X mental retardation-interacting protein 2	4990
NaN	NaN	NaN	NaN	NaN	NaN	NaN	NaN	NaN	NaN	NaN	1	Unmodified	97051200	51238200	55245	42914	49491	3995	15929	19011000	1	0	0	0	0	0	0	0	0	AAIYDKYK	Q13084	MRPL28	39S ribosomal protein L28, mitochondrial	3520
NaN	NaN	NaN	NaN	NaN	NaN	NaN	NaN	NaN	NaN	NaN	NaN	Acetyl (Protein N-term)	12486100	6098650	12816	13084	0.00066138	16077	13352	4192500000	59	0	0	0	0	0	0	0	0	AAIYGGVEGGGTR	Q9UJ70	NAGK	N-acetyl-D-glucosamine kinase	8189
NaN	NaN	NaN	NaN	NaN	NaN	NaN	NaN	NaN	NaN	NaN	NaN	Unmodified	15767000	70390100	40813	37555	80302	53816	42023	191450000	1	0	0	0	0	0	0	0	0	AAKEAMEDGEIDGNK	P19338	NCL	Nucleolin	1815
NaN	NaN	NaN	NaN	NaN	NaN	NaN	NaN	NaN	1	1	1	Unmodified	10446000	59678100	85764	71028	19352	41164	25198	39422000	2	0	0	0	0	0	0	0	0	AAKLAPEFAK	P30041	PRDX6	Peroxiredoxin-6	2111
2	2	2	2	2	2	3	3	2	2	2	2	Unmodified	10115700	57129400	20628	11171	47215	12087	81222	2869200000	13	0	0	0	0	0	0	0	0	AAKPEQIQK	Q99986	VRK1	Serine/threonine-protein kinase VRK1	6745
NaN	NaN	NaN	NaN	NaN	NaN	NaN	NaN	NaN	NaN	NaN	NaN	Unmodified	29304000	40462900	12305	11717	19232	30914	17665	82141000	3	0	0	0	0	0	0	0	0	AAKPGPAEAPSPTASPSGDASPPATAPYDPR	Q9UPT8	ZC3H4	Zinc finger CCCH domain-containing protein 4	8390
NaN	NaN	NaN	NaN	NaN	NaN	NaN	NaN	NaN	NaN	NaN	NaN	Unmodified	79648100	48068800	20061	19373	44599	88358	43938	1854000000	1	0	0	0	0	0	0	0	0	AAKPSVPK	Q92522	H1FX	Histone H1x	5980
1	1	1	NaN	NaN	NaN	1	1	1	NaN	NaN	NaN	Unmodified	11207000	69682900	54487	40803	20077	66663	53072	338320000	5	0	0	0	0	0	0	0	0	AAKPSVPKVPK	Q92522	H1FX	Histone H1x	5980
NaN	2	2	2	1	2	2	2	2	2	2	2	Unmodified	11416300	63428800	29618	21439	76073	71159	51552	5542100000	16	0	0	0	0	0	0	0	0	AAKPTTTPEVK	P46821	MAP1B	Microtubule-associated protein 1B;MAP1B heavy chain;MAP1 light chain LC1	2488
2	2	2	2	NaN	NaN	NaN	NaN	1	2	2	3	Unmodified	12406300	63126900	29161	19947	13061	67385	50753	3342500000	9	0	0	0	0	0	0	0	0	AAKQPHVGDYR	Q06323;Q06323-3;Q06323-2	PSME1	Proteasome activator complex subunit 1	3369
1	NaN	NaN	NaN	NaN	NaN	1	NaN	NaN	NaN	NaN	NaN	Unmodified	70038700	38678800	27753	30381	57052	12254	46627	3651500000	8	0	0	0	0	0	0	0	0	AALAAER	P50570;P50570-5;P50570-2;P50570-4	DNM2	Dynamin-2	2653;2654;2655
NaN	NaN	NaN	NaN	NaN	NaN	NaN	NaN	NaN	NaN	NaN	NaN	Unmodified	82848200	48175100	16315	20557	18739	8189	21501	840350000	7	0	0	0	0	0	0	0	0	AALAAERK	P50570;P50570-5;P50570-2;P50570-4	DNM2	Dynamin-2	2653;2654;2655
NaN	1	1	1	2	1	2	2	1	1	NaN	NaN	Carbamidomethyl (C)	33066300	63366000	24465	24799	5.1981e-89	20858	16847	2119700000	30	1	0	0	0	0	0	0	0	AALAALCPGDLIQAINGESTELMTHLEAQNR	P50479;P50479-2	PDLIM4	PDZ and LIM domain protein 4	2648
NaN	NaN	NaN	1	NaN	NaN	NaN	NaN	NaN	NaN	NaN	1	Unmodified	11786200	61830400	13011	1449	30863	80755	57326	139620000	7	0	0	0	0	0	0	0	0	AALAATLEEYK	Q69YQ0-2;Q69YQ0	SPECC1L	Cytospin-A	4578
1	1	1	1	1	NaN	1	NaN	1	NaN	NaN	NaN	Carbamidomethyl (C)	71936400	36361000	20908	12332	18632	64757	17014	1157900000	7	1	0	0	0	0	0	0	0	AALACSK	P15144	ANPEP	Aminopeptidase N	1679
1	1	1	1	1	1	1	NaN	1	1	NaN	1	Unmodified	11905600	5567660	12834	12297	40988	10207	86807	627350000	15	0	0	0	0	0	0	0	0	AALADDFDTPR	Q9HA77	CARS2	Probable cysteine--tRNA ligase, mitochondrial	7408
NaN	NaN	NaN	NaN	NaN	NaN	NaN	NaN	NaN	NaN	NaN	NaN	Unmodified	8274860	48650200	13065	12342	81736	86472	35436	823470000	16	0	0	0	0	0	0	0	0	AALADVLR	Q9HC35;Q9HC35-2	EML4	Echinoderm microtubule-associated protein-like 4	7453
1	1	1	1	NaN	NaN	NaN	NaN	1	1	1	1	Unmodified	98358800	58761300	10501	10593	20935	99802	64994	766000000	35	0	0	0	0	0	0	0	0	AALADVLRR	Q9HC35;Q9HC35-2	EML4	Echinoderm microtubule-associated protein-like 4	7453
NaN	NaN	NaN	NaN	NaN	NaN	NaN	NaN	NaN	NaN	NaN	NaN	Unmodified	81347100	47085200	78639	81114	11849	79451	10358	405080000	8	0	0	0	0	0	0	0	0	AALAEALR	Q32P44;Q32P44-2;Q32P44-3	EML3	Echinoderm microtubule-associated protein-like 3	4196
1	NaN	NaN	NaN	NaN	NaN	NaN	NaN	1	1	NaN	NaN	Acetyl (Protein N-term)	13997200	71947500	20278	20412	2481	91095	65969	54831000	2	0	0	0	0	0	0	0	0	AALAEEQTEVAVK	Q15542-2;Q15542	TAF5	Transcription initiation factor TFIID subunit 5	3994
1	1	1	1	1	1	1	1	1	1	1	1	Unmodified	12777400	73836000	24668	24541	69393	10724	8086	908840000	35	0	0	0	0	0	0	0	0	AALAFGFLDLLK	Q96SY0-3;Q96SY0-4;Q96SY0	VWA9	von Willebrand factor A domain-containing protein 9	6632
1	1	1	1	1	1	1	1	1	1	1	1	Unmodified	29284400	44265400	22526	21874	4.2108e-20	14455	12027	4235200000	24	0	0	0	0	0	0	0	0	AALAGGTTMIIDHVVPEPESSLTEAYEK	Q14195-2			3750
1	1	1	1	1	1	1	1	1	NaN	1	1	Oxidation (M)	29444400	43756900	22612	21243	0.00026825	94721	69825	419450000	2	0	0	0	1	0	0	0	0	AALAGGTTMIIDHVVPEPESSLTEAYEK	Q14195-2			3750
NaN	NaN	NaN	NaN	NaN	NaN	NaN	NaN	NaN	NaN	NaN	NaN	Unmodified	32706200	62307800	22894	21971	0.58754	58688	47935	97447000	1	0	0	0	0	0	0	0	0	AALAGGTTMIIDHVVPEPESSLTEAYEKWR	Q14195-2			3750
1	1	1	1	2	2	1	2	NaN	NaN	NaN	NaN	Unmodified	31366000	6015550	24136	24408	1.5547e-68	20573	18912	13604000000	65	0	0	0	0	0	0	0	0	AALAGGTTMIIDHVVPEPGTSLLAAFDQWR	Q16555;Q16555-2	DPYSL2	Dihydropyrimidinase-related protein 2	4080
1	1	1	1	1	1	NaN	1	1	NaN	NaN	NaN	Oxidation (M)	31526000	59647000	24254	24235	1.8577e-24	15434	13754	3629500000	37	0	0	0	1	0	0	0	0	AALAGGTTMIIDHVVPEPGTSLLAAFDQWR	Q16555;Q16555-2	DPYSL2	Dihydropyrimidinase-related protein 2	4080
NaN	NaN	NaN	NaN	NaN	NaN	NaN	NaN	NaN	NaN	NaN	NaN	Unmodified	38529100	9145090	2448	2448	0.0031438	66173	5162	117630000	1	0	0	0	0	0	0	0	0	AALAGGTTMIIDHVVPEPGTSLLAAFDQWREWADSK	Q16555;Q16555-2	DPYSL2	Dihydropyrimidinase-related protein 2	4080
1	1	1	1	1	1	1	1	1	1	1	1	Unmodified	79144000	4402200	16245	17942	19368	1177	30314	4017800000	24	0	0	0	0	0	0	0	0	AALAGHPR	Q15102	PAFAH1B3	Platelet-activating factor acetylhydrolase IB subunit gamma	3908
2	2	2	2	2	2	2	2	2	2	2	1	Unmodified	21431700	16907800	17385	18246	0.14887	1059	93416	3162800000	46	0	0	0	0	0	0	0	0	AALAHPFFQDVTKPVPHLR	P24941;P24941-2	CDK2	Cyclin-dependent kinase 2	1976
2	2	2	2	2	2	2	2	2	2	2	1	Unmodified	22562500	253142	21751	20128	0.008075	1166	10779	1866600000	21	0	0	0	0	0	0	0	0	AALAHPFFQDVTKPVPHLRL	P24941;P24941-2	CDK2	Cyclin-dependent kinase 2	1976
2	2	2	2	2	2	2	2	2	2	2	2	Unmodified	17829100	91119200	82957	81767	4.8492e-160	29976	26475	38170000000	124	0	0	0	0	0	0	0	0	AALAHSEEVTASQVAATK	Q15149;Q15149-7;Q15149-9;Q15149-5;Q15149-2;Q15149-3;Q15149-4;Q15149-6;Q15149-8	PLEC	Plectin	3917;3918;3919;3920;3921;3922
1	1	1	1	1	1	1	NaN	1	1	1	NaN	Unmodified	13968400	84019900	24533	2277	29826	63624	25321	251720000	0	0	0	0	0	0	0	0	0	AALALQITNLLTR	P54098	POLG	DNA polymerase subunit gamma-1	2807
NaN	NaN	NaN	NaN	NaN	NaN	NaN	NaN	NaN	NaN	NaN	NaN	Carbamidomethyl (C)	34357100	71263800	23712	23626	2.3449e-22	1248	1138	839420000	8	1	0	0	0	0	0	0	0	AALALSESEQCLSQIQELIGSMPKPNHDTLR	Q9BRR9-4;Q9BRR9-2;Q9BRR9-3;Q9BRR9	ARHGAP9	Rho GTPase-activating protein 9	6805
1	NaN	1	2	3	1	1	1	NaN	NaN	NaN	NaN	Carbamidomethyl (C)	33115900	58743800	23415	23421	0	32988	30505	4722300000	31	1	0	0	0	0	0	0	0	AALANLCIGDVITAIDGENTSNMTHLEAQNR	O00151	PDLIM1	PDZ and LIM domain protein 1	215
2	2	1	1	1	1	1	1	2	1	1	2	Carbamidomethyl (C);Oxidation (M)	33275800	58235300	23215	23007	9.5379e-210	27446	2556	2243800000	25	1	0	0	1	0	0	0	0	AALANLCIGDVITAIDGENTSNMTHLEAQNR	O00151	PDLIM1	PDZ and LIM domain protein 1	215
NaN	NaN	NaN	NaN	NaN	1	NaN	NaN	NaN	NaN	NaN	NaN	Unmodified	11096200	61930700	33821	30103	52552	57225	39417	430580000	2	0	0	0	0	0	0	0	0	AALAPAKESPR	Q13428;Q13428-4;Q13428-2;Q13428-5;Q13428-3;Q13428-8;Q13428-7	TCOF1	Treacle protein	3600;3601;3602
NaN	NaN	NaN	NaN	NaN	NaN	NaN	NaN	NaN	NaN	NaN	NaN	Unmodified	12377100	71427000	21923	2042	46616	34768	1244	104550000	1	0	0	0	0	0	0	0	0	AALAPAKESPRK	Q13428;Q13428-4;Q13428-2;Q13428-5;Q13428-3;Q13428-8;Q13428-7	TCOF1	Treacle protein	3600;3601;3602
1	1	1	1	1	1	1	1	1	1	1	1	Acetyl (Protein N-term)	14748500	85478600	240	23792	34623	11362	10393	7102000000	64	0	0	0	0	0	0	0	0	AALAPLPPLPAQFK	Q9NP79	VTA1	Vacuolar protein sorting-associated protein VTA1 homolog	7509
NaN	NaN	NaN	NaN	NaN	NaN	NaN	NaN	NaN	NaN	1	1	3 Oxidation (P)	14537600	76373900	36971	21835	4333	41227	64722	1004600000	0	0	0	0	0	3	0	0	0	AALAPVGSPASRGPR	Q5VW38-2;Q5VW38;Q5VW38-3	GPR107	Protein GPR107	4514
1	1	NaN	1	NaN	1	NaN	NaN	1	NaN	NaN	NaN	Carbamidomethyl (C)	15277700	77286400	4248	44444	15667	94122	78734	569770000	7	1	0	0	0	0	0	0	0	AALASAHQCHPLPR	Q9NWZ5-4;Q9NWZ5;Q9NWZ5-3	UCKL1	Uridine-cytidine kinase-like 1	7799
NaN	1	1	NaN	1	NaN	NaN	NaN	NaN	NaN	NaN	1	Carbamidomethyl (C)	11086200	61753300	91821	93585	0.83353	12857	10267	3726000000	80	1	0	0	0	0	0	0	0	AALCAVHVIR	O43747;O43747-2	AP1G1	AP-1 complex subunit gamma-1	590
3	2	2	1	2	1	2	1	1	1	1	2	2 Carbamidomethyl (C)	1662770	76803800	1935	1937	2.1983e-59	20985	17837	6751000000	73	2	0	0	0	0	0	0	0	AALCHFCIDMLNAK	P54920	NAPA	Alpha-soluble NSF attachment protein	2836
2	1	NaN	NaN	1	NaN	NaN	NaN	1	1	2	NaN	2 Carbamidomethyl (C);Oxidation (M)	1678760	7629530	18162	1802	42346	56527	43695	255270000	3	2	0	0	1	0	0	0	0	AALCHFCIDMLNAK	P54920	NAPA	Alpha-soluble NSF attachment protein	2836
NaN	NaN	NaN	NaN	NaN	NaN	NaN	NaN	NaN	NaN	NaN	NaN	Carbamidomethyl (C)	14758000	79589100	22152	23716	36385	83397	6297	47588000	1	1	0	0	0	0	0	0	0	AALCHLLQYFLK	Q13535-2;Q13535-3;Q13535	ATR	Serine/threonine-protein kinase ATR	3633
NaN	NaN	NaN	NaN	NaN	NaN	NaN	NaN	NaN	NaN	NaN	NaN	Unmodified	7294020	40210400	18974	27484	37081	58981	12555	130110000	1	0	0	0	0	0	0	0	0	AALDAAAK	Q9NZC9	SMARCAL1	SWI/SNF-related matrix-associated actin-dependent regulator of chromatin subfamily A-like protein 1	7896
2	1	NaN	1	2	2	2	2	1	NaN	NaN	1	Carbamidomethyl (C)	26742300	23333000	19395	18942	6.9165e-11	12809	11794	3443700000	42	1	0	0	0	0	0	0	0	AALDCSTSHLDEFYSDPHAVAGALK	Q68EM7-6;Q68EM7-5;Q68EM7;Q68EM7-2;Q68EM7-3	ARHGAP17	Rho GTPase-activating protein 17	4574
1	1	1	1	1	1	1	1	NaN	1	1	1	Unmodified	29362900	29480400	19548	19859	8.4864e-23	14885	13579	681840000	23	0	0	0	0	0	0	0	0	AALDEAQGVGLDSTGYYDQEIYGGSDSR	O75533;O75533-2	SF3B1	Splicing factor 3B subunit 1	833
1	NaN	1	1	1	1	1	1	NaN	1	1	1	Unmodified	19970100	6548530	81432	77974	18541	77045	66001	487720000	21	0	0	0	0	0	0	0	0	AALDGGVASAASPESKPSPGTK	Q9Y4K1	AIM1	Absent in melanoma 1 protein	8624
1	1	1	1	1	NaN	NaN	1	1	NaN	1	1	Unmodified	15517400	74253500	17516	17778	10964	14324	11921	1973100000	29	0	0	0	0	0	0	0	0	AALDGTPGMIGYGMAK	P09417;P09417-2	QDPR	Dihydropteridine reductase	1452
NaN	NaN	NaN	NaN	NaN	NaN	NaN	NaN	NaN	1	NaN	NaN	2 Oxidation (M)	15837300	73236400	1422	12766	10313	82489	82489	0	1	0	0	0	2	0	0	0	0	AALDGTPGMIGYGMAK	P09417;P09417-2	QDPR	Dihydropteridine reductase	1452
1	1	1	1	1	1	1	1	1	1	1	1	Unmodified	26882700	26673900	21828	21103	5.7661e-29	17027	15668	1603300000	34	0	0	0	0	0	0	0	0	AALDSGAFQSVWVSTDHDEIENVAK	Q8NFW8;Q8NFW8-2	CMAS	N-acylneuraminate cytidylyltransferase	5671
NaN	NaN	NaN	NaN	1	1	NaN	1	NaN	NaN	NaN	NaN	Unmodified	2674430	43301600	25042	24856	1.1e-36	1795	15849	1250900000	29	0	0	0	0	0	0	0	0	AALDSINELPENILLELFTHVPAR	Q9NRD1	FBXO6	F-box only protein 6	7606
1	1	1	1	1	1	NaN	1	1	1	NaN	1	Acetyl (Protein N-term)	19210000	4423260	25022	24599	5.109e-185	34726	28479	4452600000	47	0	0	0	0	0	0	0	0	AALDSLSLFTSLGLSEQK	P47897;P47897-2	QARS	Glutamine--tRNA ligase	2506
NaN	NaN	NaN	NaN	NaN	1	NaN	NaN	NaN	NaN	NaN	NaN	Unmodified	12106300	63060000	77949	79155	0.043936	12801	98542	554630000	13	0	0	0	0	0	0	0	0	AALEAAAAAAPER	Q86UK7-3;Q86UK7;Q86UK7-2	ZNF598	Zinc finger protein 598	5096
1	1	1	1	1	1	1	1	1	1	1	1	Carbamidomethyl (C)	89843300	43308600	17197	18236	16654	94662	51596	15162000000	46	1	0	0	0	0	0	0	0	AALEACHK	P11766	ADH5	Alcohol dehydrogenase class-3	1579
NaN	NaN	NaN	NaN	NaN	NaN	NaN	NaN	NaN	NaN	NaN	NaN	Unmodified	19820200	22139000	19723	21351	20391	36856	26659	161410000	1	0	0	0	0	0	0	0	0	AALEAIDELDLFGAHGGRK	P46019	PHKA2	Phosphorylase b kinase regulatory subunit alpha, liver isoform	2466
2	2	2	2	2	2	2	2	2	2	2	2	Carbamidomethyl (C)	13596800	68164900	14174	14012	3.0237e-101	24078	18853	17362000000	123	1	0	0	0	0	0	0	0	AALEALGSCLNNK	P34897-3;P34897;P34897-2	SHMT2	Serine hydroxymethyltransferase, mitochondrial	2237
NaN	NaN	NaN	NaN	NaN	NaN	NaN	NaN	NaN	NaN	NaN	NaN	Carbamidomethyl (C)	22410700	73582200	16698	16351	1.0731e-14	16122	14749	582680000	4	1	0	0	0	0	0	0	0	AALEALGSCLNNKYSEGYPGK	P34897-3;P34897;P34897-2	SHMT2	Serine hydroxymethyltransferase, mitochondrial	2237
NaN	NaN	NaN	NaN	NaN	NaN	NaN	NaN	NaN	NaN	NaN	NaN	Carbamidomethyl (C)	23971700	17469300	15234	14685	0.44558	86625	70396	54861000	1	1	0	0	0	0	0	0	0	AALEALGSCLNNKYSEGYPGKR	P34897-3;P34897;P34897-2	SHMT2	Serine hydroxymethyltransferase, mitochondrial	2237
1	1	1	1	NaN	NaN	1	NaN	1	1	1	1	Unmodified	91253900	53926600	17949	18626	95982	10901	66012	357350000	16	0	0	0	0	0	0	0	0	AALEALLGR	O15061;O15061-2;O15061-3	SYNM	Synemin	410
1	1	1	1	1	NaN	1	NaN	1	1	1	1	Unmodified	13457200	72416600	20857	20617	0.83625	14773	11431	1546100000	25	0	0	0	0	0	0	0	0	AALEALLPYTER	Q12788	TBL3	Transducin beta-like protein 3	3454
NaN	NaN	NaN	NaN	NaN	NaN	NaN	NaN	NaN	NaN	NaN	NaN	Unmodified	13917500	75211200	94688	97846	3.0222e-42	20175	15346	3769300000	38	0	0	0	0	0	0	0	0	AALEAQNALHNIK	O95319-5;O95319-2;O95319;O95319-4;O95319-3	CELF2	CUGBP Elav-like family member 2	1025
2	2	2	2	2	2	2	2	NaN	NaN	NaN	NaN	Unmodified	14097100	70853300	86585	86231	1.1118e-101	24731	18796	7552900000	67	0	0	0	0	0	0	0	0	AALEAQNALHNMK	Q92879-2;Q92879-3;Q92879;Q92879-6;Q92879-4;Q92879-5	CELF1	CUGBP Elav-like family member 1	6066;6067;6068
1	1	1	1	1	1	1	NaN	1	2	1	2	Oxidation (M)	14257000	70344700	60697	49615	4.6132e-11	16388	13662	1452300000	21	0	0	0	1	0	0	0	0	AALEAQNALHNMK	Q92879-2;Q92879-3;Q92879;Q92879-6;Q92879-4;Q92879-5	CELF1	CUGBP Elav-like family member 1	6066;6067;6068
NaN	NaN	NaN	NaN	NaN	NaN	NaN	NaN	1	NaN	1	NaN	Oxidation (K)	14257000	70344700	5504	48736	48613	97911	8335	769140000	3	0	0	1	0	0	0	0	0	AALEAQNALHNMK	Q92879-2;Q92879-3;Q92879;Q92879-6;Q92879-4;Q92879-5	CELF1	CUGBP Elav-like family member 1	6066;6067;6068
1	1	NaN	1	NaN	NaN	NaN	1	1	1	1	NaN	Unmodified	12276700	67106800	21291	20512	34079	96331	7706	1888200000	8	0	0	0	0	0	0	0	0	AALEAVGGTVVLE	P52815	MRPL12	39S ribosomal protein L12, mitochondrial	2760
1	1	1	1	1	1	1	1	NaN	NaN	NaN	NaN	Unmodified	18218400	84145700	20516	19167	1.3626e-07	19852	16898	344750000	5	0	0	0	0	0	0	0	0	AALEDSSGSSELQEIMR	Q12929;Q12929-2	EPS8	Epidermal growth factor receptor kinase substrate 8	3487
NaN	NaN	NaN	NaN	NaN	NaN	NaN	NaN	NaN	NaN	NaN	NaN	Oxidation (M)	18378400	83637200	13873	14424	2284	66393	43157	13919000	1	0	0	0	1	0	0	0	0	AALEDSSGSSELQEIMR	Q12929;Q12929-2	EPS8	Epidermal growth factor receptor kinase substrate 8	3487
NaN	NaN	NaN	NaN	NaN	NaN	NaN	NaN	1	1	1	1	Oxidation (M)	19939400	93748300	15247	13822	46374	51495	36257	130950000	3	0	0	0	1	0	0	0	0	AALEDSSGSSELQEIMRR	Q12929;Q12929-2	EPS8	Epidermal growth factor receptor kinase substrate 8	3487
1	1	1	1	NaN	NaN	NaN	NaN	1	1	1	1	Unmodified	12726200	61976100	66459	66551	0.80227	11578	81595	312280000	19	0	0	0	0	0	0	0	0	AALEEANGEIEK	Q8NB16;Q8NB16-2	MLKL	Mixed lineage kinase domain-like protein	5553
1	1	1	1	1	1	1	1	NaN	NaN	NaN	NaN	Acetyl (Protein N-term)	30165100	51284200	25925	23988	5.9015e-29	16346	14666	197080000	7	0	0	0	0	0	0	0	0	AALEEEFTLSSVVLSAGPEGLLGVEQSDK	Q9H8H0;Q9H8H0-2	NOL11	Nucleolar protein 11	7363
NaN	NaN	NaN	NaN	NaN	NaN	NaN	NaN	NaN	NaN	NaN	NaN	Unmodified	7883920	39159900	21276	29865	39108	73975	16163	261190000	3	0	0	0	0	0	0	0	0	AALEEEK	Q6ZNB6	NFXL1	NF-X1-type zinc finger protein NFXL1	4831
NaN	NaN	1	NaN	NaN	NaN	NaN	NaN	NaN	1	1	NaN	Unmodified	91546600	46616000	5318	54245	13325	77058	10985	3782100000	7	0	0	0	0	0	0	0	0	AALEEEVR	Q96FS4	SIPA1	Signal-induced proliferation-associated protein 1	6325
NaN	NaN	NaN	NaN	NaN	NaN	NaN	NaN	2	2	2	3	Unmodified	9214560	45559600	91373	81171	24304	11182	32347	990970000	17	0	0	0	0	0	0	0	0	AALEEFSR	Q92922	SMARCC1	SWI/SNF complex subunit SMARCC1	6077
NaN	NaN	NaN	NaN	NaN	NaN	1	NaN	NaN	NaN	NaN	NaN	Unmodified	92849800	49779500	67419	70882	4051	1137	40059	666020000	23	0	0	0	0	0	0	0	0	AALEELQR	Q96CW5;Q96CW5-2	TUBGCP3	Gamma-tubulin complex component 3	6245
1	1	1	1	1	1	1	1	1	1	1	1	Unmodified	87150100	50148300	11972	11846	69734	8955	40191	6052500000	28	0	0	0	0	0	0	0	0	AALEELVK	P12081;P12081-4;P12081-2;P12081-3	HARS	Histidine--tRNA ligase, cytoplasmic	1587
NaN	NaN	NaN	NaN	NaN	NaN	NaN	NaN	NaN	NaN	NaN	NaN	Unmodified	17138700	86726100	21141	21729	0.014483	16604	10613	880100000	17	0	0	0	0	0	0	0	0	AALEEVEGDVAELELK	Q15057	ACAP2	Arf-GAP with coiled-coil, ANK repeat and PH domain-containing protein 2	3899
1	1	1	1	1	1	1	1	1	1	1	1	Unmodified	91546600	46616000	54154	53416	91903	12784	58548	13114000000	38	0	0	0	0	0	0	0	0	AALEEVER	Q15149;Q15149-7;Q15149-9;Q15149-5;Q15149-2;Q15149-3;Q15149-4;Q15149-6;Q15149-8	PLEC	Plectin	3917;3918;3919;3920;3921;3922
NaN	NaN	NaN	NaN	NaN	NaN	NaN	NaN	1	NaN	NaN	1	Unmodified	11566500	64518700	12277	11333	12448	57348	24825	78963000	2	0	0	0	0	0	0	0	0	AALEEVERLK	Q15149;Q15149-7;Q15149-9;Q15149-5;Q15149-2;Q15149-3;Q15149-4;Q15149-6;Q15149-8	PLEC	Plectin	3917;3918;3919;3920;3921;3922
1	1	1	1	1	1	1	1	1	1	1	1	Unmodified	19879900	9850850	16393	16891	2.1129e-53	16635	14599	7400700000	75	0	0	0	0	0	0	0	0	AALEEVYPDLTPEETRR	Q9H0D6;Q9H0D6-2	XRN2	5'-3' exoribonuclease 2	7155
1	1	1	1	1	1	1	1	1	1	1	1	Unmodified	10515300	52982300	56583	55653	14063	11117	4845	3481000000	41	0	0	0	0	0	0	0	0	AALEGTATYR	Q9NRV9	HEBP1	Heme-binding protein 1	7626
1	1	1	1	1	1	1	1	1	1	1	1	Unmodified	12296400	6364140	17896	25952	41856	67726	38423	849810000	6	0	0	0	0	0	0	0	0	AALEKEREER	Q8N6M0;Q8N6M0-2	OTUD6B	OTU domain-containing protein 6B	5495
1	1	1	1	NaN	NaN	NaN	NaN	NaN	NaN	NaN	NaN	Unmodified	10945200	51787800	10362	87317	17116	7069	39954	35089000	2	0	0	0	0	0	0	0	0	AALEMQNYR	Q5PRF9	SAMD4B	Protein Smaug homolog 2	4382
NaN	NaN	NaN	NaN	NaN	NaN	NaN	NaN	NaN	NaN	NaN	NaN	Unmodified	16358000	80454200	22443	22175	1.5344e-13	19794	16801	631890000	18	0	0	0	0	0	0	0	0	AALEQDLAFWYGPR	P09601	HMOX1	Heme oxygenase 1	1465
2	2	2	2	NaN	NaN	1	NaN	1	2	2	2	Unmodified	88453300	53311800	15051	15158	19349	69998	18211	6145300000	30	0	0	0	0	0	0	0	0	AALEQLLK	Q92797;Q92797-2	SYMPK	Symplekin	6049
2	2	1	2	1	2	3	1	1	3	2	2	Carbamidomethyl (C)	1942970	9669920	19776	19733	0	33344	27098	4347800000	66	1	0	0	0	0	0	0	0	AALETDENLLLCAPTGAGK	O75643;O75643-2	SNRNP200	U5 small nuclear ribonucleoprotein 200 kDa helicase	848
NaN	NaN	NaN	NaN	NaN	NaN	NaN	NaN	NaN	NaN	NaN	NaN	Unmodified	18199200	92169700	15009	16819	27402	35329	20765	0	1	0	0	0	0	0	0	0	0	AALEVHVQEETVGPWR	Q53GL7	PARP10	Poly [ADP-ribose] polymerase 10	4276
NaN	NaN	NaN	NaN	NaN	NaN	NaN	NaN	NaN	NaN	NaN	NaN	Unmodified	13917200	718412	21169	21903	23469	89827	69523	39773000	1	0	0	0	0	0	0	0	0	AALEYLEDIDLK	Q9BRX8-2;Q9BRX8	FAM213A	Redox-regulatory protein FAM213A	6817
NaN	NaN	NaN	NaN	NaN	NaN	NaN	NaN	NaN	NaN	NaN	NaN	Unmodified	22451800	18417900	21448	21476	25342	56529	42368	98717000	1	0	0	0	0	0	0	0	0	AALEYLEDIDLKTLEKEPR	Q9BRX8-2;Q9BRX8	FAM213A	Redox-regulatory protein FAM213A	6817
NaN	NaN	NaN	NaN	NaN	NaN	NaN	NaN	NaN	NaN	NaN	NaN	Unmodified	14927900	79258000	23006	24069	0.00029383	16976	14029	640430000	14	0	0	0	0	0	0	0	0	AALFALQNLFEEK	Q99707;Q99707-2	MTR	Methionine synthase	6709
1	NaN	1	1	1	NaN	1	1	NaN	NaN	NaN	NaN	Unmodified	10036100	60661700	18958	19211	25647	93429	71901	377430000	8	0	0	0	0	0	0	0	0	AALFLQTLK	Q12872;Q12872-2	SFSWAP	Splicing factor, suppressor of white-apricot homolog	3472
1	1	1	1	NaN	NaN	NaN	NaN	1	1	1	1	Unmodified	2010120	11497700	22996	21085	74292	68949	58573	251790000	4	0	0	0	0	0	0	0	0	AALFLQTLKNPLPEAEAGK	Q12872;Q12872-2	SFSWAP	Splicing factor, suppressor of white-apricot homolog	3472
1	NaN	NaN	1	NaN	NaN	NaN	NaN	NaN	NaN	NaN	NaN	Unmodified	79142900	42898700	72307	71701	84148	11061	41179	319480000	7	0	0	0	0	0	0	0	0	AALFNTR	Q15024	EXOSC7	Exosome complex component RRP42	3880
NaN	NaN	NaN	NaN	NaN	NaN	NaN	NaN	NaN	NaN	NaN	NaN	Unmodified	10775600	55670700	71277	79629	11862	66351	41428	230770000	6	0	0	0	0	0	0	0	0	AALFVSNNSR	Q96GD0	PDXP	Pyridoxal phosphate phosphatase	6350
1	1	1	1	1	1	1	1	1	NaN	NaN	1	Unmodified	98258100	58113100	13003	1176	35173	52579	28424	100360000	2	0	0	0	0	0	0	0	0	AALGAVPISGK	P42684-7;P42684-5;P42684-6;P42684;P42684-4;P42684-10;P42684-2;P42684-3	ABL2	Abelson tyrosine-protein kinase 2	2409
NaN	NaN	NaN	NaN	NaN	NaN	NaN	NaN	NaN	NaN	NaN	NaN	Acetyl (Protein N-term)	85346600	46576700	96162	1051	75642	62717	33341	22167000	3	0	0	0	0	0	0	0	0	AALGEPVR	Q9NUP9	LIN7C	Protein lin-7 homolog C	7703
1	1	1	1	1	1	1	1	1	1	1	1	Acetyl (Protein N-term)	12516900	69353500	1623	17196	19368	10207	5693	3003900000	16	0	0	0	0	0	0	0	0	AALGEPVRLER	Q9NUP9	LIN7C	Protein lin-7 homolog C	7703
1	1	1	1	2	2	2	2	1	1	1	1	Acetyl (Protein N-term);Carbamidomethyl (C)	21440400	43285200	18864	18598	1.329e-09	96673	69264	3100500000	23	1	0	0	0	0	0	0	0	AALGHLAGEAAAAPGPGTPCASR	Q9H7E9;Q9H7E9-2	C8orf33	UPF0488 protein C8orf33	7343
2	3	2	2	2	2	2	2	2	2	2	2	Unmodified	17619700	96652200	23425	23372	0.30582	10441	9347	5317300000	72	0	0	0	0	0	0	0	0	AALGPLVTGLYDVQAFK	P11172	UMPS	Uridine 5'-monophosphate synthase;Orotate phosphoribosyltransferase;Orotidine 5'-phosphate decarboxylase	1558
2	1	2	2	2	2	2	1	2	2	2	1	Acetyl (Protein N-term)	17318800	87916300	20676	20623	3.0715e-14	19525	11659	3469200000	62	0	0	0	0	0	0	0	0	AALGPSSQNVTEYVVR	P35269	GTF2F1	General transcription factor IIF subunit 1	2261
NaN	NaN	1	NaN	NaN	NaN	NaN	NaN	NaN	1	NaN	NaN	Acetyl (Protein N-term)	11845900	5938210	10112	10803	0.64192	11975	76878	646550000	15	0	0	0	0	0	0	0	0	AALGSPSHTFR	Q96HJ9-2;Q96HJ9	C7orf55	UPF0562 protein C7orf55	6383;6382
NaN	1	1	1	1	1	1	1	1	1	NaN	1	Acetyl (Protein N-term)	27283700	36678700	22621	22113	3.0561e-36	22082	19438	3716800000	21	0	0	0	0	0	0	0	0	AALGVAEAVAAPHPAEGAETAEAVELSR	Q86Y56;Q86Y56-2	DNAAF5	Dynein assembly factor 5, axonemal	5178
2	2	2	2	2	2	2	2	1	NaN	NaN	NaN	Acetyl (Protein N-term)	18380400	40080500	25098	24771	4.0802e-83	22279	17696	4528000000	63	0	0	0	0	0	0	0	0	AALGVLESDLPSAVTLLK	Q8NEJ9-2;Q8NEJ9	NGDN	Neuroguidin	5632
NaN	1	NaN	NaN	NaN	NaN	NaN	NaN	1	1	1	1	Unmodified	69844400	44390900	87451	89102	97602	10542	14325	536970000	6	0	0	0	0	0	0	0	0	AALGVLR	P22570;P22570-7;P22570-5;P22570-2;P22570-3;P22570-4;P22570-6	FDXR	NADPH:adrenodoxin oxidoreductase, mitochondrial	1915
NaN	NaN	NaN	NaN	NaN	NaN	NaN	NaN	NaN	NaN	NaN	NaN	Unmodified	89943900	43888300	69325	69323	26576	63565	37738	2598700000	6	0	0	0	0	0	0	0	0	AALGYDYK	P14317	HCLS1	Hematopoietic lineage cell-specific protein	1653
NaN	NaN	NaN	NaN	NaN	NaN	NaN	NaN	NaN	NaN	NaN	NaN	Unmodified	14436900	6881740	5526	64374	6.3284e-54	21482	17955	3676200000	21	0	0	0	0	0	0	0	0	AALGYDYKGETEK	P14317	HCLS1	Hematopoietic lineage cell-specific protein	1653
1	1	1	1	1	1	1	1	1	1	1	1	Unmodified	22731700	16919700	21115	21212	9.0717e-83	22059	18158	7247600000	45	0	0	0	0	0	0	0	0	AALHLYSNTLNFQISEVEPK	P41227	NAA10	N-alpha-acetyltransferase 10	2373
NaN	NaN	NaN	NaN	NaN	NaN	NaN	NaN	NaN	NaN	NaN	NaN	Unmodified	27214600	46023400	21827	21166	1.0939e-13	14073	12793	571170000	15	0	0	0	0	0	0	0	0	AALHPPALAVLSHTPDGATQTIAWVGK	Q8NDH3;Q8NDH3-5;Q8NDH3-4;Q8NDH3-2;Q8NDH3-3	NPEPL1	Probable aminopeptidase NPEPL1	5615
NaN	NaN	NaN	NaN	NaN	1	NaN	1	NaN	NaN	NaN	NaN	Unmodified	2549370	37095000	25135	24231	0.0016939	10194	94227	727720000	9	0	0	0	0	0	0	0	0	AALIMQVLQLTADQIAMLPPEQR	P33240-2;P33240;Q9H0L4	CSTF2;CSTF2T	Cleavage stimulation factor subunit 2;Cleavage stimulation factor subunit 2 tau variant	2216;7165
1	2	2	1	1	1	NaN	NaN	2	1	2	1	2 Oxidation (M)	25813600	36077900	25113	23492	0.0052825	95624	83544	397790000	5	0	0	0	2	0	0	0	0	AALIMQVLQLTADQIAMLPPEQR	P33240-2;P33240;Q9H0L4	CSTF2;CSTF2T	Cleavage stimulation factor subunit 2;Cleavage stimulation factor subunit 2 tau variant	2216;7165
1	2	2	2	2	1	NaN	NaN	1	NaN	NaN	NaN	Oxidation (M)	25653700	36586500	25632	23695	7.4978e-06	12201	11465	224400000	6	0	0	0	1	0	0	0	0	AALIMQVLQLTADQIAMLPPEQR	P33240-2;P33240;Q9H0L4	CSTF2;CSTF2T	Cleavage stimulation factor subunit 2;Cleavage stimulation factor subunit 2 tau variant	2216;7165
2	2	2	2	NaN	NaN	NaN	NaN	2	2	2	2	Unmodified	25182200	22006400	16856	14956	0.27035	83395	69234	594860000	14	0	0	0	0	0	0	0	0	AALIREYEDNDEVHIEVHNPR	Q9UKF6	CPSF3	Cleavage and polyadenylation specificity factor subunit 3	8233
NaN	NaN	NaN	NaN	NaN	NaN	NaN	NaN	NaN	NaN	NaN	NaN	Unmodified	20570400	42934000	20661	19991	49807	30974	78358	1025600000	1	0	0	0	0	0	0	0	0	AALITEENQQLSYEHIAK	Q8WZ42-12;Q8WZ42-8;Q8WZ42-13;Q8WZ42-2;Q8WZ42;Q8WZ42-5;Q8WZ42-10;Q8WZ42-3;Q8WZ42-9	TTN	Titin	5966
1	1	1	1	1	1	1	1	1	1	1	1	2 Carbamidomethyl (C)	13266400	64242700	13504	12719	2.893e-05	15308	12912	3405100000	42	2	0	0	0	0	0	0	0	AALIYTCTVCR	Q9Y5V0	ZNF706	Zinc finger protein 706	8691
NaN	NaN	NaN	NaN	NaN	NaN	NaN	NaN	NaN	NaN	NaN	NaN	Acetyl (Protein N-term)	84344500	4450310	35429	42103	52121	50127	23164	137660000	1	0	0	0	0	0	0	0	0	AALKEDR	P55199	ELL	RNA polymerase II elongation factor ELL	2853
NaN	NaN	NaN	NaN	1	1	1	1	NaN	NaN	NaN	1	Unmodified	83952300	52288700	38204	29159	48685	14854	87417	655680000	1	0	0	0	0	0	0	0	0	AALKNPVK	Q9H0S4;Q9H0S4-2	DDX47	Probable ATP-dependent RNA helicase DDX47	7177
NaN	NaN	NaN	NaN	NaN	NaN	NaN	NaN	NaN	NaN	NaN	NaN	Unmodified	16919800	98217200	2447	24552	6.6155e-30	18149	15605	1257600000	51	0	0	0	0	0	0	0	0	AALLAELALLEPEALR	Q3KQV9	UAP1L1	UDP-N-acetylhexosamine pyrophosphorylase-like protein 1	4207
2	2	2	2	2	2	2	1	1	1	1	1	Unmodified	12416700	67279900	16593	17072	0.87551	12045	88958	2396900000	31	0	0	0	0	0	0	0	0	AALLDQALSNAR	Q9UPN3-2;Q9UPN3-3	MACF1	Microtubule-actin cross-linking factor 1, isoforms 1/2/3/5	8379
1	1	1	1	1	1	1	1	1	1	1	1	Unmodified	89852400	52361600	14602	1433	32289	10271	51677	451400000	20	0	0	0	0	0	0	0	0	AALLDQIR	O00401	WASL	Neural Wiskott-Aldrich syndrome protein	256
1	1	1	1	1	1	1	1	NaN	NaN	NaN	NaN	Carbamidomethyl (C)	16337300	73275800	14508	1443	0.13931	11533	98949	509760000	22	1	0	0	0	0	0	0	0	AALLEAGMPECTEDK	Q9C0C9	UBE2O	E2/E3 hybrid ubiquitin-protein ligase UBE2O	7091
1	1	1	NaN	NaN	1	1	1	NaN	NaN	NaN	NaN	Unmodified	13616900	69392900	15431	14153	25278	48004	25772	69968000	4	0	0	0	0	0	0	0	0	AALLEFEERER	Q96EV2	RBM33	RNA-binding protein 33	6301
1	NaN	1	1	1	1	1	1	1	1	1	1	Unmodified	12126900	68665800	23678	23061	3.1101e-06	15791	10063	1466800000	27	0	0	0	0	0	0	0	0	AALLELWELR	Q13813;Q13813-2;Q13813-3	SPTAN1	Spectrin alpha chain, non-erythrocytic 1	3682;3683
2	2	2	2	2	2	1	2	2	2	2	2	Unmodified	13687900	78776900	21939	21381	4.8982e-46	18007	15715	5499100000	50	0	0	0	0	0	0	0	0	AALLELWELRR	Q13813;Q13813-2;Q13813-3	SPTAN1	Spectrin alpha chain, non-erythrocytic 1	3682;3683
2	2	2	1	2	2	2	1	1	NaN	NaN	NaN	Unmodified	13548400	84355300	248	24613	1.6787e-07	15542	13698	1372900000	44	0	0	0	0	0	0	0	0	AALLETLSLLLAK	Q92616	GCN1L1	Translational activator GCN1	6015
NaN	NaN	NaN	NaN	NaN	NaN	NaN	NaN	NaN	NaN	NaN	NaN	Unmodified	96652500	52467800	33913	36563	26469	5935	41985	509830000	7	0	0	0	0	0	0	0	0	AALLHGETR	P78346;P78346-2	RPP30	Ribonuclease P protein subunit p30	3138
1	NaN	1	1	NaN	NaN	NaN	NaN	1	NaN	1	NaN	Unmodified	10946200	61964100	2562	10662	47409	31185	18972	299500000	2	0	0	0	0	0	0	0	0	AALLHGETRK	P78346;P78346-2	RPP30	Ribonuclease P protein subunit p30	3138
1	1	1	1	1	1	1	1	NaN	NaN	NaN	NaN	Unmodified	12858400	83734500	25818	23882	99449	65157	59376	34332000	1	0	0	0	0	0	0	0	0	AALLLLLTFLAK	Q8TEX9;Q8TEX9-2	IPO4	Importin-4	5827
NaN	NaN	NaN	NaN	NaN	NaN	NaN	NaN	NaN	NaN	NaN	NaN	Unmodified	2421340	34201700	2361	25173	36304	66045	51883	112660000	7	0	0	0	0	0	0	0	0	AALLNAILHSAYSETFLLPHLK	Q9H8H0	NOL11	Nucleolar protein 11	7363
1	2	1	1	2	NaN	1	1	1	1	1	1	Unmodified	14237300	73473100	22806	21823	4376	11483	67943	968390000	27	0	0	0	0	0	0	0	0	AALLNFDEFAVSK	Q9Y613	FHOD1	FH1/FH2 domain-containing protein 1	8710
2	2	2	2	3	3	2	3	2	2	2	1	Unmodified	154481	80996100	149	14753	1.329e-32	23481	19606	13519000000	113	0	0	0	0	0	0	0	0	AALLNQHYQVNFK	P07814	EPRS	Bifunctional glutamate/proline--tRNA ligase;Glutamate--tRNA ligase;Proline--tRNA ligase	1383
NaN	NaN	NaN	NaN	NaN	NaN	NaN	NaN	NaN	NaN	NaN	NaN	Unmodified	10656200	61824400	12367	12172	16535	73985	39177	312060000	1	0	0	0	0	0	0	0	0	AALLSGPPGVGK	P35251-2;P35251	RFC1	Replication factor C subunit 1	2259
NaN	NaN	NaN	NaN	NaN	NaN	NaN	NaN	NaN	NaN	NaN	NaN	Carbamidomethyl (C)	24501700	17225000	22317	23828	18761	67239	53784	429570000	13	1	0	0	0	0	0	0	0	AALLSPGDPAIWAGLMAACHADDK	Q6PGP7	TTC37	Tetratricopeptide repeat protein 37	4716
NaN	NaN	NaN	NaN	NaN	NaN	NaN	NaN	NaN	NaN	NaN	NaN	Unmodified	16129200	91884300	2098	21094	27329	96604	55877	856480000	10	0	0	0	0	0	0	0	0	AALLSQIPGPTAAYIK	Q8ND30	PPFIBP2	Liprin-beta-2	5605
1	1	1	1	1	1	1	1	2	2	2	2	Unmodified	7724440	44430300	61179	55455	16796	13807	8182	4695100000	16	0	0	0	0	0	0	0	0	AALLTER	Q9Y5B9	SUPT16H	FACT complex subunit SPT16	8660
NaN	NaN	NaN	NaN	NaN	NaN	NaN	NaN	NaN	1	NaN	1	Unmodified	70042300	42317300	48904	52416	59987	1209	61333	1971500000	11	0	0	0	0	0	0	0	0	AALLTGR	P34059;P15289	GALNS;ARSA	N-acetylgalactosamine-6-sulfatase;Arylsulfatase A;Arylsulfatase A component B;Arylsulfatase A component C	2234;1683
NaN	NaN	NaN	NaN	NaN	NaN	NaN	NaN	NaN	NaN	NaN	NaN	Unmodified	10966700	671677	76306	75589	49399	526	37926	56805000	7	0	0	0	0	0	0	0	0	AALLVTTRPR	Q8WX94;Q8WX94-3;Q8WX94-2;Q9NX02-5;Q9NX02;Q9NX02-4;Q9NX02-2;Q9NX02-3	NLRP7;NLRP2	NACHT, LRR and PYD domains-containing protein 7;NACHT, LRR and PYD domains-containing protein 2	5932;7801
2	2	2	2	2	2	2	2	1	2	2	2	Unmodified	13677900	79252000	2472	24566	2.9429e-16	17288	14271	3143500000	98	0	0	0	0	0	0	0	0	AALLWALAAALER	Q8IZ83;Q8IZ83-3	ALDH16A1	Aldehyde dehydrogenase family 16 member A1	5354
NaN	NaN	NaN	NaN	NaN	NaN	NaN	NaN	NaN	NaN	NaN	NaN	Unmodified	14587000	70244400	12227	13028	0.97067	11084	64841	143580000	6	0	0	0	0	0	0	0	0	AALMDASQLEPGEK	Q969F9;Q969F9-2	HPS3	Hermansky-Pudlak syndrome 3 protein	6113
2	2	2	2	2	2	2	2	NaN	NaN	NaN	NaN	Unmodified	1603730	72603300	48476	47818	3.0218e-145	26175	21904	3736900000	51	0	0	0	0	0	0	0	0	AALMESQGQQQEER	Q14980;Q14980-4;Q14980-3;Q14980-2	NUMA1	Nuclear mitotic apparatus protein 1	3858;3859
2	2	2	2	2	1	2	2	2	3	2	2	Oxidation (M)	16197200	72094800	36356	23511	6.327e-126	25251	21863	1110000000	11	0	0	0	1	0	0	0	0	AALMESQGQQQEER	Q14980;Q14980-4;Q14980-3;Q14980-2	NUMA1	Nuclear mitotic apparatus protein 1	3858;3859
1	1	1	1	NaN	NaN	NaN	NaN	NaN	NaN	NaN	NaN	Unmodified	22020100	8356220	49618	38767	0.19104	10461	87032	252550000	4	0	0	0	0	0	0	0	0	AALMESQGQQQEERGQQER	Q14980;Q14980-4;Q14980-3;Q14980-2	NUMA1	Nuclear mitotic apparatus protein 1	3858;3859
NaN	NaN	NaN	NaN	NaN	NaN	NaN	NaN	1	1	1	1	Oxidation (M)	22180000	32708400	3784	22766	22364	73918	58326	94233000	3	0	0	0	1	0	0	0	0	AALMESQGQQQEERGQQER	Q14980;Q14980-4;Q14980-3;Q14980-2	NUMA1	Nuclear mitotic apparatus protein 1	3858;3859
NaN	NaN	NaN	NaN	NaN	NaN	NaN	NaN	NaN	NaN	NaN	NaN	Unmodified	19088600	86040200	22095	22962	1.9552e-05	14509	12134	822770000	12	0	0	0	0	0	0	0	0	AALMFANAEEEFFYEK	Q9P287;Q9P287-3	BCCIP	BRCA2 and CDKN1A-interacting protein	7992
1	1	1	1	1	1	NaN	NaN	1	1	1	1	Oxidation (M)	19248600	85531600	22774	22017	2.6255e-53	20464	17978	577420000	12	0	0	0	1	0	0	0	0	AALMFANAEEEFFYEK	Q9P287;Q9P287-3	BCCIP	BRCA2 and CDKN1A-interacting protein	7992
NaN	NaN	NaN	NaN	NaN	NaN	NaN	NaN	NaN	NaN	NaN	NaN	Acetyl (Protein N-term);Oxidation (M)	31904800	47647400	20762	21052	2.153e-24	12903	11802	1522100000	32	0	0	0	1	0	0	0	0	AALMTPGTGAPPAPGDFSGEGSQGLPDPSPEPK	P19971;P19971-2	TYMP	Thymidine phosphorylase	1837
NaN	NaN	NaN	NaN	NaN	NaN	NaN	NaN	NaN	NaN	NaN	NaN	Acetyl (Protein N-term)	31744800	48155900	21997	22123	2.4089e-16	11463	97133	5055400000	36	0	0	0	0	0	0	0	0	AALMTPGTGAPPAPGDFSGEGSQGLPDPSPEPK	P19971;P19971-2	TYMP	Thymidine phosphorylase	1837
NaN	NaN	NaN	NaN	NaN	NaN	NaN	NaN	NaN	NaN	NaN	NaN	Unmodified	13257100	70918500	19085	1815	0.00033323	1474	1148	145790000	12	0	0	0	0	0	0	0	0	AALNALQPPEFR	Q3ZAQ7	VMA21	Vacuolar ATPase assembly integral membrane protein VMA21	4224
1	1	1	1	NaN	NaN	NaN	NaN	1	1	1	1	Unmodified	71341800	41842200	3527	35628	6024	12076	36146	8111300000	23	0	0	0	0	0	0	0	0	AALNAVR	O14745	SLC9A3R1	Na(+)/H(+) exchange regulatory cofactor NHE-RF1	350
NaN	NaN	NaN	NaN	NaN	NaN	NaN	NaN	NaN	NaN	NaN	NaN	Unmodified	10015100	5141730	63031	6763	32446	9037	46253	1379500000	15	0	0	0	0	0	0	0	0	AALNEIESR	O75558	STX11	Syntaxin-11	836
NaN	NaN	NaN	1	1	2	2	2	1	1	1	2	Unmodified	87051700	51746800	15003	14423	21616	67981	17854	400250000	9	0	0	0	0	0	0	0	0	AALNELLK	Q6PGP7	TTC37	Tetratricopeptide repeat protein 37	4716
1	1	1	1	1	1	1	1	1	1	1	1	2 Carbamidomethyl (C);Oxidation (Y)	17127900	78619100	1944	19619	1133	56205	3758	586680000	0	2	0	0	0	0	0	0	1	AALNGADIYAGCCTLK	Q8WVV9-4;Q8WVV9;Q8WVV9-3;Q8WVV9-2	HNRNPLL	Heterogeneous nuclear ribonucleoprotein L-like	5902
NaN	NaN	NaN	NaN	NaN	NaN	NaN	NaN	NaN	NaN	1	NaN	2 Carbamidomethyl (C)	16967900	79127600	18494	16784	67736	49929	2427	0	1	2	0	0	0	0	0	0	0	AALNGADIYAGCCTLK	Q8WVV9-4;Q8WVV9;Q8WVV9-3;Q8WVV9-2	HNRNPLL	Heterogeneous nuclear ribonucleoprotein L-like	5902
NaN	NaN	1	NaN	NaN	1	1	1	NaN	NaN	1	NaN	Unmodified	16178000	79985000	17439	17938	0.40229	12102	94904	420470000	10	0	0	0	0	0	0	0	0	AALNLPEAASYDEVR	O95602	POLR1A	DNA-directed RNA polymerase I subunit RPA1	1068
NaN	NaN	1	NaN	NaN	NaN	NaN	NaN	NaN	1	1	1	Unmodified	18029200	91627700	18904	20006	51839	24407	55746	81553000	1	0	0	0	0	0	0	0	0	AALNLPEAASYDEVRGK	O95602	POLR1A	DNA-directed RNA polymerase I subunit RPA1	1068
NaN	NaN	NaN	NaN	NaN	NaN	NaN	NaN	NaN	NaN	NaN	NaN	Unmodified	99759200	59203000	85589	95222	47699	65777	40778	42255000	1	0	0	0	0	0	0	0	0	AALNQQILK	Q8IUC4	RHPN2	Rhophilin-2	5204
NaN	NaN	NaN	NaN	NaN	NaN	NaN	NaN	NaN	NaN	NaN	NaN	Carbamidomethyl (C)	15998400	84429800	18418	18642	4834	75316	6334	269430000	14	1	0	0	0	0	0	0	0	AALPAHSFVCSLSLK	O14772;O14772-2	FPGT	Fucose-1-phosphate guanylyltransferase	353
NaN	NaN	NaN	NaN	NaN	NaN	NaN	NaN	NaN	NaN	NaN	NaN	Unmodified	14747300	73037400	13476	13829	0.018724	15397	11846	3389800000	28	0	0	0	0	0	0	0	0	AALPAQELEEYNK	P12821;P12821-2;P12821-3;P12821-4	ACE	Angiotensin-converting enzyme;Angiotensin-converting enzyme, soluble form	1601
1	1	1	1	1	1	1	1	1	1	1	1	Unmodified	82747500	4752690	10341	10384	86653	85212	47238	1774600000	23	0	0	0	0	0	0	0	0	AALPDLTK	Q13217	DNAJC3	DnaJ homolog subfamily C member 3	3553
1	1	1	1	1	1	1	1	1	NaN	1	1	Unmodified	11166000	60265400	985	94129	56606	78939	35081	2062500000	22	0	0	0	0	0	0	0	0	AALPLTTSDTK	Q7Z6Z7-3;Q7Z6Z7;Q7Z6Z7-2	HUWE1	E3 ubiquitin-protein ligase HUWE1	5039
NaN	1	1	NaN	1	1	1	1	NaN	NaN	NaN	1	Unmodified	41510600	56833300	23797	24239	5.7911e-206	26482	24668	12575000000	67	0	0	0	0	0	0	0	0	AALPSHVVTMLDNFPTNLHPMSQLSAAVTALNSESNFAR	O75390	CS	Citrate synthase, mitochondrial	801
NaN	NaN	NaN	NaN	NaN	NaN	NaN	NaN	NaN	NaN	NaN	NaN	Oxidation (M)	41670500	5174790	22577	23928	9.2893e-34	12901	12901	5260700000	56	0	0	0	1	0	0	0	0	AALPSHVVTMLDNFPTNLHPMSQLSAAVTALNSESNFAR	O75390	CS	Citrate synthase, mitochondrial	801
NaN	NaN	NaN	NaN	NaN	NaN	NaN	NaN	NaN	NaN	NaN	NaN	Oxidation (M);Oxidation (P)	41830500	46662600	218	23123	1.2904e-26	11874	11874	462590000	6	0	0	0	1	1	0	0	0	AALPSHVVTMLDNFPTNLHPMSQLSAAVTALNSESNFAR	O75390	CS	Citrate synthase, mitochondrial	801
NaN	NaN	NaN	NaN	NaN	NaN	NaN	NaN	NaN	NaN	NaN	NaN	2 Oxidation (M)	41830500	46662600	21542	23129	8.3545e-27	11635	11635	907090000	15	0	0	0	2	0	0	0	0	AALPSHVVTMLDNFPTNLHPMSQLSAAVTALNSESNFAR	O75390	CS	Citrate synthase, mitochondrial	801
NaN	NaN	NaN	NaN	NaN	NaN	NaN	NaN	NaN	NaN	NaN	NaN	2 Oxidation (P)	41830500	46662600	21564	23108	2.3318e-12	83594	83594	123940000	3	0	0	0	0	2	0	0	0	AALPSHVVTMLDNFPTNLHPMSQLSAAVTALNSESNFAR	O75390	CS	Citrate synthase, mitochondrial	801
NaN	NaN	NaN	NaN	NaN	NaN	NaN	NaN	NaN	NaN	NaN	NaN	Oxidation (P)	41670500	5174790	22441	24058	0.0010557	68453	54294	249040000	2	0	0	0	0	1	0	0	0	AALPSHVVTMLDNFPTNLHPMSQLSAAVTALNSESNFAR	O75390	CS	Citrate synthase, mitochondrial	801
NaN	NaN	NaN	NaN	NaN	NaN	NaN	NaN	NaN	NaN	NaN	NaN	Unmodified	16329200	91990600	20979	21082	3.6422e-05	14488	11884	647710000	26	0	0	0	0	0	0	0	0	AALPSLTNPPSLSPIR	P42858	HTT	Huntingtin	2420
NaN	NaN	NaN	NaN	NaN	NaN	NaN	NaN	NaN	NaN	NaN	NaN	Unmodified	1789020	21016800	17364	19254	41643	3142	24692	107580000	2	0	0	0	0	0	0	0	0	AALPSLTNPPSLSPIRR	P42858	HTT	Huntingtin	2420
1	1	1	1	1	1	1	1	1	1	1	1	Unmodified	13086900	6925320	1487	14485	14406	94692	73992	789440000	18	0	0	0	0	0	0	0	0	AALPTPALSPEDK	Q9H3S7	PTPN23	Tyrosine-protein phosphatase non-receptor type 23	7260
NaN	NaN	NaN	NaN	NaN	NaN	NaN	NaN	NaN	NaN	NaN	NaN	Unmodified	20751600	16265500	20604	20636	28591	39276	3119	137210000	2	0	0	0	0	0	0	0	0	AALPTPALSPEDKAVLQNLK	Q9H3S7	PTPN23	Tyrosine-protein phosphatase non-receptor type 23	7260
NaN	NaN	NaN	NaN	NaN	NaN	NaN	NaN	NaN	NaN	NaN	NaN	Unmodified	71344400	44357500	54608	57879	27807	82263	17	644870000	3	0	0	0	0	0	0	0	0	AALQALK	Q9H444;Q96CF2	CHMP4B;CHMP4C	Charged multivesicular body protein 4b;Charged multivesicular body protein 4c	7267
NaN	NaN	NaN	NaN	NaN	NaN	NaN	NaN	NaN	NaN	NaN	NaN	Unmodified	86954500	54468600	39802	47241	12544	89673	12827	474040000	9	0	0	0	0	0	0	0	0	AALQALKR	Q9H444;Q96CF2	CHMP4B;CHMP4C	Charged multivesicular body protein 4b;Charged multivesicular body protein 4c	7267
1	1	1	1	1	1	1	1	1	1	1	1	Unmodified	12025800	57789600	32706	33261	0.41158	15796	12602	6502000000	46	0	0	0	0	0	0	0	0	AALQEEEQASK	O00139;O00139-4;O00139-1;O00139-5;O00139-2	KIF2A	Kinesin-like protein KIF2A	211;212
NaN	NaN	NaN	NaN	NaN	NaN	NaN	NaN	NaN	NaN	NaN	NaN	Unmodified	17829100	91119200	70702	69524	79737	54812	34373	76369000	1	0	0	0	0	0	0	0	0	AALQEEEQASKQINPK	O00139;O00139-4;O00139-1;O00139-5;O00139-2	KIF2A	Kinesin-like protein KIF2A	211;212
1	1	1	1	1	1	1	1	1	1	1	1	Carbamidomethyl (C)	13016600	66493700	14297	14214	1.3688e-12	17156	13535	10154000000	98	1	0	0	0	0	0	0	0	AALQEELQLCK	P49327	FASN	Fatty acid synthase;[Acyl-carrier-protein] S-acetyltransferase;[Acyl-carrier-protein] S-malonyltransferase;3-oxoacyl-[acyl-carrier-protein] synthase;3-oxoacyl-[acyl-carrier-protein] reductase;3-hydroxyacyl-[acyl-carrier-protein] dehydratase;Enoyl-[acyl-carrier-protein] reductase;Oleoyl-[acyl-carrier-protein] hydrolase	2564
NaN	NaN	1	1	1	1	1	1	NaN	NaN	NaN	NaN	Unmodified	21572000	20452000	26032	24583	8.3614e-21	16677	15759	294030000	6	0	0	0	0	0	0	0	0	AALQEELSDVLIYLVALAAR	Q9H773	DCTPP1	dCTP pyrophosphatase 1	7334
1	1	1	1	1	1	1	1	NaN	1	NaN	1	Carbamidomethyl (C)	16727900	78790500	1909	19196	0.20993	11799	10241	3010600000	43	1	0	0	0	0	0	0	0	AALQEGHQFLCSIEA	P50583	NUDT2	Bis(5'-nucleosyl)-tetraphosphatase [asymmetrical]	2658
2	2	2	2	2	1	1	1	1	1	2	1	Unmodified	97156500	56514600	15525	15413	45903	12662	59589	59949000000	102	0	0	0	0	0	0	0	0	AALQELLSK	P62851	RPS25	40S ribosomal protein S25	3064
NaN	NaN	NaN	NaN	NaN	NaN	NaN	NaN	2	2	2	2	Unmodified	13828500	84970100	21505	21161	0.0094539	17557	13378	3292400000	13	0	0	0	0	0	0	0	0	AALQELLSKGLIK	P62851	RPS25	40S ribosomal protein S25	3064
1	1	1	1	1	1	1	1	NaN	NaN	1	NaN	Unmodified	90050300	50288000	86755	78322	25615	6442	15665	423200000	7	0	0	0	0	0	0	0	0	AALQELTR	Q9H9Y6-3;Q9H9Y6;Q9H9Y6-2;Q9H9Y6-5	POLR1B	DNA-directed RNA polymerase I subunit RPA2	7404
NaN	NaN	NaN	NaN	NaN	NaN	NaN	NaN	NaN	NaN	NaN	NaN	Unmodified	21031200	11849900	19905	20352	1.3657e-08	13011	11104	550490000	21	0	0	0	0	0	0	0	0	AALQGQLQHLEGQLGSLQGR	A6NC98;A6NC98-4;A6NC98-5	CCDC88B	Coiled-coil domain-containing protein 88B	46;47
NaN	1	1	NaN	NaN	NaN	NaN	NaN	1	NaN	1	1	Unmodified	33307300	72617900	23291	22674	1.5629e-08	10342	97698	292380000	3	0	0	0	0	0	0	0	0	AALQHAHAHSSGYFITQDSAFGNLILPVLPR	Q9NRY2	INIP	SOSS complex subunit C	7635
1	1	1	1	1	1	1	1	1	1	1	1	Unmodified	13497300	73031400	18237	18596	60178	84658	52052	560700000	16	0	0	0	0	0	0	0	0	AALQLVVDPGDPR	O96013;O96013-2;O96013-4;O96013-3	PAK4	Serine/threonine-protein kinase PAK 4	1136
NaN	NaN	NaN	NaN	NaN	NaN	NaN	NaN	NaN	NaN	NaN	NaN	Unmodified	115662	62003500	73109	7662	29638	1054	29175	525350000	22	0	0	0	0	0	0	0	0	AALQSQAEALR	Q8WZA9	IRGQ	Immunity-related GTPase family Q protein	5972
1	1	1	1	1	NaN	NaN	NaN	NaN	NaN	1	NaN	Unmodified	13127200	72114600	60337	62993	71931	83182	3659	1414300000	18	0	0	0	0	0	0	0	0	AALQSQAEALRR	Q8WZA9	IRGQ	Immunity-related GTPase family Q protein	5972
2	2	2	2	NaN	NaN	NaN	NaN	2	2	2	1	Carbamidomethyl (C)	15087900	78818000	12986	11792	0.33195	10735	77289	674810000	18	1	0	0	0	0	0	0	0	AALRDLGCHVELR	Q6NXE6-2;Q6NXE6	ARMC6	Armadillo repeat-containing protein 6	4651
1	1	1	1	1	1	1	1	1	1	1	1	Unmodified	12636800	68230100	94514	93621	1998	56654	26718	4491600000	21	0	0	0	0	0	0	0	0	AALRDYETVVK	P53041	PPP5C	Serine/threonine-protein phosphatase 5	2770
2	2	1	1	2	1	1	2	1	1	1	1	Unmodified	10917200	71789900	47675	4668	30339	82287	78241	71017000000	55	0	0	0	0	0	0	0	0	AALRPLVKPK	P62910	RPL32	60S ribosomal protein L32	3076
NaN	NaN	NaN	NaN	NaN	NaN	NaN	NaN	NaN	NaN	NaN	NaN	Acetyl (Protein N-term)	11337300	72846400	9749	1047	15336	52278	44997	203900000	1	0	0	0	0	0	0	0	0	AALRPLVKPK	P62910	RPL32	60S ribosomal protein L32	3076
1	1	1	1	1	1	1	1	1	1	1	1	Unmodified	22241900	18855200	20783	19838	0.10899	9201	82449	1943900000	16	0	0	0	0	0	0	0	0	AALRPTDVVLEVGPGTGNMTVK	Q9UNQ2	DIMT1	Probable dimethyladenosine transferase	8364
NaN	NaN	NaN	NaN	NaN	NaN	NaN	NaN	NaN	NaN	NaN	NaN	Oxidation (M)	22401800	18346700	19165	19205	65053	44632	44632	31044000	1	0	0	0	1	0	0	0	0	AALRPTDVVLEVGPGTGNMTVK	Q9UNQ2	DIMT1	Probable dimethyladenosine transferase	8364
1	1	1	1	1	NaN	NaN	1	1	1	1	1	Oxidation (K)	22401800	18346700	20794	18948	27432	60991	60991	441350000	1	0	0	1	0	0	0	0	0	AALRPTDVVLEVGPGTGNMTVK	Q9UNQ2	DIMT1	Probable dimethyladenosine transferase	8364
1	1	1	1	1	1	1	1	1	1	1	1	Acetyl (Protein N-term)	17769800	98463100	23491	22045	0.00018515	13761	1192	745530000	11	0	0	0	0	0	0	0	0	AALRQPQVAELLAEAR	P51570	GALK1	Galactokinase	2690
NaN	NaN	NaN	NaN	NaN	NaN	NaN	NaN	1	1	NaN	NaN	Acetyl (Protein N-term)	19330900	85742300	23002	21109	27036	8799	62868	57100000	1	0	0	0	0	0	0	0	0	AALRQPQVAELLAEARR	P51570	GALK1	Galactokinase	2690
1	1	1	1	1	1	1	1	1	1	1	1	Unmodified	11486400	64412500	22837	22599	0.0028967	17441	13157	8308100000	52	0	0	0	0	0	0	0	0	AALSALESFLK	P78527;P78527-2	PRKDC	DNA-dependent protein kinase catalytic subunit	3150
NaN	NaN	NaN	NaN	1	1	NaN	1	NaN	NaN	NaN	NaN	Unmodified	15297200	72093100	66791	69163	4.0623e-14	20265	17862	1460300000	42	0	0	0	0	0	0	0	0	AALSASEGEEVPQDK	O95831;O95831-3;O95831-4;O95831-6	AIFM1	Apoptosis-inducing factor 1, mitochondrial	1108
1	1	1	1	1	1	1	1	1	1	1	1	Unmodified	35348100	81069600	2384	22068	1.1475e-15	10688	97575	2435900000	15	0	0	0	0	0	0	0	0	AALSASEGEEVPQDKAPSHVPFLLIGGGTAAFAAAR	O95831;O95831-3;O95831-4;O95831-6	AIFM1	Apoptosis-inducing factor 1, mitochondrial	1108
1	1	1	2	1	2	1	1	2	2	1	1	Unmodified	88450800	50796600	15412	15578	27358	58981	21822	8674800000	27	0	0	0	0	0	0	0	0	AALSATVPR	P51172;P51172-2	SCNN1D	Amiloride-sensitive sodium channel subunit delta	2681
1	2	1	1	1	1	2	1	1	1	1	1	Unmodified	11175500	55028400	77375	75407	0.11941	14412	11997	5994200000	45	0	0	0	0	0	0	0	0	AALSEEELEK	Q04637-3;Q04637;Q04637-9;Q04637-5;Q04637-6;Q04637-8;Q04637-7;Q04637-4	EIF4G1	Eukaryotic translation initiation factor 4 gamma 1	3326;3328;3327
1	1	1	1	2	1	1	1	1	1	1	1	Unmodified	12456500	64524700	57276	57742	7.6887e-07	16316	11181	3862500000	62	0	0	0	0	0	0	0	0	AALSEEELEKK	Q04637-3;Q04637;Q04637-9;Q04637-5;Q04637-6;Q04637-8;Q04637-7;Q04637-4	EIF4G1	Eukaryotic translation initiation factor 4 gamma 1	3326;3328;3327
NaN	NaN	NaN	NaN	NaN	NaN	NaN	NaN	NaN	NaN	NaN	NaN	Unmodified	11455600	55643200	70042	76258	54498	761	48846	756350000	14	0	0	0	0	0	0	0	0	AALSEEELER	O43432;O43432-3;O43432-4	EIF4G3	Eukaryotic translation initiation factor 4 gamma 3	544
NaN	NaN	NaN	NaN	NaN	1	NaN	1	1	1	1	1	Unmodified	12736500	65139500	60466	6367	0.80425	97734	72881	580310000	20	0	0	0	0	0	0	0	0	AALSEEELERK	O43432;O43432-3;O43432-4	EIF4G3	Eukaryotic translation initiation factor 4 gamma 3	544
NaN	NaN	NaN	NaN	NaN	NaN	NaN	NaN	NaN	NaN	NaN	NaN	Unmodified	13988100	80823000	21894	22064	0.063321	12412	9682	1259900000	28	0	0	0	0	0	0	0	0	AALSGANVLTLIEK	Q07954	LRP1	Prolow-density lipoprotein receptor-related protein 1;Low-density lipoprotein receptor-related protein 1 85 kDa subunit;Low-density lipoprotein receptor-related protein 1 515 kDa subunit;Low-density lipoprotein receptor-related protein 1 intracellular domain	3399
NaN	NaN	NaN	NaN	NaN	NaN	NaN	NaN	NaN	NaN	NaN	NaN	Unmodified	14867600	75686300	2194	20902	4071	72006	5326	9971400	1	0	0	0	0	0	0	0	0	AALSGSYVNFGVFR	Q9UIA9	XPO7	Exportin-7	8170
1	1	1	1	1	1	1	1	1	1	1	1	Unmodified	76947000	46978900	92231	87704	1633	12065	67091	7019700000	33	0	0	0	0	0	0	0	0	AALSLPAK	Q14978-2;Q14978;Q14978-3	NOLC1	Nucleolar and coiled-body phosphoprotein 1	3856;3857
NaN	NaN	NaN	NaN	NaN	NaN	NaN	NaN	NaN	NaN	NaN	NaN	Unmodified	11426400	6407710	76661	75926	19843	67726	45005	101120000	1	0	0	0	0	0	0	0	0	AALSRDEILR	O95396	MOCS3	Adenylyltransferase and sulfurtransferase MOCS3;Molybdopterin-synthase adenylyltransferase;Molybdopterin-synthase sulfurtransferase	1043
1	2	2	2	2	1	1	1	2	1	2	2	Unmodified	85045500	45486800	60696	58567	51032	94662	62549	4666500000	44	0	0	0	0	0	0	0	0	AALSSFQK	P61201;P61201-2	COPS2	COP9 signalosome complex subunit 2	2969
1	1	1	1	2	1	1	1	1	1	1	1	Unmodified	248437	37002200	24288	24001	9.2253e-190	35925	34521	5809600000	51	0	0	0	0	0	0	0	0	AALSSQQQQQLALLLQQFQTLK	Q6Y7W6-4;Q6Y7W6-5;Q6Y7W6;Q6Y7W6-3	GIGYF2	PERQ amino acid-rich with GYF domain-containing protein 2	4809
2	3	2	2	2	2	2	2	2	2	2	2	Acetyl (Protein N-term)	17249500	94612100	23998	23819	8.2607e-225	31989	2533	9570700000	108	0	0	0	0	0	0	0	0	AALTAEHFAALQSLLK	Q9P000;Q9P000-2	COMMD9	COMM domain-containing protein 9	7933
NaN	NaN	NaN	NaN	NaN	NaN	NaN	NaN	NaN	NaN	NaN	NaN	Oxidation (M)	18689300	93423500	22115	21158	8.8795e-66	21363	15628	384020000	17	0	0	0	1	0	0	0	0	AALTFVQDENMINFIK	Q5VTQ0-4;Q5VTQ0;Q5VTQ0-2;Q5VTQ0-3;Q5VTQ0-6;Q5VTQ0-5	TTC39B	Tetratricopeptide repeat protein 39B	4500
NaN	NaN	NaN	NaN	NaN	NaN	NaN	NaN	NaN	NaN	NaN	NaN	Unmodified	18529400	93932100	23461	22887	9.8222e-41	23737	16253	481660000	23	0	0	0	0	0	0	0	0	AALTFVQDENMINFIK	Q5VTQ0-4;Q5VTQ0;Q5VTQ0-2;Q5VTQ0-3;Q5VTQ0-6;Q5VTQ0-5	TTC39B	Tetratricopeptide repeat protein 39B	4500
2	2	2	2	1	2	2	2	2	2	2	2	Unmodified	95056600	56614900	11509	11374	0.0042125	15551	10979	12676000000	117	0	0	0	0	0	0	0	0	AALTGLLHR	P55084;P55084-2	HADHB	Trifunctional enzyme subunit beta, mitochondrial;3-ketoacyl-CoA thiolase	2847
1	NaN	NaN	1	NaN	NaN	NaN	NaN	1	1	1	1	Unmodified	11846800	6764880	14628	13626	53621	94909	72169	112410000	4	0	0	0	0	0	0	0	0	AALTLTPSAVNK	Q9BUE6;Q9BUE6-2	ISCA1	Iron-sulfur cluster assembly 1 homolog, mitochondrial	6889
NaN	NaN	NaN	NaN	NaN	NaN	NaN	NaN	NaN	NaN	NaN	NaN	Acetyl (Protein N-term);Oxidation (P)	81347100	47085200	92211	1015	25443	93885	12694	197440000	3	0	0	0	0	1	0	0	0	AALTPRK	Q56NI9	ESCO2	N-acetyltransferase ESCO2	4295
1	1	1	1	1	1	1	1	1	1	1	1	Acetyl (Protein N-term)	13156900	68844900	11582	11489	2.6999e-12	18471	13199	31908000000	50	0	0	0	0	0	0	0	0	AALTRDPQFQK	P06744	GPI	Glucose-6-phosphate isomerase	1344
1	1	1	1	1	1	1	NaN	1	NaN	NaN	NaN	Unmodified	68838700	38678800	22451	2351	14067	14198	35698	8408600000	34	0	0	0	0	0	0	0	0	AALTSAR	O00231;O00231-2	PSMD11	26S proteasome non-ATPase regulatory subunit 11	234
1	1	1	1	1	1	1	1	1	1	1	1	Acetyl (Protein N-term)	90552200	52221900	23335	2339	0.0040858	16168	20697	16735000000	59	0	0	0	0	0	0	0	0	AALTTLFK	Q96KP4;Q96KP4-2	CNDP2	Cytosolic non-specific dipeptidase	6465
NaN	1	1	1	1	NaN	NaN	1	1	1	1	1	Unmodified	96554100	54066300	30443	24027	0.0034145	15084	10148	1878500000	16	0	0	0	0	0	0	0	0	AALTVHQAR	Q96GQ5	C16orf58	RUS1 family protein C16orf58	6359
NaN	NaN	NaN	NaN	NaN	NaN	NaN	NaN	NaN	NaN	NaN	NaN	Unmodified	20430300	28621400	13547	13729	0.74543	95197	78891	997890000	30	0	0	0	0	0	0	0	0	AALVAQNYINYQQGTPHR	Q9BS40	LXN	Latexin	6823
1	1	1	1	1	1	1	1	1	1	1	NaN	Unmodified	15727800	78175700	18747	18892	1.1182e-27	17678	14112	9806500000	58	0	0	0	0	0	0	0	0	AALVDLEPGTMDSVR	Q9BUF5	TUBB6	Tubulin beta-6 chain	6890
1	1	1	1	1	1	1	1	1	1	1	1	Oxidation (M)	15887800	77667200	15891	16518	0.081353	12412	88582	1974400000	58	0	0	0	1	0	0	0	0	AALVDLEPGTMDSVR	Q9BUF5	TUBB6	Tubulin beta-6 chain	6890
NaN	NaN	NaN	NaN	NaN	NaN	NaN	NaN	NaN	NaN	NaN	NaN	Oxidation (P)	15887800	77667200	16107	1516	12293	10253	7505	36267000	1	0	0	0	0	1	0	0	0	AALVDLEPGTMDSVR	Q9BUF5	TUBB6	Tubulin beta-6 chain	6890
1	1	1	1	1	1	1	1	NaN	1	1	NaN	Unmodified	1063560	55497500	1701	1717	26687	85731	5326	515700000	28	0	0	0	0	0	0	0	0	AALVDYLDGK	Q6PGP7	TTC37	Tetratricopeptide repeat protein 37	4716
1	1	1	1	1	1	1	1	1	1	1	1	Acetyl (Protein N-term)	12837100	70851600	23383	23221	4.4043e-09	19382	98323	11446000000	54	0	0	0	0	0	0	0	0	AALVLEDGSVLR	P27708	CAD	CAD protein;Glutamine-dependent carbamoyl-phosphate synthase;Aspartate carbamoyltransferase;Dihydroorotase	2038
NaN	NaN	NaN	1	NaN	NaN	NaN	NaN	NaN	NaN	NaN	NaN	Carbamidomethyl (C)	11245500	55359500	86484	94389	28635	70256	50479	210990000	5	1	0	0	0	0	0	0	0	AALYLECSAK	Q9HBH0	RHOF	Rho-related GTP-binding protein RhoF	7435
NaN	NaN	NaN	NaN	1	NaN	NaN	NaN	NaN	NaN	NaN	NaN	Unmodified	32956700	6661290	24717	25253	1.6236e-05	84097	74038	461750000	11	0	0	0	0	0	0	0	0	AAMAAAQSGTPGPVFVELPVDVLYPYFMVQK	A1L0T0	ILVBL	Acetolactate synthase-like protein	16
NaN	NaN	NaN	NaN	NaN	NaN	NaN	NaN	NaN	NaN	NaN	NaN	Oxidation (K);Oxidation (M)	3327660	65595800	24616	24365	21639	47286	47286	23394000	1	0	0	1	1	0	0	0	0	AAMAAAQSGTPGPVFVELPVDVLYPYFMVQK	A1L0T0	ILVBL	Acetolactate synthase-like protein	16
NaN	NaN	NaN	NaN	NaN	NaN	NaN	NaN	NaN	NaN	NaN	NaN	Unmodified	73238400	38401100	39247	46445	29124	81297	22636	1814400000	4	0	0	0	0	0	0	0	0	AAMALEK	P02792	FTL	Ferritin light chain	1239
NaN	NaN	NaN	NaN	NaN	NaN	NaN	NaN	NaN	NaN	NaN	NaN	Unmodified	1030520	52296400	24121	23111	12082	66073	18991	41268000	1	0	0	0	0	0	0	0	0	AAMAQVIGDR	Q02083-2;Q02083;Q02083-3	NAAA	N-acylethanolamine-hydrolyzing acid amidase;N-acylethanolamine-hydrolyzing acid amidase subunit alpha;N-acylethanolamine-hydrolyzing acid amidase subunit beta	3281
NaN	NaN	NaN	NaN	NaN	NaN	NaN	NaN	NaN	NaN	NaN	NaN	Unmodified	13547400	73910500	98792	11012	21688	35809	2027	61278000	1	0	0	0	0	0	0	0	0	AAMAQVIGDRVPK	Q02083-2;Q02083;Q02083-3	NAAA	N-acylethanolamine-hydrolyzing acid amidase;N-acylethanolamine-hydrolyzing acid amidase subunit alpha;N-acylethanolamine-hydrolyzing acid amidase subunit beta	3281
NaN	NaN	NaN	NaN	NaN	NaN	NaN	NaN	NaN	NaN	NaN	NaN	Unmodified	83240100	40139200	56647	55979	84704	10988	74775	145090000	1	0	0	0	0	0	0	0	0	AAMAQWR	Q8TDD1;Q8TDD1-2	DDX54	ATP-dependent RNA helicase DDX54	5788;5789
1	1	1	1	1	1	1	1	NaN	1	1	NaN	Acetyl (Protein N-term)	10455000	49747700	89676	85043	0.21545	14045	11451	2577900000	19	0	0	0	0	0	0	0	0	AAMAVGGAGGSR	O14744;O14744-5	PRMT5	Protein arginine N-methyltransferase 5;Protein arginine N-methyltransferase 5, N-terminally processed	349
NaN	NaN	1	NaN	NaN	NaN	NaN	NaN	2	1	1	NaN	Acetyl (Protein N-term);Oxidation (M)	10614900	492392	51264	44492	47008	58699	37399	3190400000	5	0	0	0	1	0	0	0	0	AAMAVGGAGGSR	O14744;O14744-5	PRMT5	Protein arginine N-methyltransferase 5;Protein arginine N-methyltransferase 5, N-terminally processed	349
1	1	1	1	1	NaN	1	NaN	NaN	NaN	NaN	NaN	Carbamidomethyl (C)	93542000	42047300	52568	36287	35217	41429	21952	87821000	3	1	0	0	0	0	0	0	0	AAMDAVCAK	Q86UY6	NAA40	N-alpha-acetyltransferase 40	5110
1	1	1	1	NaN	1	NaN	NaN	NaN	NaN	1	NaN	Oxidation (M)	12505400	54488100	33729	19155	4.1412e-08	15683	96145	436910000	9	0	0	0	1	0	0	0	0	AAMDNSEIAGEK	Q16891;Q16891-3;Q16891-2;Q16891-4	IMMT	MICOS complex subunit MIC60	4139;4140;4141
1	1	1	1	NaN	NaN	NaN	1	1	1	1	1	Unmodified	123455	54996600	49219	48875	15694	10618	51567	1568600000	18	0	0	0	0	0	0	0	0	AAMDNSEIAGEK	Q16891;Q16891-3;Q16891-2;Q16891-4	IMMT	MICOS complex subunit MIC60	4139;4140;4141
1	1	1	1	2	2	1	2	1	2	1	2	Unmodified	13626400	64492900	36234	34637	1.7721e-10	16366	1266	5306100000	39	0	0	0	0	0	0	0	0	AAMDNSEIAGEKK	Q16891;Q16891-3;Q16891-2;Q16891-4	IMMT	MICOS complex subunit MIC60	4139;4140;4141
NaN	NaN	1	NaN	NaN	NaN	NaN	NaN	1	1	1	NaN	Oxidation (M)	13786400	6398440	24001	95366	0.022949	13381	10985	316600000	6	0	0	0	1	0	0	0	0	AAMDNSEIAGEKK	Q16891;Q16891-3;Q16891-2;Q16891-4	IMMT	MICOS complex subunit MIC60	4139;4140;4141
1	1	2	1	2	2	2	2	1	1	1	NaN	Unmodified	12596800	67952400	18874	19494	0.60834	12881	11037	4496300000	46	0	0	0	0	0	0	0	0	AAMEALVVEVTK	Q08211;Q08211-2	DHX9	ATP-dependent RNA helicase A	3406
1	1	1	1	1	1	1	1	NaN	NaN	NaN	1	Oxidation (M)	12756700	67443900	14006	13815	60422	89171	68471	537960000	27	0	0	0	1	0	0	0	0	AAMEALVVEVTK	Q08211;Q08211-2	DHX9	ATP-dependent RNA helicase A	3406
2	1	2	2	1	1	NaN	NaN	2	2	1	2	Oxidation (M)	28365000	50044400	23975	22217	1.1948e-10	11761	11761	3333100000	10	0	0	0	1	0	0	0	0	AAMEALVVEVTKQPAIISQLDPVNER	Q08211;Q08211-2	DHX9	ATP-dependent RNA helicase A	3406
2	2	2	2	2	2	2	2	3	3	2	3	Unmodified	28205100	50552900	23324	23262	1.4388e-92	22751	20109	15767000000	58	0	0	0	0	0	0	0	0	AAMEALVVEVTKQPAIISQLDPVNER	Q08211;Q08211-2	DHX9	ATP-dependent RNA helicase A	3406
1	1	1	1	NaN	NaN	NaN	1	1	1	1	1	Oxidation (M)	11446200	61619600	10307	10182	49488	93111	51002	2570300000	55	0	0	0	1	0	0	0	0	AAMEPIVISAK	Q9Y490	TLN1	Talin-1	8599
1	1	1	1	1	1	1	1	NaN	NaN	NaN	NaN	Unmodified	11286200	62128100	14005	14194	70946	96342	63079	4885900000	32	0	0	0	0	0	0	0	0	AAMEPIVISAK	Q9Y490	TLN1	Talin-1	8599
NaN	NaN	NaN	NaN	1	NaN	1	1	NaN	NaN	NaN	NaN	Unmodified	32014900	485933	23032	21522	20335	5646	46038	258690000	4	0	0	0	0	0	0	0	0	AAMFPETLDEGMQIPSTQFDAAHPTNVQR	P35222	CTNNB1	Catenin beta-1	2248
1	1	1	1	1	1	1	1	NaN	1	NaN	NaN	Unmodified	1963920	92104500	15457	14817	0.57474	98062	78347	342260000	11	0	0	0	0	0	0	0	0	AAMFTAGSNFNHVVQNEK	O60725	ICMT	Protein-S-isoprenylcysteine O-methyltransferase	698
NaN	NaN	NaN	NaN	NaN	NaN	NaN	NaN	NaN	NaN	NaN	NaN	Oxidation (M)	76138500	38540800	2416	1193	11764	71378	34822	0	1	0	0	0	1	0	0	0	0	AAMGLGAR	A1L0T0	ILVBL	Acetolactate synthase-like protein	16
NaN	NaN	NaN	NaN	NaN	NaN	NaN	NaN	NaN	NaN	NaN	NaN	Unmodified	74539000	39049300	43674	50939	39077	58167	19797	1359600000	1	0	0	0	0	0	0	0	0	AAMGLGAR	A1L0T0	ILVBL	Acetolactate synthase-like protein	16
NaN	NaN	1	NaN	NaN	NaN	NaN	NaN	NaN	NaN	NaN	NaN	Unmodified	85843800	43817200	47045	50588	22089	95815	67561	4368500000	10	0	0	0	0	0	0	0	0	AAMGPGISR	Q96G03	PGM2	Phosphoglucomutase-2	6336
1	NaN	NaN	NaN	NaN	NaN	NaN	NaN	NaN	NaN	1	1	Oxidation (M)	87443300	43308600	36253	20665	1497	58426	27833	60539000	1	0	0	0	1	0	0	0	0	AAMGPGISR	Q96G03	PGM2	Phosphoglucomutase-2	6336
NaN	1	1	1	1	1	1	NaN	NaN	NaN	NaN	NaN	Unmodified	15077500	74933500	21958	22425	64163	80469	67591	832400000	22	0	0	0	0	0	0	0	0	AAMIWIVGEYAER	P63010;P63010-2;P63010-3;Q10567-2;Q10567;Q10567-3;Q10567-4	AP2B1;AP1B1	AP-2 complex subunit beta;AP-1 complex subunit beta-1	3088;3440;3441;3442
1	1	NaN	NaN	1	1	1	1	NaN	NaN	1	NaN	Oxidation (M)	15237400	74425000	20253	20491	0.90297	10452	59386	629330000	20	0	0	0	1	0	0	0	0	AAMIWIVGEYAER	P63010;P63010-2;P63010-3;Q10567-2;Q10567;Q10567-3;Q10567-4	AP2B1;AP1B1	AP-2 complex subunit beta;AP-1 complex subunit beta-1	3088;3440;3441;3442
NaN	NaN	NaN	NaN	NaN	NaN	1	NaN	1	1	1	1	Oxidation (M)	21190800	83084300	23663	2235	8.9762e-12	16047	12288	830390000	6	0	0	0	1	0	0	0	0	AAMKGLGTDEDTLIEILASR	P04083	ANXA1	Annexin A1	1257
NaN	NaN	NaN	NaN	NaN	NaN	NaN	NaN	NaN	NaN	NaN	NaN	Unmodified	91847800	47792800	13606	15377	50392	53554	22886	30273000	1	0	0	0	0	0	0	0	0	AAMMNLLR	O14920;O14920-2;O14920-4	IKBKB	Inhibitor of nuclear factor kappa-B kinase subunit beta	376;377
1	1	1	1	NaN	NaN	NaN	NaN	NaN	NaN	NaN	NaN	Unmodified	15907600	75727400	11747	10188	14033	7336	54764	112300000	3	0	0	0	0	0	0	0	0	AAMRETWLSENQR	Q01082;Q01082-2;Q01082-3;O15020;O15020-2;P11277-3;P11277;P11277-2	SPTBN1;SPTBN2;SPTB	Spectrin beta chain, non-erythrocytic 1;Spectrin beta chain, non-erythrocytic 2;Spectrin beta chain, erythrocytic	3240;3241;400;1566
NaN	NaN	NaN	NaN	NaN	NaN	NaN	NaN	NaN	NaN	NaN	NaN	Unmodified	10615000	49978600	9653	93222	23309	71379	5414	95376000	2	0	0	0	0	0	0	0	0	AAMTDAMVPR	Q9P0K7-4;Q9P0K7-3;Q9P0K7;Q9P0K7-2	RAI14	Ankycorbin	7947
NaN	NaN	NaN	NaN	NaN	NaN	NaN	NaN	1	1	1	1	2 Oxidation (M)	10934900	48961500	46209	3116	24991	53753	30862	62803000	3	0	0	0	2	0	0	0	0	AAMTDAMVPR	Q9P0K7-4;Q9P0K7-3;Q9P0K7;Q9P0K7-2	RAI14	Ankycorbin	7947
1	1	1	1	1	1	1	1	NaN	NaN	NaN	NaN	Unmodified	16188800	87863500	24968	2468	10921	13307	1064	128230000	3	0	0	0	0	0	0	0	0	AAMTSLMDLTLLLAR	Q9BTW9;Q9BTW9-4	TBCD	Tubulin-specific chaperone D	6872
2	2	2	2	2	2	2	2	NaN	NaN	NaN	NaN	Unmodified	19838600	85923200	12179	12417	5.8349e-20	21217	19196	1653600000	48	0	0	0	0	0	0	0	0	AANAAENDFSVSQAEMSSR	Q8NE71;Q8NE71-2	ABCF1	ATP-binding cassette sub-family F member 1	5625
NaN	NaN	NaN	NaN	NaN	NaN	NaN	NaN	2	2	2	1	Oxidation (M)	19998500	85414700	12415	10946	0.88165	829	71844	207860000	7	0	0	0	1	0	0	0	0	AANAAENDFSVSQAEMSSR	Q8NE71;Q8NE71-2	ABCF1	ATP-binding cassette sub-family F member 1	5625
1	1	1	1	1	1	1	1	1	1	1	1	Unmodified	68739200	39153900	27387	24255	22786	87284	26939	5772900000	7	0	0	0	0	0	0	0	0	AANAITK	Q9NYL9	TMOD3	Tropomodulin-3	7875
1	2	1	2	2	2	2	2	2	2	3	2	Acetyl (Protein N-term)	2036080	78985200	23895	23766	7.6461e-67	25891	23484	16903000000	86	0	0	0	0	0	0	0	0	AANATTNPSQLLPLELVDK	Q9Y4Y9	LSM5	U6 snRNA-associated Sm-like protein LSm5	8637
NaN	NaN	NaN	NaN	NaN	NaN	NaN	NaN	NaN	NaN	NaN	NaN	Acetyl (Protein N-term);Carbamidomethyl (C)	26093500	34830100	23581	23669	1.4747e-70	21272	18661	792370000	3	1	0	0	0	0	0	0	0	AANATTNPSQLLPLELVDKCIGSR	Q9Y4Y9	LSM5	U6 snRNA-associated Sm-like protein LSm5	8637
NaN	NaN	NaN	NaN	NaN	NaN	NaN	NaN	NaN	NaN	NaN	NaN	Unmodified	75838200	38237100	32372	41196	79193	14911	10276	879000000	13	0	0	0	0	0	0	0	0	AANAWAR	Q6ZS81;Q6ZS81-4;Q6ZS81-5	WDFY4	WD repeat- and FYVE domain-containing protein 4	4847
NaN	NaN	NaN	NaN	1	1	1	1	NaN	NaN	NaN	NaN	Unmodified	19538800	87784300	18768	19323	2.9992e-20	21034	17091	5038300000	45	0	0	0	0	0	0	0	0	AANDAGYFNDEMAPIEVK	P42765	ACAA2	3-ketoacyl-CoA thiolase, mitochondrial	2415
NaN	NaN	NaN	NaN	NaN	NaN	NaN	NaN	NaN	NaN	NaN	NaN	Oxidation (M)	19698700	87275700	15855	16133	7.3721e-13	1566	1566	712850000	48	0	0	0	1	0	0	0	0	AANDAGYFNDEMAPIEVK	P42765	ACAA2	3-ketoacyl-CoA thiolase, mitochondrial	2415
NaN	NaN	NaN	NaN	NaN	NaN	NaN	NaN	NaN	NaN	NaN	NaN	Unmodified	15407600	76340500	1033	11437	0.00011442	14078	11104	1755500000	20	0	0	0	0	0	0	0	0	AANDPFTIVHGNTGK	O60449;O60449-2;O60449-3	LY75	Lymphocyte antigen 75	658
1	1	1	1	1	1	1	1	1	NaN	1	NaN	Unmodified	14687200	71578600	34492	19418	38916	41749	28741	266600000	3	0	0	0	0	0	0	0	0	AANENEPEGKVPSK	Q15398-1;Q15398;Q15398-3	DLGAP5	Disks large-associated protein 5	3969
2	1	2	2	1	2	2	2	1	2	2	2	Unmodified	1073490	48902100	16893	18083	0.0003185	15308	11552	34167000000	71	0	0	0	0	0	0	0	0	AANFENHSGK	P18206-2;P18206	VCL	Vinculin	1793
1	1	1	1	1	1	NaN	1	NaN	NaN	NaN	NaN	Unmodified	13316300	62922000	86586	69988	36125	28361	14103	212580000	2	0	0	0	0	0	0	0	0	AANFVHMDTAQK	Q16566	CAMK4	Calcium/calmodulin-dependent protein kinase type IV	4082
NaN	NaN	NaN	NaN	NaN	NaN	NaN	NaN	1	1	1	1	Unmodified	10715900	59242400	62619	64328	3.4537e-05	14795	85948	6327200000	37	0	0	0	0	0	0	0	0	AANGVVLATEK	P25787	PSMA2	Proteasome subunit alpha type-2	1993
NaN	NaN	NaN	NaN	1	1	1	1	NaN	1	1	1	Unmodified	11996900	68738700	53264	39921	48449	58754	45879	213710000	4	0	0	0	0	0	0	0	0	AANGVVLATEKK	P25787	PSMA2	Proteasome subunit alpha type-2	1993
1	1	1	1	1	1	1	1	1	1	1	1	Carbamidomethyl (C)	13997500	74933500	17468	17666	0.0088967	13098	10953	2337300000	37	1	0	0	0	0	0	0	0	AANILVGENLVCK	P07947;P12931;P12931-2	YES1;SRC	Tyrosine-protein kinase Yes;Proto-oncogene tyrosine-protein kinase Src	1391;1603
NaN	NaN	NaN	NaN	NaN	NaN	NaN	NaN	NaN	NaN	NaN	NaN	Unmodified	94152900	52942900	72292	81466	45498	84498	5628	1167800000	7	0	0	0	0	0	0	0	0	AANILVGER	P09769	FGR	Tyrosine-protein kinase Fgr	1471
NaN	NaN	NaN	NaN	NaN	NaN	NaN	NaN	NaN	NaN	NaN	NaN	Carbamidomethyl (C)	13447400	74352100	17388	18199	11608	73781	52911	405120000	16	1	0	0	0	0	0	0	0	AANILVSASLVCK	P08631;P08631-2;P08631-4;P08631-3	HCK	Tyrosine-protein kinase HCK	1429;1430
1	NaN	NaN	NaN	1	1	2	1	NaN	NaN	NaN	NaN	Carbamidomethyl (C)	21040000	99824900	21781	20876	3.5505e-08	15195	13213	518620000	7	1	0	0	0	0	0	0	0	AANIPEHNTIGFMFACVGR	Q8NEZ5	FBXO22	F-box only protein 22	5651
NaN	NaN	NaN	NaN	NaN	NaN	NaN	NaN	NaN	NaN	NaN	NaN	Carbamidomethyl (C)	19029800	97743700	18273	2003	35923	78508	6804	50725000	2	1	0	0	0	0	0	0	0	AANKELTFLLFSCPHR	P55899	FCGRT	IgG receptor FcRn large subunit p51	2876
NaN	1	NaN	NaN	NaN	NaN	NaN	NaN	1	1	1	1	Oxidation (M)	93845300	45315300	94284	79277	28755	5627	29406	59099000	2	0	0	0	1	0	0	0	0	AANLEMFK	Q8WXI9	GATAD2B	Transcriptional repressor p66-beta	5946
NaN	NaN	1	1	1	1	1	1	NaN	NaN	NaN	NaN	Unmodified	92245800	45823800	1464	13463	8033	86833	57495	105320000	4	0	0	0	0	0	0	0	0	AANLEMFK	Q8WXI9	GATAD2B	Transcriptional repressor p66-beta	5946
1	1	1	1	1	1	1	1	NaN	NaN	NaN	NaN	Unmodified	22681200	12086700	22075	21522	8.4164e-06	10503	85955	1375200000	27	0	0	0	0	0	0	0	0	AANMIPAHDSPLAALAFDASGTK	Q9Y4P8-2;Q9Y4P8-4;Q9Y4P8-6;Q9Y4P8;Q9Y4P8-3;Q9Y4P8-5	WIPI2	WD repeat domain phosphoinositide-interacting protein 2	8631
1	1	1	1	1	1	1	1	1	NaN	1	NaN	Unmodified	11335500	54990700	39698	39455	1.9469e-07	15734	1282	3355700000	17	0	0	0	0	0	0	0	0	AANMLQQSGSK	P46063	RECQL	ATP-dependent DNA helicase Q1	2468
NaN	1	2	1	1	1	1	NaN	2	2	2	1	Oxidation (M)	11495400	5448220	2202	71258	13689	11652	92363	734580000	5	0	0	0	1	0	0	0	0	AANMLQQSGSK	P46063	RECQL	ATP-dependent DNA helicase Q1	2468
NaN	NaN	NaN	NaN	NaN	NaN	NaN	1	NaN	1	1	1	Unmodified	11146300	63462300	16736	16613	26683	11497	81706	601070000	22	0	0	0	0	0	0	0	0	AANNIASLLTK	Q9BV44	THUMPD3	THUMP domain-containing protein 3	6918
1	1	NaN	1	1	1	1	1	1	1	NaN	1	Carbamidomethyl (C)	14346600	65616300	17589	17527	0.031341	12379	10115	1999300000	43	1	0	0	0	0	0	0	0	AANPGCSLEDFVR	Q15042;Q15042-3;Q15042-4	RAB3GAP1	Rab3 GTPase-activating protein catalytic subunit	3889
1	1	1	1	1	1	1	2	2	1	2	1	Unmodified	10605600	55531000	17104	1763	26077	86136	58611	3134900000	29	0	0	0	0	0	0	0	0	AANPVDFLSK	Q8IY81	FTSJ3	pre-rRNA processing protein FTSJ3	5318
1	1	NaN	1	1	1	NaN	NaN	NaN	NaN	NaN	NaN	Unmodified	25322400	23571400	17584	18423	96659	57293	44364	224700000	3	0	0	0	0	0	0	0	0	AANQVEETLHTHLPQTPETNFR	Q5VZL5-4;Q5VZL5;Q5VZL5-2	ZMYM4	Zinc finger MYM-type protein 4	4531
2	2	2	2	2	2	2	2	2	2	2	2	Unmodified	16828200	81516600	2226	22118	2.5947e-73	26678	24173	18142000000	104	0	0	0	0	0	0	0	0	AANSLEAFIFETQDK	Q9Y4L1	HYOU1	Hypoxia up-regulated protein 1	8627
NaN	NaN	NaN	NaN	NaN	NaN	NaN	NaN	NaN	NaN	NaN	NaN	Unmodified	42059900	99169300	23117	22764	3.0986e-172	25108	23385	2710600000	9	0	0	0	0	0	0	0	0	AANSLEAFIFETQDKLYQPEYQEVSTEEQREEISGK	Q9Y4L1	HYOU1	Hypoxia up-regulated protein 1	8627
NaN	1	1	1	1	NaN	NaN	NaN	1	1	1	NaN	Unmodified	74342900	42898700	51518	49582	18517	92191	89034	785660000	6	0	0	0	0	0	0	0	0	AANSLLR	P36915;P36915-2	GNL1	Guanine nucleotide-binding protein-like 1	2309
1	1	1	1	1	1	1	1	1	1	1	1	Acetyl (Protein N-term)	12495700	56872800	48579	38103	8.4749e-05	17736	15892	829190000	16	0	0	0	0	0	0	0	0	AANSSGQGFQNK	Q9NRY2;Q9NRY2-2	INIP	SOSS complex subunit C	7635
NaN	NaN	NaN	NaN	NaN	NaN	NaN	NaN	NaN	NaN	NaN	NaN	Acetyl (Protein N-term)	9624970	49740100	22205	22072	62251	11402	89024	8094400	1	0	0	0	0	0	0	0	0	AANVFPFR	Q9H9F9	ACTR5	Actin-related protein 5	7392
NaN	NaN	NaN	NaN	NaN	NaN	NaN	NaN	NaN	NaN	NaN	NaN	Acetyl (Protein N-term)	14426700	66527100	22387	23886	18946	55567	45044	5039500	1	0	0	0	0	0	0	0	0	AANVGSMFQYWK	P39880-3;Q13948-10;Q13948;P39880-9;Q13948-2;Q13948-9	CUX1	Homeobox protein cut-like 1;Protein CASP	2338;3701
NaN	NaN	NaN	NaN	NaN	NaN	NaN	NaN	NaN	NaN	NaN	1	Unmodified	85651300	51305100	69975	70612	48129	95909	49484	800410000	8	0	0	0	0	0	0	0	0	AANVLITR	P50750;P50750-2	CDK9	Cyclin-dependent kinase 9	2663
2	1	2	2	2	3	2	2	1	2	2	1	Unmodified	13657300	72522900	83937	828	12001	10069	75213	4749500000	41	0	0	0	0	0	0	0	0	AANVLLSEHGEVK	Q9Y6E0-2;Q9Y6E0	STK24	Serine/threonine-protein kinase 24;Serine/threonine-protein kinase 24 36 kDa subunit;Serine/threonine-protein kinase 24 12 kDa subunit	8744
NaN	NaN	NaN	NaN	NaN	1	1	1	1	1	1	1	Unmodified	13427100	70924400	1083	10783	0.033407	12989	95502	1476400000	37	0	0	0	0	0	0	0	0	AANVLLSEQGDVK	O00506;O00506-3;O00506-2;Q9P289;Q9P289-2;Q9P289-3	STK25;STK26	Serine/threonine-protein kinase 25;Serine/threonine-protein kinase 26	283;7994
NaN	NaN	NaN	NaN	NaN	NaN	NaN	NaN	NaN	NaN	NaN	NaN	Carbamidomethyl (C)	14207100	70542100	15528	16176	2.1445e-06	14832	12276	1193600000	14	1	0	0	0	0	0	0	0	AANVLVSESLMCK	P07948;P07948-2	LYN	Tyrosine-protein kinase Lyn	1392;1393
1	1	NaN	NaN	1	1	1	1	NaN	1	NaN	1	Unmodified	98448800	4876240	26855	19744	26771	13075	88872	755200000	8	0	0	0	0	0	0	0	0	AANVQEPEK	P56182	RRP1	Ribosomal RNA processing protein 1 homolog A	2881
1	NaN	NaN	NaN	1	NaN	1	NaN	1	1	1	1	Unmodified	11125800	58258700	17372	14892	10773	11174	85845	1085600000	14	0	0	0	0	0	0	0	0	AANVQEPEKK	P56182	RRP1	Ribosomal RNA processing protein 1 homolog A	2881
NaN	NaN	NaN	NaN	NaN	NaN	NaN	NaN	NaN	NaN	NaN	NaN	Unmodified	12406800	67755000	1427	13593	28379	88495	57422	38529000	1	0	0	0	0	0	0	0	0	AANVQEPEKKK	P56182	RRP1	Ribosomal RNA processing protein 1 homolog A	2881
NaN	NaN	NaN	NaN	NaN	NaN	NaN	NaN	1	1	1	1	Unmodified	90841400	41406500	64731	57957	149	97071	78386	1165100000	9	0	0	0	0	0	0	0	0	AANWYER	O75489	NDUFS3	NADH dehydrogenase [ubiquinone] iron-sulfur protein 3, mitochondrial	822
NaN	NaN	NaN	NaN	NaN	NaN	NaN	NaN	NaN	NaN	NaN	NaN	Unmodified	16027600	75658800	21142	22134	71291	89561	73696	93132000	1	0	0	0	0	0	0	0	0	AANYDFYQLLEEK	Q8ND04;Q8ND04-2	SMG8	Protein SMG8	5603
NaN	NaN	NaN	NaN	NaN	NaN	NaN	NaN	NaN	NaN	NaN	NaN	Acetyl (Protein N-term)	10984900	49416600	38606	47231	16144	11076	76668	483920000	6	0	0	0	0	0	0	0	0	AANYSSTSTR	Q9BTV4	TMEM43	Transmembrane protein 43	6870
NaN	NaN	NaN	NaN	NaN	NaN	NaN	NaN	NaN	NaN	NaN	NaN	Unmodified	10564800	48360100	18291	26444	11926	6627	15638	59042000	1	0	0	0	0	0	0	0	0	AANYSSTSTR	Q9BTV4	TMEM43	Transmembrane protein 43	6870
1	1	1	1	1	1	NaN	1	1	1	1	1	Acetyl (Protein N-term)	12546000	59527700	38848	27381	1109	10206	7458	1763600000	14	0	0	0	0	0	0	0	0	AANYSSTSTRR	Q9BTV4	TMEM43	Transmembrane protein 43	6870
1	1	1	1	1	NaN	1	NaN	NaN	NaN	1	NaN	Unmodified	27144000	4000940	13842	12284	30198	26187	14059	136440000	3	0	0	0	0	0	0	0	0	AAPAAPPAARPGPRPPAGELGSIGDHER	P17676-2;P17676	CEBPB	CCAAT/enhancer-binding protein beta	1768
1	1	1	1	1	1	1	1	2	2	2	2	Carbamidomethyl (C)	14447200	7245170	17695	18047	4.9138e-06	1437	12283	1415800000	42	1	0	0	0	0	0	0	0	AAPAGGFQNIACLR	Q9UBP6	METTL1	tRNA (guanine-N(7)-)-methyltransferase	8051
1	1	1	1	1	NaN	1	1	1	NaN	NaN	1	Acetyl (Protein N-term)	27935000	50249300	2553	25333	6.0277e-24	15505	13633	7200300000	49	0	0	0	0	0	0	0	0	AAPAPGLISVFSSSQELGAALAQLVAQR	O95336	PGLS	6-phosphogluconolactonase	1026
NaN	NaN	1	NaN	NaN	NaN	NaN	NaN	NaN	NaN	NaN	NaN	Unmodified	18309300	93232100	11521	11054	16416	99927	75074	0	3	0	0	0	0	0	0	0	0	AAPAPTASSTININTSTSK	Q86Y37;Q86Y37-2	CACUL1	CDK2-associated and cullin domain-containing protein 1	5176
1	1	1	1	1	1	1	1	1	1	1	1	Acetyl (Protein N-term)	72339200	39153900	36764	24913	18603	62715	45773	535260000	1	0	0	0	0	0	0	0	0	AAPAQPK	O60306	AQR	Intron-binding protein aquarius	644
NaN	NaN	NaN	NaN	NaN	NaN	NaN	NaN	NaN	NaN	NaN	NaN	Acetyl (Protein N-term);Oxidation (K);Oxidation (P)	88347600	47633100	20264	19362	20785	69234	18602	659680000	2	0	0	1	0	1	0	0	0	AAPAQPKK	O60306	AQR	Intron-binding protein aquarius	644
NaN	NaN	1	NaN	1	1	1	1	1	NaN	1	1	2 Oxidation (P);Acetyl (Protein N-term)	88347600	47633100	24053	91439	13406	61494	19602	251060000	1	0	0	0	0	2	0	0	0	AAPAQPKK	O60306	AQR	Intron-binding protein aquarius	644
1	1	1	1	1	1	1	1	1	1	1	1	Acetyl (Protein N-term)	13526700	66844200	41139	40152	4.8338e-47	19688	13239	5002500000	56	0	0	0	0	0	0	0	0	AAPAQQTTQPGGGK	Q9NXG2	THUMPD1	THUMP domain-containing protein 1	7833
NaN	NaN	NaN	NaN	NaN	NaN	NaN	NaN	NaN	NaN	NaN	NaN	Acetyl (Protein N-term)	15087700	76955300	32888	3064	95145	76927	50038	139070000	2	0	0	0	0	0	0	0	0	AAPAQQTTQPGGGKR	Q9NXG2	THUMPD1	THUMP domain-containing protein 1	7833
NaN	NaN	NaN	NaN	1	1	NaN	1	NaN	NaN	NaN	NaN	Unmodified	11305300	53161400	20533	17496	23357	10295	77218	355120000	6	0	0	0	0	0	0	0	0	AAPASSAGASDAR	Q8NF37	LPCAT1	Lysophosphatidylcholine acyltransferase 1	5652
1	1	1	1	1	1	1	1	1	1	1	1	Unmodified	7844440	44430300	21738	22098	26799	10767	50221	17036000000	29	0	0	0	0	0	0	0	0	AAPAVQTK	P55084	HADHB	Trifunctional enzyme subunit beta, mitochondrial;3-ketoacyl-CoA thiolase	2847
NaN	NaN	NaN	NaN	NaN	NaN	NaN	NaN	NaN	NaN	NaN	NaN	Acetyl (Protein N-term);Carbamidomethyl (C)	15747400	73989200	1538	16601	13422	94688	65526	264710000	9	1	0	0	0	0	0	0	0	AAPCEGQAFAVGVEK	Q86WB0;Q86WB0-3	ZC3HC1	Nuclear-interacting partner of ALK	5146
2	2	2	2	2	2	2	2	1	1	2	1	Carbamidomethyl (C)	2102090	87047500	23237	23263	0.00069248	13889	10869	5506500000	76	1	0	0	0	0	0	0	0	AAPCIYWLPLTDSQIVQK	Q9UKV3;Q9UKV3-5;Q9UKV3-3;Q9UKV3-2	ACIN1	Apoptotic chromatin condensation inducer in the nucleus	8253
NaN	NaN	NaN	NaN	NaN	NaN	NaN	NaN	NaN	NaN	NaN	NaN	Carbamidomethyl (C)	17037900	79371900	18014	18637	0.000878	1243	10506	1263100000	37	1	0	0	0	0	0	0	0	AAPDDPSGFAVLASCAR	Q9UHJ6	SHPK	Sedoheptulokinase	8134
NaN	NaN	NaN	NaN	NaN	NaN	NaN	NaN	NaN	NaN	NaN	NaN	Unmodified	14416400	64335000	22785	31261	13068	76073	45075	1339800000	15	0	0	0	0	0	0	0	0	AAPDEDREPESAR	Q99856	ARID3A	AT-rich interactive domain-containing protein 3A	6732
1	NaN	NaN	NaN	NaN	NaN	NaN	NaN	NaN	NaN	NaN	NaN	Unmodified	11936800	67682200	15336	16595	74175	92538	72398	709680000	13	0	0	0	0	0	0	0	0	AAPDILIATPGR	Q96GQ7	DDX27	Probable ATP-dependent RNA helicase DDX27	6360
3	2	1	2	2	2	2	3	3	3	2	2	Unmodified	90847200	4715800	29986	26564	51203	96948	59389	3452400000	29	0	0	0	0	0	0	0	0	AAPDITGHK	Q9Y639-1;Q9Y639;Q9Y639-3;Q9Y639-4;Q9Y639-5	NPTN	Neuroplastin	8718
1	1	1	1	1	1	1	1	1	1	1	1	Unmodified	15017000	70086400	4562	45485	2.5195e-21	20747	17012	37720000000	42	0	0	0	0	0	0	0	0	AAPEASGTPSSDAVSR	P31146	CORO1A	Coronin-1A	2163
NaN	NaN	NaN	NaN	NaN	NaN	NaN	NaN	NaN	NaN	NaN	NaN	Unmodified	22890500	54303400	17416	17644	53342	66045	3872	2621200000	30	0	0	0	0	0	0	0	0	AAPEASGTPSSDAVSRLEEEMR	P31146	CORO1A	Coronin-1A	2163
NaN	NaN	NaN	NaN	NaN	NaN	NaN	NaN	NaN	NaN	NaN	NaN	Oxidation (M)	23050500	49218000	10371	11509	12046	40381	17209	104290000	1	0	0	0	1	0	0	0	0	AAPEASGTPSSDAVSRLEEEMR	P31146	CORO1A	Coronin-1A	2163
1	1	1	1	NaN	NaN	NaN	1	NaN	NaN	NaN	NaN	Unmodified	24171500	14926600	1553	169	36937	77221	64558	1700300000	13	0	0	0	0	0	0	0	0	AAPEASGTPSSDAVSRLEEEMRK	P31146	CORO1A	Coronin-1A	2163
1	1	1	1	1	1	1	1	1	1	1	1	Unmodified	19670500	4762550	18689	18745	0.080118	81003	7218	10463000000	73	0	0	0	0	0	0	0	0	AAPEASSPPASPLQHLLPGK	Q96TA1-2;Q96TA1	FAM129B	Niban-like protein 1	6646
NaN	NaN	NaN	NaN	NaN	NaN	NaN	NaN	NaN	NaN	NaN	NaN	Unmodified	94648700	48723000	27402	31821	14622	51346	21539	937660000	6	0	0	0	0	0	0	0	0	AAPEEFRK	P78318	IGBP1	Immunoglobulin-binding protein 1	3131
1	1	1	1	1	1	1	1	1	1	1	1	Acetyl (Protein N-term)	25641400	14020100	13395	1314	4.435e-58	20542	18504	1786400000	29	0	0	0	0	0	0	0	0	AAPEEHDSPTEASQPIVEEEETK	Q9H0S4;Q9H0S4-2	DDX47	Probable ATP-dependent RNA helicase DDX47	7177
NaN	NaN	NaN	NaN	NaN	NaN	NaN	NaN	NaN	NaN	NaN	NaN	Acetyl (Protein N-term)	29403500	35125600	1549	15226	0.17094	86182	76723	237000000	4	0	0	0	0	0	0	0	0	AAPEEHDSPTEASQPIVEEEETKTFK	Q9H0S4;Q9H0S4-2	DDX47	Probable ATP-dependent RNA helicase DDX47	7177
1	1	1	1	1	1	1	1	1	1	1	1	Unmodified	24882300	23062800	88523	87199	1.9038e-10	12627	10955	1676100000	42	0	0	0	0	0	0	0	0	AAPEEPQQRPPEAVAAAPAGTTSSR	Q96JP5-2;Q96JP5	ZFP91	E3 ubiquitin-protein ligase ZFP91	6443
1	1	1	1	1	1	1	1	1	1	1	1	Acetyl (Protein N-term)	17858400	83808600	89799	8363	1.3284e-47	19814	1272	1684900000	22	0	0	0	0	0	0	0	0	AAPEERDLTQEQTEK	Q96CS3	FAF2	FAS-associated factor 2	6239
NaN	NaN	NaN	NaN	NaN	NaN	NaN	1	1	NaN	NaN	NaN	Acetyl (Protein N-term)	1270580	5789580	80519	80102	0.079152	11828	88024	2928800000	49	0	0	0	0	0	0	0	0	AAPEGSGLGEDAR	Q96G03	PGM2	Phosphoglucomutase-2	6336
1	1	1	1	1	1	1	1	NaN	1	NaN	NaN	Acetyl (Protein N-term)	2511200	19899400	21265	21569	1.4796e-24	17106	15369	5696900000	38	0	0	0	0	0	0	0	0	AAPEGSGLGEDARLDQETAQWLR	Q96G03	PGM2	Phosphoglucomutase-2	6336
1	2	1	1	NaN	NaN	1	NaN	1	NaN	NaN	1	Unmodified	10575800	58416700	19801	18708	11592	66692	47961	320770000	7	0	0	0	0	0	0	0	0	AAPEMVSLLK	Q92947;Q92947-2	GCDH	Glutaryl-CoA dehydrogenase, mitochondrial	6082
1	1	1	1	1	1	1	1	1	1	1	1	Acetyl (Protein N-term)	10475800	58252800	87344	83126	50825	10514	6895	2406100000	20	0	0	0	0	0	0	0	0	AAPEPLRPR	Q15599;Q15599-2	SLC9A3R2	Na(+)/H(+) exchange regulatory cofactor NHE-RF2	4000;4001
1	1	NaN	1	NaN	NaN	1	NaN	NaN	NaN	NaN	NaN	Unmodified	43610400	40908500	25252	25233	5.6862e-13	89403	81599	67400000	3	0	0	0	0	0	0	0	0	AAPFNNWMEGAMEDLQDTFIVHTIEEIQGLTTAHEQFK	P12814;P12814-3;P12814-2;P12814-4	ACTN1	Alpha-actinin-1	1600
NaN	NaN	NaN	NaN	NaN	NaN	NaN	NaN	NaN	NaN	NaN	NaN	2 Oxidation (M);Oxidation (P);Oxidation (W)	44250200	2056700	24225	25797	1.843e-19	97446	9036	322670000	8	0	0	0	2	1	1	0	0	AAPFNNWMEGAMEDLQDTFIVHTIEEIQGLTTAHEQFK	P12814;P12814-3;P12814-2;P12814-4	ACTN1	Alpha-actinin-1	1600
NaN	NaN	NaN	NaN	NaN	NaN	NaN	NaN	NaN	NaN	NaN	NaN	2 Oxidation (M);Oxidation (W)	44090300	25652300	24392	25959	1.0391e-41	139	139	440140000	8	0	0	0	2	0	1	0	0	AAPFNNWMEGAMEDLQDTFIVHTIEEIQGLTTAHEQFK	P12814;P12814-3;P12814-2;P12814-4	ACTN1	Alpha-actinin-1	1600
NaN	NaN	NaN	NaN	NaN	NaN	NaN	NaN	NaN	NaN	NaN	NaN	Oxidation (M);Oxidation (P);Oxidation (W)	44090300	25652300	24365	25932	9.1076e-08	82784	82784	41892000	2	0	0	0	1	1	1	0	0	AAPFNNWMEGAMEDLQDTFIVHTIEEIQGLTTAHEQFK	P12814;P12814-3;P12814-2;P12814-4	ACTN1	Alpha-actinin-1	1600
1	1	1	1	1	1	1	1	1	1	1	1	Unmodified	10525300	52909500	15138	15146	0.086763	15017	10866	9586000000	63	0	0	0	0	0	0	0	0	AAPFSLEYR	Q15181	PPA1	Inorganic pyrophosphatase	3930
NaN	NaN	NaN	NaN	NaN	NaN	NaN	NaN	NaN	NaN	NaN	NaN	Unmodified	75638800	38785100	11818	12312	32025	57047	22155	351820000	2	0	0	0	0	0	0	0	0	AAPGAAGSR	Q92522	H1FX	Histone H1x	5980
1	1	1	1	1	1	1	1	1	1	1	1	Unmodified	10715300	53490900	64612	64224	0.95783	1384	10609	38102000000	52	0	0	0	0	0	0	0	0	AAPGAEFAPNK	Q15233;Q15233-2	NONO	Non-POU domain-containing octamer-binding protein	3934
1	1	1	2	1	1	2	2	1	1	1	2	Unmodified	1227640	63602000	49104	49947	21609	91313	63109	23288000000	90	0	0	0	0	0	0	0	0	AAPGAEFAPNKR	Q15233;Q15233-2	NONO	Non-POU domain-containing octamer-binding protein	3934
NaN	NaN	NaN	NaN	NaN	NaN	NaN	NaN	NaN	NaN	NaN	NaN	Unmodified	19738800	882745	82164	8484	1.7154e-33	18336	16522	7745400000	59	0	0	0	0	0	0	0	0	AAPGAGDAAAGSGAEFAGGDGAAR	Q5K4L6;Q5K4L6-2;Q5K4L6-3	SLC27A3	Long-chain fatty acid transport protein 3	4371
NaN	NaN	NaN	NaN	NaN	NaN	NaN	NaN	NaN	NaN	NaN	NaN	Unmodified	7834240	42390200	3367	38713	22971	73637	3705	0	5	0	0	0	0	0	0	0	0	AAPGEALR	Q86V48;Q86V48-2;Q86V48-3	LUZP1	Leucine zipper protein 1	5114
1	1	1	1	NaN	NaN	NaN	NaN	1	1	1	1	Unmodified	74637100	37113800	40196	34975	41915	72355	42513	1009600000	3	0	0	0	0	0	0	0	0	AAPGEFR	P55265;P55265-4;P55265-5;P55265-3;P55265-2	ADAR	Double-stranded RNA-specific adenosine deaminase	2862;2863
2	2	2	2	2	1	2	2	2	2	1	1	Acetyl (Protein N-term);Carbamidomethyl (C)	20830400	40825500	24208	24163	2.8737e-41	19459	16479	4641000000	76	1	0	0	0	0	0	0	0	AAPGPALCLFDVDGTLTAPR	O15305;O15305-2	PMM2	Phosphomannomutase 2	461
1	NaN	1	1	1	1	1	1	NaN	NaN	NaN	NaN	Unmodified	16428400	83550700	18818	18918	47188	65495	49631	486080000	8	0	0	0	0	0	0	0	0	AAPGPGPSTFSFVPPSK	P35658-2;P35658;P35658-5;P35658-4;P35658-3	NUP214	Nuclear pore complex protein Nup214	2283;2284
1	1	2	2	1	1	2	NaN	NaN	NaN	NaN	1	Unmodified	94445400	45382200	28016	28137	19642	47869	2996	10604000000	27	0	0	0	0	0	0	0	0	AAPGYHMAK	P11216;P06737-2;P06737;P11217;P11217-2	PYGB;PYGL;PYGM	Glycogen phosphorylase, brain form;Glycogen phosphorylase, liver form;Glycogen phosphorylase, muscle form	1562;1343;1563
NaN	NaN	NaN	1	NaN	NaN	NaN	NaN	1	1	1	1	Oxidation (M)	96044900	44873600	18065	31033	96416	62659	62659	612890000	5	0	0	0	1	0	0	0	0	AAPGYHMAK	P11216;P06737-2;P06737;P11217;P11217-2	PYGB;PYGL;PYGM	Glycogen phosphorylase, brain form;Glycogen phosphorylase, liver form;Glycogen phosphorylase, muscle form	1562;1343;1563
1	1	1	1	1	1	1	1	1	1	1	1	Unmodified	21241800	18439400	19109	18864	0.80329	80236	74265	520440000	10	0	0	0	0	0	0	0	0	AAPLAAPPPAPAAPPAVAPPAGPR	Q6SPF0	SAMD1	Atherin	4752
1	1	1	1	1	1	1	1	1	1	1	1	Carbamidomethyl (C)	21480700	67374600	23258	23658	1.4993e-188	27108	23228	12068000000	46	1	0	0	0	0	0	0	0	AAPLDSIHSLAAYYIDCIR	P49327	FASN	Fatty acid synthase;[Acyl-carrier-protein] S-acetyltransferase;[Acyl-carrier-protein] S-malonyltransferase;3-oxoacyl-[acyl-carrier-protein] synthase;3-oxoacyl-[acyl-carrier-protein] reductase;3-hydroxyacyl-[acyl-carrier-protein] dehydratase;Enoyl-[acyl-carrier-protein] reductase;Oleoyl-[acyl-carrier-protein] hydrolase	2564
1	1	1	1	1	1	2	1	1	NaN	1	1	Acetyl (Protein N-term)	25943300	32682000	24682	23363	19136	70315	57258	739970000	8	0	0	0	0	0	0	0	0	AAPLIPLSQQIPTGNSLYESYYK	Q9UBC2-3;Q9UBC2;Q9UBC2-2;Q9UBC2-4	EPS15L1	Epidermal growth factor receptor substrate 15-like 1	8033
NaN	NaN	NaN	NaN	NaN	NaN	NaN	NaN	NaN	NaN	NaN	NaN	Unmodified	11996900	69140900	21809	20997	13574	62558	40707	39135000	1	0	0	0	0	0	0	0	0	AAPLIVEVFNK	Q92610	ZNF592	Zinc finger protein 592	6011
NaN	NaN	NaN	NaN	NaN	NaN	NaN	1	NaN	NaN	NaN	NaN	Unmodified	84248600	48616800	46962	46539	23477	60589	26487	246700000	2	0	0	0	0	0	0	0	0	AAPLVTSGK	Q5T6F2;Q5T6F2-2	UBAP2	Ubiquitin-associated protein 2	4444
1	1	1	1	1	1	1	1	1	1	1	1	Acetyl (Protein N-term);Oxidation (M)	30515000	49715000	24246	23831	1.4532e-17	12714	12714	2275100000	25	0	0	0	1	0	0	0	0	AAPMTPAARPEDYEAALNAALADVPELAR	Q04446	GBE1	1,4-alpha-glucan-branching enzyme	3325
NaN	1	1	1	1	1	1	1	NaN	NaN	NaN	NaN	Acetyl (Protein N-term)	30355000	50223500	24384	24218	2.4293e-23	15215	14018	3704500000	38	0	0	0	0	0	0	0	0	AAPMTPAARPEDYEAALNAALADVPELAR	Q04446	GBE1	1,4-alpha-glucan-branching enzyme	3325
1	1	1	1	1	1	NaN	NaN	NaN	NaN	NaN	1	3 Oxidation (P);Oxidation (M)	30574700	47132900	24765	23371	26605	56021	56021	845230000	2	0	0	0	1	3	0	0	0	AAPMTPAARPEDYEAALNAALADVPELAR	Q04446	GBE1	1,4-alpha-glucan-branching enzyme	3325
NaN	NaN	NaN	NaN	NaN	NaN	NaN	NaN	NaN	NaN	NaN	NaN	2 Oxidation (P);Oxidation (M);Oxidation (Y)	30574700	47132900	24311	24336	37305	50144	50144	141710000	1	0	0	0	1	2	0	0	1	AAPMTPAARPEDYEAALNAALADVPELAR	Q04446	GBE1	1,4-alpha-glucan-branching enzyme	3325
NaN	NaN	NaN	NaN	NaN	NaN	NaN	NaN	NaN	NaN	NaN	NaN	Acetyl (Protein N-term);Oxidation (P)	30515000	49715000	23434	25002	0.062672	61112	61112	175120000	5	0	0	0	0	1	0	0	0	AAPMTPAARPEDYEAALNAALADVPELAR	Q04446	GBE1	1,4-alpha-glucan-branching enzyme	3325
NaN	NaN	NaN	NaN	NaN	1	1	NaN	NaN	NaN	NaN	NaN	Unmodified	66736500	36532400	2856	23467	3826	74597	43294	209870000	1	0	0	0	0	0	0	0	0	AAPNPAK	O95793-2;O95793;O95793-3	STAU1	Double-stranded RNA-binding protein Staufen homolog 1	1098;1099
1	1	1	1	1	1	1	1	1	NaN	NaN	1	Unmodified	10394900	49343800	52378	36374	29585	56258	33239	374150000	1	0	0	0	0	0	0	0	0	AAPPDVGEER	Q7L2J0	MEPCE	7SK snRNA methylphosphate capping enzyme	4928
NaN	NaN	NaN	NaN	1	1	NaN	1	1	1	NaN	1	Acetyl (Protein N-term)	13196000	59935900	79422	79801	34916	62303	33904	151180000	10	0	0	0	0	0	0	0	0	AAPPEPGEPEER	Q5RI15;Q5RI15-2	COX20	Cytochrome c oxidase protein 20 homolog	4390
1	1	1	1	1	1	1	1	1	1	1	1	Acetyl (Protein N-term)	14476900	69432300	6799	59968	30145	93096	51391	2340000000	19	0	0	0	0	0	0	0	0	AAPPEPGEPEERK	Q5RI15;Q5RI15-2	COX20	Cytochrome c oxidase protein 20 homolog	4390
2	2	1	2	2	3	2	3	3	1	2	2	Acetyl (Protein N-term);Carbamidomethyl (C)	18528400	84139700	19872	19741	8.6003e-21	16671	14495	2477700000	50	1	0	0	0	0	0	0	0	AAPPGEYFSVGSQVSCR	Q3MHD2;Q3MHD2-2	LSM12	Protein LSM12 homolog	4212
1	1	1	1	NaN	NaN	NaN	1	1	1	1	1	Unmodified	72042800	42825900	61543	59108	2953	80999	19674	705090000	9	0	0	0	0	0	0	0	0	AAPPLPR	P56181-2	NDUFV3	NADH dehydrogenase [ubiquinone] flavoprotein 3, mitochondrial	2880
1	1	1	NaN	NaN	NaN	NaN	NaN	NaN	NaN	NaN	NaN	Unmodified	12206600	66256900	65588	57218	18458	33542	23353	189430000	2	0	0	0	0	0	0	0	0	AAPPQIPDTRR	Q9HAF1-2;Q9HAF1;Q9HAF1-4;Q9HAF1-3	MEAF6	Chromatin modification-related protein MEAF6	7411
NaN	NaN	NaN	NaN	NaN	NaN	NaN	NaN	NaN	NaN	NaN	NaN	Acetyl (Protein N-term)	25903100	31012400	24892	24979	1.9022e-06	13177	11321	438360000	27	0	0	0	0	0	0	0	0	AAPPQPVTHLIFDMDGLLLDTER	Q08623-3;Q08623;Q08623-2	HDHD1	Pseudouridine-5'-phosphatase	3413
NaN	NaN	NaN	NaN	NaN	NaN	NaN	NaN	NaN	NaN	NaN	NaN	Unmodified	12426300	62782300	76268	79074	48767	495	15248	104400000	2	0	0	0	0	0	0	0	0	AAPPTAGSMAIEK	O75691	UTP20	Small subunit processome component 20 homolog	854
1	NaN	NaN	NaN	NaN	NaN	NaN	NaN	1	1	1	1	Acetyl (Protein N-term)	10335300	53049200	60312	62891	14285	82241	53091	608810000	18	0	0	0	0	0	0	0	0	AAPQDVHVR	Q12981;Q12981-2;Q12981-1;Q12981-3	BNIP1	Vesicle transport protein SEC20	3499
1	1	1	1	1	1	1	1	1	1	1	1	Unmodified	9805290	52909500	48646	4507	28116	56916	3418	772880000	4	0	0	0	0	0	0	0	0	AAPQSPSVPK	O75694;O75694-2	NUP155	Nuclear pore complex protein Nup155	855
1	1	1	1	NaN	1	NaN	NaN	1	1	1	1	Unmodified	12356600	66223500	44857	4319	11627	67385	59208	902270000	10	0	0	0	0	0	0	0	0	AAPREEPLTPR	O15357;O15357-2	INPPL1	Phosphatidylinositol 3,4,5-trisphosphate 5-phosphatase 2	469
2	2	2	2	2	2	2	2	2	2	2	2	Unmodified	25323600	35610400	12567	12477	1.098e-45	1363	12284	21086000000	187	0	0	0	0	0	0	0	0	AAPRPAPVAQPPAAAPPSAVGSSAAAPR	Q9Y6H1;Q5T1J5	CHCHD2;CHCHD2P9	Coiled-coil-helix-coiled-coil-helix domain-containing protein 2;Putative coiled-coil-helix-coiled-coil-helix domain-containing protein CHCHD2P9, mitochondrial	8749
NaN	NaN	NaN	1	1	NaN	NaN	NaN	NaN	NaN	NaN	NaN	Acetyl (Protein N-term)	97354600	5457480	42123	46133	13155	58782	33332	1690500000	8	0	0	0	0	0	0	0	0	AAPRPPPAR	Q9UBB4;Q9UBB4-2	ATXN10	Ataxin-10	8028
2	2	2	2	1	1	2	1	1	2	2	1	Acetyl (Protein N-term)	2353240	24303100	21369	212	3.9636e-24	19714	17434	5658900000	34	0	0	0	0	0	0	0	0	AAPRPSPAISVSVSAPAFYAPQK	Q15942	ZYX	Zyxin	4054
1	1	1	1	1	NaN	NaN	1	1	1	1	1	Acetyl (Protein N-term)	2481340	33799400	19783	19957	5.1693e-06	12218	11428	4113100000	28	0	0	0	0	0	0	0	0	AAPRPSPAISVSVSAPAFYAPQKK	Q15942	ZYX	Zyxin	4054
1	1	1	1	NaN	1	1	1	NaN	NaN	NaN	NaN	Acetyl (Protein N-term)	15157100	71064100	144	14358	1.2093e-05	15107	11465	333520000	14	0	0	0	0	0	0	0	0	AAPSAGSWSTFQHK	P42575	CASP2	Caspase-2;Caspase-2 subunit p18;Caspase-2 subunit p13;Caspase-2 subunit p12	2406
1	1	1	1	1	1	1	1	1	1	1	1	Acetyl (Protein N-term)	10865500	54580800	69522	68437	28053	12109	79663	10455000000	46	0	0	0	0	0	0	0	0	AAPSDGFKPR	Q92979	EMG1	Ribosomal RNA small subunit methyltransferase NEP1	6086
NaN	NaN	NaN	NaN	NaN	NaN	NaN	NaN	NaN	NaN	NaN	NaN	Acetyl (Protein N-term)	25991900	19390800	22556	23769	2.2606e-17	90974	72093	390660000	9	0	0	0	0	0	0	0	0	AAPSEVAAIAPGEGDGGGGGFGSWLDGR	Q96MW1;Q96MW1-2	CCDC43	Coiled-coil domain-containing protein 43	6506
2	2	2	2	2	2	2	2	3	1	1	2	Acetyl (Protein N-term);Carbamidomethyl (C)	2237030	31048700	24167	23846	3.922e-55	2062	18213	4944900000	48	1	0	0	0	0	0	0	0	AAPSGGVNCEEFAEFQELLK	Q4VC31	CCDC58	Coiled-coil domain-containing protein 58	4254
NaN	NaN	NaN	NaN	NaN	NaN	NaN	NaN	1	1	1	1	Acetyl (Protein N-term);Oxidation (M)	94645400	45421600	20003	74348	59569	64207	16292	1037100000	2	0	0	0	1	0	0	0	0	AAPSMKER	Q5JTJ3-3	COA6	Cytochrome c oxidase assembly factor 6 homolog	4355
NaN	NaN	NaN	NaN	NaN	NaN	NaN	NaN	NaN	NaN	NaN	NaN	Acetyl (Protein N-term)	32845100	51163000	10599	11857	0.00032892	70616	55218	152730000	6	0	0	0	0	0	0	0	0	AAPSPSGGGGSGGGSGSGTPGPVGSPAPGHPAVSSMQGK	P45985	MAP2K4	Dual specificity mitogen-activated protein kinase kinase 4	2463
NaN	NaN	NaN	NaN	1	1	1	1	NaN	NaN	NaN	NaN	Unmodified	21841100	10626300	80325	79133	16693	77681	60086	645020000	20	0	0	0	0	0	0	0	0	AAPSTAPAEATPPKPGEAEAPPK	O95817	BAG3	BAG family molecular chaperone regulator 3	1104
1	1	2	2	2	1	1	2	2	2	2	2	Unmodified	28154900	48684300	98437	94619	0.00090689	92819	86155	6841800000	62	0	0	0	0	0	0	0	0	AAPSTAPAEATPPKPGEAEAPPKHPGVLK	O95817	BAG3	BAG family molecular chaperone regulator 3	1104
1	1	1	1	2	2	1	2	2	2	1	2	Unmodified	17308000	79588700	42361	40974	1.4936e-206	28023	23423	4790500000	57	0	0	0	0	0	0	0	0	AAPTAASDQPDSAATTEK	Q9BRP8;Q9BRP8-2	WIBG	Partner of Y14 and mago	6798;6799
NaN	NaN	NaN	NaN	NaN	NaN	NaN	NaN	1	1	1	1	Unmodified	1929930	92796400	44246	29171	27507	74698	65129	99018000	4	0	0	0	0	0	0	0	0	AAPTAASDQPDSAATTEKAK	Q9BRP8;Q9BRP8-2	WIBG	Partner of Y14 and mago	6798;6799
NaN	NaN	NaN	NaN	NaN	NaN	NaN	NaN	NaN	NaN	NaN	NaN	Unmodified	184792	91998200	11123	1255	50132	30094	1173	675190000	1	0	0	0	0	0	0	0	0	AAPTEVLSMTAQPGPGHGK	O60331-2;O60331-4;O60331;O60331-3	PIP5K1C	Phosphatidylinositol 4-phosphate 5-kinase type-1 gamma	648
NaN	NaN	NaN	NaN	NaN	NaN	NaN	NaN	NaN	NaN	NaN	NaN	Unmodified	26744600	45950600	20101	21493	17716	44555	3768	202470000	3	0	0	0	0	0	0	0	0	AAPTPTPAPVPVPVPLPAPAPAPHGEAR	Q96T58	SPEN	Msx2-interacting protein	6640
NaN	NaN	NaN	NaN	NaN	NaN	NaN	NaN	NaN	NaN	NaN	NaN	Unmodified	9254870	48689600	21712	23355	47098	53965	26083	319360000	3	0	0	0	0	0	0	0	0	AAPTSAPPSK	Q13123	IK	Protein Red	3531
1	1	1	1	1	1	1	NaN	NaN	NaN	NaN	1	Acetyl (Protein N-term)	99654900	54916200	19372	18934	61515	6091	34805	1090300000	21	0	0	0	0	0	0	0	0	AAPVDLELK	O60925	PFDN1	Prefoldin subunit 1	725
1	1	1	1	1	1	1	1	1	1	1	1	Acetyl (Protein N-term)	11246400	64412500	14952	14638	86096	96668	70284	7337800000	29	0	0	0	0	0	0	0	0	AAPVDLELKK	O60925	PFDN1	Prefoldin subunit 1	725
NaN	NaN	NaN	NaN	NaN	NaN	NaN	NaN	NaN	NaN	NaN	NaN	Unmodified	73847500	47520900	89238	89671	16328	9495	22955	398590000	3	0	0	0	0	0	0	0	0	AAPVLLR	Q8N0U8;Q8N0U8-2	VKORC1L1	Vitamin K epoxide reductase complex subunit 1-like protein 1	5374
NaN	NaN	NaN	NaN	NaN	NaN	NaN	NaN	NaN	NaN	NaN	NaN	Carbamidomethyl (C)	87843200	43202400	16369	25138	17183	52683	11181	5994100000	4	1	0	0	0	0	0	0	0	AAPVSCFK	Q969R5-2;Q969R5-3;Q969R5	L3MBTL2	Lethal(3)malignant brain tumor-like protein 2	6130
1	1	1	1	1	1	1	1	1	1	1	1	Unmodified	75341300	41333700	27105	21758	25936	10911	70301	1729800000	7	0	0	0	0	0	0	0	0	AAPVSGPR	Q96GA3	LTV1	Protein LTV1 homolog	6346
1	1	1	1	1	1	NaN	1	NaN	NaN	NaN	1	Acetyl (Protein N-term)	13597900	78743500	19676	1976	61266	79693	58229	1227900000	38	0	0	0	0	0	0	0	0	AAPVVAPPGVVVSR	Q13144	EIF2B5	Translation initiation factor eIF-2B subunit epsilon	3536
1	2	1	1	1	1	1	1	1	1	1	1	Unmodified	12466400	64183300	44765	35323	0.090205	12396	89868	531500000	16	0	0	0	0	0	0	0	0	AAQAGPTQPGPPR	Q9BUL5-4;Q9BUL5;Q9BUL5-2	PHF23	PHD finger protein 23	6896
1	1	1	1	1	1	1	1	1	NaN	1	NaN	Unmodified	31205500	54760500	2271	22671	6.0458e-63	19361	17531	2299400000	18	0	0	0	0	0	0	0	0	AAQAGVAVGDWVLSIDGENAGSLTHIEAQNK	Q9NR12;Q9NR12-2;Q9NR12-5;Q9NR12-6;Q9NR12-4;Q9NR12-3	PDLIM7	PDZ and LIM domain protein 7	7589
1	1	1	1	2	1	1	1	1	1	1	1	Acetyl (Protein N-term)	96758100	581465	23313	23106	4.2247e-06	16511	10783	4985300000	58	0	0	0	0	0	0	0	0	AAQALALLR	Q16401;Q16401-2	PSMD5	26S proteasome non-ATPase regulatory subunit 5	4067
NaN	NaN	NaN	NaN	NaN	NaN	NaN	NaN	NaN	NaN	NaN	NaN	Unmodified	72839300	39293600	10925	19747	36462	75915	28	156170000	2	0	0	0	0	0	0	0	0	AAQANVR	Q96HC4;Q96HC4-4;Q96HC4-6;Q96HC4-7;Q96HC4-3;Q96HC4-2	PDLIM5	PDZ and LIM domain protein 5	6377
1	2	1	1	2	2	2	2	2	2	2	1	Unmodified	16508600	86172200	22439	22064	6.1406e-05	13681	10968	12127000000	59	0	0	0	0	0	0	0	0	AAQAPSSFQLLYDLK	P11586	MTHFD1	C-1-tetrahydrofolate synthase, cytoplasmic;Methylenetetrahydrofolate dehydrogenase;Methenyltetrahydrofolate cyclohydrolase;Formyltetrahydrofolate synthetase;C-1-tetrahydrofolate synthase, cytoplasmic, N-terminally processed	1577
1	1	1	1	NaN	NaN	NaN	NaN	1	1	1	1	Unmodified	23322300	23146300	23953	22754	0.10517	91319	84042	778640000	4	0	0	0	0	0	0	0	0	AAQAPSSFQLLYDLKLPVEDK	P11586	MTHFD1	C-1-tetrahydrofolate synthase, cytoplasmic;Methylenetetrahydrofolate dehydrogenase;Methenyltetrahydrofolate cyclohydrolase;Formyltetrahydrofolate synthetase;C-1-tetrahydrofolate synthase, cytoplasmic, N-terminally processed	1577
1	1	1	NaN	NaN	NaN	NaN	NaN	1	1	1	1	Unmodified	26014200	41663800	23881	22662	8.1458e-06	1223	11511	1591400000	7	0	0	0	0	0	0	0	0	AAQAPSSFQLLYDLKLPVEDKIR	P11586	MTHFD1	C-1-tetrahydrofolate synthase, cytoplasmic;Methylenetetrahydrofolate dehydrogenase;Methenyltetrahydrofolate cyclohydrolase;Formyltetrahydrofolate synthetase;C-1-tetrahydrofolate synthase, cytoplasmic, N-terminally processed	1577
1	1	2	1	2	2	1	2	1	1	1	1	Unmodified	93146100	4610750	24903	2607	0.0062815	14658	77386	101950000000	55	0	0	0	0	0	0	0	0	AAQASDLEK	P37837	TALDO1	Transaldolase	2321
NaN	NaN	NaN	NaN	NaN	NaN	NaN	NaN	NaN	NaN	NaN	NaN	Unmodified	16668500	85261400	99412	9602	0.48863	14394	10402	407880000	2	0	0	0	0	0	0	0	0	AAQASDLEKIHLDEK	P37837	TALDO1	Transaldolase	2321
NaN	NaN	NaN	NaN	1	NaN	NaN	1	NaN	NaN	NaN	NaN	Acetyl (Protein N-term);Carbamidomethyl (C)	81839600	39563800	34011	37829	59627	97798	56296	2933500000	8	1	0	0	0	0	0	0	0	AAQCVTK	O75131	CPNE3	Copine-3	751
NaN	NaN	NaN	NaN	NaN	NaN	NaN	NaN	NaN	NaN	NaN	NaN	Carbamidomethyl (C)	13176100	60954700	26753	35521	20936	68536	28619	233020000	2	1	0	0	0	0	0	0	0	AAQDCREELAR	Q9NXH8	TOR4A	Torsin-4A	7835
1	1	1	1	1	1	1	1	1	1	1	1	Carbamidomethyl (C)	12015200	51860700	11243	11092	8.9248e-07	15887	12692	3041200000	48	1	0	0	0	0	0	0	0	AAQDFFSTCR	P06132	UROD	Uroporphyrinogen decarboxylase	1326
1	1	1	1	1	1	1	1	NaN	1	1	1	Carbamidomethyl (C)	12745900	59250000	92446	91128	1.5286e-07	16288	13372	3245400000	42	1	0	0	0	0	0	0	0	AAQDLCEEALR	O94906;O94906-2	PRPF6	Pre-mRNA-processing factor 6	950
2	3	2	2	2	3	2	3	2	2	2	2	Unmodified	12346100	60544800	31878	30984	0.0040645	14795	10595	50672000000	66	0	0	0	0	0	0	0	0	AAQDRDQIYR	P62995;P62995-3	TRA2B	Transformer-2 protein homolog beta	3086
NaN	1	2	1	1	1	1	2	2	2	2	2	Unmodified	13907100	70655900	27686	22093	0.22456	11213	80121	1704500000	14	0	0	0	0	0	0	0	0	AAQDRDQIYRR	P62995;P62995-3	TRA2B	Transformer-2 protein homolog beta	3086
NaN	NaN	NaN	NaN	NaN	NaN	NaN	NaN	NaN	NaN	NaN	NaN	Unmodified	33616700	67314000	24338	23339	0.10683	62069	56349	126170000	0	0	0	0	0	0	0	0	0	AAQEDKAGNYEEALQLYQHAVQYFLHVVK	O75351	VPS4B	Vacuolar protein sorting-associated protein 4B	789
1	1	1	1	1	1	1	1	1	1	2	1	Unmodified	93645500	45526100	31072	31083	23321	13584	78379	229130000000	86	0	0	0	0	0	0	0	0	AAQEEYVK	P04075;P04075-2	ALDOA	Fructose-bisphosphate aldolase A	1255
2	2	2	2	2	2	2	2	2	2	2	2	Unmodified	10925600	55637200	24572	25367	0.0025925	15378	75856	69818000000	89	0	0	0	0	0	0	0	0	AAQEEYVKR	P04075;P04075-2	ALDOA	Fructose-bisphosphate aldolase A	1255
1	1	1	1	1	1	1	1	1	1	1	1	Unmodified	11285500	55235000	27038	27004	2.6818e-11	16912	11184	2696500000	45	0	0	0	0	0	0	0	0	AAQELQEGQR	P0DN79;P35520;P35520-2	CBS	Cystathionine beta-synthase	1512
1	1	1	1	1	1	1	1	1	1	1	1	Unmodified	11856100	61019900	50447	49684	1.209e-05	16338	14264	2385000000	29	0	0	0	0	0	0	0	0	AAQEQVLNASR	Q99543;Q99543-2	DNAJC2	DnaJ homolog subfamily C member 2;DnaJ homolog subfamily C member 2, N-terminally processed	6674
NaN	NaN	NaN	NaN	NaN	NaN	NaN	NaN	NaN	NaN	NaN	NaN	Unmodified	1357700	69499100	18444	27034	17206	86243	34316	1592100000	16	0	0	0	0	0	0	0	0	AAQEREEELKR	Q9Y2D5-6;Q9Y2D5-4;Q9Y2D5-5;Q9Y2D5;Q9Y2D5-7	AKAP2	A-kinase anchor protein 2	8460
NaN	NaN	NaN	NaN	NaN	NaN	NaN	NaN	NaN	NaN	NaN	NaN	Unmodified	15708400	83953000	23972	25536	11672	10785	81728	109880000	4	0	0	0	0	0	0	0	0	AAQFVDLLGYFSLK	Q5T4S7-3;Q5T4S7;Q5T4S7-4;Q5T4S7-2	UBR4	E3 ubiquitin-protein ligase UBR4	4436
1	1	1	1	1	1	1	1	1	1	1	1	Carbamidomethyl (C)	26001600	15614300	1029	98081	1.0183e-48	18839	17758	3240500000	26	1	0	0	0	0	0	0	0	AAQGEAECPGGEAEQGGTAAIQAHYK	P56693-2;P56693	SOX10	Transcription factor SOX-10	2895
1	1	1	1	1	1	1	1	1	1	1	1	Acetyl (Protein N-term)	12436200	619701	12315	12173	2.1721e-19	17894	12479	48919000000	151	0	0	0	0	0	0	0	0	AAQGEPQVQFK	P62826	RAN	GTP-binding nuclear protein Ran	3058
1	1	1	1	1	NaN	1	1	NaN	NaN	NaN	NaN	Carbamidomethyl (C)	27463800	37822000	22032	20462	0.22237	75868	6146	424870000	11	1	0	0	0	0	0	0	0	AAQGPPAPAVPPNTDVMACTQTALLQK	O60232	SSSCA1	Sjoegren syndrome/scleroderma autoantigen 1	627
NaN	NaN	NaN	NaN	NaN	NaN	NaN	NaN	1	NaN	NaN	NaN	Acetyl (Protein N-term)	1871950	94897400	1559	16073	0.027777	83823	63717	68924000	4	0	0	0	0	0	0	0	0	AAQGVGPGPGSAAPPGLEAAR	Q6NZ67;Q6P582	MZT2B;MZT2A	Mitotic-spindle organizing protein 2B;Mitotic-spindle organizing protein 2A	4659
NaN	NaN	1	NaN	NaN	NaN	2	1	NaN	NaN	NaN	1	Unmodified	24041500	14814400	19697	20176	3426	66845	51424	367390000	6	0	0	0	0	0	0	0	0	AAQHDLPASEGEVWSMPVPVER	O75449;O75449-2	KATNA1	Katanin p60 ATPase-containing subunit A1	817
1	1	1	1	NaN	NaN	NaN	1	NaN	NaN	NaN	NaN	Carbamidomethyl (C)	11686000	6022770	4734	44783	0.00059233	15207	96392	1373800000	19	1	0	0	0	0	0	0	0	AAQHGVCSVLK	Q5JTH9;Q5JTH9-2;Q5JTH9-3	RRP12	RRP12-like protein	4354
1	1	1	NaN	NaN	NaN	NaN	1	NaN	NaN	NaN	NaN	Unmodified	33607500	75134800	22776	230	1.1766e-06	73317	67773	868490000	13	0	0	0	0	0	0	0	0	AAQHQANQAAVAAQAAAAAATVMAFPPGALHPLPK	Q5VZF2-3;Q5VZF2-2;Q5VZF2	MBNL2	Muscleblind-like protein 2	4530
NaN	1	NaN	NaN	NaN	NaN	NaN	NaN	NaN	NaN	NaN	NaN	Unmodified	2745560	56403100	25613	24493	3.583e-31	14533	13412	0	5	0	0	0	0	0	0	0	0	AAQIELLQLLVQIAAENNLGEGVIVK	Q99613;B5ME19;Q99613-2	EIF3C;EIF3CL	Eukaryotic translation initiation factor 3 subunit C;Eukaryotic translation initiation factor 3 subunit C-like protein	6689;6690
1	1	1	1	1	1	1	1	1	1	1	1	Unmodified	13747900	78710100	22794	22354	0.08061	142	11327	1263700000	22	0	0	0	0	0	0	0	0	AAQIFITELTLR	Q13952-3;Q13952;Q13952-6;Q13952-7;Q13952-2;Q13952-5	NFYC	Nuclear transcription factor Y subunit gamma	3704
NaN	NaN	NaN	NaN	NaN	NaN	NaN	NaN	NaN	NaN	NaN	NaN	Carbamidomethyl (C)	19839800	98364500	14802	16656	17035	54857	44389	220250000	4	1	0	0	0	0	0	0	0	AAQIGAHTLSGACLDPGAFK	Q16134;Q16134-3	ETFDH	Electron transfer flavoprotein-ubiquinone oxidoreductase, mitochondrial	4055
NaN	NaN	NaN	NaN	NaN	NaN	NaN	NaN	NaN	NaN	NaN	NaN	Unmodified	1149690	68699300	41525	41901	15635	40883	32395	118720000	1	0	0	0	0	0	0	0	0	AAQIKEHLLK	Q13144	EIF2B5	Translation initiation factor eIF-2B subunit epsilon	3536
1	1	1	1	2	1	1	1	1	1	1	1	Acetyl (Protein N-term)	12406300	62993100	12928	12717	15817	81525	52355	2280200000	38	0	0	0	0	0	0	0	0	AAQIPESDQIK	Q9Y5J7	TIMM9	Mitochondrial import inner membrane translocase subunit Tim9	8665
1	1	1	1	1	NaN	1	1	1	1	1	2	Unmodified	74145000	44972300	58426	57646	13688	14253	39117	41816000000	59	0	0	0	0	0	0	0	0	AAQLAIR	P62910	RPL32	60S ribosomal protein L32	3076
1	1	1	1	1	1	1	1	1	1	1	1	Unmodified	1242680	68196700	16815	17397	0.00037583	17185	12808	5755100000	69	0	0	0	0	0	0	0	0	AAQLATEIADIK	Q15075	EEA1	Early endosome antigen 1	3905
NaN	NaN	NaN	NaN	NaN	NaN	NaN	NaN	NaN	NaN	NaN	NaN	2 Carbamidomethyl (C)	21100800	77562200	23753	23885	1.5669e-270	3033	2489	19877000000	50	2	0	0	0	0	0	0	0	AAQLCAAALAAVLSCLQHSR	P52790	HK3	Hexokinase-3	2759
NaN	NaN	NaN	1	NaN	1	1	NaN	NaN	NaN	NaN	NaN	Carbamidomethyl (C)	14607100	71156900	13042	1332	0.0058662	13332	76758	1905900000	41	1	0	0	0	0	0	0	0	AAQLCGAGMAAVVDK	P19367;P19367-4;P19367-2;P19367-3	HK1	Hexokinase-1	1816
NaN	NaN	NaN	NaN	NaN	NaN	NaN	NaN	NaN	NaN	NaN	NaN	Carbamidomethyl (C);Oxidation (M)	14767100	70648400	83259	80932	71078	84169	48658	32537000	5	1	0	0	1	0	0	0	0	AAQLCGAGMAAVVDK	P19367;P19367-4;P19367-2;P19367-3	HK1	Hexokinase-1	1816
NaN	NaN	NaN	NaN	NaN	NaN	NaN	NaN	NaN	NaN	NaN	NaN	Carbamidomethyl (C)	17299000	89674400	18286	1816	28771	7997	62481	114750000	1	1	0	0	0	0	0	0	0	AAQLCGAGMAAVVDKIR	P19367;P19367-4;P19367-2;P19367-3	HK1	Hexokinase-1	1816
NaN	NaN	NaN	NaN	1	1	1	1	NaN	NaN	NaN	NaN	Carbamidomethyl (C)	14887200	71771700	14176	14306	3.4563e-09	14771	92157	1152200000	40	1	0	0	0	0	0	0	0	AAQLCGAGMAAVVDR	P52789	HK2	Hexokinase-2	2758
NaN	NaN	NaN	NaN	NaN	NaN	NaN	NaN	NaN	NaN	NaN	NaN	Carbamidomethyl (C);Oxidation (M)	15047100	71263200	90344	85783	64266	85845	59726	49758000	1	1	0	0	1	0	0	0	0	AAQLCGAGMAAVVDR	P52789	HK2	Hexokinase-2	2758
NaN	NaN	NaN	NaN	NaN	NaN	NaN	NaN	NaN	NaN	NaN	NaN	Carbamidomethyl (C)	14427600	75514900	13316	13394	5.6522e-05	13845	10613	5941200000	49	1	0	0	0	0	0	0	0	AAQLCGAGVAAVVEK	P52790	HK3	Hexokinase-3	2759
NaN	NaN	NaN	NaN	NaN	NaN	NaN	NaN	NaN	NaN	NaN	NaN	Carbamidomethyl (C)	22781100	10858800	20669	22288	0.039971	10239	85312	220980000	6	1	0	0	0	0	0	0	0	AAQLEPITYMQGLSACEQIR	Q9HBH0	RHOF	Rho-related GTP-binding protein RhoF	7435
NaN	NaN	NaN	NaN	NaN	NaN	NaN	NaN	NaN	NaN	NaN	NaN	Carbamidomethyl (C)	13197300	72714300	21701	21943	11311	11165	80279	429100000	13	1	0	0	0	0	0	0	0	AAQLFLCSLGLK	Q9UPY3;Q9UPY3-3;Q9UPY3-2	DICER1	Endoribonuclease Dicer	8396;8397
1	2	2	2	2	2	1	2	1	1	1	1	Unmodified	73341200	41227400	63798	62721	95095	10629	23057	9389000000	19	0	0	0	0	0	0	0	0	AAQLGFK	P09622;P09622-3	DLD	Dihydrolipoyl dehydrogenase, mitochondrial	1466
NaN	NaN	NaN	NaN	NaN	NaN	NaN	NaN	NaN	NaN	NaN	NaN	Unmodified	22182300	23480700	98673	11069	37773	30684	15755	61804000	1	0	0	0	0	0	0	0	0	AAQLHHQHHHQLLLPGLLR	P07332;P07332-4;P07332-3;P07332-2	FES	Tyrosine-protein kinase Fes/Fps	1370
1	1	1	1	1	1	1	1	NaN	NaN	NaN	NaN	Carbamidomethyl (C)	2680430	43303300	23449	23535	3.0187e-149	25519	22445	3555500000	30	1	0	0	0	0	0	0	0	AAQLIGTCSQNVAAIQEQVLGLGALR	Q9NZL4;Q9NZL4-3;Q9NZL4-2	HSPBP1	Hsp70-binding protein 1	7910
2	2	2	2	2	2	2	2	2	1	2	2	Carbamidomethyl (C)	2808530	52799600	22912	22671	1.5599e-17	15191	12708	10080000000	45	1	0	0	0	0	0	0	0	AAQLIGTCSQNVAAIQEQVLGLGALRK	Q9NZL4;Q9NZL4-3;Q9NZL4-2	HSPBP1	Hsp70-binding protein 1	7910
NaN	NaN	NaN	NaN	NaN	NaN	NaN	NaN	NaN	NaN	NaN	NaN	Acetyl (Protein N-term)	94250200	50221200	1442	16055	48032	11929	46031	279460000	21	0	0	0	0	0	0	0	0	AAQLLEEK	Q6PJ69	TRIM65	Tripartite motif-containing protein 65	4726
NaN	NaN	NaN	NaN	NaN	NaN	NaN	NaN	NaN	NaN	NaN	NaN	Carbamidomethyl (C)	22840500	46381200	19586	18657	51374	47082	24256	54558000	2	1	0	0	0	0	0	0	0	AAQLPDMPLEELGQQVDCDR	Q9HC84	MUC5B	Mucin-5B	7458
NaN	NaN	NaN	NaN	NaN	NaN	NaN	NaN	NaN	NaN	NaN	NaN	Carbamidomethyl (C)	21981200	11875800	23942	2419	0.02147	86539	71385	133830000	2	1	0	0	0	0	0	0	0	AAQLPNDVVLQIMELCGATR	Q96D71-3;Q96D71;Q96D71-2;Q96D71-4	REPS1	RalBP1-associated Eps domain-containing protein 1	6253
NaN	NaN	NaN	NaN	NaN	NaN	NaN	NaN	NaN	NaN	NaN	NaN	Unmodified	91251400	51411400	59387	63295	14153	67032	4306	243950000	4	0	0	0	0	0	0	0	0	AAQLQGLGR	P43353;P43353-2	ALDH3B1	Aldehyde dehydrogenase family 3 member B1	2439
NaN	NaN	NaN	NaN	1	1	1	1	1	1	1	1	Unmodified	10105100	51450800	13042	14121	60854	12219	86694	1538800000	31	0	0	0	0	0	0	0	0	AAQLQHSEK	Q16204	CCDC6	Coiled-coil domain-containing protein 6	4059
NaN	1	1	1	1	1	1	NaN	1	NaN	NaN	NaN	Carbamidomethyl (C)	29146100	60624700	25189	25236	9.3878e-55	18839	18213	1357200000	49	1	0	0	0	0	0	0	0	AAQLQLPQLPLAALQALGEAASCQLLAR	P23610	F8A1	Factor VIII intron 22 protein	1954
2	2	2	2	2	2	2	2	2	2	2	2	Unmodified	23672200	21827300	20514	20571	4.0166e-42	15182	1324	6107700000	74	0	0	0	0	0	0	0	0	AAQLVDKDSTFLSTLEHHLSR	Q969V3-2;Q969V3	NCLN	Nicalin	6139
1	1	1	NaN	1	1	1	1	1	1	1	1	Unmodified	20181100	10614300	21127	2057	10401	82482	63902	518410000	3	0	0	0	0	0	0	0	0	AAQLVQLQGPDAHGVFLVR	Q9UQQ2	SH2B3	SH2B adapter protein 3	8416
2	2	2	3	2	2	2	NaN	2	2	2	3	Unmodified	11475200	51927500	20554	19625	0.69162	13769	82163	6667800000	54	0	0	0	0	0	0	0	0	AAQMHSGYQR	Q96PK6	RBM14	RNA-binding protein 14	6545
NaN	NaN	NaN	NaN	NaN	NaN	NaN	NaN	2	2	2	2	Oxidation (M)	11635100	51419000	14379	-58696	18064	12495	10454	1899300000	7	0	0	0	1	0	0	0	0	AAQMHSGYQR	Q96PK6	RBM14	RNA-binding protein 14	6545
NaN	1	1	1	NaN	NaN	1	NaN	NaN	NaN	NaN	NaN	Unmodified	98949600	49641500	36302	20338	17476	70332	39695	0	4	0	0	0	0	0	0	0	0	AAQMLQSNK	Q68CQ4	DIEXF	Digestive organ expansion factor homolog	4559
NaN	NaN	1	1	NaN	2	NaN	1	NaN	2	1	NaN	Unmodified	73039700	39735300	12421	12655	8259	11061	31158	4232500000	16	0	0	0	0	0	0	0	0	AAQNISK	Q99623;Q99623-2	PHB2	Prohibitin-2	6695
1	1	1	1	1	1	1	1	1	1	1	1	Unmodified	1408650	64703800	58053	50039	9.1798e-17	17515	1409	4709400000	22	0	0	0	0	0	0	0	0	AAQNSGEAEYIEK	P07942	LAMB1	Laminin subunit beta-1	1390
NaN	NaN	NaN	1	NaN	NaN	NaN	NaN	1	1	1	1	2 Carbamidomethyl (C)	15527200	72386500	67567	70554	2.4734e-09	1474	11186	559520000	13	2	0	0	0	0	0	0	0	AAQPPAQPCQLCGR	Q96B54	ZNF428	Zinc finger protein 428	6183
1	1	1	1	1	1	1	1	1	1	1	1	Unmodified	20009500	95115900	25383	24667	4.9377e-06	14433	13206	1362000000	29	0	0	0	0	0	0	0	0	AAQQAASSSGQGQQAQTPTGK	P48729;P48729-2	CSNK1A1	Casein kinase I isoform alpha	2544
NaN	NaN	NaN	NaN	NaN	NaN	NaN	NaN	NaN	NaN	NaN	NaN	Unmodified	77839700	39735300	18257	26709	29009	81381	46489	323440000	5	0	0	0	0	0	0	0	0	AAQQFSK	Q92614-4;Q92614;Q92614-3;Q92614-2;Q92614-5	MYO18A	Unconventional myosin-XVIIIa	6013
NaN	NaN	NaN	NaN	NaN	NaN	NaN	NaN	NaN	NaN	NaN	NaN	Unmodified	16718100	80639200	2392	22617	17744	49595	3874	118820000	2	0	0	0	0	0	0	0	0	AAQQGKQEENDVVEK	Q9Y5X2	SNX8	Sorting nexin-8	8695
NaN	NaN	NaN	NaN	NaN	NaN	NaN	NaN	NaN	NaN	NaN	NaN	Unmodified	13165800	58443800	13215	22136	0.63726	13405	96987	9496300	2	0	0	0	0	0	0	0	0	AAQQQEEQEEK	P78318	IGBP1	Immunoglobulin-binding protein 1	3131
1	1	1	1	1	1	1	1	2	2	1	1	Unmodified	2698160	15903900	50269	50108	4.2852e-15	16285	14978	10790000000	70	0	0	0	0	0	0	0	0	AAQQQEEQEEKEEEDDEQTLHR	P78318	IGBP1	Immunoglobulin-binding protein 1	3131
2	2	2	2	2	2	2	1	2	1	1	1	Unmodified	18738400	84021100	18896	94495	0.00043256	13949	11351	2080500000	19	0	0	0	0	0	0	0	0	AAQRDNEEETTDDPRK	Q99459	CDC5L	Cell division cycle 5-like protein	6659
1	1	1	1	2	1	1	1	1	1	1	1	Unmodified	1709910	90604700	94826	84408	2.381e-21	13663	99453	998480000	15	0	0	0	0	0	0	0	0	AAQRHETLTSLNLEK	Q96A26	FAM162A	Protein FAM162A	6147
NaN	NaN	NaN	NaN	NaN	NaN	NaN	NaN	1	1	1	NaN	Unmodified	1838000	10096400	75825	61356	10577	35711	27321	46984000	0	0	0	0	0	0	0	0	0	AAQRHETLTSLNLEKK	Q96A26	FAM162A	Protein FAM162A	6147
NaN	NaN	NaN	NaN	NaN	NaN	NaN	NaN	NaN	NaN	NaN	NaN	Unmodified	10155400	54105700	38602	47032	26489	85862	53391	1423700000	11	0	0	0	0	0	0	0	0	AAQSANISVR	P35914	HMGCL	Hydroxymethylglutaryl-CoA lyase, mitochondrial	2294
NaN	NaN	NaN	NaN	NaN	NaN	NaN	NaN	NaN	NaN	NaN	NaN	Acetyl (Protein N-term)	7133710	37080400	22968	22497	21444	11478	17715	2423100000	2	0	0	0	0	0	0	0	0	AAQSAPK	Q9Y3Y2-4;Q9Y3Y2;Q9Y3Y2-3	CHTOP	Chromatin target of PRMT1 protein	8588
1	1	1	1	1	1	NaN	NaN	1	1	1	1	Unmodified	15337600	76480200	3576	25331	54242	60401	45714	314350000	4	0	0	0	0	0	0	0	0	AAQSGPSERPGPPQR	Q13444-8;Q13444-2;Q13444-7;Q13444-6;Q13444-12;Q13444-5;Q13444-4;Q13444-3;Q13444;Q13444-11	ADAM15	Disintegrin and metalloproteinase domain-containing protein 15	3610
1	1	1	1	1	1	1	1	1	1	1	1	Unmodified	84348100	48141700	47079	47197	0.060804	16052	80054	5914500000	31	0	0	0	0	0	0	0	0	AAQSLLNK	Q9UMR2;Q9UMR2-2;Q9UMR2-4;Q9NUU7	DDX19B;DDX19A	ATP-dependent RNA helicase DDX19B;ATP-dependent RNA helicase DDX19A	8328;7714
NaN	NaN	NaN	NaN	NaN	NaN	NaN	NaN	NaN	NaN	NaN	NaN	Oxidation (M)	96444000	43962800	10522	19435	57196	10444	64774	66102000	5	0	0	0	1	0	0	0	0	AAQSTAMNR	P46459;P46459-2	NSF	Vesicle-fusing ATPase	2477
NaN	NaN	NaN	NaN	NaN	NaN	NaN	NaN	NaN	NaN	NaN	NaN	Unmodified	94844500	44471400	16541	23699	0.0056514	14752	99015	7646400000	13	0	0	0	0	0	0	0	0	AAQSTAMNR	P46459;P46459-2	NSF	Vesicle-fusing ATPase	2477
NaN	NaN	NaN	NaN	NaN	NaN	NaN	NaN	NaN	NaN	NaN	NaN	Unmodified	18958400	84271900	20806	22422	1302	65949	57152	140280000	2	0	0	0	0	0	0	0	0	AAQTAEDAMQIMEQMTK	P30622-2;P30622-1;P30622	CLIP1	CAP-Gly domain-containing linker protein 1	2153
NaN	1	1	1	1	1	1	1	NaN	NaN	NaN	NaN	Unmodified	17438800	87514000	84611	75957	18824	95662	77559	568730000	9	0	0	0	0	0	0	0	0	AAQTAERLDQDINATK	Q15642-2;Q15642;Q15642-4;Q15642-5;Q15642-3	TRIP10	Cdc42-interacting protein 4	4008;4009
1	1	1	1	1	1	1	NaN	1	NaN	1	NaN	Unmodified	25782600	25511200	24078	24127	7.7727e-25	17037	15702	1901700000	32	0	0	0	0	0	0	0	0	AAQTELGQQILADFEEAFPSQGTK	Q5VIR6-4;Q5VIR6;Q5VIR6-2;Q5VIR6-3	VPS53	Vacuolar protein sorting-associated protein 53 homolog	4487
NaN	NaN	NaN	NaN	NaN	NaN	NaN	NaN	NaN	NaN	NaN	NaN	Unmodified	13567000	69974200	84324	90329	87187	65627	42887	118240000	2	0	0	0	0	0	0	0	0	AAQTGQVDGELIR	O94964-2;O94964;O94964-4	SOGA1	Protein SOGA1;N-terminal form;C-terminal 80 kDa form	963
1	1	1	1	1	1	1	1	NaN	1	NaN	1	Unmodified	19390600	62606800	24265	24393	1.4923e-07	14562	13038	2086500000	39	0	0	0	0	0	0	0	0	AAQTTIETAIHSLIETLK	O94915;O94915-2	FRYL	Protein furry homolog-like	954;955
1	1	1	1	NaN	1	NaN	1	NaN	NaN	NaN	NaN	Carbamidomethyl (C)	32647000	69518100	25528	24413	0.00093414	68101	62071	393350000	10	1	0	0	0	0	0	0	0	AAQVALLYLQELAEELSTALPAPVSCPEGPK	Q8WUA4;Q8WUA4-2	GTF3C2	General transcription factor 3C polypeptide 2	5855
NaN	NaN	NaN	NaN	NaN	NaN	NaN	NaN	NaN	NaN	NaN	NaN	Acetyl (Protein N-term)	23082100	20631100	18932	19846	39917	43349	28579	90984000	1	0	0	0	0	0	0	0	0	AAQVAPAAASSLGNPPPPPPSELK	O14497;O14497-2	ARID1A	AT-rich interactive domain-containing protein 1A	309
NaN	NaN	NaN	NaN	NaN	NaN	NaN	NaN	1	1	1	1	Acetyl (Protein N-term)	24363000	30127400	17428	17943	70502	86856	78669	347120000	10	0	0	0	0	0	0	0	0	AAQVAPAAASSLGNPPPPPPSELKK	O14497;O14497-2	ARID1A	AT-rich interactive domain-containing protein 1A	309
1	1	1	1	1	1	1	1	1	1	1	1	Unmodified	12996400	64189300	58217	55006	1.0504e-29	19579	1614	2017800000	54	0	0	0	0	0	0	0	0	AAQVAQDEEIAR	Q8IVM0;Q8IVM0-2	CCDC50	Coiled-coil domain-containing protein 50	5242
NaN	NaN	NaN	NaN	NaN	NaN	NaN	NaN	NaN	NaN	NaN	NaN	Unmodified	10586500	64881600	20709	21389	25027	86833	6191	298380000	11	0	0	0	0	0	0	0	0	AAQVGLLFLK	Q6NXR4	TTI2	TELO2-interacting protein 2	4652
NaN	NaN	NaN	NaN	NaN	NaN	NaN	NaN	NaN	NaN	NaN	NaN	Unmodified	19690900	88427700	23806	22852	54165	2559	81011	163030000	1	0	0	0	0	0	0	0	0	AAQVLVQELEQYQLLPK	Q9NSI6-3;Q9NSI6-2;Q9NSI6;Q9NSI6-4	BRWD1	Bromodomain and WD repeat-containing protein 1	7660
1	1	1	1	1	NaN	1	1	1	1	1	1	Oxidation (M)	10565000	50222800	37589	27147	60083	97431	55928	855360000	18	0	0	0	1	0	0	0	0	AAQVMGPPDR	Q96I24	FUBP3	Far upstream element-binding protein 3	6396
1	1	1	1	1	1	NaN	1	1	1	1	NaN	Unmodified	10405100	50731400	55026	53671	3096	12641	68853	1069600000	31	0	0	0	0	0	0	0	0	AAQVMGPPDR	Q96I24	FUBP3	Far upstream element-binding protein 3	6396
NaN	1	1	1	NaN	1	1	NaN	NaN	1	NaN	NaN	Unmodified	79142900	42898700	54761	50364	18517	92191	37426	583630000	7	0	0	0	0	0	0	0	0	AAQVTFR	Q6PK04	CCDC137	Coiled-coil domain-containing protein 137	4734
NaN	NaN	NaN	NaN	NaN	NaN	NaN	NaN	NaN	NaN	NaN	NaN	Unmodified	15107600	76273600	88656	91473	2.8191e-28	18403	15809	629250000	15	0	0	0	0	0	0	0	0	AAQVTIQSSGTFSSK	P01023	A2M	Alpha-2-macroglobulin	1179
1	NaN	NaN	1	1	1	1	2	1	NaN	1	1	Carbamidomethyl (C)	16578400	83585900	17489	17994	30337	82102	70488	602730000	10	1	0	0	0	0	0	0	0	AAQYACSLLGHALQR	O96011;O96011-2	PEX11B	Peroxisomal membrane protein 11B	1135
NaN	NaN	NaN	NaN	NaN	NaN	NaN	NaN	NaN	NaN	NaN	NaN	Unmodified	23881900	19211700	19568	2108	67429	46415	31645	129070000	2	0	0	0	0	0	0	0	0	AAQYGLQLVESQNELQNQLDK	Q96EA4;Q96EA4-2;Q96EA4-3	SPDL1	Protein Spindly	6275
NaN	NaN	NaN	NaN	NaN	NaN	NaN	NaN	NaN	NaN	NaN	NaN	Acetyl (Protein N-term)	22439900	99058100	17559	19476	0.0020412	10778	92188	309650000	10	0	0	0	0	0	0	0	0	AAQYGSMSFNPSTPGASYGPGR	Q9NUV9	GIMAP4	GTPase IMAP family member 4	7716
1	1	1	1	NaN	1	NaN	NaN	NaN	NaN	NaN	NaN	Unmodified	32017000	69685200	23946	24152	3.8295e-53	18295	17705	3242700000	48	0	0	0	0	0	0	0	0	AAQYQVNQAAAAQAAATAAAMGIPQAVLPPLPK	Q9NR56-6;Q9NR56-2;Q9NR56-5;Q9NR56-3;Q9NR56-4	MBNL1	Muscleblind-like protein 1	7601
NaN	NaN	NaN	NaN	NaN	NaN	NaN	NaN	NaN	NaN	NaN	NaN	Oxidation (M)	32176900	6917670	23026	23573	2.1509e-06	85712	85712	115030000	3	0	0	0	1	0	0	0	0	AAQYQVNQAAAAQAAATAAAMGIPQAVLPPLPK	Q9NR56-6;Q9NR56-2;Q9NR56-5;Q9NR56-3;Q9NR56-4	MBNL1	Muscleblind-like protein 1	7601
NaN	1	NaN	NaN	1	1	1	1	NaN	NaN	NaN	NaN	Unmodified	26052900	29184800	2204	21651	6.9145e-61	25702	21399	407150000	10	0	0	0	0	0	0	0	0	AAQYQVNQAAAAQAAATAAAMTQSAVK	Q9NR56	MBNL1	Muscleblind-like protein 1	7600
NaN	NaN	NaN	NaN	NaN	NaN	NaN	NaN	1	1	1	1	Oxidation (M)	26212900	28676300	20746	19463	0.00037975	10186	86773	158270000	2	0	0	0	1	0	0	0	0	AAQYQVNQAAAAQAAATAAAMTQSAVK	Q9NR56	MBNL1	Muscleblind-like protein 1	7600
1	1	NaN	1	1	NaN	1	1	1	1	1	1	Carbamidomethyl (C)	23001100	11069600	16995	1743	4565	64422	55491	2185000000	19	1	0	0	0	0	0	0	0	AAREECPVFTPPGGETLDQVK	Q9NQ88	TIGAR	Fructose-2,6-bisphosphatase TIGAR	7548
NaN	1	1	1	1	1	NaN	1	1	1	NaN	NaN	Carbamidomethyl (C)	26802600	25512800	20383	19734	3.7315e-15	16364	13046	614890000	4	1	0	0	0	0	0	0	0	AAREELSVWTEEECRNFEQGLK	Q8N108-17;Q8N108;Q8N108-13;Q8N108-12;Q8N108-16;Q8N108-14;Q8N108-18;Q8N108-15;Q8N108-19	MIER1	Mesoderm induction early response protein 1	5381
1	1	1	1	2	1	1	1	1	1	1	1	Unmodified	10405400	53630600	27223	24719	5.8284e-05	14283	11387	7630300000	34	0	0	0	0	0	0	0	0	AAREPNIDR	P23588;P23588-2	EIF4B	Eukaryotic translation initiation factor 4B	1953
1	1	1	1	NaN	NaN	NaN	NaN	1	1	1	1	Unmodified	99753000	53049200	3368	2421	36946	73885	52127	521810000	7	0	0	0	0	0	0	0	0	AARPEIADR	Q96GM8;Q96GM8-2	TOE1	Target of EGR1 protein 1	6357
1	NaN	1	NaN	1	NaN	1	1	1	1	1	1	Acetyl (Protein N-term)	17539900	993799	2182	21438	5.921e-54	20044	152	1669600000	24	0	0	0	0	0	0	0	0	AARPITLGIDLGTTSVK	Q9UHJ6	SHPK	Sedoheptulokinase	8134
1	NaN	1	2	NaN	NaN	NaN	NaN	1	NaN	NaN	1	Unmodified	11055600	56285500	23631	26927	0.76383	12161	84416	4782800000	43	0	0	0	0	0	0	0	0	AARPSSFQSR	Q9NZT2-2;Q9NZT2	OGFR	Opioid growth factor receptor	7927
1	1	1	1	NaN	1	NaN	1	NaN	NaN	NaN	NaN	Acetyl (Protein N-term)	1468730	72702000	17027	18429	2.7559e-18	15842	1304	590900000	16	0	0	0	0	0	0	0	0	AASAAAAELQASGGPR	Q9HCN4	GPN1	GPN-loop GTPase 1	7479
2	2	2	2	1	2	2	1	2	2	2	2	Acetyl (Protein N-term)	24281100	11023800	16164	16635	0	41668	38157	29997000000	104	0	0	0	0	0	0	0	0	AASAAAASAAAASAASGSPGPGEGSAGGEK	Q13263;Q13263-2	TRIM28	Transcription intermediary factor 1-beta	3562
NaN	NaN	NaN	NaN	NaN	NaN	NaN	NaN	NaN	NaN	NaN	NaN	Acetyl (Protein N-term)	25842100	21134900	13721	14194	8.1128e-51	18164	16389	3529800000	30	0	0	0	0	0	0	0	0	AASAAAASAAAASAASGSPGPGEGSAGGEKR	Q13263;Q13263-2	TRIM28	Transcription intermediary factor 1-beta	3562
NaN	NaN	1	1	1	1	1	1	1	1	1	2	Unmodified	12195900	59454900	65586	6536	3.1965e-64	22039	16115	1413900000	33	0	0	0	0	0	0	0	0	AASAAFQENVGR	Q9BTW9;Q9BTW9-4;Q9BTW9-5	TBCD	Tubulin-specific chaperone D	6872
3	3	3	2	2	3	3	2	2	3	2	2	Unmodified	36687100	71233200	68171	66574	4.0632e-232	26363	25179	23729000000	121	0	0	0	0	0	0	0	0	AASAAGAAGSAGGSSGAAGAAGGGAGAGTRPGDGGTASAGAAGPGAATK	Q9UKY7;Q9UKY7-2	CDV3	Protein CDV3 homolog	8263
1	1	2	2	2	2	2	2	2	2	2	2	Unmodified	10445600	55637200	24507	12356	1.1636e-05	16264	10802	2093400000	14	0	0	0	0	0	0	0	0	AASAAREELK	Q03252	LMNB2	Lamin-B2	3314
2	2	2	2	1	1	1	1	2	2	2	2	Unmodified	14007400	73719000	30802	18942	6.5955e-06	12561	11022	4558300000	21	0	0	0	0	0	0	0	0	AASAAREELKEAR	Q03252	LMNB2	Lamin-B2	3314
1	1	1	1	1	1	1	1	1	1	1	1	Unmodified	20820600	59312400	10605	10442	8.0371e-06	10418	88521	1006400000	39	0	0	0	0	0	0	0	0	AASAATAAPTATPAAQESGTIPK	O00116	AGPS	Alkyldihydroxyacetonephosphate synthase, peroxisomal	210
1	1	1	1	NaN	1	NaN	NaN	1	1	1	1	Unmodified	22101500	1542750	91166	81649	4.9692e-06	10985	95693	458920000	12	0	0	0	0	0	0	0	0	AASAATAAPTATPAAQESGTIPKK	O00116	AGPS	Alkyldihydroxyacetonephosphate synthase, peroxisomal	210
2	2	2	3	2	2	2	2	3	2	2	2	Unmodified	21260000	15227300	16828	17237	8.5429e-121	30787	28217	16626000000	131	0	0	0	0	0	0	0	0	AASADSTTEGTPADGFTVLSTK	O75367-3;O75367;O75367-2	H2AFY	Core histone macro-H2A.1	792
2	2	2	2	3	3	2	2	2	3	2	2	Unmodified	1732840	84204900	21551	21448	5.3443e-112	2408	20991	13398000000	85	0	0	0	0	0	0	0	0	AASAFFTYVSLSQEGR	O00154;O00154-6;O00154-7;O00154-5;O00154-4	ACOT7	Cytosolic acyl coenzyme A thioester hydrolase	216;217
1	1	1	NaN	NaN	NaN	1	1	1	1	1	1	Unmodified	18769000	90275200	75349	74975	0.13202	10388	87698	2794600000	40	0	0	0	0	0	0	0	0	AASAGQEPLHNEELAGAGR	Q96HY6;Q96HY6-2	DDRGK1	DDRGK domain-containing protein 1	6392
1	1	1	NaN	1	NaN	NaN	1	1	1	1	1	Unmodified	17799300	92678200	16868	1701	23791	78661	61782	501540000	10	0	0	0	0	0	0	0	0	AASAGVPYHGEVPVSLAR	O15020;O15020-2	SPTBN2	Spectrin beta chain, non-erythrocytic 2	400
1	1	1	1	NaN	NaN	NaN	1	NaN	NaN	NaN	NaN	Unmodified	10245700	56654300	30407	2135	28685	10847	77966	146320000	2	0	0	0	0	0	0	0	0	AASAHAIGTVK	P31323	PRKAR2B	cAMP-dependent protein kinase type II-beta regulatory subunit	2169
NaN	NaN	NaN	NaN	NaN	NaN	NaN	NaN	NaN	NaN	NaN	NaN	Unmodified	11005300	5324660	15352	15352	73202	78264	51302	322800000	8	0	0	0	0	0	0	0	0	AASAMQFFTK	P30793;P30793-3;P30793-2;P30793-4	GCH1	GTP cyclohydrolase 1	2157
NaN	NaN	NaN	NaN	NaN	NaN	NaN	NaN	NaN	NaN	NaN	NaN	Unmodified	12116600	66223500	13711	13343	3366	83617	67394	167790000	2	0	0	0	0	0	0	0	0	AASAPAKESPRK	Q13428;Q13428-4;Q13428-2;Q13428-5;Q13428-3;Q13428-8;Q13428-7	TCOF1	Treacle protein	3600;3601;3602
NaN	NaN	NaN	NaN	NaN	NaN	NaN	NaN	NaN	NaN	NaN	NaN	Acetyl (Protein N-term)	2715400	39802800	12888	12527	17499	44931	32734	31282000	1	0	0	0	0	0	0	0	0	AASAPPPPDKLEGGGGPAPPPAPPSTGRK	Q9BRQ0	PYGO2	Pygopus homolog 2	6800
NaN	NaN	NaN	NaN	NaN	NaN	NaN	NaN	NaN	NaN	NaN	NaN	Oxidation (P)	26723500	35332600	24447	26006	24805	51834	32953	19269000	1	0	0	0	0	1	0	0	0	AASAPSILIHFINMFLFSHSPSNR	Q13488;Q13488-2	TCIRG1	V-type proton ATPase 116 kDa subunit a isoform 3	3621
NaN	NaN	NaN	NaN	NaN	NaN	NaN	NaN	NaN	NaN	NaN	NaN	Unmodified	26563600	35841200	24538	26099	45799	43523	35531	20500000	1	0	0	0	0	0	0	0	0	AASAPSILIHFINMFLFSHSPSNR	Q13488;Q13488-2	TCIRG1	V-type proton ATPase 116 kDa subunit a isoform 3	3621
NaN	NaN	NaN	NaN	NaN	NaN	NaN	NaN	NaN	NaN	NaN	NaN	Oxidation (M)	26723500	35332600	24446	26008	49954	59678	47598	65342000	2	0	0	0	1	0	0	0	0	AASAPSILIHFINMFLFSHSPSNR	Q13488;Q13488-2	TCIRG1	V-type proton ATPase 116 kDa subunit a isoform 3	3621
1	1	1	1	1	1	NaN	NaN	1	NaN	1	1	Unmodified	13236700	67106800	18843	18956	24337	81017	35649	808130000	15	0	0	0	0	0	0	0	0	AASAPYFEVLEK	Q9BSJ2;Q9BSJ2-4;Q9BSJ2-3	TUBGCP2	Gamma-tubulin complex component 2	6831
1	NaN	NaN	1	NaN	1	NaN	1	1	1	1	1	Unmodified	10505300	53457400	64458	63041	39403	90108	64371	3693600000	15	0	0	0	0	0	0	0	0	AASAYAVGDVK	P13861;P13861-2	PRKAR2A	cAMP-dependent protein kinase type II-alpha regulatory subunit	1641
1	1	1	1	2	1	1	1	1	1	1	1	Acetyl (Protein N-term);Carbamidomethyl (C)	13256800	67617000	13059	1297	1.0225e-192	29625	22956	20292000000	91	1	0	0	0	0	0	0	0	AASCVLLHTGQK	P14550	AKR1A1	Alcohol dehydrogenase [NADP(+)]	1659
1	1	1	1	NaN	1	1	1	1	1	1	1	Unmodified	81939700	39741200	21196	20813	26325	10846	35422	12134000000	27	0	0	0	0	0	0	0	0	AASDELSK	P18206-2;P18206	VCL	Vinculin	1793
2	1	1	2	1	2	1	2	2	2	2	2	Oxidation (M)	18349200	92473300	13215	13187	1.398e-140	25652	21934	14150000000	384	0	0	0	1	0	0	0	0	AASDIAMTELPPTHPIR	P62258;P62258-2	YWHAE	14-3-3 protein epsilon	3022
1	1	1	1	2	2	2	2	NaN	1	NaN	NaN	Unmodified	18189300	92981900	15798	16229	4.7768e-101	30071	22151	22967000000	336	0	0	0	0	0	0	0	0	AASDIAMTELPPTHPIR	P62258;P62258-2	YWHAE	14-3-3 protein epsilon	3022
NaN	1	1	1	1	1	1	1	1	1	1	1	Unmodified	18969900	99452700	20776	20937	0.00073806	99371	85743	1890400000	37	0	0	0	0	0	0	0	0	AASDIWKPVLSIDTEPR	Q96JM3	CHAMP1	Chromosome alignment-maintaining phosphoprotein 1	6439
NaN	NaN	NaN	NaN	NaN	NaN	NaN	NaN	1	NaN	NaN	NaN	Acetyl (Protein N-term)	15007100	70561500	79495	65007	14198	77744	40188	0	1	0	0	0	0	0	0	0	0	AASDTERDGLAPEK	Q7L4I2	RSRC2	Arginine/serine-rich coiled-coil protein 2	4931
NaN	NaN	NaN	NaN	NaN	NaN	NaN	NaN	NaN	NaN	NaN	NaN	Carbamidomethyl (C)	890428	42800100	41187	50808	41673	50703	23566	0	1	1	0	0	0	0	0	0	0	AASDVLCR	Q8NFZ5;Q8NFZ5-2	TNIP2	TNFAIP3-interacting protein 2	5673
1	1	NaN	NaN	NaN	NaN	NaN	NaN	NaN	NaN	NaN	1	Acetyl (Protein N-term)	13577100	70891000	16817	16079	0.35006	12984	96575	138310000	6	0	0	0	0	0	0	0	0	AASEAAVVSSPSLK	Q8WWH5	TRUB1	Probable tRNA pseudouridine synthase 1	5914
NaN	NaN	NaN	NaN	NaN	NaN	NaN	NaN	NaN	NaN	NaN	NaN	Unmodified	23811700	16517400	21407	22147	0.12125	89011	76209	1054600000	18	0	0	0	0	0	0	0	0	AASEAPEEEVSLPWVHLAYQR	Q63HN8;Q63HN8-4	RNF213	E3 ubiquitin-protein ligase RNF213	4543
NaN	NaN	NaN	NaN	NaN	NaN	NaN	NaN	NaN	NaN	NaN	NaN	Unmodified	93451200	51238200	11239	11826	48766	83265	45027	327410000	8	0	0	0	0	0	0	0	0	AASEFILGK	Q8IXQ6-2;Q8IXQ6-3;Q8IXQ6	PARP9	Poly [ADP-ribose] polymerase 9	5301
NaN	NaN	NaN	NaN	NaN	NaN	NaN	NaN	NaN	NaN	NaN	1	Acetyl (Protein N-term)	92346000	46001200	84134	94917	3466	77923	54399	200430000	9	0	0	0	0	0	0	0	0	AASELYTK	Q9Y4I1-2;Q9Y4I1;Q9Y4I1-3	MYO5A	Unconventional myosin-Va	8621;8622
NaN	NaN	NaN	NaN	NaN	NaN	NaN	NaN	NaN	NaN	NaN	NaN	Unmodified	11605400	54217900	26714	34806	2.9462e-12	17294	70425	689910000	28	0	0	0	0	0	0	0	0	AASENSQDALR	Q13422;Q13422-4;Q13422-3;Q13422-7;Q13422-6;Q13422-5;Q13422-2	IKZF1	DNA-binding protein Ikaros	3594;3595
NaN	1	1	1	NaN	1	1	1	NaN	NaN	NaN	NaN	Acetyl (Protein N-term);Carbamidomethyl (C)	24271600	15876800	20504	20749	0.20904	84933	71202	549410000	14	1	0	0	0	0	0	0	0	AASEVAGVVANAPSPPESSSLCASK	Q8ND24;Q8ND24-2	RNF214	RING finger protein 214	5604
NaN	NaN	NaN	NaN	NaN	NaN	NaN	NaN	NaN	NaN	NaN	NaN	Unmodified	1688920	9209680	1568	17268	46073	42095	29217	102870000	6	0	0	0	0	0	0	0	0	AASFRPGLVSETLSVR	Q9UNS1-2;Q9UNS1	TIMELESS	Protein timeless homolog	8365
NaN	NaN	NaN	NaN	NaN	NaN	NaN	NaN	NaN	NaN	NaN	NaN	Unmodified	32555200	52078100	23901	22919	0.0027359	69482	63048	6146000	1	0	0	0	0	0	0	0	0	AASGEDSTEEALAAAAAPWEGGPVPGVDTSPFAK	Q9Y4E1-4;Q9Y4E1-2;Q9Y4E1;Q9Y4E1-3;Q9Y4E1-6;Q9Y4E1-5;Q5SRD0	FAM21C;FAM21D	WASH complex subunit FAM21C;Putative WASH complex subunit FAM21	8612
NaN	NaN	NaN	NaN	NaN	NaN	NaN	NaN	NaN	NaN	NaN	NaN	Acetyl (Protein N-term)	26851400	13882100	23441	22512	0.07286	69619	62259	160580000	1	0	0	0	0	0	0	0	0	AASGESGTSGGGGSTEEAFMTFYSEVK	O75937	DNAJC8	DnaJ homolog subfamily C member 8	892
1	NaN	1	1	NaN	NaN	NaN	NaN	NaN	1	NaN	1	Acetyl (Protein N-term);Oxidation (M)	27011300	13373500	23649	22015	0.28609	73109	73109	161990000	3	0	0	0	1	0	0	0	0	AASGESGTSGGGGSTEEAFMTFYSEVK	O75937	DNAJC8	DnaJ homolog subfamily C member 8	892
NaN	NaN	NaN	NaN	NaN	NaN	NaN	NaN	NaN	NaN	NaN	NaN	Unmodified	15807300	72530500	14046	14393	4.9117e-189	28532	24797	4086800000	55	0	0	0	0	0	0	0	0	AASGFNAMEDAQTLR	P09525	ANXA4	Annexin A4	1463
NaN	NaN	NaN	NaN	NaN	NaN	NaN	NaN	NaN	NaN	NaN	NaN	Oxidation (M)	15967200	72022000	10067	96434	4.5341e-37	18758	15435	295130000	17	0	0	0	1	0	0	0	0	AASGFNAMEDAQTLR	P09525	ANXA4	Annexin A4	1463
1	NaN	1	1	1	1	1	1	NaN	NaN	1	NaN	Unmodified	17088200	82026800	11703	11711	1.4924e-07	14796	12397	7641000000	45	0	0	0	0	0	0	0	0	AASGFNAMEDAQTLRK	P09525	ANXA4	Annexin A4	1463
NaN	NaN	NaN	NaN	NaN	NaN	NaN	NaN	NaN	NaN	NaN	NaN	Oxidation (M)	17248200	8151830	73797	77006	25993	8414	71348	581830000	21	0	0	0	1	0	0	0	0	AASGFNAMEDAQTLRK	P09525	ANXA4	Annexin A4	1463
1	NaN	1	1	1	1	NaN	1	NaN	NaN	NaN	NaN	Acetyl (Protein N-term)	95249800	49779500	10093	94995	78936	60118	26603	80509000	3	0	0	0	0	0	0	0	0	AASGLDHLK	Q03188;Q03188-2	CENPC	Centromere protein C	3313
NaN	NaN	NaN	NaN	NaN	NaN	NaN	NaN	NaN	NaN	NaN	NaN	Carbamidomethyl (C)	11886500	65364400	16718	18609	26577	67704	5303	343540000	2	1	0	0	0	0	0	0	0	AASGLLSIGLCK	Q96CM8-3;Q96CM8;Q96CM8-2	ACSF2	Acyl-CoA synthetase family member 2, mitochondrial	6232
1	1	1	1	1	1	1	1	NaN	NaN	1	NaN	Acetyl (Protein N-term)	94843300	43348000	31185	31538	1.8938e-23	19545	14343	3283700000	29	0	0	0	0	0	0	0	0	AASGSGMAQK	Q92905	COPS5	COP9 signalosome complex subunit 5	6075
NaN	NaN	NaN	NaN	NaN	NaN	NaN	NaN	1	1	1	NaN	Acetyl (Protein N-term);Oxidation (M)	96442800	42839500	17993	31062	14959	73248	41959	179740000	2	0	0	0	1	0	0	0	0	AASGSGMAQK	Q92905	COPS5	COP9 signalosome complex subunit 5	6075
NaN	NaN	NaN	NaN	NaN	NaN	NaN	NaN	NaN	NaN	NaN	NaN	Acetyl (Protein N-term)	69837100	37113800	44921	50595	10425	74439	27518	1056200000	8	0	0	0	0	0	0	0	0	AASGVPR	Q6ZUJ8	PIK3AP1	Phosphoinositide 3-kinase adapter protein 1	4864
1	NaN	NaN	1	1	1	1	1	1	1	1	1	Unmodified	21000700	7389980	16367	16967	0.00047721	76857	62548	3379300000	42	0	0	0	0	0	0	0	0	AASGYPVKVPLEVQEADEAK	P26640	VARS	Valine--tRNA ligase	2018
NaN	NaN	NaN	NaN	NaN	NaN	NaN	NaN	NaN	NaN	NaN	NaN	Unmodified	31686300	63027200	20549	20136	5.4521e-19	13952	12075	448000000	4	0	0	0	0	0	0	0	0	AASGYPVKVPLEVQEADEAKLQQTEAELR	P26640	VARS	Valine--tRNA ligase	2018
NaN	NaN	NaN	NaN	NaN	NaN	NaN	1	1	1	1	1	Unmodified	10756100	61382800	48481	45752	1.3248e-06	16249	11484	1394300000	9	0	0	0	0	0	0	0	0	AASHLLSIHK	Q8TEQ6	GEMIN5	Gem-associated protein 5	5820
NaN	NaN	NaN	NaN	NaN	NaN	NaN	NaN	NaN	NaN	NaN	NaN	Carbamidomethyl (C)	1968900	89595200	12606	13646	16753	58577	43964	163780000	6	1	0	0	0	0	0	0	0	AASIENVLQDSSPEHCGR	O60291-4;O60291;O60291-3;O60291-2	MGRN1	E3 ubiquitin-protein ligase MGRN1	640
NaN	NaN	NaN	NaN	NaN	NaN	NaN	NaN	NaN	NaN	NaN	NaN	Unmodified	8204440	44430300	73658	73036	39	54157	28048	117290000	1	0	0	0	0	0	0	0	0	AASIFGGAK	P23588;P23588-2	EIF4B	Eukaryotic translation initiation factor 4B	1953
2	2	2	2	2	2	2	2	2	2	2	2	Unmodified	15308200	8154410	10952	1083	5.0849e-53	20664	16064	31273000000	148	0	0	0	0	0	0	0	0	AASIFGGAKPVDTAAR	P23588;P23588-2	EIF4B	Eukaryotic translation initiation factor 4B	1953
1	1	1	1	2	1	2	1	1	1	1	1	Unmodified	11656000	59790300	12744	12397	23561	12492	10003	4692400000	51	0	0	0	0	0	0	0	0	AASITSEVFNK	Q9Y5B9	SUPT16H	FACT complex subunit SPT16	8660
NaN	NaN	NaN	NaN	1	1	1	1	NaN	NaN	NaN	NaN	Unmodified	14966900	68957100	13446	13527	6.2783e-23	17808	16095	602640000	21	0	0	0	0	0	0	0	0	AASIYSSWAEEQR	Q92538-3;Q92538-2;Q92538	GBF1	Golgi-specific brefeldin A-resistance guanine nucleotide exchange factor 1	5985
NaN	NaN	NaN	NaN	NaN	NaN	NaN	NaN	NaN	NaN	NaN	NaN	Unmodified	23471200	11928700	14519	14519	13144	29118	19944	41085000	1	0	0	0	0	0	0	0	0	AASIYSSWAEEQRHLETGGQK	Q92538-3;Q92538-2;Q92538	GBF1	Golgi-specific brefeldin A-resistance guanine nucleotide exchange factor 1	5985
2	2	2	2	2	2	2	2	2	2	2	2	Acetyl (Protein N-term)	3158630	63200400	21204	209	2.1859e-42	14436	13619	8909500000	54	0	0	0	0	0	0	0	0	AASKPVEAAVVAAAVPSSGSGVGGGGTAGPGTGGLPR	O94826	TOMM70A	Mitochondrial import receptor subunit TOM70	929
NaN	NaN	NaN	NaN	NaN	NaN	NaN	NaN	NaN	NaN	NaN	NaN	Carbamidomethyl (C)	88646900	46947200	88493	99513	78618	65777	36879	208440000	7	1	0	0	0	0	0	0	0	AASLCLPR	Q99571;Q99571-2;Q99571-3	P2RX4	P2X purinoceptor 4	6679
1	1	1	1	NaN	NaN	NaN	NaN	1	1	2	NaN	Unmodified	10765500	54620200	7257	63878	48663	74165	45247	227560000	6	0	0	0	0	0	0	0	0	AASLDSVATSR	Q9Y2J4-2;Q9Y2J4-3;Q9Y2J4;Q9Y2J4-4	AMOTL2	Angiomotin-like protein 2	8475;8476
1	1	1	1	1	1	1	1	NaN	1	1	1	Unmodified	15508200	81918900	22298	22287	6.5744e-14	15804	66175	1456400000	23	0	0	0	0	0	0	0	0	AASLEAVSYAIDTLK	O96007	MOCS2	Molybdopterin synthase catalytic subunit	1133
NaN	NaN	1	NaN	NaN	NaN	1	NaN	1	1	NaN	1	Unmodified	10455700	56554000	10071	10689	2071	89698	50726	707990000	21	0	0	0	0	0	0	0	0	AASLELSEVK	Q08378;Q08378-2	GOLGA3	Golgin subfamily A member 3	3409
1	1	1	1	1	1	1	1	1	1	1	1	Unmodified	14296700	67252400	14753	14527	3.7299e-08	16163	13828	2311400000	48	0	0	0	0	0	0	0	0	AASLEYDYETIR	Q96N66;Q96N66-2;Q96N66-3	MBOAT7	Lysophospholipid acyltransferase 7	6516
NaN	NaN	NaN	NaN	NaN	NaN	NaN	NaN	NaN	NaN	NaN	NaN	Carbamidomethyl (C)	28784500	45349400	23769	24311	4.8607e-07	1113	10435	340980000	4	1	0	0	0	0	0	0	0	AASLGLLQFPILNASVDENCQNITYK	P11182	DBT	Lipoamide acyltransferase component of branched-chain alpha-keto acid dehydrogenase complex, mitochondrial	1560
2	1	2	2	1	2	1	1	1	1	1	1	Unmodified	10495100	51015100	20917	2019	0.0003417	14894	12169	19805000000	48	0	0	0	0	0	0	0	0	AASLGSSQSSR	P20810-10;P20810-6;P20810-9;P20810-7;P20810-5	CAST	Calpastatin	1869;1870
NaN	NaN	NaN	NaN	NaN	NaN	NaN	NaN	NaN	NaN	NaN	NaN	Unmodified	99855100	55089300	25776	33587	0.024709	15234	97791	3357000000	37	0	0	0	0	0	0	0	0	AASLKEPGAR	Q9Y3L3;Q9Y3L3-2	SH3BP1	SH3 domain-binding protein 1	8575
2	2	1	1	2	2	2	1	NaN	NaN	1	NaN	Carbamidomethyl (C)	15128900	89493700	25446	2509	2.1599e-106	24508	22945	1434300000	58	1	0	0	0	0	0	0	0	AASLLLEILGLLCK	Q04637-3;Q04637;Q04637-9;Q04637-5;Q04637-6;Q04637-8;Q04637-7;Q04637-4	EIF4G1	Eukaryotic translation initiation factor 4 gamma 1	3326;3328;3327
1	2	1	1	2	2	2	2	NaN	1	2	NaN	Unmodified	11325500	54726400	225	24283	2.2865e-155	2886	23674	13190000000	59	0	0	0	0	0	0	0	0	AASLTEDRDR	Q04637-3;Q04637;Q04637-9;Q04637-5;Q04637-6;Q04637-8;Q04637-7;Q04637-4	EIF4G1	Eukaryotic translation initiation factor 4 gamma 1	3326;3328;3327
1	1	1	1	NaN	NaN	NaN	NaN	1	1	1	1	Unmodified	13456700	66983900	22906	73695	83678	90913	36847	347420000	3	0	0	0	0	0	0	0	0	AASLTEDRDRGR	Q04637-3;Q04637;Q04637-9;Q04637-5;Q04637-6;Q04637-8;Q04637-7;Q04637-4	EIF4G1	Eukaryotic translation initiation factor 4 gamma 1	3326;3328;3327
NaN	NaN	NaN	NaN	NaN	NaN	NaN	NaN	NaN	NaN	NaN	NaN	Unmodified	10325200	51748500	85993	86719	33632	69812	47726	60404000	1	0	0	0	0	0	0	0	0	AASLTMHFR	O15061;O15061-2;O15061-3	SYNM	Synemin	410
2	2	2	2	2	2	2	1	2	1	1	1	Acetyl (Protein N-term)	68639600	39629	95603	92591	0.17733	15002	4704	4479100000	12	0	0	0	0	0	0	0	0	AASLVGK	Q9BY32;Q9BY32-3	ITPA	Inosine triphosphate pyrophosphatase	7008
1	1	1	1	1	1	1	1	2	1	2	2	Acetyl (Protein N-term)	81449100	49125300	62852	61424	33932	86472	52659	4027500000	35	0	0	0	0	0	0	0	0	AASLVGKK	Q9BY32;Q9BY32-3	ITPA	Inosine triphosphate pyrophosphatase	7008
NaN	1	1	NaN	1	NaN	NaN	NaN	NaN	NaN	NaN	NaN	Unmodified	26512600	26094200	11247	11862	84279	54605	48172	277310000	9	0	0	0	0	0	0	0	0	AASMDPPRATEPVATSNPAGDPVGSTR	Q27J81-2;Q27J81	INF2	Inverted formin-2	4153
NaN	NaN	NaN	NaN	NaN	NaN	NaN	NaN	1	1	1	1	Oxidation (M)	26672600	25585700	11904	10812	4.3027e-07	10964	97793	183460000	4	0	0	0	1	0	0	0	0	AASMDPPRATEPVATSNPAGDPVGSTR	Q27J81-2;Q27J81	INF2	Inverted formin-2	4153
1	1	1	1	NaN	NaN	NaN	NaN	NaN	NaN	NaN	NaN	Carbamidomethyl (C)	17598900	89270500	23711	24574	7.1677e-14	15804	14179	498210000	10	1	0	0	0	0	0	0	0	AASNCGIVESILNWVK	Q02880-2;Q02880	TOP2B	DNA topoisomerase 2-beta	3301
NaN	NaN	NaN	NaN	NaN	NaN	NaN	NaN	NaN	NaN	NaN	NaN	Carbamidomethyl (C);Oxidation (K);Oxidation (W)	17918800	88253400	23809	2541	18466	49423	35004	31076000	2	1	0	1	0	0	1	0	0	AASNCGIVESILNWVK	Q02880-2;Q02880	TOP2B	DNA topoisomerase 2-beta	3301
NaN	NaN	NaN	NaN	NaN	NaN	NaN	NaN	NaN	NaN	NaN	NaN	Unmodified	21290700	65400800	22112	22394	8.2367e-14	20527	15945	654140000	18	0	0	0	0	0	0	0	0	AASNIIFSNGNLDPWAGGGIR	Q9UHL4	DPP7	Dipeptidyl peptidase 2	8137
2	2	2	2	NaN	NaN	NaN	NaN	2	2	2	2	Unmodified	11785800	57923300	34793	19187	27426	90108	54597	10515000000	11	0	0	0	0	0	0	0	0	AASNLRDNYR	P30101	PDIA3	Protein disulfide-isomerase A3	2123
NaN	NaN	NaN	NaN	NaN	NaN	NaN	NaN	NaN	NaN	NaN	NaN	Unmodified	86143800	43783700	35392	39369	43911	85212	24424	1672000000	10	0	0	0	0	0	0	0	0	AASNMALGK	P53041	PPP5C	Serine/threonine-protein phosphatase 5	2770
NaN	NaN	NaN	NaN	NaN	NaN	NaN	NaN	1	NaN	1	1	Oxidation (M)	87743300	43275200	22186	69318	16541	57177	30215	56737000	1	0	0	0	1	0	0	0	0	AASNMALGK	P53041	PPP5C	Serine/threonine-protein phosphatase 5	2770
1	2	1	2	2	2	2	2	NaN	NaN	NaN	NaN	Carbamidomethyl (C)	23211500	1507870	22239	20714	0.22903	85573	71918	847500000	5	1	0	0	0	0	0	0	0	AASPLGSPELCPSALHGLSQAMK	Q5VW36	FOCAD	Focadhesin	4513
NaN	NaN	NaN	NaN	1	1	1	1	NaN	1	NaN	NaN	Carbamidomethyl (C)	19609100	90612300	14652	14147	0.10835	10289	8774	578880000	12	1	0	0	0	0	0	0	0	AASPQDLAGGYTSSLACHR	P51948;P51948-2	MNAT1	CDK-activating kinase assembly factor MAT1	2723
1	1	1	1	NaN	NaN	NaN	NaN	1	NaN	NaN	NaN	Carbamidomethyl (C)	30513000	29811500	22539	22945	1.2352e-06	10645	95645	676500000	9	1	0	0	0	0	0	0	0	AASPSELTCPPGWEWEDDAWSYDINR	Q9NZM1-6;Q9NZM1;Q9NZM1-3;Q9NZM1-2;Q9NZM1-5	MYOF	Myoferlin	7913
NaN	1	1	NaN	1	1	1	1	NaN	1	1	1	Acetyl (Protein N-term)	11325200	5182720	11259	11569	0.058595	14303	96663	1066200000	25	0	0	0	0	0	0	0	0	AASQAVEEMR	O15160;O15160-2	POLR1C	DNA-directed RNA polymerases I and III subunit RPAC1	431
1	1	1	1	1	NaN	1	NaN	NaN	NaN	NaN	1	Acetyl (Protein N-term);Oxidation (M)	11485100	51318700	59972	53189	0.0026235	14669	97597	349030000	11	0	0	0	1	0	0	0	0	AASQAVEEMR	O15160;O15160-2	POLR1C	DNA-directed RNA polymerases I and III subunit RPAC1	431
1	1	1	1	1	1	1	1	1	1	1	1	Unmodified	14967600	75832000	10856	97343	0.029906	13217	11139	184420000	9	0	0	0	0	0	0	0	0	AASQGSDSPLLPAQR	Q5TCZ1-3;Q5TCZ1;Q5TCZ1-2	SH3PXD2A	SH3 and PX domain-containing protein 2A	4471
NaN	NaN	NaN	1	NaN	NaN	NaN	NaN	1	1	1	NaN	Unmodified	10225100	51450800	34315	37692	19009	95502	49784	1031900000	7	0	0	0	0	0	0	0	0	AASQGYTVAR	Q9UBV2	SEL1L	Protein sel-1 homolog 1	8065
NaN	NaN	NaN	NaN	NaN	NaN	NaN	NaN	NaN	NaN	NaN	NaN	Unmodified	21650200	23655200	14968	14348	25287	35421	19115	93212000	6	0	0	0	0	0	0	0	0	AASQILENGEEAPGPDPSLDR	Q8IYJ3;Q8IYJ3-2	SYTL1	Synaptotagmin-like protein 1	5333
1	1	1	NaN	1	1	1	NaN	1	1	NaN	NaN	Carbamidomethyl (C)	11735900	5924400	80631	76519	41885	99139	76399	236610000	8	1	0	0	0	0	0	0	0	AASQINVCGVR	Q14678-2;Q14678	KANK1	KN motif and ankyrin repeat domain-containing protein 1	3815
NaN	NaN	NaN	NaN	NaN	NaN	NaN	NaN	NaN	NaN	NaN	NaN	Unmodified	12705900	59019200	19558	28209	5.4926e-11	16464	13446	25407000000	32	0	0	0	0	0	0	0	0	AASQPPNSSEAGR	Q9UI08-2;Q9UI08-5			8157
1	1	1	1	1	1	1	1	1	1	1	1	Unmodified	11986200	61936700	53239	52608	0.82173	11702	93594	5628900000	50	0	0	0	0	0	0	0	0	AASQPTSLAPEK	Q96N66;Q96N66-2	MBOAT7	Lysophospholipid acyltransferase 7	6516
NaN	NaN	NaN	NaN	NaN	NaN	NaN	NaN	1	NaN	1	1	Unmodified	17258900	88972800	12009	1053	14042	56959	46474	122590000	2	0	0	0	0	0	0	0	0	AASQPTSLAPEKLREE	Q96N66;Q96N66-2	MBOAT7	Lysophospholipid acyltransferase 7	6516
NaN	NaN	NaN	NaN	NaN	NaN	NaN	NaN	NaN	NaN	NaN	NaN	Unmodified	98253100	53082600	14177	22918	10136	84213	48701	8060700000	28	0	0	0	0	0	0	0	0	AASQRPPTR	Q6ZUJ8;Q6ZUJ8-2;Q6ZUJ8-3	PIK3AP1	Phosphoinositide 3-kinase adapter protein 1	4864
NaN	NaN	NaN	NaN	NaN	NaN	NaN	NaN	NaN	NaN	NaN	NaN	Unmodified	11305600	5567660	64424	76112	27421	10552	74449	0	5	0	0	0	0	0	0	0	0	AASQSDKPAEK	Q9UI08-2;Q9UI08-5			8157
1	1	1	1	1	1	1	1	1	1	1	1	Unmodified	22812900	28931200	248	24826	2.0918e-07	13481	12611	4512600000	81	0	0	0	0	0	0	0	0	AASQSTQVPTITEGVAAALLLLK	Q92616	GCN1L1	Translational activator GCN1	6015
NaN	NaN	NaN	NaN	NaN	NaN	NaN	NaN	NaN	NaN	NaN	NaN	Acetyl (Protein N-term);Carbamidomethyl (C)	26172400	24422900	21105	22308	0.029649	92886	78111	315470000	6	1	0	0	0	0	0	0	0	AASQTSQTVASHVPFADLCSTLER	P49917	LIG4	DNA ligase 4	2623
1	1	NaN	1	1	NaN	1	1	1	1	1	1	Acetyl (Protein N-term)	94349700	4974610	12129	1102	2071	761	44164	145180000	9	0	0	0	0	0	0	0	0	AASQVLGEK	Q9Y5Z9-2;Q9Y5Z9	UBIAD1	UbiA prenyltransferase domain-containing protein 1	8705
1	1	1	1	NaN	1	NaN	1	1	1	1	NaN	Unmodified	11785300	53161400	52311	52148	5.8206e-16	16965	11322	2965900000	29	0	0	0	0	0	0	0	0	AASSAAQGAFQGN	O15127	SCAMP2	Secretory carrier-associated membrane protein 2	425
NaN	NaN	NaN	NaN	NaN	NaN	NaN	NaN	NaN	NaN	NaN	NaN	Acetyl (Protein N-term);Oxidation (K);Oxidation (W) to Kynurenin	11515500	54586700	24365	32486	16298	43246	27044	31875000	0	0	0	1	0	0	0	1	0	AASSISSPWGK	Q9BVC6	TMEM109	Transmembrane protein 109	6930
NaN	NaN	NaN	NaN	NaN	NaN	NaN	NaN	NaN	NaN	NaN	NaN	Unmodified	10585600	56078900	18407	19311	7.294e-12	17298	10856	1179400000	12	0	0	0	0	0	0	0	0	AASSKPEEIK	O60563	CCNT1	Cyclin-T1	679
NaN	NaN	1	1	1	1	1	1	NaN	1	NaN	NaN	Acetyl (Protein N-term)	87444000	43961100	60446	48818	15716	56721	2152	79541000	2	0	0	0	0	0	0	0	0	AASSLEQK	O14733;O14733-4;O14733-3;O14733-2	MAP2K7	Dual specificity mitogen-activated protein kinase kinase 7	345
1	NaN	NaN	1	1	1	NaN	1	NaN	NaN	NaN	1	Unmodified	16057800	78459400	87132	90341	0.002102	16069	1332	356500000	14	0	0	0	0	0	0	0	0	AASSLNLSNGETESVK	O95819;O95819-3;O95819-4;O95819-2;O95819-5	MAP4K4	Mitogen-activated protein kinase kinase kinase kinase 4	1105
NaN	NaN	NaN	NaN	NaN	NaN	NaN	NaN	NaN	NaN	NaN	NaN	Unmodified	23201100	11241100	14554	16407	17229	39223	30623	185950000	5	0	0	0	0	0	0	0	0	AASSPDGFFWTQGSPKPGTASPK	Q86YV5	SGK223	Tyrosine-protein kinase SgK223	5195
NaN	1	1	1	1	NaN	1	1	NaN	NaN	NaN	NaN	Acetyl (Protein N-term)	13196300	63172200	14708	73669	51281	62088	38412	556750000	5	0	0	0	0	0	0	0	0	AASSSGEKEKER	Q9NPJ6	MED4	Mediator of RNA polymerase II transcription subunit 4	7532
NaN	NaN	NaN	NaN	NaN	NaN	NaN	NaN	NaN	NaN	NaN	NaN	Unmodified	15307300	72741400	37561	44232	3.5932e-20	1666	13027	713100000	26	0	0	0	0	0	0	0	0	AASSSSPGSPVASSPSR	Q92538-3;Q92538-2;Q92538	GBF1	Golgi-specific brefeldin A-resistance guanine nucleotide exchange factor 1	5985
NaN	NaN	NaN	NaN	NaN	NaN	NaN	NaN	NaN	NaN	NaN	NaN	Carbamidomethyl (C)	25051500	15139200	35135	41831	0.62578	79426	63411	138940000	1	1	0	0	0	0	0	0	0	AASSTSQSGLSNSSHNCSNKPSIGK	Q9BYI3;Q9BYI3-2	FAM126A	Hyccin	7026
NaN	NaN	NaN	1	NaN	NaN	NaN	NaN	NaN	NaN	NaN	NaN	Unmodified	88549200	4919810	50015	56214	43965	12213	5213	841490000	1	0	0	0	0	0	0	0	0	AASSVPNLK	Q66K74-2;Q66K74	MAP1S	Microtubule-associated protein 1S;MAP1S heavy chain;MAP1S light chain	4553
NaN	1	1	NaN	1	1	1	1	1	NaN	NaN	1	Acetyl (Protein N-term)	71736600	36571800	21637	88011	10486	10169	24317	321760000	1	0	0	0	0	0	0	0	0	AASTAAGK	Q9BZJ0-2	CRNKL1	Crooked neck-like protein 1	7060
1	NaN	1	1	NaN	1	1	NaN	1	NaN	NaN	NaN	Unmodified	27053500	35080300	22948	21052	10429	33676	26316	170920000	1	0	0	0	0	0	0	0	0	AASTAPSSTSTPAASSAGLIYIDPSNLR	O95071-2;O95071	UBR5	E3 ubiquitin-protein ligase UBR5	979
1	1	2	1	1	1	2	2	1	2	2	2	Acetyl (Protein N-term)	1179640	63602000	29115	30601	4.67e-30	19291	12068	11222000000	92	0	0	0	0	0	0	0	0	AASTASHRPIK	P41236;Q6NXS1	PPP1R2;PPP1R2P3	Protein phosphatase inhibitor 2;Protein phosphatase inhibitor 2-like protein 3	2375
NaN	NaN	NaN	NaN	NaN	NaN	NaN	NaN	NaN	NaN	NaN	NaN	Acetyl (Protein N-term)	29305100	50592300	25052	24036	0.00012718	95823	87204	117850000	2	0	0	0	0	0	0	0	0	AASTSMVPVAVTAAVAPVLSINSDFSDLR	Q9UJX2;Q9UJX2-2	CDC23	Cell division cycle protein 23 homolog	8205
NaN	NaN	NaN	NaN	NaN	NaN	NaN	NaN	NaN	NaN	NaN	NaN	Acetyl (Protein N-term);Oxidation (M)	29465000	50083800	24695	24437	0.11574	71085	59119	33939000	1	0	0	0	1	0	0	0	0	AASTSMVPVAVTAAVAPVLSINSDFSDLR	Q9UJX2;Q9UJX2-2	CDC23	Cell division cycle protein 23 homolog	8205
NaN	NaN	NaN	NaN	NaN	NaN	NaN	NaN	NaN	NaN	NaN	NaN	Acetyl (Protein N-term)	33007300	72754300	24772	24785	0.013919	64532	54987	43494000	2	0	0	0	0	0	0	0	0	AASTSMVPVAVTAAVAPVLSINSDFSDLREIK	Q9UJX2;Q9UJX2-2	CDC23	Cell division cycle protein 23 homolog	8205
NaN	NaN	NaN	2	1	2	1	1	1	1	NaN	1	Acetyl (Protein N-term)	80139800	39808100	38835	38136	18313	14854	54138	6117900000	19	0	0	0	0	0	0	0	0	AASVEQR	Q96IU4	ABHD14B	Alpha/beta hydrolase domain-containing protein 14B	6408
NaN	1	1	1	NaN	NaN	NaN	1	NaN	NaN	NaN	NaN	Carbamidomethyl (C)	20639800	98086800	22882	22578	0.14511	10105	90011	261140000	3	1	0	0	0	0	0	0	0	AASVFVLYATSCANNFAMK	Q9NRF9	POLE3	DNA polymerase epsilon subunit 3	7609
1	NaN	NaN	NaN	NaN	NaN	NaN	NaN	NaN	1	1	1	Carbamidomethyl (C);Oxidation (M)	20799800	97578200	22466	22105	0.15598	10058	10058	384930000	4	1	0	0	1	0	0	0	0	AASVFVLYATSCANNFAMK	Q9NRF9	POLE3	DNA polymerase epsilon subunit 3	7609
2	2	2	2	2	2	2	2	1	1	1	1	Unmodified	18348400	84456900	41443	35836	5.3465e-120	19347	17748	4852400000	42	0	0	0	0	0	0	0	0	AASVHTVGEDTEETPHR	Q99575	POP1	Ribonucleases P/MRP protein subunit POP1	6681
1	1	1	1	1	1	1	1	NaN	1	1	1	Unmodified	67040100	40137500	35687	25864	23457	86512	35476	2215800000	4	0	0	0	0	0	0	0	0	AASVPVK	Q13428;Q13428-4;Q13428-2;Q13428-5;Q13428-3;Q13428-8;Q13428-7	TCOF1	Treacle protein	3600;3601;3602
NaN	NaN	NaN	NaN	NaN	NaN	NaN	NaN	NaN	NaN	NaN	NaN	Unmodified	19331000	9966100	14323	13872	79652	48354	39191	904720000	3	0	0	0	0	0	0	0	0	AASVPVKGSLGQGTAPVLPGK	Q13428;Q13428-4;Q13428-2;Q13428-5;Q13428-3;Q13428-8;Q13428-7	TCOF1	Treacle protein	3600;3601;3602
NaN	NaN	NaN	NaN	NaN	NaN	NaN	NaN	NaN	NaN	NaN	NaN	Unmodified	25443800	37741600	24092	24516	8.658e-07	10645	97602	670040000	17	0	0	0	0	0	0	0	0	AASVRPVLDIYSASGMPLASLLWK	Q9H269;Q9H269-2	VPS16	Vacuolar protein sorting-associated protein 16 homolog	7214
1	NaN	1	1	NaN	1	1	NaN	NaN	1	NaN	NaN	Carbamidomethyl (C)	76138500	38540800	24032	27707	25765	57102	2221	859550000	16	1	0	0	0	0	0	0	0	AASVVCR	P31930	UQCRC1	Cytochrome b-c1 complex subunit 1, mitochondrial	2178
1	1	1	1	1	1	1	1	1	1	1	1	Unmodified	14338600	86060000	16852	17276	0.077321	12375	11151	584760000	25	0	0	0	0	0	0	0	0	AASVVQPQPLVVVK	O60885	BRD4	Bromodomain-containing protein 4	720
1	1	1	1	1	1	1	1	1	1	1	1	Unmodified	18200400	40749200	14584	14796	22731	63691	5591	1143800000	11	0	0	0	0	0	0	0	0	AASVVQPQPLVVVKEEK	O60885	BRD4	Bromodomain-containing protein 4	720
NaN	NaN	NaN	NaN	NaN	NaN	NaN	NaN	NaN	NaN	NaN	NaN	Unmodified	87340500	40547400	80172	90391	45188	55676	39522	194930000	1	0	0	0	0	0	0	0	0	AASYFGMK	O95470	SGPL1	Sphingosine-1-phosphate lyase 1	1055
1	1	1	1	1	1	1	1	1	1	1	1	Unmodified	15646600	66414500	24976	16339	0.88915	10233	84666	411500000	13	0	0	0	0	0	0	0	0	AASYTEEDENHTAK	Q14126	DSG2	Desmoglein-2	3724
1	1	1	1	1	2	1	1	1	1	1	2	Unmodified	10365200	51892400	58828	57442	0.28024	1459	10767	21795000000	36	0	0	0	0	0	0	0	0	AATAAADFTAK	Q9Y3F4;Q9Y3F4-2	STRAP	Serine-threonine kinase receptor-associated protein	8572
1	2	2	1	2	1	1	2	NaN	NaN	NaN	NaN	Acetyl (Protein N-term)	33097100	70522800	25638	24257	0	34635	32379	637390000	12	0	0	0	0	0	0	0	0	AATAAAVVAEEDTELRDLLVQTLENSGVLNR	O95684-2;O95684	FGFR1OP	FGFR1 oncogene partner	1079
1	NaN	NaN	NaN	1	1	1	1	1	1	1	NaN	Acetyl (Protein N-term)	14857100	70595000	15346	14436	2.7905e-18	20093	14844	350110000	18	0	0	0	0	0	0	0	0	AATAAEAVASGSGEPR	Q9NWT6	HIF1AN	Hypoxia-inducible factor 1-alpha inhibitor	7787
NaN	NaN	NaN	NaN	NaN	NaN	NaN	NaN	NaN	NaN	NaN	NaN	Acetyl (Protein N-term)	31955100	50686300	21591	21089	3.0055e-37	12903	11241	546270000	4	0	0	0	0	0	0	0	0	AATAAEAVASGSGEPREEAGALGPAWDESQLR	Q9NWT6	HIF1AN	Hypoxia-inducible factor 1-alpha inhibitor	7787
1	1	1	1	1	1	1	NaN	1	1	1	1	Carbamidomethyl (C)	10685100	50625100	13434	13376	19625	10557	85864	1144900000	28	1	0	0	0	0	0	0	0	AATACFGFPK	Q9UJA5;Q9UJA5-2;Q9UJA5-3;Q9UJA5-4	TRMT6	tRNA (adenine(58)-N(1))-methyltransferase non-catalytic subunit TRM6	8192
1	NaN	1	1	NaN	NaN	NaN	1	1	1	1	1	Unmodified	92447800	47772800	23119	24685	21316	89296	40734	1174300000	28	0	0	0	0	0	0	0	0	AATAGPPNAR	Q9UPT8	ZC3H4	Zinc finger CCCH domain-containing protein 4	8390
2	2	2	2	2	2	2	2	2	2	2	2	Unmodified	10146100	6073450	60202	59385	2.807e-16	19002	10545	35146000000	113	0	0	0	0	0	0	0	0	AATALKDVVK	Q15084-3;Q15084;Q15084-4;Q15084-5;Q15084-2	PDIA6	Protein disulfide-isomerase A6	3907
NaN	NaN	NaN	1	NaN	NaN	NaN	NaN	NaN	NaN	NaN	NaN	Acetyl (Protein N-term)	11976700	67173700	22966	23201	24379	79974	4941	88978000	3	0	0	0	0	0	0	0	0	AATALLEAGLAR	Q8WUK0-2;Q8WUK0;Q8WUK0-3	PTPMT1	Phosphatidylglycerophosphatase and protein-tyrosine phosphatase 1	5868
2	2	2	2	2	2	2	2	2	1	1	1	Unmodified	34697400	73652800	24693	24642	6.6589e-132	23474	23474	26750000000	100	0	0	0	0	0	0	0	0	AATAPLLEAVDNLSAFASNPEFSSIPAQISPEGR	Q9Y490	TLN1	Talin-1	8599
NaN	NaN	NaN	NaN	NaN	NaN	NaN	NaN	NaN	NaN	NaN	NaN	Acetyl (Protein N-term)	14596700	66514800	27461	27686	39342	69578	45234	73201000	0	0	0	0	0	0	0	0	0	AATAREDGASGQER	Q96PM5-5;Q96PM5-3;Q96PM5-4;Q96PM5-2;Q96PM5;Q96PM5-8;Q96PM5-7	RCHY1	RING finger and CHY zinc finger domain-containing protein 1	6546
NaN	1	1	1	1	NaN	1	NaN	1	1	1	1	Oxidation (K)	11615600	56258000	27285	16715	28912	83948	39229	1982300000	2	0	0	1	0	0	0	0	0	AATASAGAGGIDGK	Q02978;Q02978-2	SLC25A11	Mitochondrial 2-oxoglutarate/malate carrier protein	3303
2	1	1	1	1	1	1	1	3	1	1	2	Acetyl (Protein N-term)	14407300	732105	62944	62741	8.7516e-80	22424	14002	18185000000	74	0	0	0	0	0	0	0	0	AATASAGAGGIDGKPR	Q02978;Q02978-2	SLC25A11	Mitochondrial 2-oxoglutarate/malate carrier protein	3303
NaN	NaN	NaN	NaN	NaN	NaN	NaN	NaN	NaN	NaN	NaN	NaN	Acetyl (Protein N-term)	14007100	7147240	95005	10597	13392	96626	66014	47114000	2	0	0	0	0	0	0	0	0	AATASAGVPATVSEK	O60518	RANBP6	Ran-binding protein 6	674
NaN	NaN	NaN	NaN	NaN	NaN	NaN	NaN	NaN	NaN	NaN	NaN	Acetyl (Protein N-term)	29605200	52435100	2444	25591	1.2697e-10	10483	87758	209730000	7	0	0	0	0	0	0	0	0	AATAVAAAVAGTESAQGPPGPAASLELWLNK	Q9UJY4	GGA2	ADP-ribosylation factor-binding protein GGA2	8210
NaN	NaN	NaN	NaN	NaN	NaN	NaN	NaN	NaN	NaN	NaN	NaN	Acetyl (Protein N-term)	75839200	39226700	59107	639	14751	66087	19717	485490000	12	0	0	0	0	0	0	0	0	AATDIAR	Q14141-2;Q14141-4;Q14141;Q14141-3	2006-09-01	Septin-6	3727
1	1	1	1	1	1	1	NaN	NaN	NaN	NaN	NaN	Acetyl (Protein N-term)	81639800	39774700	71775	65504	70949	86512	14491	548090000	14	0	0	0	0	0	0	0	0	AATDLER	Q92599-2;Q92599-4;Q92599	2008-09-01	Septin-8	6005
NaN	NaN	NaN	NaN	NaN	NaN	NaN	NaN	NaN	NaN	NaN	NaN	Unmodified	88845500	45526100	29732	30624	14743	66351	81573	1428900000	3	0	0	0	0	0	0	0	0	AATEALGEK	Q6WCQ1-2;Q6WCQ1;Q6WCQ1-3	MPRIP	Myosin phosphatase Rho-interacting protein	4796
1	1	1	1	1	1	NaN	1	NaN	NaN	NaN	NaN	Unmodified	23401200	11550700	17454	17888	3.4199e-07	17788	15663	611420000	5	0	0	0	0	0	0	0	0	AATEALGEKSPDSATVSGYDIMK	Q6WCQ1-2;Q6WCQ1;Q6WCQ1-3	MPRIP	Myosin phosphatase Rho-interacting protein	4796
1	1	1	1	NaN	NaN	NaN	NaN	1	1	1	1	Oxidation (M)	23561100	11042100	14987	13724	0.085664	9201	9201	312130000	8	0	0	0	1	0	0	0	0	AATEALGEKSPDSATVSGYDIMK	Q6WCQ1-2;Q6WCQ1;Q6WCQ1-3	MPRIP	Myosin phosphatase Rho-interacting protein	4796
NaN	1	1	1	1	NaN	1	NaN	NaN	NaN	NaN	NaN	2 Carbamidomethyl (C)	14856100	60842600	99614	10069	0.0050247	13182	11459	723720000	29	2	0	0	0	0	0	0	0	AATECMCNLAMSK	Q9H3U1;Q9H3U1-3;Q9H3U1-2	UNC45A	Protein unc-45 homolog A	7262;7263
NaN	NaN	NaN	NaN	NaN	NaN	NaN	NaN	NaN	NaN	NaN	NaN	2 Carbamidomethyl (C);2 Oxidation (M)	15176000	59825500	40571	30547	60042	54286	4133	25428000	1	2	0	0	2	0	0	0	0	AATECMCNLAMSK	Q9H3U1;Q9H3U1-3;Q9H3U1-2	UNC45A	Protein unc-45 homolog A	7262;7263
NaN	NaN	NaN	NaN	NaN	NaN	NaN	NaN	NaN	NaN	NaN	NaN	2 Carbamidomethyl (C);Oxidation (M)	15016000	60334100	67719	7243	23815	40154	2501	7437000	0	2	0	0	1	0	0	0	0	AATECMCNLAMSK	Q9H3U1;Q9H3U1-3;Q9H3U1-2	UNC45A	Protein unc-45 homolog A	7262;7263
NaN	1	NaN	1	NaN	NaN	1	1	NaN	NaN	NaN	NaN	Acetyl (Protein N-term)	23331200	12476600	18119	18772	2598	73405	55347	709990000	12	0	0	0	0	0	0	0	0	AATEDERLAGSGEGERLDFLR	P53609;P53609-2	PGGT1B	Geranylgeranyl transferase type-1 subunit beta	2783
1	1	1	1	1	1	1	1	1	1	1	1	Unmodified	10585600	56078900	79382	76261	12896	95741	71587	700970000	26	0	0	0	0	0	0	0	0	AATEELLANK	P82094;P82094-2	TMF1	TATA element modulatory factor	3163
NaN	NaN	NaN	1	1	1	1	1	NaN	NaN	NaN	NaN	Acetyl (Protein N-term)	35567100	70835600	11841	11289	9.254e-11	89659	84229	537430000	31	0	0	0	0	0	0	0	0	AATEGVGEAAQGGEPGQPAQPPPQPHPPPPQQQHK	P49354;P49354-2	FNTA	Protein farnesyltransferase/geranylgeranyltransferase type-1 subunit alpha	2565
NaN	NaN	1	NaN	1	NaN	NaN	1	NaN	NaN	NaN	NaN	Unmodified	35147000	69779200	11015	94014	0.0039769	64532	56196	30968000	1	0	0	0	0	0	0	0	0	AATEGVGEAAQGGEPGQPAQPPPQPHPPPPQQQHK	P49354;P49354-2	FNTA	Protein farnesyltransferase/geranylgeranyltransferase type-1 subunit alpha	2565
1	1	1	1	1	1	1	1	1	1	1	1	Unmodified	10685900	59275800	10246	98789	0.25539	14193	10554	1172100000	20	0	0	0	0	0	0	0	0	AATENIPVVR	Q6P1J9	CDC73	Parafibromin	4669
NaN	NaN	NaN	NaN	NaN	NaN	NaN	NaN	NaN	NaN	NaN	NaN	Unmodified	26882800	284714	18865	18943	2.6829e-06	10651	88602	150190000	2	0	0	0	0	0	0	0	0	AATEVSKELSESQVHMMAAAVADGTR	Q02952;Q02952-3;Q02952-2	AKAP12	A-kinase anchor protein 12	3302
1	1	NaN	NaN	1	1	1	1	NaN	NaN	NaN	NaN	Carbamidomethyl (C)	12986300	63290800	19495	2029	14244	97472	72653	3873200000	28	1	0	0	0	0	0	0	0	AATFFGCIGIDK	P55263;P55263-2;P55263-3;P55263-4	ADK	Adenosine kinase	2860;2861
NaN	NaN	NaN	NaN	NaN	NaN	NaN	NaN	NaN	NaN	NaN	NaN	Carbamidomethyl (C)	19860300	28469900	23097	23414	2.0661e-12	16294	13301	724970000	5	1	0	0	0	0	0	0	0	AATFFGCIGIDKFGEILK	P55263;P55263-2;P55263-3;P55263-4	ADK	Adenosine kinase	2860;2861
1	1	1	1	1	1	1	1	1	1	1	1	Acetyl (Protein N-term)	11095800	57571100	23216	22947	0.14544	15144	11764	4573900000	51	0	0	0	0	0	0	0	0	AATFFGEVVK	O95456;O95456-2	PSMG1	Proteasome assembly chaperone 1	1053
NaN	NaN	NaN	NaN	NaN	NaN	NaN	NaN	NaN	NaN	NaN	NaN	Acetyl (Protein N-term);Oxidation (C);Oxidation (K);Oxidation (P)	15847600	76062800	23328	2313	91778	76282	50163	13000000	1	0	1	1	0	1	0	0	0	AATFFGEVVKAPCR	O95456;O95456-2	PSMG1	Proteasome assembly chaperone 1	1053
1	1	1	1	1	1	NaN	NaN	1	2	1	1	Acetyl (Protein N-term);Carbamidomethyl (C)	15938000	79734800	23765	22116	12139	61435	42763	941400000	6	1	0	0	0	0	0	0	0	AATFFGEVVKAPCR	O95456;O95456-2	PSMG1	Proteasome assembly chaperone 1	1053
3	3	3	3	3	3	2	3	3	3	2	3	Unmodified	21181400	13610600	24344	23984	1.5345e-100	26615	23385	21348000000	74	0	0	0	0	0	0	0	0	AATFGLILDDVSLTHLTFGK	P35232	PHB	Prohibitin	2251
NaN	NaN	NaN	NaN	NaN	NaN	NaN	NaN	1	1	1	1	Unmodified	31226200	61758200	24081	23906	1.0075e-35	17198	14484	11069000000	10	0	0	0	0	0	0	0	0	AATFGLILDDVSLTHLTFGKEFTEAVEAK	P35232	PHB	Prohibitin	2251
NaN	NaN	NaN	NaN	NaN	NaN	NaN	NaN	NaN	NaN	NaN	NaN	Unmodified	34467000	70477500	23892	24472	9.3709e-105	22131	20731	4310500000	37	0	0	0	0	0	0	0	0	AATFPLQVLGFEIDAVNSVQFSNHTGYAHWK	O00764;O00764-2	PDXK	Pyridoxal kinase	307
NaN	NaN	NaN	NaN	NaN	NaN	NaN	NaN	NaN	NaN	NaN	NaN	Oxidation (K);Oxidation (W)	34786900	69460400	23398	2498	0.56575	54934	54934	125330000	1	0	0	1	0	0	1	0	0	AATFPLQVLGFEIDAVNSVQFSNHTGYAHWK	O00764;O00764-2	PDXK	Pyridoxal kinase	307
NaN	NaN	NaN	NaN	NaN	NaN	NaN	NaN	NaN	NaN	NaN	NaN	Acetyl (Protein N-term)	87341900	41921000	2141	29982	38684	10172	54727	1184400000	13	0	0	0	0	0	0	0	0	AATGANAEK	Q16831;Q16831-2	UPP1	Uridine phosphorylase 1	4124
NaN	NaN	NaN	NaN	NaN	NaN	NaN	NaN	NaN	NaN	NaN	NaN	Acetyl (Protein N-term);Carbamidomethyl (C)	20389100	91266500	48525	44565	4.5667e-08	15157	12542	595140000	6	1	0	0	0	0	0	0	0	AATGANAEKAESHNDCPVR	Q16831	UPP1	Uridine phosphorylase 1	4124
NaN	NaN	NaN	NaN	NaN	NaN	NaN	NaN	NaN	NaN	NaN	NaN	Carbamidomethyl (C)	11645400	54448700	25347	33802	0.026864	13663	11321	387650000	5	1	0	0	0	0	0	0	0	AATGECTATVGK	P01042-2;P01042;P01042-3	KNG1	Kininogen-1;Kininogen-1 heavy chain;T-kinin;Bradykinin;Lysyl-bradykinin;Kininogen-1 light chain;Low molecular weight growth-promoting factor	1184
NaN	NaN	1	1	1	1	1	1	1	2	1	1	Unmodified	92846100	46140900	32867	34532	22693	98523	61822	3277600000	36	0	0	0	0	0	0	0	0	AATGEEVPR	O15294;O15294-3;O15294-2;O15294-4	OGT	UDP-N-acetylglucosamine--peptide N-acetylglucosaminyltransferase 110 kDa subunit	458
1	1	1	1	1	1	1	1	1	1	1	1	Carbamidomethyl (C)	2056910	91199600	11682	11553	0.003602	10298	92732	3209100000	49	1	0	0	0	0	0	0	0	AATGEEVSAEDLGGADLHCR	Q9HCC0;Q9HCC0-2	MCCC2	Methylcrotonoyl-CoA carboxylase beta chain, mitochondrial	7462
1	1	NaN	1	NaN	NaN	NaN	NaN	1	1	1	1	Carbamidomethyl (C)	2185010	69592300	10974	10105	2.9894e-06	10298	93056	324020000	8	1	0	0	0	0	0	0	0	AATGEEVSAEDLGGADLHCRK	Q9HCC0;Q9HCC0-2	MCCC2	Methylcrotonoyl-CoA carboxylase beta chain, mitochondrial	7462
NaN	1	1	1	1	1	1	1	NaN	NaN	NaN	NaN	Unmodified	19298700	87382000	54647	48691	0.00026717	1416	11162	310180000	9	0	0	0	0	0	0	0	0	AATHAEKELQNDMTDEK	O75691	UTP20	Small subunit processome component 20 homolog	854
NaN	NaN	NaN	NaN	NaN	NaN	NaN	NaN	NaN	NaN	NaN	NaN	Unmodified	25583200	31627200	22804	2303	2.4234e-10	11805	10344	412330000	5	0	0	0	0	0	0	0	0	AATHGLMLGALQGDGPLPAELEELR	Q96GQ5;Q96GQ5-2	C16orf58	RUS1 family protein C16orf58	6359
NaN	NaN	NaN	NaN	NaN	NaN	NaN	NaN	NaN	NaN	NaN	NaN	Oxidation (M)	25743100	31118700	21849	22706	0.29293	84933	68836	251020000	4	0	0	0	1	0	0	0	0	AATHGLMLGALQGDGPLPAELEELR	Q96GQ5;Q96GQ5-2	C16orf58	RUS1 family protein C16orf58	6359
NaN	NaN	1	1	NaN	NaN	NaN	NaN	NaN	NaN	NaN	NaN	Unmodified	28284600	4603110	23507	22241	16438	53865	35958	93726000	0	0	0	0	0	0	0	0	0	AATHGLMLGALQGDGPLPAELEELRNR	Q96GQ5;Q96GQ5-2	C16orf58	RUS1 family protein C16orf58	6359
1	1	1	1	1	1	1	1	1	1	1	1	Unmodified	9014870	48689600	59413	55657	38169	10019	49222	4023100000	11	0	0	0	0	0	0	0	0	AATIIEER	Q02952;Q02952-3;Q02952-2	AKAP12	A-kinase anchor protein 12	3302
1	1	1	1	1	1	1	1	1	1	1	1	Unmodified	71644300	44324000	47362	429	44031	71296	56237	1240100000	6	0	0	0	0	0	0	0	0	AATILTK	Q15003;Q15003-2	NCAPH	Condensin complex subunit 2	3868
1	NaN	1	1	1	1	1	1	1	1	1	1	Unmodified	15428600	86172200	18972	18572	72888	75088	47759	472570000	7	0	0	0	0	0	0	0	0	AATIPVSQISTIAGSK	Q53GS7-2;Q53GS7	GLE1	Nucleoporin GLE1	4278
NaN	NaN	NaN	NaN	NaN	NaN	NaN	1	NaN	NaN	NaN	1	Unmodified	16998900	88933400	20318	20957	11178	13716	10556	498000000	5	0	0	0	0	0	0	0	0	AATITATSPGALWGLDR	P31323	PRKAR2B	cAMP-dependent protein kinase type II-beta regulatory subunit	2169
NaN	NaN	NaN	NaN	NaN	NaN	NaN	NaN	NaN	NaN	NaN	NaN	Unmodified	8754860	48650200	88507	99302	18074	71134	3902	241440000	2	0	0	0	0	0	0	0	0	AATITPFR	Q13423	NNT	NAD(P) transhydrogenase, mitochondrial	3596
NaN	NaN	NaN	NaN	NaN	NaN	NaN	NaN	1	1	1	1	Unmodified	10035800	581465	60447	6358	16938	47603	85809	579100000	10	0	0	0	0	0	0	0	0	AATITPFRK	Q13423	NNT	NAD(P) transhydrogenase, mitochondrial	3596
NaN	NaN	2	1	2	1	1	1	1	2	1	1	Unmodified	17458900	89481300	21081	20922	1.7242e-100	22997	13838	2320100000	45	0	0	0	0	0	0	0	0	AATIVATSEGSLWGLDR	P13861;P13861-2	PRKAR2A	cAMP-dependent protein kinase type II-alpha regulatory subunit	1641
NaN	NaN	NaN	NaN	NaN	NaN	NaN	NaN	NaN	NaN	NaN	NaN	Unmodified	12337100	70812200	18962	19177	37381	93649	65913	97687000	3	0	0	0	0	0	0	0	0	AATIVLQSYLR	Q9Y4I1-2;Q9Y4I1;Q9Y4I1-3	MYO5A	Unconventional myosin-Va	8621;8622
NaN	NaN	NaN	NaN	NaN	NaN	NaN	NaN	1	1	1	NaN	Unmodified	20881700	1691380	11385	99414	1871	30587	26553	128330000	0	0	0	0	0	0	0	0	0	AATKKPVVNIITPSHVEER	Q16719	KYNU	Kynureninase	4107
NaN	NaN	NaN	NaN	2	1	1	1	NaN	NaN	NaN	NaN	Unmodified	73039700	39735300	23518	20457	79366	11173	45589	6697900000	6	0	0	0	0	0	0	0	0	AATLAER	P50454	SERPINH1	Serpin H1	2647
NaN	NaN	NaN	NaN	1	1	1	1	1	1	1	1	Unmodified	10725800	57643900	82894	83119	554	75825	50688	9514700000	20	0	0	0	0	0	0	0	0	AATLAQELEK	Q14683	SMC1A	Structural maintenance of chromosomes protein 1A	3816
NaN	NaN	NaN	NaN	NaN	NaN	NaN	NaN	NaN	NaN	NaN	NaN	Acetyl (Protein N-term)	77243300	43306900	12728	13628	65522	10445	14774	161620000	2	0	0	0	0	0	0	0	0	AATLDLK	Q9Y3X0	CCDC9	Coiled-coil domain-containing protein 9	8587
NaN	NaN	1	1	NaN	1	1	1	NaN	1	1	NaN	Unmodified	87445500	45486800	88308	89101	60567	919	50598	512020000	15	0	0	0	0	0	0	0	0	AATLEGWK	P57740;P57740-2;P57740-3	NUP107	Nuclear pore complex protein Nup107	2911
1	1	1	1	1	1	1	1	1	1	1	1	Unmodified	11106400	63970800	13877	13788	3432	12012	75672	1229800000	47	0	0	0	0	0	0	0	0	AATLILEPAGR	Q86TX2	ACOT1	Acyl-coenzyme A thioesterase 1	5083
NaN	NaN	NaN	NaN	NaN	NaN	NaN	NaN	NaN	NaN	NaN	NaN	Acetyl (Protein N-term)	11526500	65027300	21688	20737	0.78831	10715	86455	183650000	13	0	0	0	0	0	0	0	0	AATLILEPAGR	Q86TX2	ACOT1	Acyl-coenzyme A thioesterase 1	5083
NaN	NaN	NaN	NaN	NaN	NaN	NaN	NaN	NaN	NaN	NaN	NaN	Unmodified	96250400	50414300	13993	15214	0.25999	16678	12083	544080000	6	0	0	0	0	0	0	0	0	AATLMMLGR	Q99615;Q99615-2	DNAJC7	DnaJ homolog subfamily C member 7	6692
NaN	NaN	NaN	NaN	NaN	NaN	NaN	NaN	1	1	1	1	2 Oxidation (M)	99449400	49397200	82272	7481	45052	79469	59187	255760000	5	0	0	0	2	0	0	0	0	AATLMMLGR	Q99615;Q99615-2	DNAJC7	DnaJ homolog subfamily C member 7	6692
NaN	NaN	NaN	NaN	NaN	NaN	NaN	NaN	NaN	NaN	NaN	1	Oxidation (M)	97849900	49905700	112	1166	12318	94662	73362	96688000	7	0	0	0	1	0	0	0	0	AATLMMLGR	Q99615;Q99615-2	DNAJC7	DnaJ homolog subfamily C member 7	6692
NaN	NaN	NaN	NaN	NaN	NaN	NaN	NaN	NaN	NaN	NaN	NaN	Unmodified	10215300	53049200	26562	34009	32153	40994	26327	502710000	4	0	0	0	0	0	0	0	0	AATLPHEQR	Q6PD74;Q6PD74-2	AAGAB	Alpha- and gamma-adaptin-binding protein p34	4712
NaN	1	1	1	NaN	NaN	NaN	1	1	1	1	NaN	Unmodified	11496300	62545500	22573	70579	20976	43419	24176	223600000	1	0	0	0	0	0	0	0	0	AATLPHEQRK	Q6PD74;Q6PD74-2	AAGAB	Alpha- and gamma-adaptin-binding protein p34	4712
NaN	NaN	NaN	NaN	NaN	NaN	NaN	NaN	NaN	NaN	NaN	NaN	Carbamidomethyl (C)	13376100	60677000	82532	87461	1.7205e-23	17942	14413	694180000	10	1	0	0	0	0	0	0	0	AATMSAVEAATCR	Q53H96;Q53H96-2	PYCRL	Pyrroline-5-carboxylate reductase 3	4285
1	1	1	1	1	1	1	1	2	1	1	NaN	Carbamidomethyl (C);Oxidation (M)	13536000	60168400	64601	50356	29734	70412	37519	178940000	5	1	0	0	1	0	0	0	0	AATMSAVEAATCR	Q53H96;Q53H96-2	PYCRL	Pyrroline-5-carboxylate reductase 3	4285
2	2	2	2	2	2	2	2	NaN	NaN	NaN	NaN	Unmodified	2205010	12044600	9484	91007	6.5509e-09	12661	97486	1760000000	30	0	0	0	0	0	0	0	0	AATMTAAGHHAEVVVDPEDER	Q13895	BYSL	Bystin	3695
1	1	NaN	NaN	1	1	1	1	NaN	NaN	1	NaN	Oxidation (M)	2221010	69592300	75685	67199	12261	7678	57744	279180000	7	0	0	0	1	0	0	0	0	AATMTAAGHHAEVVVDPEDER	Q13895	BYSL	Bystin	3695
NaN	NaN	NaN	NaN	NaN	NaN	NaN	NaN	NaN	NaN	NaN	NaN	Unmodified	92453900	53926600	11794	11255	17062	63673	32444	589130000	8	0	0	0	0	0	0	0	0	AATPLPSLR	Q9Y3Q8	TSC22D4	TSC22 domain family protein 4	8581
NaN	NaN	NaN	NaN	NaN	NaN	NaN	NaN	NaN	NaN	NaN	NaN	Unmodified	12266500	65066700	94634	10164	40552	73887	51801	103490000	1	0	0	0	0	0	0	0	0	AATPQVAAELEK	O95900;O95900-2	TRUB2	Probable tRNA pseudouridine synthase 2	1120
1	1	1	1	1	1	1	1	1	1	1	1	Carbamidomethyl (C)	10404600	45969500	32132	33791	0.18749	1368	83242	3967900000	50	1	0	0	0	0	0	0	0	AATQCEFSK	Q96GG9	DCUN1D1	DCN1-like protein 1	6353
1	1	1	1	1	1	1	1	1	1	1	1	Unmodified	87844000	43988600	10074	99843	21948	13412	86203	5691900000	33	0	0	0	0	0	0	0	0	AATQFWR	P13667	PDIA4	Protein disulfide-isomerase A4	1624
NaN	1	1	1	1	1	1	1	1	1	1	1	Unmodified	13187000	69934800	43963	44497	11603	42095	85065	8657600000	9	0	0	0	0	0	0	0	0	AATRVQDAFAAAK	Q01650	SLC7A5	Large neutral amino acids transporter small subunit 1	3266
NaN	NaN	NaN	NaN	2	1	2	1	1	1	1	2	Unmodified	12485600	5622460	49987	4758	39385	10706	85683	761900000	20	0	0	0	0	0	0	0	0	AATSDLEHYDK	P80303-2;P80303	NUCB2	Nucleobindin-2;Nesfatin-1	3158
NaN	NaN	NaN	NaN	NaN	NaN	NaN	NaN	NaN	NaN	NaN	NaN	Unmodified	1505710	71103500	44069	41319	0.00025468	11939	93268	433040000	6	0	0	0	0	0	0	0	0	AATSDLEHYDKTR	P80303-2;P80303	NUCB2	Nucleobindin-2;Nesfatin-1	3158
2	1	2	2	2	1	2	2	1	NaN	1	2	Unmodified	98851900	51892400	30378	28111	15519	93143	5304	967980000	7	0	0	0	0	0	0	0	0	AATSEGVQVK	P51608-2;P51608	MECP2	Methyl-CpG-binding protein 2	2696
1	1	1	1	1	1	1	NaN	NaN	NaN	NaN	1	Unmodified	10155200	51992700	47108	49495	45924	83168	56378	801280000	24	0	0	0	0	0	0	0	0	AATSHFNIR	Q01415;Q01415-2	GALK2	N-acetylgalactosamine kinase	3253
1	1	1	1	1	1	1	1	1	1	1	1	Unmodified	10465500	55089300	97767	96656	3.3962e-11	16724	11446	5477300000	58	0	0	0	0	0	0	0	0	AATSPALFNR	Q14204	DYNC1H1	Cytoplasmic dynein 1 heavy chain 1	3754
1	NaN	NaN	NaN	NaN	NaN	NaN	NaN	NaN	NaN	NaN	NaN	Carbamidomethyl (C)	15977700	76577300	19931	20461	19171	93959	71042	291180000	6	1	0	0	0	0	0	0	0	AATSTLSVCDFLGEK	Q8N128;Q8N128-2	FAM177A1	Protein FAM177A1	5384
NaN	NaN	NaN	NaN	NaN	NaN	NaN	NaN	NaN	NaN	NaN	NaN	Unmodified	27824000	40116700	23562	22558	33104	61807	50171	23905000	1	0	0	0	0	0	0	0	0	AATTEPTEVEEVVPALEPTETLLSEK	Q9BXK5;Q9BXK5-4	BCL2L13	Bcl-2-like protein 13	6991
NaN	NaN	1	1	NaN	1	1	1	NaN	NaN	NaN	NaN	Carbamidomethyl (C)	25902800	27710900	22833	2289	1.7892e-08	13664	11582	2513700000	40	1	0	0	0	0	0	0	0	AATTGHVIDIYACALDQTGLLEMK	Q15436;Q15436-2	SEC23A	Protein transport protein Sec23A	3983
1	NaN	NaN	1	1	NaN	1	1	1	1	1	1	Acetyl (Protein N-term)	83242900	42904700	30367	31824	29145	10514	62417	11308000000	27	0	0	0	0	0	0	0	0	AATTGSGVK	Q13404;Q13404-8	UBE2V1	Ubiquitin-conjugating enzyme E2 variant 1	3587
1	1	1	1	1	1	1	1	1	1	2	2	Acetyl (Protein N-term)	11846500	65133500	76994	73708	1.9334e-20	1791	1128	9931300000	35	0	0	0	0	0	0	0	0	AATTGSGVKVPR	Q13404;Q13404-8	UBE2V1	Ubiquitin-conjugating enzyme E2 variant 1	3587
1	1	1	1	NaN	1	1	NaN	NaN	NaN	NaN	NaN	Unmodified	86344200	44225400	54821	4356	12792	77923	42429	314420000	4	0	0	0	0	0	0	0	0	AATTIEMK	Q96BP3;Q96BP3-2	PPWD1	Peptidylprolyl isomerase domain and WD repeat-containing protein 1	6200
NaN	NaN	NaN	NaN	NaN	NaN	NaN	NaN	1	1	1	2	Oxidation (M)	87943700	43716900	24887	12077	17166	60682	36495	164980000	2	0	0	0	1	0	0	0	0	AATTIEMK	Q96BP3;Q96BP3-2	PPWD1	Peptidylprolyl isomerase domain and WD repeat-containing protein 1	6200
NaN	NaN	NaN	NaN	NaN	NaN	NaN	NaN	NaN	NaN	NaN	NaN	Unmodified	84742900	42871200	23329	22527	49251	60478	19625	0	1	0	0	0	0	0	0	0	0	AATTLDEK	Q96GQ7	DDX27	Probable ATP-dependent RNA helicase DDX27	6360
1	1	1	NaN	1	NaN	1	1	NaN	NaN	NaN	1	Carbamidomethyl (C)	37348600	85872600	21583	21318	2.4769e-28	13464	11982	1622300000	13	1	0	0	0	0	0	0	0	AATTVEHLAIQCHWSQRPAVIGDVLQVYSGSEGR	Q9BQ39	DDX50	ATP-dependent RNA helicase DDX50	6759
NaN	NaN	NaN	NaN	NaN	NaN	NaN	NaN	NaN	NaN	NaN	NaN	Unmodified	14967900	79470500	11737	11562	0.35002	12168	92953	306070000	19	0	0	0	0	0	0	0	0	AATVGSLAGQPLQER	P02649	APOE	Apolipoprotein E	1216
NaN	NaN	NaN	NaN	NaN	NaN	NaN	NaN	NaN	NaN	NaN	NaN	Unmodified	10195800	57638000	11817	13299	55837	75692	44956	166370000	8	0	0	0	0	0	0	0	0	AATVGYGILR	Q7L266	ASRGL1	Isoaspartyl peptidase/L-asparaginase;Isoaspartyl peptidase/L-asparaginase alpha chain;Isoaspartyl peptidase/L-asparaginase beta chain	4924
NaN	1	1	1	1	1	1	1	1	1	1	1	Unmodified	68640800	40752300	22085	25619	76661	11266	55772	9767100000	11	0	0	0	0	0	0	0	0	AATVVAR	P10644;P31321	PRKAR1A;PRKAR1B	cAMP-dependent protein kinase type I-alpha regulatory subunit;cAMP-dependent protein kinase type I-alpha regulatory subunit, N-terminally processed;cAMP-dependent protein kinase type I-beta regulatory subunit	1539;2168
NaN	NaN	1	2	2	1	1	NaN	1	1	1	1	Carbamidomethyl (C)	77438100	38065700	18336	19389	0.10381	15367	97646	25478000000	35	1	0	0	0	0	0	0	0	AAVAAGCR	P28838-2;P28838	LAP3	Cytosol aminopeptidase	2071
NaN	NaN	NaN	NaN	NaN	NaN	NaN	NaN	NaN	NaN	NaN	NaN	Unmodified	74935600	35554700	16909	18855	10446	14012	13793	1182200000	0	0	0	0	0	0	0	0	0	AAVAASSSS	P61927	RPL37	60S ribosomal protein L37	2996
1	1	1	1	1	NaN	1	NaN	1	1	1	1	Unmodified	1498770	77397000	12241	11487	11015	1465	11008	302520000	14	0	0	0	0	0	0	0	0	AAVAASVGLSEGPAGSR	Q86U90	YRDC	YrdC domain-containing protein, mitochondrial	5091
2	2	2	2	2	2	2	2	1	2	2	2	Unmodified	84348100	48141700	27729	24112	1394	96367	51394	3832800000	4	0	0	0	0	0	0	0	0	AAVAATAAAK	Q6Y1H2	HACD2	Very-long-chain (3R)-3-hydroxyacyl-CoA dehydratase 2	4806
NaN	1	1	1	1	1	1	NaN	1	NaN	NaN	1	Acetyl (Protein N-term)	88549200	4919810	78734	83497	0.0015894	15144	66873	895080000	14	0	0	0	0	0	0	0	0	AAVAATAAAK	Q6Y1H2	HACD2	Very-long-chain (3R)-3-hydroxyacyl-CoA dehydratase 2	4806
NaN	NaN	NaN	NaN	NaN	NaN	NaN	NaN	NaN	NaN	NaN	NaN	Carbamidomethyl (C)	75940600	40614300	44106	4986	13507	72618	19433	1042700000	9	1	0	0	0	0	0	0	0	AAVACLR	Q9P2D3;Q9P2D3-3	HEATR5B	HEAT repeat-containing protein 5B	7999
1	1	1	1	1	1	1	1	1	1	1	1	Unmodified	72841800	41808800	51772	39929	37286	75311	19056	592610000	2	0	0	0	0	0	0	0	0	AAVAELR	Q86U90	YRDC	YrdC domain-containing protein, mitochondrial	5091
1	1	1	1	1	1	1	1	1	1	1	1	Unmodified	84440400	40389500	17072	17879	0.0071191	14534	76166	99638000000	45	0	0	0	0	0	0	0	0	AAVAGEDGR	P07910;O60812;B2RXH8;P0DMR1;B7ZW38;P07910-2;P07910-4	HNRNPC;HNRNPCL1;HNRNPCL2;HNRNPCL4;HNRNPCL3	Heterogeneous nuclear ribonucleoproteins C1/C2;Heterogeneous nuclear ribonucleoprotein C-like 1;Heterogeneous nuclear ribonucleoprotein C-like 2;Heterogeneous nuclear ribonucleoprotein C-like 4;Heterogeneous nuclear ribonucleoprotein C-like 3	1387;1388
NaN	NaN	NaN	NaN	NaN	NaN	NaN	NaN	NaN	1	1	1	Oxidation (M)	25243000	29553700	2066	21658	14777	74287	41815	1295200000	2	0	0	0	1	0	0	0	0	AAVAGEDGRMIAGQVLDINLAAEPK	P07910;P07910-2;P07910-4	HNRNPC	Heterogeneous nuclear ribonucleoproteins C1/C2	1387;1388
NaN	NaN	NaN	NaN	NaN	NaN	NaN	NaN	2	2	2	2	Unmodified	11237100	70772800	2198	14882	6.3199e-07	16179	1148	6522100000	15	0	0	0	0	0	0	0	0	AAVAGKKPVVGK	P36578	RPL4	60S ribosomal protein L4	2304
NaN	NaN	NaN	NaN	NaN	NaN	NaN	NaN	NaN	NaN	NaN	NaN	Unmodified	74341800	41775400	37532	38826	18758	70525	16469	1087800000	8	0	0	0	0	0	0	0	0	AAVAGLDK	P22102	GART	Trifunctional purine biosynthetic protein adenosine-3;Phosphoribosylamine--glycine ligase;Phosphoribosylformylglycinamidine cyclo-ligase;Phosphoribosylglycinamide formyltransferase	1905
1	1	1	NaN	NaN	NaN	1	NaN	NaN	1	NaN	1	Unmodified	10996000	59857200	46217	38806	20359	57401	36402	604830000	2	0	0	0	0	0	0	0	0	AAVAGLDKAER	P22102	GART	Trifunctional purine biosynthetic protein adenosine-3;Phosphoribosylamine--glycine ligase;Phosphoribosylformylglycinamidine cyclo-ligase;Phosphoribosylglycinamide formyltransferase	1905
NaN	NaN	NaN	NaN	NaN	NaN	NaN	NaN	1	1	1	1	Unmodified	77241900	4191510	15019	19648	4229	98418	45735	2416600000	5	0	0	0	0	0	0	0	0	AAVAQASR	Q92614-4;Q92614;Q92614-3;Q92614-2;Q92614-5	MYO18A	Unconventional myosin-XVIIIa	6013
2	2	2	2	2	2	2	2	2	2	2	2	Unmodified	19320400	3566380	23267	23088	0	32223	25673	76163000000	111	0	0	0	0	0	0	0	0	AAVATFLQSVQVPEFTPK	P22314-2;P22314	UBA1	Ubiquitin-like modifier-activating enzyme 1	1910
NaN	NaN	NaN	NaN	NaN	NaN	NaN	NaN	NaN	NaN	NaN	NaN	Oxidation (P)	19480300	30578400	21972	23571	18051	52569	4153	148890000	0	0	0	0	0	1	0	0	0	AAVATFLQSVQVPEFTPK	P22314-2;P22314	UBA1	Ubiquitin-like modifier-activating enzyme 1	1910
NaN	NaN	NaN	NaN	NaN	NaN	NaN	NaN	NaN	NaN	NaN	NaN	Unmodified	68838700	38678800	15785	18748	14897	97075	55357	422770000	5	0	0	0	0	0	0	0	0	AAVATTR	Q9Y3T9	NOC2L	Nucleolar complex protein 2 homolog	8585
2	2	2	2	1	2	1	2	2	2	2	2	Unmodified	17178200	82310500	29366	14923	0.037921	15022	82491	1589300000	13	0	0	0	0	0	0	0	0	AAVATTRGDQESAEANK	Q9Y3T9	NOC2L	Nucleolar complex protein 2 homolog	8585
NaN	NaN	NaN	NaN	NaN	NaN	NaN	NaN	NaN	NaN	NaN	NaN	Acetyl (Protein N-term)	15887900	78790500	15351	1504	0.035274	12503	91072	95775000	2	0	0	0	0	0	0	0	0	AAVAVAVREDSGSGMK	Q9UI10;Q9UI10-3	EIF2B4	Translation initiation factor eIF-2B subunit delta	8159;8160
1	NaN	NaN	NaN	NaN	NaN	NaN	NaN	1	1	1	1	Acetyl (Protein N-term);Oxidation (M)	16047800	78282000	15704	14238	1.4682e-08	14969	1254	95466000	4	0	0	0	1	0	0	0	0	AAVAVAVREDSGSGMK	Q9UI10;Q9UI10-3	EIF2B4	Translation initiation factor eIF-2B subunit delta	8159;8160
1	1	1	1	1	1	1	1	1	1	1	1	Unmodified	12967300	7289170	16977	17403	40293	99283	53915	926360000	31	0	0	0	0	0	0	0	0	AAVAVVPLVSEDK	O75152	ZC3H11A	Zinc finger CCCH domain-containing protein 11A	758
1	1	NaN	1	NaN	2	1	2	NaN	1	1	1	Unmodified	10995500	55229000	62068	61094	7.5088e-12	17421	15805	1686500000	25	0	0	0	0	0	0	0	0	AAVAWANQNR	Q96F86	EDC3	Enhancer of mRNA-decapping protein 3	6317
1	2	1	1	2	2	2	2	2	2	2	1	Unmodified	23042400	23654800	21448	21222	8.0398e-22	16669	1474	32821000000	67	0	0	0	0	0	0	0	0	AAVAWEAGKPLSIEEIEVAPPK	P11766	ADH5	Alcohol dehydrogenase class-3	1579
1	NaN	NaN	1	NaN	NaN	NaN	1	1	1	1	1	Oxidation (K);Oxidation (W)	23362300	22637800	2202	20106	53114	62274	62274	130280000	1	0	0	1	0	0	1	0	0	AAVAWEAGKPLSIEEIEVAPPK	P11766	ADH5	Alcohol dehydrogenase class-3	1579
NaN	NaN	NaN	NaN	NaN	NaN	NaN	NaN	NaN	NaN	NaN	NaN	Unmodified	28965400	54469200	19897	1943	1.457e-08	11391	90168	1720000000	6	0	0	0	0	0	0	0	0	AAVAWEAGKPLSIEEIEVAPPKAHEVR	P11766	ADH5	Alcohol dehydrogenase class-3	1579
NaN	NaN	NaN	NaN	NaN	NaN	NaN	NaN	NaN	NaN	NaN	NaN	Carbamidomethyl (C)	13826700	66527100	2076	19812	79811	79427	60449	58048000	2	1	0	0	0	0	0	0	0	AAVCGFEAFINGK	Q9UKK3	PARP4	Poly [ADP-ribose] polymerase 4	8240
2	2	2	2	2	2	2	2	2	2	2	2	Unmodified	19039100	90981100	16858	17489	0.30521	98062	86957	10127000000	90	0	0	0	0	0	0	0	0	AAVDAGFVPNDMQVGQTGK	P13804;P13804-2	ETFA	Electron transfer flavoprotein subunit alpha, mitochondrial	1639
2	1	1	NaN	NaN	1	NaN	1	2	3	2	2	Oxidation (M)	19199000	90472600	15316	14413	1.8661e-07	14852	14852	1083500000	11	0	0	0	1	0	0	0	0	AAVDAGFVPNDMQVGQTGK	P13804;P13804-2	ETFA	Electron transfer flavoprotein subunit alpha, mitochondrial	1639
1	1	1	1	1	1	1	1	1	1	1	1	Unmodified	75941300	41266800	36487	37361	83632	93992	25679	7139300000	19	0	0	0	0	0	0	0	0	AAVDGLSK	Q13155	AIMP2	Aminoacyl tRNA synthase complex-interacting multifunctional protein 2	3540
1	NaN	1	1	NaN	1	NaN	NaN	NaN	NaN	NaN	NaN	Carbamidomethyl (C)	86041700	41743600	55524	4812	32949	44395	26547	189180000	2	1	0	0	0	0	0	0	0	AAVDLCGR	Q8WVT3	TRAPPC12	Trafficking protein particle complex subunit 12	5901
1	NaN	NaN	1	1	1	1	1	NaN	NaN	NaN	NaN	Acetyl (Protein N-term)	78641200	41233400	9074	91139	15897	13406	47544	3140400000	38	0	0	0	0	0	0	0	0	AAVDLEK	P17858	PFKL	ATP-dependent 6-phosphofructokinase, liver type	1778
1	1	1	1	NaN	NaN	NaN	NaN	1	1	1	1	Acetyl (Protein N-term)	10556000	597509	19228	19416	15606	67494	35539	112370000	4	0	0	0	0	0	0	0	0	AAVDLEKLR	P17858	PFKL	ATP-dependent 6-phosphofructokinase, liver type	1778
NaN	1	NaN	NaN	NaN	1	1	1	NaN	1	1	NaN	Acetyl (Protein N-term)	12996300	63066000	16355	17298	42157	85958	56485	238390000	11	0	0	0	0	0	0	0	0	AAVDSDVESLPR	Q9H6E5	TUT1	Speckle targeted PIP5K1A-regulated poly(A) polymerase	7313
NaN	NaN	NaN	NaN	NaN	NaN	NaN	NaN	NaN	NaN	NaN	NaN	Acetyl (Protein N-term)	13586900	68705200	22949	24522	48408	10356	52956	126530000	3	0	0	0	0	0	0	0	0	AAVDSFYLLYR	Q3SXM5;Q3SXM5-2	HSDL1	Inactive hydroxysteroid dehydrogenase-like protein 1	4215
2	2	2	1	1	1	1	1	1	2	2	2	Carbamidomethyl (C)	95442300	42291500	37149	35528	0.23797	1494	11281	21839000000	50	1	0	0	0	0	0	0	0	AAVDTYCR	P04229;P20039;Q5Y7A7;P13760	HLA-DRB1	HLA class II histocompatibility antigen, DRB1-1 beta chain;HLA class II histocompatibility antigen, DRB1-11 beta chain;HLA class II histocompatibility antigen, DRB1-13 beta chain;HLA class II histocompatibility antigen, DRB1-4 beta chain	1265;1840;4540;1633
1	1	1	1	1	1	1	1	1	1	1	1	Unmodified	79339700	39701800	24176	26477	13342	99384	39743	12920000000	16	0	0	0	0	0	0	0	0	AAVDYQK	P31153;P31153-2	MAT2A	S-adenosylmethionine synthase isoform type-2	2166
NaN	NaN	NaN	NaN	NaN	NaN	NaN	NaN	NaN	NaN	NaN	NaN	Unmodified	22462100	21312800	12349	12763	0.96036	76704	62543	679450000	27	0	0	0	0	0	0	0	0	AAVEALQSQALHATSQQPLRK	Q92599-2;Q92599-4;Q92599;Q92599-3	2008-09-01	Septin-8	6005
NaN	NaN	NaN	NaN	NaN	NaN	NaN	NaN	NaN	NaN	NaN	NaN	Unmodified	75637700	37661700	22624	27679	3278	78616	37113	3977700000	10	0	0	0	0	0	0	0	0	AAVEDPR	P36957;P36957-2	DLST	Dihydrolipoyllysine-residue succinyltransferase component of 2-oxoglutarate dehydrogenase complex, mitochondrial	2312
1	1	1	1	1	1	1	1	1	1	1	1	Unmodified	14197100	70930400	85516	80149	0.032908	14772	12178	827860000	22	0	0	0	0	0	0	0	0	AAVEDSGTTVETIK	Q5VTR2	RNF20	E3 ubiquitin-protein ligase BRE1A	4501
2	2	2	3	2	3	2	2	3	2	2	3	Carbamidomethyl (C)	16839000	89779000	21031	21004	5.1051e-41	19417	14157	101440000000	128	1	0	0	0	0	0	0	0	AAVEEGIVLGGGCALLR	P10809	HSPD1	60 kDa heat shock protein, mitochondrial	1543
NaN	NaN	NaN	NaN	NaN	NaN	NaN	NaN	NaN	NaN	NaN	NaN	Unmodified	7774020	40210400	40213	49401	28351	81864	35062	906530000	7	0	0	0	0	0	0	0	0	AAVEFNK	Q5T1M5;Q5T1M5-2;Q5T1M5-3	FKBP15	FK506-binding protein 15	4422
1	1	1	1	1	1	1	1	1	1	1	1	Unmodified	13276300	62557400	93308	91399	0.78564	13586	96837	3325800000	52	0	0	0	0	0	0	0	0	AAVELEEPEDAR	O94906;O94906-2	PRPF6	Pre-mRNA-processing factor 6	950
NaN	NaN	NaN	NaN	NaN	NaN	NaN	1	1	1	1	1	Oxidation (M)	19439600	96224100	20063	1974	60879	73983	44885	138110000	4	0	0	0	1	0	0	0	0	AAVELEEPEDARIMLSR	O94906;O94906-2	PRPF6	Pre-mRNA-processing factor 6	950
NaN	NaN	NaN	NaN	1	1	NaN	1	1	1	1	NaN	Unmodified	89446700	46716400	16043	18357	24405	11165	74555	2979700000	36	0	0	0	0	0	0	0	0	AAVENHVR	P49247	RPIA	Ribose-5-phosphate isomerase	2561
2	2	2	2	2	2	2	2	2	2	2	2	Unmodified	16579000	90392100	23888	2371	3.7918e-60	21175	18804	54996000000	114	0	0	0	0	0	0	0	0	AAVENLPTFLVELSR	Q14974	KPNB1	Importin subunit beta-1	3855
NaN	NaN	NaN	NaN	NaN	NaN	NaN	NaN	NaN	NaN	NaN	NaN	Unmodified	77339200	3919330	52108	14612	30975	79939	2764	42130000	8	0	0	0	0	0	0	0	0	AAVEQEK	Q15075	EEA1	Early endosome antigen 1	3905
NaN	NaN	NaN	NaN	NaN	NaN	NaN	NaN	NaN	NaN	NaN	NaN	Unmodified	92949300	49304400	11236	19805	9068	52255	62393	9357500	4	0	0	0	0	0	0	0	0	AAVEQEKR	Q15075	EEA1	Early endosome antigen 1	3905
1	1	1	1	2	1	1	1	1	1	1	1	Unmodified	13217400	73942200	23752	23546	2.1844e-51	25008	18965	14030000000	58	0	0	0	0	0	0	0	0	AAVESLGFILFR	Q99460;Q99460-2	PSMD1	26S proteasome non-ATPase regulatory subunit 1	6660
1	NaN	1	1	NaN	1	NaN	1	NaN	1	NaN	1	Carbamidomethyl (C)	17478700	87494600	22857	22468	1.3801e-13	15994	13017	1375700000	13	1	0	0	0	0	0	0	0	AAVETLGVPCFLGGMAR	A1L0T0	ILVBL	Acetolactate synthase-like protein	16
NaN	NaN	NaN	NaN	NaN	NaN	NaN	NaN	NaN	NaN	NaN	NaN	Carbamidomethyl (C);Oxidation (M)	17638700	86986100	20248	21772	27516	64374	40031	26704000	1	1	0	0	1	0	0	0	0	AAVETLGVPCFLGGMAR	A1L0T0	ILVBL	Acetolactate synthase-like protein	16
NaN	NaN	NaN	NaN	NaN	NaN	NaN	NaN	NaN	NaN	NaN	NaN	Unmodified	75644900	4493880	60936	69208	48432	69093	20978	10732000	1	0	0	0	0	0	0	0	0	AAVEVLR	Q9UJX6-2;Q9UJX6	ANAPC2	Anaphase-promoting complex subunit 2	8209
1	1	2	1	2	NaN	NaN	1	1	1	1	1	Unmodified	10214900	48689600	1355	14003	72542	1174	20907	3372100000	55	0	0	0	0	0	0	0	0	AAVEWFDGK	Q01844-6;Q01844-3;Q01844;Q01844-5;Q01844-2	EWSR1	RNA-binding protein EWS	3274
3	3	2	2	1	1	2	1	2	1	1	2	Unmodified	16837900	78928600	15991	16512	8.3105e-28	201	15563	9650900000	83	0	0	0	0	0	0	0	0	AAVEWFDGKDFQGSK	Q01844-6;Q01844-3;Q01844;Q01844-5;Q01844-2	EWSR1	RNA-binding protein EWS	3274
NaN	NaN	NaN	NaN	NaN	NaN	NaN	NaN	NaN	NaN	NaN	NaN	Unmodified	14416700	67252400	16658	16808	68332	10942	72228	497780000	21	0	0	0	0	0	0	0	0	AAVFEEIDTYER	Q96F86	EDC3	Enhancer of mRNA-decapping protein 3	6317
1	1	1	1	1	1	1	1	1	1	1	1	Unmodified	15977700	77363500	16243	17279	5.7458e-07	12554	10672	628390000	21	0	0	0	0	0	0	0	0	AAVFEEIDTYERR	Q96F86	EDC3	Enhancer of mRNA-decapping protein 3	6317
1	1	1	NaN	1	1	1	1	1	1	1	1	Unmodified	20030200	21136000	15157	14865	64417	69986	58872	978820000	16	0	0	0	0	0	0	0	0	AAVGEEKDINTFVGTPVEK	P46013;P46013-2	MKI67	Antigen KI-67	2464;2465
NaN	NaN	NaN	NaN	NaN	NaN	NaN	NaN	NaN	NaN	NaN	NaN	Unmodified	91249200	49164700	55407	60483	75345	11625	74598	39759000000	26	0	0	0	0	0	0	0	0	AAVGELPEK	Q9NNX6-6;Q9NNX6;Q9NNX6-7;Q9NNX6-10;Q9NNX6-2;Q9NNX6-5;Q9NNX6-12;Q9NNX6-11;Q9NNX6-3;Q9NNX6-8;Q9H2X3-10;Q9H2X3-4;Q9H2X3-6;Q9H2X3-7;Q9H2X3-2;Q9H2X3-9;Q9H2X3-3;Q9H2X3-5;Q9H2X3-8;Q9H2X3	CD209;CLEC4M	CD209 antigen;C-type lectin domain family 4 member M	7499
NaN	NaN	NaN	NaN	NaN	NaN	NaN	NaN	NaN	NaN	NaN	NaN	Unmodified	90247100	4709120	40999	48049	10965	10444	61523	3779600000	16	0	0	0	0	0	0	0	0	AAVGELSEK	Q9NNX6-6;Q9NNX6;Q9NNX6-7;Q9NNX6-10;Q9NNX6-2;Q9NNX6-5;Q9NNX6-12;Q9NNX6-11;Q9NNX6-3;Q9NNX6-8;Q9H2X3-10;Q9H2X3-4;Q9H2X3-6;Q9H2X3-7;Q9H2X3-2;Q9H2X3-9;Q9H2X3-3;Q9H2X3-5;Q9H2X3-8;Q9H2X3	CD209;CLEC4M	CD209 antigen;C-type lectin domain family 4 member M	7499
NaN	NaN	NaN	NaN	1	1	1	1	NaN	NaN	NaN	NaN	Unmodified	15547600	76379900	63048	64986	5.6707e-13	19602	15883	592360000	18	0	0	0	0	0	0	0	0	AAVGQESPGGLEAGNAK	Q29RF7	PDS5A	Sister chromatid cohesion protein PDS5 homolog A	4157
2	1	1	1	1	1	2	1	2	2	2	3	Unmodified	92553500	53451500	29314	30925	65746	10444	61313	8878900000	30	0	0	0	0	0	0	0	0	AAVGRPLDK	Q8WUM4;Q8WUM4-2;Q8WUM4-3	PDCD6IP	Programmed cell death 6-interacting protein	5870
NaN	NaN	NaN	NaN	NaN	NaN	NaN	NaN	NaN	NaN	NaN	NaN	Unmodified	20451400	13817200	14458	14199	0.13986	10538	88498	3216900000	8	0	0	0	0	0	0	0	0	AAVGRPLDKHEGALETLLR	Q8WUM4;Q8WUM4-2;Q8WUM4-3	PDCD6IP	Programmed cell death 6-interacting protein	5870
1	NaN	NaN	NaN	1	NaN	NaN	1	NaN	2	1	1	Unmodified	8234550	45520200	2469	26896	0.14407	15551	99	11131000000	35	0	0	0	0	0	0	0	0	AAVHLEGK	P18206-2;P18206	VCL	Vinculin	1793
1	1	1	1	1	1	1	1	1	1	1	NaN	Unmodified	17649500	95226900	14482	14027	0.30588	72615	57453	449380000	16	0	0	0	0	0	0	0	0	AAVHTYGIASVPNQPLK	Q9UHI6	DDX20	Probable ATP-dependent RNA helicase DDX20	8132
1	1	1	1	1	1	1	1	1	NaN	1	1	Unmodified	18930500	47231500	11732	11418	20549	78326	65576	1103400000	19	0	0	0	0	0	0	0	0	AAVHTYGIASVPNQPLKK	Q9UHI6	DDX20	Probable ATP-dependent RNA helicase DDX20	8132
NaN	NaN	1	1	1	1	NaN	1	1	1	1	1	Unmodified	8304040	40350100	19832	11156	49993	68312	47613	5612800000	2	0	0	0	0	0	0	0	0	AAVHYDR	Q86V81	ALYREF	THO complex subunit 4	5115
NaN	NaN	NaN	NaN	NaN	NaN	1	NaN	NaN	NaN	NaN	NaN	2 Carbamidomethyl (C)	27842900	29210800	19602	20058	54574	59674	50587	171490000	2	2	0	0	0	0	0	0	0	AAVHYTVGCLCEEVALDKEMQFSK	Q8N2Z9;Q8N2Z9-3;Q8N2Z9-2	APITD1	Centromere protein S	5415;5416
1	1	1	1	1	1	1	1	1	1	1	1	Unmodified	91253900	53926600	12482	127	85954	11237	63583	8136800000	44	0	0	0	0	0	0	0	0	AAVIGDVIR	Q9NR30;Q9NR30-2	DDX21	Nucleolar RNA helicase 2	7594
NaN	NaN	NaN	NaN	NaN	NaN	NaN	NaN	NaN	NaN	NaN	NaN	Unmodified	77148500	48543900	7958	78474	51907	52937	25232	176100000	1	0	0	0	0	0	0	0	0	AAVIGLTK	Q9BUT1;Q9BUT1-3	BDH2	3-hydroxybutyrate dehydrogenase type 2	6907
NaN	NaN	NaN	NaN	NaN	NaN	NaN	NaN	NaN	NaN	NaN	NaN	Acetyl (Protein N-term)	1244740	73802500	25702	25511	0.007626	13898	99429	1112500000	31	0	0	0	0	0	0	0	0	AAVILESIFLK	Q06187	BTK	Tyrosine-protein kinase BTK	3364
NaN	NaN	NaN	NaN	NaN	NaN	NaN	NaN	NaN	NaN	NaN	NaN	Acetyl (Protein N-term)	14008400	83913600	24593	26151	22812	71451	60927	45156000	3	0	0	0	0	0	0	0	0	AAVILESIFLKR	Q06187	BTK	Tyrosine-protein kinase BTK	3364
2	2	2	2	2	2	2	1	2	2	2	2	Unmodified	19460100	10905600	12115	11865	1.267e-09	15386	11891	4850500000	53	0	0	0	0	0	0	0	0	AAVKDVEEEKFPTQLSR	Q2TAY7;Q2TAY7-2	SMU1	WD40 repeat-containing protein SMU1;WD40 repeat-containing protein SMU1, N-terminally processed	4180
1	1	1	1	1	1	NaN	1	1	1	1	1	Acetyl (Protein N-term)	13807400	74015000	12874	12582	0.25626	10797	82266	1661800000	29	0	0	0	0	0	0	0	0	AAVKEPLEFHAK	Q03701	CEBPZ	CCAAT/enhancer-binding protein zeta	3322
NaN	NaN	NaN	NaN	NaN	NaN	NaN	NaN	NaN	NaN	NaN	NaN	Carbamidomethyl (C)	18579700	96587000	16663	16745	1004	4709	16548	123480000	1	1	0	0	0	0	0	0	0	AAVKGYLGPEQLPDCLK	P40926;P40926-2	MDH2	Malate dehydrogenase, mitochondrial	2358
NaN	NaN	NaN	NaN	NaN	NaN	NaN	NaN	NaN	NaN	NaN	NaN	2 Carbamidomethyl (C)	31776700	66786100	21605	21623	0.0081896	79365	71292	300250000	2	2	0	0	0	0	0	0	0	AAVKGYLGPEQLPDCLKGCDVVVIPAGVPR	P40926;P40926-2	MDH2	Malate dehydrogenase, mitochondrial	2358
NaN	NaN	NaN	NaN	NaN	NaN	NaN	NaN	1	1	1	1	Acetyl (Protein N-term)	98258100	58113100	831	73396	99388	61602	40302	74541000	5	0	0	0	0	0	0	0	0	AAVKTLNPK	P40227;P40227-2	CCT6A	T-complex protein 1 subunit zeta	2343
NaN	NaN	NaN	NaN	1	NaN	NaN	NaN	NaN	1	NaN	NaN	Unmodified	11786100	61177900	19556	19781	0.0029699	14982	10955	1153700000	33	0	0	0	0	0	0	0	0	AAVLEAMTAFR	P13716;P13716-2	ALAD	Delta-aminolevulinic acid dehydratase	1629
NaN	NaN	NaN	NaN	NaN	NaN	NaN	NaN	NaN	NaN	NaN	NaN	Oxidation (M)	11946100	60669300	13143	12346	49032	67414	43985	36156000	9	0	0	0	1	0	0	0	0	AAVLEAMTAFR	P13716;P13716-2	ALAD	Delta-aminolevulinic acid dehydratase	1629
NaN	NaN	NaN	NaN	NaN	NaN	NaN	NaN	NaN	NaN	NaN	NaN	Unmodified	13347100	71289000	16532	16615	16006	69864	4614	59422000	1	0	0	0	0	0	0	0	0	AAVLEAMTAFRR	P13716;P13716-2	ALAD	Delta-aminolevulinic acid dehydratase	1629
NaN	NaN	NaN	NaN	NaN	NaN	NaN	NaN	NaN	NaN	NaN	NaN	Unmodified	12176800	67682200	17144	18687	25161	70028	42286	128120000	1	0	0	0	0	0	0	0	0	AAVLFATDIAAR	Q13206	DDX10	Probable ATP-dependent RNA helicase DDX10	3551
1	NaN	1	1	NaN	NaN	NaN	1	1	1	1	1	Unmodified	88546700	46682900	35886	3318	58009	87181	54876	1905600000	10	0	0	0	0	0	0	0	0	AAVLGENGR	Q9UKM9-2;Q9UKM9	RALY	RNA-binding protein Raly	8246
1	1	1	1	1	1	1	1	1	1	1	1	Acetyl (Protein N-term)	12908400	83874200	23858	23374	0.015189	17022	15998	2625400000	20	0	0	0	0	0	0	0	0	AAVLKPVLLGLR	Q9BRP1	PDCD2L	Programmed cell death protein 2-like	6796
1	1	2	2	2	2	2	1	1	1	1	NaN	Unmodified	10275700	56620900	85398	82854	3.5392e-07	1679	1031	5792800000	48	0	0	0	0	0	0	0	0	AAVLLEQER	Q13435	SF3B2	Splicing factor 3B subunit 2	3605
NaN	NaN	NaN	NaN	NaN	NaN	NaN	NaN	NaN	NaN	NaN	NaN	Unmodified	17249400	94209800	97844	94971	1484	10916	84463	384520000	4	0	0	0	0	0	0	0	0	AAVLLEQERQQEIAK	Q13435	SF3B2	Splicing factor 3B subunit 2	3605
1	NaN	NaN	NaN	NaN	1	NaN	1	NaN	1	NaN	1	Acetyl (Protein N-term)	88447200	4715800	1253	11843	11094	98997	41533	572260000	31	0	0	0	0	0	0	0	0	AAVLNAER	Q9H3P7	ACBD3	Golgi resident protein GCP60	7255
NaN	NaN	NaN	NaN	NaN	NaN	NaN	NaN	NaN	NaN	NaN	NaN	Unmodified	26533100	30960700	18478	19496	12142	76161	5496	1258000000	19	0	0	0	0	0	0	0	0	AAVLQELATHLHPAEPEEGDSNVAR	Q96KN1	FAM84B	Protein FAM84B	6462
1	1	1	1	1	1	1	1	1	1	1	1	Acetyl (Protein N-term)	11676600	66117200	24025	23909	3.7624e-40	21148	14672	8462600000	51	0	0	0	0	0	0	0	0	AAVLQQVLER	P12270;P12270-2	TPR	Nucleoprotein TPR	1594
NaN	NaN	NaN	NaN	NaN	NaN	NaN	NaN	1	1	1	1	Acetyl (Protein N-term)	20912100	20518900	24694	23146	20338	84653	7823	410780000	5	0	0	0	0	0	0	0	0	AAVLQQVLERTELNKLPK	P12270;P12270-2	TPR	Nucleoprotein TPR	1594
NaN	NaN	NaN	NaN	NaN	NaN	NaN	NaN	NaN	NaN	NaN	NaN	Acetyl (Protein N-term)	10826200	61964100	14702	14785	55445	69825	40663	91174000	1	0	0	0	0	0	0	0	0	AAVLQRVER	Q53H82	LACTB2	Beta-lactamase-like protein 2	4284
NaN	NaN	NaN	NaN	NaN	NaN	NaN	NaN	NaN	NaN	NaN	NaN	Carbamidomethyl (C)	32537200	71691900	24609	24783	1.1782e-31	15397	13276	2464900000	23	1	0	0	0	0	0	0	0	AAVLVQQWVSYADTELIPAACGATLPALGLR	P26640	VARS	Valine--tRNA ligase	2018
1	1	1	1	2	1	1	1	NaN	1	NaN	NaN	Carbamidomethyl (C)	20179700	97136600	19579	20214	1.213e-41	19232	15961	2167600000	33	1	0	0	0	0	0	0	0	AAVLYVMDLSEQCGHGLR	Q9BZE4;Q9BZE4-2;Q9BZE4-3	GTPBP4	Nucleolar GTP-binding protein 1	7051
1	1	1	1	NaN	NaN	NaN	NaN	1	1	1	1	Unmodified	12456900	69036400	23098	21759	5.7137e-08	15937	11937	793990000	8	0	0	0	0	0	0	0	0	AAVMATLLFPGR	Q96GX9;Q96GX9-3	APIP	Methylthioribulose-1-phosphate dehydratase	6369
NaN	NaN	NaN	NaN	NaN	NaN	NaN	NaN	NaN	NaN	NaN	NaN	Unmodified	16499000	89633400	21687	21687	65534	58885	47624	49339000	1	0	0	0	0	0	0	0	0	AAVMATLLFPGREFK	Q96GX9;Q96GX9-3	APIP	Methylthioribulose-1-phosphate dehydratase	6369
1	NaN	1	1	1	1	1	1	NaN	NaN	NaN	NaN	Unmodified	17698500	85143400	21836	22306	0.060609	13113	10753	1665700000	18	0	0	0	0	0	0	0	0	AAVMHDILDMMPEGIK	Q6P2Q9	PRPF8	Pre-mRNA-processing-splicing factor 8	4686
2	2	2	2	2	2	2	1	2	2	2	2	Unmodified	10825900	59064900	56796	5216	32755	13974	88774	2101000000	37	0	0	0	0	0	0	0	0	AAVMVHQLSK	P35222	CTNNB1	Catenin beta-1	2248
NaN	NaN	NaN	NaN	NaN	NaN	NaN	NaN	3	2	2	NaN	Oxidation (M)	10985900	5855640	48175	34636	41091	1019	85602	296870000	5	0	0	0	1	0	0	0	0	AAVMVHQLSK	P35222	CTNNB1	Catenin beta-1	2248
NaN	NaN	NaN	NaN	NaN	NaN	NaN	1	NaN	NaN	NaN	NaN	Unmodified	11955500	55432400	76766	72318	3691	78516	58519	125180000	3	0	0	0	0	0	0	0	0	AAVMVYDDANK	Q8N8S7-3;Q8N8S7-2;Q8N8S7	ENAH	Protein enabled homolog	5521
NaN	NaN	NaN	NaN	NaN	NaN	NaN	NaN	NaN	NaN	1	NaN	Oxidation (M)	12115500	54923800	64372	54347	13311	56916	4014	44742000	1	0	0	0	1	0	0	0	0	AAVMVYDDANK	Q8N8S7-3;Q8N8S7-2;Q8N8S7	ENAH	Protein enabled homolog	5521
2	1	2	2	2	2	2	2	2	1	2	1	Unmodified	13236500	64928700	5805	52565	3.5062e-20	18298	15585	4373500000	40	0	0	0	0	0	0	0	0	AAVMVYDDANKK	Q8N8S7-3;Q8N8S7-2;Q8N8S7	ENAH	Protein enabled homolog	5521
1	NaN	1	1	1	NaN	1	1	3	1	3	1	Oxidation (M)	13396400	6442010	48739	35429	22592	11088	80716	589430000	7	0	0	0	1	0	0	0	0	AAVMVYDDANKK	Q8N8S7-3;Q8N8S7-2;Q8N8S7	ENAH	Protein enabled homolog	5521
NaN	NaN	NaN	NaN	NaN	NaN	NaN	NaN	NaN	NaN	NaN	NaN	2 Oxidation (P);Oxidation (W)	25392100	21318700	23218	22299	36694	56122	56122	319690000	1	0	0	0	0	2	1	0	0	AAVNIEFRDLSYSVPEGPWWR	P45844-7;P45844-6;P45844-5;P45844-4;P45844-3;P45844-2;P45844	ABCG1	ATP-binding cassette sub-family G member 1	2455
NaN	NaN	NaN	NaN	NaN	NaN	NaN	NaN	NaN	NaN	NaN	NaN	Unmodified	21400400	43662300	20184	20033	36629	37112	23485	12711000	1	0	0	0	0	0	0	0	0	AAVNVVDFDDKYIVSASGDR	Q9UKB1-2;Q9UKB1-3;Q9UKB1;Q9Y297-2;Q9Y297	FBXW11;BTRC	F-box/WD repeat-containing protein 11;F-box/WD repeat-containing protein 1A	8228
1	1	1	1	1	1	1	1	1	1	1	1	Unmodified	82645500	45486800	46472	46662	80257	75109	51137	19718000000	39	0	0	0	0	0	0	0	0	AAVPDAVGK	P05023-4;P05023;P05023-3;P05023-2;P13637;P13637-2;P13637-3;P50993	ATP1A1;ATP1A3;ATP1A2	Sodium/potassium-transporting ATPase subunit alpha-1;Sodium/potassium-transporting ATPase subunit alpha-3;Sodium/potassium-transporting ATPase subunit alpha-2	1288;1621;2671
1	1	NaN	NaN	1	1	NaN	1	1	NaN	NaN	NaN	Acetyl (Protein N-term)	16668200	81622900	20852	2073	1.2096e-36	18828	16026	3485900000	45	0	0	0	0	0	0	0	0	AAVPELLQQQEEDR	Q9Y5X3;Q9Y5X3-2	SNX5	Sorting nexin-5	8696
2	3	2	1	1	1	2	2	1	1	2	1	Acetyl (Protein N-term)	18819400	94322000	18734	19052	7.3154e-15	18018	14766	7027100000	90	0	0	0	0	0	0	0	0	AAVPELLQQQEEDRSK	Q9Y5X3;Q9Y5X3-2	SNX5	Sorting nexin-5	8696
NaN	NaN	NaN	NaN	NaN	NaN	NaN	NaN	NaN	NaN	NaN	NaN	Acetyl (Protein N-term)	21511300	128395	18917	18994	1765	44587	24539	349240000	2	0	0	0	0	0	0	0	0	AAVPELLQQQEEDRSKLR	Q9Y5X3	SNX5	Sorting nexin-5	8696
1	1	1	1	NaN	1	NaN	NaN	1	1	1	1	Carbamidomethyl (C)	15307900	78644900	21427	2174	43361	84169	56156	980360000	12	1	0	0	0	0	0	0	0	AAVPLGGFLCNVADK	Q7L8L6	FASTKD5	FAST kinase domain-containing protein 5	4947
2	2	2	3	6	4	7	6	3	4	3	5	Unmodified	18039400	93667800	2163	21336	7.0003e-08	15092	1275	325920000000	267	0	0	0	0	0	0	0	0	AAVPSGASTGIYEALELR	P06733;P09104;P09104-2;P13929-3;P13929-2;P13929	ENO1;ENO2;ENO3	Alpha-enolase;Gamma-enolase;Beta-enolase	1340;1445;1643
NaN	NaN	NaN	NaN	NaN	NaN	NaN	NaN	NaN	NaN	NaN	NaN	Oxidation (Y)	18199300	93159300	19745	21305	29073	12553	91149	108130000	2	0	0	0	0	0	0	0	1	AAVPSGASTGIYEALELR	P06733;P09104;P09104-2;P13929-3;P13929-2;P13929	ENO1;ENO2;ENO3	Alpha-enolase;Gamma-enolase;Beta-enolase	1340;1445;1643
NaN	NaN	NaN	NaN	NaN	NaN	NaN	NaN	1	1	1	1	Unmodified	25032700	26667900	19071	18314	0.012486	74876	65881	1476200000	4	0	0	0	0	0	0	0	0	AAVPSGASTGIYEALELRDGDKQR	P09104;P09104-2	ENO2	Gamma-enolase	1445
4	2	1	2	2	2	1	1	5	4	3	4	Unmodified	22761300	12845500	19913	19537	4.3168e-31	23314	19378	57000000000	100	0	0	0	0	0	0	0	0	AAVPSGASTGIYEALELRDNDK	P06733	ENO1	Alpha-enolase	1340
2	3	4	4	4	3	4	4	4	5	4	3	Unmodified	25332800	27724400	18603	1843	8.3318e-08	13656	11131	107640000000	141	0	0	0	0	0	0	0	0	AAVPSGASTGIYEALELRDNDKTR	P06733	ENO1	Alpha-enolase	1340
1	1	1	1	1	1	1	1	1	NaN	1	NaN	Oxidation (Y)	25492700	2721590	2058	19064	22033	48641	48641	520040000	0	0	0	0	0	0	0	0	1	AAVPSGASTGIYEALELRDNDKTR	P06733	ENO1	Alpha-enolase	1340
1	1	1	1	1	1	1	1	1	1	1	1	Unmodified	68441700	41702500	55975	56124	16698	94401	94401	78629000000	79	0	0	0	0	0	0	0	0	AAVPSIK	P00558;P00558-2	PGK1	Phosphoglycerate kinase 1	1160
NaN	NaN	NaN	NaN	NaN	NaN	NaN	NaN	1	1	NaN	1	Oxidation (C);Oxidation (K);Oxidation (P)	15807900	78684300	21687	19789	1031	91584	46423	146890000	1	0	1	1	0	1	0	0	0	AAVPSIKFCLDNGAK	P00558;P00558-2	PGK1	Phosphoglycerate kinase 1	1160
1	1	1	1	1	1	1	1	1	1	1	1	Acetyl (Protein N-term)	92750300	50254600	8249	83094	23632	11195	66974	13055000000	64	0	0	0	0	0	0	0	0	AAVQAAEVK	Q15046	KARS	Lysine--tRNA ligase	3891
NaN	NaN	NaN	NaN	1	NaN	NaN	NaN	NaN	NaN	NaN	NaN	Acetyl (Protein N-term)	16398400	84171500	13324	12992	1.2185e-13	18411	14869	4984300000	12	0	0	0	0	0	0	0	0	AAVQAAEVKVDGSEPK	Q15046	KARS	Lysine--tRNA ligase	3891
NaN	NaN	NaN	NaN	NaN	NaN	NaN	NaN	NaN	NaN	NaN	NaN	Unmodified	19999700	96982900	17261	19141	80165	91207	68674	13083000	1	0	0	0	0	0	0	0	0	AAVQELSSSILAGEDPEER	P49768-2;P49768;P49768-7	PSEN1	Presenilin-1;Presenilin-1 NTF subunit;Presenilin-1 CTF subunit;Presenilin-1 CTF12	2605
1	NaN	1	1	NaN	NaN	NaN	NaN	1	NaN	1	NaN	Unmodified	15588300	82561100	20709	20824	4.463e-28	17951	13435	946160000	14	0	0	0	0	0	0	0	0	AAVQFLNNAWGIQK	Q9UMY1	NOL7	Nucleolar protein 7	8338
NaN	NaN	NaN	NaN	NaN	NaN	NaN	NaN	NaN	NaN	NaN	NaN	Acetyl (Protein N-term)	12136000	60127400	15004	16136	2905	66621	40885	66391000	0	0	0	0	0	0	0	0	0	AAVQMDPELAK	Q9Y312	AAR2	Protein AAR2 homolog	8524
NaN	NaN	1	NaN	NaN	NaN	NaN	NaN	1	1	1	1	Acetyl (Protein N-term);Oxidation (M)	12296000	59618800	12559	11325	11169	74464	74464	172130000	4	0	0	0	1	0	0	0	0	AAVQMDPELAK	Q9Y312	AAR2	Protein AAR2 homolog	8524
NaN	NaN	NaN	NaN	NaN	NaN	NaN	NaN	NaN	NaN	NaN	NaN	Acetyl (Protein N-term)	13697000	70238500	1246	12957	0.68241	1054	74323	171610000	3	0	0	0	0	0	0	0	0	AAVQMDPELAKR	Q9Y312	AAR2	Protein AAR2 homolog	8524
1	1	1	1	1	1	1	1	1	1	1	1	Unmodified	11996400	63976800	17866	19011	44427	1062	55133	144440000	16	0	0	0	0	0	0	0	0	AAVQVLDDIEK	P22033	MUT	Methylmalonyl-CoA mutase, mitochondrial	1900
NaN	NaN	NaN	NaN	NaN	NaN	NaN	NaN	NaN	NaN	NaN	NaN	Carbamidomethyl (C)	1729890	89203600	21813	2184	12723	68751	53513	84982000	2	1	0	0	0	0	0	0	0	AAVQVLDDIEKCLEK	P22033	MUT	Methylmalonyl-CoA mutase, mitochondrial	1900
1	1	NaN	1	NaN	1	NaN	NaN	NaN	NaN	NaN	NaN	Acetyl (Protein N-term)	16218600	85764000	23792	21878	51056	80014	66741	43319000	0	0	0	0	0	0	0	0	0	AAVQVVGSWPSVQPR	Q6AI08	HEATR6	HEAT repeat-containing protein 6	4583
NaN	NaN	NaN	NaN	NaN	NaN	NaN	NaN	NaN	NaN	NaN	NaN	Unmodified	22341400	14437900	18214	18387	6.6792e-43	14889	11326	4275200000	42	0	0	0	0	0	0	0	0	AAVSALLEQHGLQGDVAFGHSK	B0I1T2	MYO1G	Unconventional myosin-Ig;Minor histocompatibility antigen HA-2	103
1	1	1	1	1	NaN	1	NaN	1	1	1	1	Unmodified	30844900	4900900	14925	16038	4.3229e-18	12549	10227	2897600000	41	0	0	0	0	0	0	0	0	AAVSHWQQQSYLDSGIHSGATTTAPSLSGK	P35222	CTNNB1	Catenin beta-1	2248
1	1	NaN	1	NaN	NaN	NaN	NaN	1	NaN	NaN	1	Unmodified	10315800	57975000	25329	2395	51216	50127	91805	2032400000	1	0	0	0	0	0	0	0	0	AAVSMSVVLR	O43181	NDUFS4	NADH dehydrogenase [ubiquinone] iron-sulfur protein 4, mitochondrial	512
NaN	NaN	NaN	NaN	1	NaN	1	NaN	1	NaN	NaN	NaN	Unmodified	1543760	75904800	47358	50836	1.2367e-72	22132	17944	482110000	13	0	0	0	0	0	0	0	0	AAVSQQGEQLQTER	Q9BQS8;Q9BQS8-4;Q9BQS8-3;Q9BQS8-2	FYCO1	FYVE and coiled-coil domain-containing protein 1	6784
1	1	1	1	NaN	NaN	NaN	NaN	1	1	1	1	Unmodified	18289000	90275200	50791	38984	0.46131	10441	77643	353880000	5	0	0	0	0	0	0	0	0	AAVSQQGEQLQTERER	Q9BQS8;Q9BQS8-4;Q9BQS8-3;Q9BQS8-2	FYCO1	FYVE and coiled-coil domain-containing protein 1	6784
NaN	1	1	1	1	1	1	NaN	NaN	1	1	1	Carbamidomethyl (C)	8774080	40760000	19285	97645	38668	79451	42357	787500000	11	1	0	0	0	0	0	0	0	AAVSTNCR	P78346;P78346-2	RPP30	Ribonuclease P protein subunit p30	3138
2	2	1	1	2	2	2	1	NaN	NaN	1	NaN	Unmodified	68643300	4326760	54903	46394	52628	66994	26308	1031300000	2	0	0	0	0	0	0	0	0	AAVSVLK	A6NMS7;A6NM11;O60309	LRRC37A;LRRC37A2;LRRC37A3	Leucine-rich repeat-containing protein 37A;Leucine-rich repeat-containing protein 37A2;Leucine-rich repeat-containing protein 37A3	82
NaN	1	1	NaN	1	NaN	NaN	NaN	NaN	NaN	NaN	NaN	Unmodified	11035800	58225300	74872	70916	12569	63076	2772	116680000	3	0	0	0	0	0	0	0	0	AAVSVSTDNIK	Q9UKA4	AKAP11	A-kinase anchor protein 11	8226
NaN	NaN	NaN	NaN	NaN	NaN	NaN	NaN	NaN	NaN	NaN	NaN	Acetyl (Protein N-term);Carbamidomethyl (C)	22110500	53121600	22379	22354	0.15653	11798	7897	101200000	3	1	0	0	0	0	0	0	0	AAVSVYAPPVGGFSFDNCRR	Q99436;Q99436-2	PSMB7	Proteasome subunit beta type-7	6653
1	1	NaN	1	NaN	NaN	NaN	NaN	NaN	1	NaN	NaN	Unmodified	13547600	76088600	14962	13467	54141	18832	87801	35738000	1	0	0	0	0	0	0	0	0	AAVSWLTPAPSKK	Q9H9L3	ISG20L2	Interferon-stimulated 20 kDa exonuclease-like 2	7396
NaN	1	1	1	NaN	NaN	NaN	NaN	NaN	NaN	1	1	Unmodified	81545000	45011600	43315	28178	12037	79146	71962	476020000	3	0	0	0	0	0	0	0	0	AAVTEAVR	Q9NP81;Q9NP81-2	SARS2	Serine--tRNA ligase, mitochondrial	7510
NaN	1	1	1	1	1	1	1	1	1	1	1	Unmodified	64237000	37007500	16323	16458	23827	86086	2131	13540000000	14	0	0	0	0	0	0	0	0	AAVTPGK	P19338	NCL	Nucleolin	1815
NaN	1	2	2	1	1	1	1	1	1	NaN	2	Unmodified	77046500	46503800	11517	69027	48932	10732	69672	2081600000	13	0	0	0	0	0	0	0	0	AAVTPGKK	P19338	NCL	Nucleolin	1815
NaN	NaN	NaN	NaN	NaN	NaN	NaN	NaN	NaN	NaN	NaN	NaN	Oxidation (M)	16718400	84027500	72783	69257	27773	41644	93685	430410000	1	0	0	0	1	0	0	0	0	AAVTRMSFYLLNDR	Q86VV8-3;Q86VV8	RTTN	Rotatin	5132
1	1	NaN	1	1	1	1	1	1	1	1	1	Acetyl (Protein N-term)	9695500	54949600	19383	19482	10922	86833	5405	2075500000	49	0	0	0	0	0	0	0	0	AAVVENVVK	Q92785;Q92785-2	DPF2	Zinc finger protein ubi-d4	6045
NaN	NaN	NaN	1	NaN	NaN	1	1	1	1	1	1	Unmodified	83945000	45011600	11986	14288	28175	10539	50865	4862700000	58	0	0	0	0	0	0	0	0	AAVVESHK	P00390-2;P00390;P00390-3;P00390-4;P00390-5	GSR	Glutathione reductase, mitochondrial	1149
2	2	2	2	1	2	1	1	1	NaN	NaN	1	Unmodified	22201400	13677500	19939	20239	0.22158	90654	74161	2543000000	45	0	0	0	0	0	0	0	0	AAVVHHFESFPAGSTLIFYK	Q8NFQ8	TOR1AIP2	Torsin-1A-interacting protein 2	5667
NaN	NaN	NaN	NaN	NaN	NaN	NaN	NaN	NaN	NaN	NaN	NaN	Unmodified	1068610	60801400	15946	17278	78864	71379	46485	696020000	9	0	0	0	0	0	0	0	0	AAVVPLGTWR	Q15125	EBP	3-beta-hydroxysteroid-Delta(8),Delta(7)-isomerase	3914
NaN	NaN	NaN	NaN	NaN	NaN	NaN	NaN	NaN	NaN	NaN	NaN	Unmodified	14728000	798728	58246	5922	50698	67234	51415	810720000	20	0	0	0	0	0	0	0	0	AAVVTSPPPTTAPHK	P35611-2;P35611-6;P35611;P35611-3;P35611-4;P35611-5	ADD1	Alpha-adducin	2277
1	1	1	1	1	1	1	1	1	2	1	2	Unmodified	17579400	94243200	54843	43907	88523	69805	52737	819740000	15	0	0	0	0	0	0	0	0	AAVVTSPPPTTAPHKER	P35611-2;P35611-6;P35611;P35611-3;P35611-4;P35611-5	ADD1	Alpha-adducin	2277
1	1	1	1	1	1	1	1	1	1	1	1	Unmodified	67241700	41702500	30388	20779	14902	97068	59115	5740100000	5	0	0	0	0	0	0	0	0	AAVVVSK	Q14978-2;Q14978;Q14978-3	NOLC1	Nucleolar and coiled-body phosphoprotein 1	3856;3857
2	2	2	2	1	1	3	2	1	NaN	NaN	1	Unmodified	14077000	70343100	20494	20077	0.29373	11823	81916	957650000	18	0	0	0	0	0	0	0	0	AAVWEITGAEFSK	P49916-3;P49916;P49916-4;P49916-2	LIG3	DNA ligase 3	2622
NaN	NaN	NaN	NaN	NaN	NaN	NaN	NaN	NaN	NaN	NaN	NaN	Acetyl (Protein N-term)	14677800	78341200	24273	23448	23463	11213	86992	43053000	2	0	0	0	0	0	0	0	0	AAVWQQVLAVDAR	Q9H1Z4	WDR13	WD repeat-containing protein 13	7207
NaN	NaN	NaN	NaN	NaN	NaN	NaN	NaN	NaN	NaN	NaN	NaN	Unmodified	14707400	73679600	75506	78524	11838	50843	35743	194820000	2	0	0	0	0	0	0	0	0	AAVYHHFISDGVR	P01024	C3	Complement C3;Complement C3 beta chain;C3-beta-c;Complement C3 alpha chain;C3a anaphylatoxin;Acylation stimulating protein;Complement C3b alpha' chain;Complement C3c alpha' chain fragment 1;Complement C3dg fragment;Complement C3g fragment;Complement C3d fragment;Complement C3f fragment;Complement C3c alpha' chain fragment 2	1180
NaN	NaN	NaN	NaN	NaN	NaN	NaN	NaN	NaN	NaN	NaN	NaN	Unmodified	15988300	83175900	49165	58637	39872	70889	54461	263770000	6	0	0	0	0	0	0	0	0	AAVYHHFISDGVRK	P01024	C3	Complement C3;Complement C3 beta chain;C3-beta-c;Complement C3 alpha chain;C3a anaphylatoxin;Acylation stimulating protein;Complement C3b alpha' chain;Complement C3c alpha' chain fragment 1;Complement C3dg fragment;Complement C3g fragment;Complement C3d fragment;Complement C3f fragment;Complement C3c alpha' chain fragment 2	1180
NaN	NaN	NaN	NaN	NaN	NaN	NaN	NaN	NaN	NaN	NaN	NaN	Acetyl (Protein N-term)	10495800	57571100	17599	19047	31105	40002	16982	38266000	1	0	0	0	0	0	0	0	0	AAVYSGISLK	Q14146	URB2	Unhealthy ribosome biogenesis protein 2 homolog	3730
NaN	NaN	1	NaN	NaN	NaN	NaN	NaN	NaN	NaN	NaN	1	Unmodified	73136000	36023900	37336	23865	29009	81381	42163	368460000	4	0	0	0	0	0	0	0	0	AAWEAGK	P24752	ACAT1	Acetyl-CoA acetyltransferase, mitochondrial	1971
NaN	NaN	NaN	NaN	NaN	NaN	NaN	NaN	NaN	NaN	NaN	NaN	Unmodified	21151400	13644000	21023	20742	0.0053162	16341	13555	989650000	6	0	0	0	0	0	0	0	0	AAWEAGKFGNEVIPVTVTVK	P24752	ACAT1	Acetyl-CoA acetyltransferase, mitochondrial	1971
1	1	1	1	1	NaN	NaN	NaN	1	1	1	1	Unmodified	10655200	52434400	17841	18122	38208	14729	11721	925460000	14	0	0	0	0	0	0	0	0	AAWEAYLSR	P11172;P11172-3;P11172-2;P11172-4	UMPS	Uridine 5'-monophosphate synthase;Orotate phosphoribosyltransferase;Orotidine 5'-phosphate decarboxylase	1558
NaN	NaN	1	NaN	NaN	NaN	NaN	NaN	NaN	NaN	NaN	NaN	Unmodified	87140100	4010580	39874	4306	40548	73039	73039	1434200000	2	0	0	0	0	0	0	0	0	AAWEHMK	P51659;P51659-3;P51659-2	HSD17B4	Peroxisomal multifunctional enzyme type 2;(3R)-hydroxyacyl-CoA dehydrogenase;Enoyl-CoA hydratase 2	2703;2704
NaN	NaN	NaN	NaN	NaN	NaN	NaN	NaN	NaN	NaN	NaN	NaN	Unmodified	98945700	45665800	60503	68867	22269	69628	48929	200970000	7	0	0	0	0	0	0	0	0	AAWEVDSGR	P11310;P11310-2	ACADM	Medium-chain specific acyl-CoA dehydrogenase, mitochondrial	1568
1	2	2	1	NaN	NaN	NaN	NaN	2	2	3	2	Unmodified	11455600	55776900	5137	51263	0.08358	10779	77176	4963000000	49	0	0	0	0	0	0	0	0	AAWEVDSGRR	P11310;P11310-2	ACADM	Medium-chain specific acyl-CoA dehydrogenase, mitochondrial	1568
NaN	NaN	NaN	NaN	NaN	NaN	NaN	NaN	NaN	NaN	NaN	NaN	Carbamidomethyl (C)	19708300	82911800	20373	21502	3.6695e-05	14397	12703	635570000	8	1	0	0	0	0	0	0	0	AAWGEETDYTPVWCMR	P06132	UROD	Uroporphyrinogen decarboxylase	1326
1	1	1	1	1	1	NaN	NaN	NaN	1	1	1	Unmodified	11736400	63937400	15581	15363	45619	50297	3052	222960000	3	0	0	0	0	0	0	0	0	AAYAGGLVLDPK	P09884	POLA1	DNA polymerase alpha catalytic subunit	1473
NaN	NaN	NaN	NaN	NaN	NaN	NaN	NaN	NaN	NaN	NaN	NaN	Unmodified	19419700	97373200	10597	10675	27219	28869	11791	164320000	1	0	0	0	0	0	0	0	0	AAYARDPQYPPGPPAFPK	Q8WZ42-12;Q8WZ42-8;Q8WZ42-13;Q8WZ42-2;Q8WZ42;Q8WZ42-5;Q8WZ42-11;Q8WZ42-4;Q8WZ42-7;Q8WZ42-10;Q8WZ42-3;Q8WZ42-9	TTN	Titin	5966
NaN	NaN	NaN	NaN	NaN	NaN	NaN	NaN	NaN	NaN	NaN	NaN	2 Carbamidomethyl (C)	87034800	34764200	2083	29457	92166	72618	49581	466260000	11	2	0	0	0	0	0	0	0	AAYCACR	Q07954	LRP1	Prolow-density lipoprotein receptor-related protein 1;Low-density lipoprotein receptor-related protein 1 85 kDa subunit;Low-density lipoprotein receptor-related protein 1 515 kDa subunit;Low-density lipoprotein receptor-related protein 1 intracellular domain	3399
1	1	1	1	1	NaN	1	1	1	1	1	1	Unmodified	11505600	56185200	10018	97492	13004	95608	77069	523920000	15	0	0	0	0	0	0	0	0	AAYDIEVNTR	O75955;O75955-2	FLOT1	Flotillin-1	896
1	1	1	1	1	NaN	1	NaN	NaN	NaN	NaN	1	Unmodified	1306660	6629630	8966	78734	15602	68536	41207	191030000	4	0	0	0	0	0	0	0	0	AAYDIEVNTRR	O75955;O75955-2	FLOT1	Flotillin-1	896
NaN	NaN	NaN	NaN	NaN	NaN	NaN	NaN	NaN	NaN	NaN	NaN	Unmodified	27272900	28753400	20505	20953	42316	66793	53991	462460000	7	0	0	0	0	0	0	0	0	AAYDREESTNLEDYEPNTVASLLK	Q15311	RALBP1	RalA-binding protein 1	3948
1	1	1	1	NaN	1	1	1	1	1	1	1	Unmodified	15237000	70449300	2191	21589	0.18795	15616	13147	890210000	20	0	0	0	0	0	0	0	0	AAYDVSSFSFFQR	O15498;O15498-2	YKT6	Synaptobrevin homolog YKT6	488
1	1	1	1	1	1	1	1	1	1	1	1	Unmodified	11645400	54111600	7889	77265	1.292e-05	13795	10602	37218000000	52	0	0	0	0	0	0	0	0	AAYEAELGDAR	P02545;P02545-3;P02545-6;P02545-2	LMNA	Prelamin-A/C;Lamin-A/C	1213;1214
2	2	2	2	2	2	2	2	2	2	2	2	Unmodified	12926400	63607900	57468	57138	1.5273e-07	15626	11439	140260000000	164	0	0	0	0	0	0	0	0	AAYEAELGDARK	P02545;P02545-3;P02545-6;P02545-2	LMNA	Prelamin-A/C;Lamin-A/C	1213;1214
NaN	1	1	NaN	1	1	NaN	1	NaN	NaN	1	1	Oxidation (Y)	1308630	63099400	71793	56506	16206	69864	45792	182800000	1	0	0	0	0	0	0	0	1	AAYEAELGDARK	P02545;P02545-3;P02545-6;P02545-2	LMNA	Prelamin-A/C;Lamin-A/C	1213;1214
NaN	NaN	NaN	NaN	NaN	NaN	NaN	NaN	NaN	NaN	NaN	NaN	Carbamidomethyl (C)	986428	42800100	64309	71521	58955	71141	45314	294930000	7	1	0	0	0	0	0	0	0	AAYEAFCR	P51649;P51649-2	ALDH5A1	Succinate-semialdehyde dehydrogenase, mitochondrial	2702
NaN	NaN	NaN	NaN	NaN	NaN	NaN	NaN	NaN	NaN	NaN	NaN	Unmodified	11645700	56626800	65688	65779	10235	6627	41347	20524000	1	0	0	0	0	0	0	0	0	AAYEGEEVAVK	Q5S007	LRRK2	Leucine-rich repeat serine/threonine-protein kinase 2	4392
NaN	NaN	NaN	NaN	NaN	NaN	NaN	NaN	NaN	NaN	NaN	NaN	Unmodified	80840800	40791700	33495	41082	48268	69176	32082	3495700000	2	0	0	0	0	0	0	0	0	AAYEVTR	Q15833-2;Q15833;Q15833-3	STXBP2	Syntaxin-binding protein 2	4045
1	1	1	1	1	1	1	1	1	1	1	1	Unmodified	12185900	59208900	15609	1674	24153	12386	97476	16694000000	44	0	0	0	0	0	0	0	0	AAYFGIYDTAK	P05141	SLC25A5	ADP/ATP translocase 2;ADP/ATP translocase 2, N-terminally processed	1299
1	1	1	1	2	1	1	1	1	1	1	1	Unmodified	12045800	57643900	13813	13563	50385	12099	1012	6441500000	22	0	0	0	0	0	0	0	0	AAYFGVYDTAK	P12236;P12235	SLC25A6;SLC25A4	ADP/ATP translocase 3;ADP/ATP translocase 3, N-terminally processed;ADP/ATP translocase 1	1592;1591
NaN	NaN	NaN	NaN	NaN	NaN	NaN	NaN	NaN	NaN	NaN	NaN	Unmodified	1028490	49404700	17753	25907	11684	50127	25972	29991000	1	0	0	0	0	0	0	0	0	AAYHHFQR	Q9H0E3;Q9H0E3-3;Q9H0E3-2	SAP130	Histone deacetylase complex subunit SAP130	7157
NaN	NaN	NaN	NaN	NaN	NaN	NaN	NaN	NaN	NaN	NaN	NaN	Carbamidomethyl (C)	20979500	95061400	22667	24235	69949	7229	5104	54757000	1	1	0	0	0	0	0	0	0	AAYIYFTDFCPDNLFNK	O00186	STXBP3	Syntaxin-binding protein 3	226
1	1	1	1	NaN	NaN	NaN	NaN	1	1	1	1	Unmodified	86848100	48068800	11111	11427	71105	11467	82554	1070200000	11	0	0	0	0	0	0	0	0	AAYIYIR	P49821-2;P49821	NDUFV1	NADH dehydrogenase [ubiquinone] flavoprotein 1, mitochondrial	2614
NaN	NaN	NaN	NaN	NaN	NaN	NaN	NaN	NaN	NaN	NaN	NaN	Unmodified	1185600	60298800	41311	41687	0.036278	15081	12164	237570000	2	0	0	0	0	0	0	0	0	AAYKEYISNK	P17480-2;P17480	UBTF	Nucleolar transcription factor 1	1760
NaN	NaN	NaN	NaN	NaN	NaN	NaN	NaN	NaN	NaN	NaN	NaN	Acetyl (Protein N-term)	10876800	67536500	21217	21107	20118	85813	66325	20971000	1	0	0	0	0	0	0	0	0	AAYKLVLIR	P18669;Q8N0Y7	PGAM1;PGAM4	Phosphoglycerate mutase 1;Probable phosphoglycerate mutase 4	1804;5379
NaN	2	1	2	1	1	1	1	NaN	NaN	NaN	NaN	Carbamidomethyl (C)	19710000	2314770	24502	24691	8.3299e-83	21943	18085	2352500000	49	1	0	0	0	0	0	0	0	AAYLLGCSLEELSSAIFK	Q92614-4;Q92614;Q92614-3;Q92614-2;Q92614-5	MYO18A	Unconventional myosin-XVIIIa	6013
1	1	1	1	1	NaN	1	NaN	NaN	NaN	NaN	NaN	Unmodified	21600900	8984140	18128	18951	38796	29136	1487	135800000	2	0	0	0	0	0	0	0	0	AAYLNLSQEPAHPAMALHAR	Q12873;Q12873-3;Q12873-2	CHD3	Chromodomain-helicase-DNA-binding protein 3	3473
1	1	1	1	1	1	1	1	NaN	NaN	NaN	NaN	Unmodified	2204000	99903700	15536	16649	0.061677	10814	9367	2028000000	31	0	0	0	0	0	0	0	0	AAYLNMSEDPSHPSMALNTR	Q14839;Q14839-2	CHD4	Chromodomain-helicase-DNA-binding protein 4	3843
1	NaN	NaN	NaN	NaN	1	1	NaN	NaN	NaN	1	NaN	Oxidation (M)	2219990	9939520	15135	14312	24564	53909	53909	57779000	1	0	0	0	1	0	0	0	0	AAYLNMSEDPSHPSMALNTR	Q14839;Q14839-2	CHD4	Chromodomain-helicase-DNA-binding protein 4	3843
NaN	NaN	NaN	NaN	NaN	NaN	NaN	NaN	1	NaN	1	NaN	2 Oxidation (M)	22359900	98886600	12358	10899	10432	60561	60561	65563000	1	0	0	0	2	0	0	0	0	AAYLNMSEDPSHPSMALNTR	Q14839;Q14839-2	CHD4	Chromodomain-helicase-DNA-binding protein 4	3843
NaN	NaN	NaN	NaN	NaN	NaN	NaN	NaN	3	3	2	3	Oxidation (M);Oxidation (P)	22359900	98886600	12066	10874	71129	74505	74505	373250000	9	0	0	0	1	1	0	0	0	AAYLNMSEDPSHPSMALNTR	Q14839;Q14839-2	CHD4	Chromodomain-helicase-DNA-binding protein 4	3843
2	2	2	2	2	2	2	2	2	2	2	2	Unmodified	17759300	93053000	13693	13539	5.6317e-94	26019	2016	64775000000	197	0	0	0	0	0	0	0	0	AAYLQETGKPLDETLK	P04083	ANXA1	Annexin A1	1257
3	3	3	3	3	3	3	3	3	4	3	3	Unmodified	19040300	25493100	11251	11096	8.4565e-66	25052	21626	161030000000	250	0	0	0	0	0	0	0	0	AAYLQETGKPLDETLKK	P04083	ANXA1	Annexin A1	1257
NaN	NaN	NaN	NaN	NaN	NaN	NaN	NaN	NaN	NaN	NaN	NaN	Oxidation (Y)	19200200	20407700	11134	10728	36851	67902	67902	143940000	1	0	0	0	0	0	0	0	1	AAYLQETGKPLDETLKK	P04083	ANXA1	Annexin A1	1257
NaN	NaN	NaN	NaN	NaN	NaN	NaN	NaN	NaN	NaN	NaN	NaN	Acetyl (Protein N-term)	94848200	48175100	20315	20481	1322	12605	79695	216610000	10	0	0	0	0	0	0	0	0	AAYLQWR	Q9H270	VPS11	Vacuolar protein sorting-associated protein 11 homolog	7215
NaN	NaN	NaN	NaN	NaN	NaN	NaN	NaN	NaN	NaN	NaN	NaN	Unmodified	89144500	4450310	52508	54001	27916	62717	32532	1968200000	5	0	0	0	0	0	0	0	0	AAYLSDPR	P78527	PRKDC	DNA-dependent protein kinase catalytic subunit	3150
1	1	NaN	NaN	NaN	NaN	NaN	NaN	NaN	NaN	NaN	NaN	Carbamidomethyl (C)	17368200	81920500	11381	11113	11812	48351	36559	20043000	2	1	0	0	0	0	0	0	0	AAYLSDPRAPPCEYK	P78527	PRKDC	DNA-dependent protein kinase catalytic subunit	3150
NaN	1	NaN	NaN	1	NaN	NaN	1	NaN	NaN	NaN	NaN	Unmodified	77743800	43848900	64286	63122	56086	65263	35887	518120000	2	0	0	0	0	0	0	0	0	AAYNLVK	P08237;P08237-3;P08237-2	PFKM	ATP-dependent 6-phosphofructokinase, muscle type	1410
1	1	1	1	1	1	1	1	1	NaN	1	NaN	Unmodified	80544500	44463700	68265	68202	30908	13142	75967	70192000000	76	0	0	0	0	0	0	0	0	AAYNLVR	Q14019	COTL1	Coactosin-like protein	3712
1	1	1	1	NaN	NaN	2	1	1	1	1	2	Unmodified	21241000	10038900	2251	22296	2.3688e-09	15549	13594	2370000000	20	0	0	0	0	0	0	0	0	AAYNLVRDDGSAVIWVTFK	Q14019	COTL1	Coactosin-like protein	3712
NaN	NaN	NaN	NaN	1	1	1	1	1	1	1	1	Unmodified	15848000	80487600	17161	17343	1.7254e-37	19494	17791	4306400000	48	0	0	0	0	0	0	0	0	AAYNPGQAVPWNAVK	Q8N163;Q8N163-2	CCAR2	Cell cycle and apoptosis regulator protein 2	5391
1	NaN	NaN	1	NaN	NaN	1	1	NaN	NaN	NaN	1	Unmodified	792413	41300300	23523	25444	16517	94669	41986	4564800000	11	0	0	0	0	0	0	0	0	AAYNQVK	P22695	UQCRC2	Cytochrome b-c1 complex subunit 2, mitochondrial	1925
NaN	NaN	NaN	NaN	NaN	NaN	NaN	NaN	NaN	NaN	NaN	NaN	Unmodified	17238600	86034200	21839	23417	63207	82543	6216	76982000	1	0	0	0	0	0	0	0	0	AAYNVTLLNFMDPQK	Q9C0B1	FTO	Alpha-ketoglutarate-dependent dioxygenase FTO	7085
2	2	2	2	2	2	2	2	2	2	2	2	Unmodified	21511200	12118400	21063	20913	6.7926e-05	18476	15656	11400000000	105	0	0	0	0	0	0	0	0	AAYPDLENPPLLVTPSQQAK	P54136;P54136-2	RARS	Arginine--tRNA ligase, cytoplasmic	2809
NaN	NaN	1	1	1	1	1	1	NaN	NaN	1	1	Unmodified	10305800	58113100	11937	1109	40933	96492	72536	855060000	5	0	0	0	0	0	0	0	0	AAYQVAALPK	P52758	HRSP12	Ribonuclease UK114	2756
NaN	NaN	NaN	NaN	NaN	NaN	NaN	NaN	NaN	NaN	NaN	NaN	Acetyl (Protein N-term);Carbamidomethyl (C)	23110900	9029490	12614	12541	42669	61276	53088	96001000	2	1	0	0	0	0	0	0	0	AAYREPPCNQYTGTTTALQK	P22694-2	PRKACB	cAMP-dependent protein kinase catalytic subunit beta	1924
1	1	NaN	1	NaN	1	1	1	NaN	NaN	NaN	NaN	Unmodified	28804700	47316700	24947	23811	1.4427e-29	19597	17783	1464900000	27	0	0	0	0	0	0	0	0	AAYSFYNVHTQTPLLDLMSDALVLAK	P30419;P30419-2	NMT1	Glycylpeptide N-tetradecanoyltransferase 1	2132;2133
NaN	NaN	NaN	NaN	NaN	NaN	NaN	NaN	NaN	NaN	NaN	NaN	Carbamidomethyl (C)	20328400	84476800	1917	20826	5.5471e-08	14896	12608	232640000	10	1	0	0	0	0	0	0	0	AAYSNFWCGMTSQGYYK	Q8NBJ5	COLGALT1	Procollagen galactosyltransferase 1	5563
1	1	NaN	1	1	1	NaN	NaN	NaN	NaN	NaN	NaN	Acetyl (Protein N-term)	34306800	68470800	23974	24293	1.0888e-52	1765	15394	7103400000	53	0	0	0	0	0	0	0	0	AAYSYRPGPGAGPGPAAGAALPDQSFLWNVFQR	O75340;O75340-2;O75340-3	PDCD6	Programmed cell death protein 6	786
NaN	NaN	NaN	NaN	NaN	NaN	NaN	NaN	NaN	NaN	NaN	NaN	3 Oxidation (P);Oxidation (Y)	34526500	65380200	24249	23366	1.4698e-05	84097	84097	1294100000	7	0	0	0	0	3	0	0	1	AAYSYRPGPGAGPGPAAGAALPDQSFLWNVFQR	O75340;O75340-2;O75340-3	PDCD6	Programmed cell death protein 6	786
1	1	NaN	1	1	1	NaN	1	1	1	1	1	Unmodified	15167600	75619400	21549	2131	2122	9664	73723	533880000	7	0	0	0	0	0	0	0	0	AAYTFNIEAVGFSK	O15318	POLR3G	DNA-directed RNA polymerase III subunit RPC7	462
NaN	NaN	NaN	NaN	NaN	NaN	NaN	NaN	NaN	NaN	NaN	NaN	Unmodified	97246600	46649500	61222	63918	45786	84368	58631	192870000	12	0	0	0	0	0	0	0	0	AAYTSASFR	Q13075;Q13075-2	NAIP	Baculoviral IAP repeat-containing protein 1	3518
1	1	1	1	NaN	NaN	NaN	NaN	1	1	1	2	Unmodified	1129590	59203000	16892	17439	0.43793	13885	11159	1788800000	47	0	0	0	0	0	0	0	0	AAYVLFYQR	P51784;Q13107-2;Q13107;Q9Y4E8;Q9Y4E8-2;Q9Y4E8-3	USP11;USP4;USP15	Ubiquitin carboxyl-terminal hydrolase 11;Ubiquitin carboxyl-terminal hydrolase 4;Ubiquitin carboxyl-terminal hydrolase 15	2710;3526;8615
NaN	NaN	NaN	NaN	NaN	NaN	NaN	NaN	NaN	NaN	NaN	NaN	Unmodified	14486600	65720900	12653	12792	12374	10966	61381	372830000	24	0	0	0	0	0	0	0	0	AAYWEEEPAEVR	Q9Y6Y8;Q9Y6Y8-2	SEC23IP	SEC23-interacting protein	8783
NaN	NaN	NaN	NaN	1	1	1	NaN	1	1	1	1	Unmodified	16047600	75832000	11279	10844	0.085806	9219	65478	1104300000	23	0	0	0	0	0	0	0	0	AAYWEEEPAEVRR	Q9Y6Y8;Q9Y6Y8-2	SEC23IP	SEC23-interacting protein	8783
NaN	NaN	NaN	NaN	NaN	NaN	NaN	NaN	NaN	NaN	NaN	NaN	Unmodified	19140100	11180400	14012	15688	43776	38093	19997	62034000	1	0	0	0	0	0	0	0	0	AAYYPPSQIAQLRPSPR	P11940;P11940-2	PABPC1	Polyadenylate-binding protein 1	1582
NaN	NaN	NaN	NaN	NaN	NaN	1	NaN	NaN	NaN	NaN	1	Carbamidomethyl (C)	10855700	56516300	72036	67145	58952	60436	29207	152250000	2	1	0	0	0	0	0	0	0	ACAAGTPAVIR	P51610;P51610-2;P51610-4	HCFC1	Host cell factor 1;HCF N-terminal chain 1;HCF N-terminal chain 2;HCF N-terminal chain 3;HCF N-terminal chain 4;HCF N-terminal chain 5;HCF N-terminal chain 6;HCF C-terminal chain 1;HCF C-terminal chain 2;HCF C-terminal chain 3;HCF C-terminal chain 4;HCF C-terminal chain 5;HCF C-terminal chain 6	2697;2698
NaN	NaN	NaN	NaN	NaN	NaN	NaN	NaN	NaN	NaN	NaN	NaN	3 Carbamidomethyl (C)	18357200	71714200	53434	58528	0.19023	10907	91996	257470000	6	3	0	0	0	0	0	0	0	ACACAHGMLAEDGASCR	Q07954	LRP1	Prolow-density lipoprotein receptor-related protein 1;Low-density lipoprotein receptor-related protein 1 85 kDa subunit;Low-density lipoprotein receptor-related protein 1 515 kDa subunit;Low-density lipoprotein receptor-related protein 1 intracellular domain	3399
1	1	1	1	1	1	1	1	NaN	NaN	NaN	NaN	Carbamidomethyl (C)	15367200	72424200	2127	21091	3.6797e-09	14728	11667	392630000	14	1	0	0	0	0	0	0	0	ACADAGLLDESFLR	O95155-2;O95155;O95155-4;O95155-3	UBE4B	Ubiquitin conjugation factor E4 B	987
1	2	2	2	2	2	2	2	2	2	2	2	Carbamidomethyl (C)	20149700	97420300	20542	20392	0	32223	29268	12007000000	106	1	0	0	0	0	0	0	0	ACADATLSQITNNIDPVGR	P62873;P62873-2	GNB1	Guanine nucleotide-binding protein G(I)/G(S)/G(T) subunit beta-1	3068
1	NaN	NaN	NaN	NaN	NaN	NaN	NaN	NaN	NaN	NaN	NaN	Carbamidomethyl (C)	78938000	38032200	26356	2911	20979	12215	20825	3191300000	11	1	0	0	0	0	0	0	0	ACAEALR	O60232	SSSCA1	Sjoegren syndrome/scleroderma autoantigen 1	627
NaN	NaN	NaN	NaN	NaN	NaN	NaN	NaN	NaN	NaN	NaN	NaN	3 Carbamidomethyl (C)	11094400	44161900	37585	36382	28858	67169	40373	0	1	3	0	0	0	0	0	0	0	ACAECCLAR	Q14563	SEMA3A	Semaphorin-3A	3788
NaN	NaN	NaN	NaN	NaN	NaN	NaN	NaN	NaN	NaN	NaN	NaN	2 Carbamidomethyl (C)	10524200	42015500	21205	29843	23869	41502	28505	578820000	2	2	0	0	0	0	0	0	0	ACAECCLAR	Q14563	SEMA3A	Semaphorin-3A	3788
1	1	1	1	1	NaN	1	1	NaN	1	1	1	Carbamidomethyl (C)	98847600	47601400	33313	36383	0.00071904	15263	12133	2794600000	41	1	0	0	0	0	0	0	0	ACAEIAAQR	Q5T4S7-3;Q5T4S7;Q5T4S7-4;Q5T4S7-2	UBR4	E3 ubiquitin-protein ligase UBR4	4436
2	NaN	1	2	2	2	2	1	2	1	1	1	Carbamidomethyl (C)	13816800	67723300	44612	4578	2.6512e-127	26165	20612	16635000000	90	1	0	0	0	0	0	0	0	ACAELHQNVNVK	Q96QK1	VPS35	Vacuolar protein sorting-associated protein 35	6578
NaN	NaN	1	NaN	NaN	NaN	NaN	NaN	NaN	NaN	NaN	NaN	Carbamidomethyl (C)	12065500	54515600	92289	88503	18556	4906	32857	27938000	1	1	0	0	0	0	0	0	0	ACAEVSQWTR	Q8NEC7	GSTCD	Glutathione S-transferase C-terminal domain-containing protein	5628
NaN	NaN	NaN	NaN	NaN	NaN	NaN	NaN	NaN	NaN	NaN	NaN	2 Oxidation (K);Carbamidomethyl (C);Oxidation (Y)	11715700	56555700	58527	68303	1791	49358	25204	0	1	1	0	2	0	0	0	0	1	ACAKYKLDR	Q4G0U5-3;Q4G0U5-2;Q4G0U5	CFAP221	Cilia- and flagella-associated protein 221	4243
NaN	NaN	NaN	NaN	NaN	NaN	NaN	NaN	NaN	NaN	NaN	NaN	Carbamidomethyl (C)	15588400	83887800	23895	25017	0.012259	13143	94242	395330000	12	1	0	0	0	0	0	0	0	ACALQVLSAILEGSK	Q6AI08	HEATR6	HEAT repeat-containing protein 6	4583
NaN	NaN	NaN	NaN	1	1	1	1	NaN	NaN	NaN	NaN	2 Carbamidomethyl (C)	16917600	76070400	7634	79033	0.25308	10907	89495	908360000	35	2	0	0	0	0	0	0	0	ACALSIEESCRPGDK	P31040;P31040-2;P31040-3	SDHA	Succinate dehydrogenase [ubiquinone] flavoprotein subunit, mitochondrial	2162
NaN	NaN	NaN	NaN	NaN	NaN	NaN	NaN	NaN	NaN	NaN	NaN	Carbamidomethyl (C)	11045600	55974300	62507	66885	91751	56916	12163	92739000	4	1	0	0	0	0	0	0	0	ACALSQINTK	O95825;O95825-2	CRYZL1	Quinone oxidoreductase-like protein 1	1107
3	4	2	2	3	3	3	3	3	2	2	2	Carbamidomethyl (C)	17679300	93015300	22422	22146	1.2908e-289	31248	27771	196410000000	141	1	0	0	0	0	0	0	0	ACANPAAGSVILLENLR	P00558;P00558-2	PGK1	Phosphoglycerate kinase 1	1160
NaN	NaN	NaN	NaN	NaN	NaN	NaN	NaN	NaN	NaN	NaN	NaN	Carbamidomethyl (C);Oxidation (P)	17839300	9250680	21642	21802	22926	72937	49332	415800000	1	1	0	0	0	1	0	0	0	ACANPAAGSVILLENLR	P00558;P00558-2	PGK1	Phosphoglycerate kinase 1	1160
NaN	NaN	NaN	NaN	NaN	NaN	NaN	NaN	NaN	NaN	NaN	NaN	Carbamidomethyl (C);Oxidation (M);Oxidation (W)	15277300	73263900	13571	14473	35504	73985	73636	957300000	6	1	0	0	1	0	1	0	0	ACARFLKDAMWK	Q8N9V6-2;Q8N9V6	ANKRD53	Ankyrin repeat domain-containing protein 53	5542
2	2	2	2	2	2	2	2	1	2	2	2	Acetyl (Protein N-term);Carbamidomethyl (C)	15347800	78136300	16668	17622	5.2251e-47	20417	15138	32170000000	81	1	0	0	0	0	0	0	0	ACARPLISVYSEK	P36578	RPL4	60S ribosomal protein L4	2304
1	NaN	1	NaN	NaN	NaN	NaN	NaN	1	1	1	1	Acetyl (Protein N-term);Carbamidomethyl (C)	20800300	2590380	14363	13856	3.8565e-52	20304	16101	20935000000	32	1	0	0	0	0	0	0	0	ACARPLISVYSEKGESSGK	P36578	RPL4	60S ribosomal protein L4	2304
NaN	NaN	NaN	NaN	NaN	NaN	NaN	NaN	NaN	NaN	NaN	NaN	Acetyl (Protein N-term)	20230000	4440040	1448	13372	12941	46461	35086	17392000	1	0	0	0	0	0	0	0	0	ACARPLISVYSEKGESSGK	P36578	RPL4	60S ribosomal protein L4	2304
NaN	NaN	NaN	NaN	NaN	NaN	NaN	NaN	NaN	NaN	NaN	NaN	Oxidation (C);Oxidation (K)	1319610	6139640	53996	57604	4552	63076	19306	0	1	0	1	1	0	0	0	0	0	ACATQKQGQPEK	Q12955	ANK3	Ankyrin-3	3491
1	1	1	1	1	1	1	1	1	1	1	1	Carbamidomethyl (C)	77539000	38982400	32309	27213	17175	66993	2202	964560000	10	1	0	0	0	0	0	0	0	ACAVEVK	Q8WX92	NELFB	Negative elongation factor B	5930
NaN	NaN	NaN	NaN	NaN	NaN	NaN	NaN	NaN	NaN	NaN	NaN	Carbamidomethyl (C)	93149100	49093500	23373	2242	26932	75738	5429	209770000	5	1	0	0	0	0	0	0	0	ACAVEVKR	Q8WX92	NELFB	Negative elongation factor B	5930
1	1	1	1	NaN	1	1	1	1	1	1	1	3 Carbamidomethyl (C)	21049100	90884200	87126	86033	0.053774	12619	1164	1012300000	28	3	0	0	0	0	0	0	0	ACCISTGGHSQCSESLPVR	Q53EP0	FNDC3B	Fibronectin type III domain-containing protein 3B	4264
NaN	NaN	NaN	NaN	NaN	NaN	NaN	NaN	NaN	NaN	NaN	NaN	2 Carbamidomethyl (C)	12124800	48044700	64462	74711	79633	53493	36717	24853000	1	2	0	0	0	0	0	0	0	ACCPGYWGSR	Q9NY15;Q9NY15-2	STAB1	Stabilin-1	7851
NaN	1	1	1	1	1	1	1	1	1	1	1	2 Carbamidomethyl (C)	21469900	98880700	12128	11324	19999	78234	61234	483320000	11	2	0	0	0	0	0	0	0	ACCPLEGVRPSPQQTEYR	Q8IZ69;Q8IZ69-2	TRMT2A	tRNA (uracil-5-)-methyltransferase homolog A	5351
NaN	NaN	NaN	NaN	NaN	NaN	NaN	NaN	NaN	NaN	NaN	NaN	2 Carbamidomethyl (C)	25521800	18216300	1881	1908	0.0036128	97488	89591	706200000	13	2	0	0	0	0	0	0	0	ACCSLGGEQGQPVHMGDPELLGIK	Q7Z3D6-2;Q7Z3D6-3;Q7Z3D6;Q7Z3D6-4	C14orf159	UPF0317 protein C14orf159, mitochondrial	4977
NaN	1	NaN	1	NaN	NaN	NaN	NaN	1	1	NaN	1	2 Carbamidomethyl (C)	89231700	31673600	15279	10161	11806	66799	61974	1319100000	12	2	0	0	0	0	0	0	0	ACDCDPR	P07942	LAMB1	Laminin subunit beta-1	1390
NaN	NaN	NaN	NaN	NaN	NaN	NaN	NaN	1	1	1	NaN	2 Carbamidomethyl (C)	99145800	45792100	71544	65921	46561	73616	46654	0	6	2	0	0	0	0	0	0	0	ACDCLVVR	Q96SI1;Q96SI1-2	KCTD15	BTB/POZ domain-containing protein KCTD15	6622
1	1	1	NaN	1	1	1	1	1	1	1	1	Carbamidomethyl (C)	17087100	70727200	1789	1835	26151	86944	66714	1137200000	21	1	0	0	0	0	0	0	0	ACDELVEEMEHYGK	O00469-2;O00469;O00469-3	PLOD2	Procollagen-lysine,2-oxoglutarate 5-dioxygenase 2	275
NaN	NaN	NaN	NaN	NaN	NaN	NaN	NaN	NaN	NaN	NaN	NaN	Carbamidomethyl (C)	16097100	71162900	19832	20135	26334	94584	76322	83987000	2	1	0	0	0	0	0	0	0	ACDESFQPLGDIMK	Q6Y7W6-4;Q6Y7W6-5;Q6Y7W6;Q6Y7W6-3	GIGYF2	PERQ amino acid-rich with GYF domain-containing protein 2	4809
1	1	1	NaN	NaN	NaN	NaN	NaN	1	1	1	NaN	Carbamidomethyl (C);Oxidation (M)	12955700	57373800	16702	14793	62522	91584	52436	89481000	6	1	0	0	1	0	0	0	0	ACDESVLMDLK	Q9UJV9	DDX41	Probable ATP-dependent RNA helicase DDX41	8203
NaN	1	1	1	1	1	1	1	NaN	NaN	NaN	NaN	Carbamidomethyl (C)	12795800	57882400	17224	18097	44884	9015	6928	116330000	7	1	0	0	0	0	0	0	0	ACDESVLMDLK	Q9UJV9	DDX41	Probable ATP-dependent RNA helicase DDX41	8203
1	1	1	NaN	NaN	NaN	NaN	NaN	NaN	NaN	NaN	NaN	Carbamidomethyl (C)	98047500	47495100	12663	13468	77533	66073	39111	304580000	9	1	0	0	0	0	0	0	0	ACDFLLSR	P48449;P48449-3;P48449-2	LSS	Lanosterol synthase	2526
2	2	2	2	1	1	1	1	1	NaN	1	1	Carbamidomethyl (C)	17507800	78052900	39001	40818	1.5828e-05	14433	99878	6862600000	59	1	0	0	0	0	0	0	0	ACDGNVDHAATHITNR	Q9Y5A7;Q9Y5A7-2	NUB1	NEDD8 ultimate buster 1	8655
NaN	NaN	NaN	NaN	NaN	NaN	NaN	NaN	NaN	NaN	NaN	NaN	Carbamidomethyl (C)	19068800	88164000	29743	38512	0.0009264	13281	11846	1464600000	16	1	0	0	0	0	0	0	0	ACDGNVDHAATHITNRR	Q9Y5A7;Q9Y5A7-2	NUB1	NEDD8 ultimate buster 1	8655
NaN	NaN	NaN	NaN	NaN	NaN	NaN	NaN	NaN	NaN	NaN	NaN	2 Carbamidomethyl (C)	93038	38000500	15442	1523	41121	40103	63648	142770000	1	2	0	0	0	0	0	0	0	ACDHCLR	Q6GMV2	SMYD5	SET and MYND domain-containing protein 5	4596
1	1	1	1	1	1	1	1	NaN	1	1	1	Carbamidomethyl (C)	10175200	51648100	12868	12587	14763	84615	47056	2039600000	38	1	0	0	0	0	0	0	0	ACDILAIDK	O00273;O00273-2	DFFA	DNA fragmentation factor subunit alpha	243
1	1	1	1	1	NaN	NaN	1	NaN	NaN	NaN	NaN	Carbamidomethyl (C)	23083000	29770900	25923	23986	10572	74776	7052	66322000	3	1	0	0	0	0	0	0	0	ACDLGGALSLLALNGLFILIHK	Q9BVI4	NOC4L	Nucleolar complex protein 4 homolog	6933
1	1	1	NaN	NaN	NaN	NaN	NaN	NaN	NaN	1	1	2 Carbamidomethyl (C)	17007500	75114300	15694	14871	12509	93026	81233	909230000	9	2	0	0	0	0	0	0	0	ACDLGHIWACANASR	Q96BR5	COA7	Cytochrome c oxidase assembly factor 7	6203
1	1	1	1	1	1	1	1	NaN	NaN	NaN	NaN	Carbamidomethyl (C)	18128300	82535300	20817	20707	0.36826	10265	8612	1103500000	30	1	0	0	0	0	0	0	0	ACDLPAWVHFPDTER	A0FGR8-2;A0FGR8;A0FGR8-6	ESYT2	Extended synaptotagmin-2	10
1	NaN	1	NaN	NaN	NaN	NaN	NaN	NaN	1	NaN	1	Carbamidomethyl (C)	25542100	20632800	2346	21539	63115	43799	30742	130030000	1	1	0	0	0	0	0	0	0	ACDLPAWVHFPDTERAEWLNK	A0FGR8-2;A0FGR8;A0FGR8-6	ESYT2	Extended synaptotagmin-2	10
NaN	NaN	NaN	NaN	NaN	NaN	NaN	NaN	NaN	NaN	NaN	NaN	Carbamidomethyl (C)	75933300	33337200	15642	23787	53778	42229	1575	63532000	1	1	0	0	0	0	0	0	0	ACDPAAR	P26358;P26358-3;P26358-2	DNMT1	DNA (cytosine-5)-methyltransferase 1	2006;2007
1	1	1	1	1	NaN	1	1	NaN	NaN	NaN	NaN	Carbamidomethyl (C)	21701100	10923900	23758	2345	0.00038486	13897	12496	5371700000	17	1	0	0	0	0	0	0	0	ACDSVTSNVLPLLLEQFHK	Q96T76;Q96T76-8;Q96T76-9	MMS19	MMS19 nucleotide excision repair protein homolog	6643
1	1	NaN	NaN	1	NaN	1	1	1	1	1	1	Carbamidomethyl (C)	1166540	53900800	12435	12448	78614	94302	57282	372770000	21	1	0	0	0	0	0	0	0	ACDYIQELR	P22415-2;P22415	USF1	Upstream stimulatory factor 1	1912
NaN	NaN	NaN	NaN	NaN	NaN	NaN	NaN	NaN	NaN	NaN	NaN	2 Carbamidomethyl (C)	14985800	58167700	55847	60921	3.3991e-21	18372	14269	2014800000	33	2	0	0	0	0	0	0	0	ACEAFEAQECER	Q9H939;Q9H939-2	PSTPIP2	Proline-serine-threonine phosphatase-interacting protein 2	7379
1	1	1	1	1	1	1	1	1	1	1	NaN	Carbamidomethyl (C)	94747500	47461700	52519	46934	38639	10356	76038	1393200000	17	1	0	0	0	0	0	0	0	ACEAITVGK	P36915;P36915-2	GNL1	Guanine nucleotide-binding protein-like 1	2309
NaN	NaN	NaN	NaN	NaN	NaN	NaN	NaN	NaN	NaN	NaN	NaN	3 Carbamidomethyl (C)	20289000	89548300	17149	16696	4.7898e-08	14862	13268	635440000	27	3	0	0	0	0	0	0	0	ACECPPELCEQDPLIAK	Q00722-3;Q00722-2;Q00722	PLCB2	1-phosphatidylinositol 4,5-bisphosphate phosphodiesterase beta-2	3231
NaN	NaN	NaN	NaN	NaN	NaN	NaN	NaN	NaN	NaN	NaN	NaN	Carbamidomethyl (C)	93941200	41201600	45142	51529	12666	74191	23652	81032000	5	1	0	0	0	0	0	0	0	ACEEYLR	Q8NDA8;Q8NDA8-2;Q8NDA8-7;Q8NDA8-4;Q8NDA8-5	MROH1	Maestro heat-like repeat-containing protein family member 1	5612
1	1	1	1	1	1	1	1	1	1	1	2	2 Carbamidomethyl (C)	23950500	47384300	18738	18659	5.0847e-31	18555	16125	18782000000	95	2	0	0	0	0	0	0	0	ACEFAGFQCQIQFGPHNEQK	Q9Y490	TLN1	Talin-1	8599
1	1	1	1	NaN	NaN	1	NaN	1	2	1	NaN	Carbamidomethyl (C)	13196500	65034900	54202	44772	19304	69451	38561	609970000	9	1	0	0	0	0	0	0	0	ACEIRDQITSK	Q92878;Q92878-2;Q92878-3	RAD50	DNA repair protein RAD50	6064;6065
1	1	1	1	NaN	2	1	1	1	1	1	NaN	Carbamidomethyl (C)	90745900	45857300	12987	13106	84404	13294	8071	386780000	34	1	0	0	0	0	0	0	0	ACELFLR	Q8IYI6	EXOC8	Exocyst complex component 8	5331
NaN	NaN	NaN	NaN	NaN	NaN	NaN	NaN	NaN	NaN	NaN	NaN	3 Carbamidomethyl (C)	3646620	61603700	22697	22995	8.236e-05	75275	60458	215550000	4	3	0	0	0	0	0	0	0	ACEPIIQNFCHDVADNQIDSGDLMECLIQNK	Q92896;Q92896-2;Q92896-3	GLG1	Golgi apparatus protein 1	6073
NaN	NaN	NaN	NaN	NaN	NaN	NaN	NaN	NaN	NaN	NaN	NaN	3 Carbamidomethyl (C)	30031900	19453600	18258	18258	67231	54672	52507	28047000	1	3	0	0	0	0	0	0	0	ACESCYATQSHQWYSWGPPNMQCR	Q9BTC8-2;Q9BTC8	MTA3	Metastasis-associated protein MTA3	6856
NaN	NaN	NaN	NaN	NaN	NaN	NaN	1	NaN	NaN	NaN	NaN	Carbamidomethyl (C)	11605700	57472500	1279	12466	32404	4906	24116	0	2	1	0	0	0	0	0	0	0	ACEVALEEIK	Q9Y6D6	ARFGEF1	Brefeldin A-inhibited guanine nucleotide-exchange protein 1	8742
NaN	NaN	NaN	NaN	NaN	NaN	NaN	NaN	NaN	NaN	NaN	NaN	Carbamidomethyl (C)	17188400	83966600	14599	13859	19372	7198	51553	27140000	8	1	0	0	0	0	0	0	0	ACEVALEEIKAETEK	Q9Y6D6	ARFGEF1	Brefeldin A-inhibited guanine nucleotide-exchange protein 1	8742
NaN	NaN	NaN	NaN	NaN	NaN	NaN	NaN	NaN	NaN	NaN	NaN	Carbamidomethyl (C)	86541200	41162200	79767	84272	17732	66138	29109	581780000	16	1	0	0	0	0	0	0	0	ACFAELR	Q9Y6K5	OAS3	2'-5'-oligoadenylate synthase 3	8755
NaN	NaN	NaN	NaN	NaN	NaN	NaN	NaN	NaN	NaN	NaN	NaN	Carbamidomethyl (C)	10215100	51273400	5528	61371	18091	83265	5301	351240000	8	1	0	0	0	0	0	0	0	ACFAELRR	Q9Y6K5	OAS3	2'-5'-oligoadenylate synthase 3	8755
[truncated: 154,607 more rows]
