# Supplementary material for: Deciphering the Mechanisms of Improved Immunogenicity of Hypochlorous Acid-Treated Antigens in Anti-Cancer Dendritic Cell-Based Vaccines
Source: Vaccines (Basel). 2020 Jun 2;8(2):271. doi: 10.3390/vaccines8020271 (PMC7349990; doi:10.3390/vaccines8020271)
Supplement: Supplementary file 1 [file vaccines-08-00271-s001.zip › Supplemental table 3.xlsx]

## Sheet: Feuil1
LFQ intensity Pellet_replicate 1	LFQ intensity Pellet_replicate 2	LFQ intensity Pellet_replicate 3	LFQ intensity Pellet_replicate 4	LFQ intensity FT-L_replicate 1	LFQ intensity FT-L_replicate 2	LFQ intensity FT-L_replicate 3	LFQ intensity FT-L_replicate 4	LFQ intensity Ox-L_replicate 1	LFQ intensity Ox-L_replicate 2	LFQ intensity Ox-L_replicate 3	LFQ intensity Ox-L_replicate 4	N: Q-value	N: Score	N: Carbamidomethyl (C) site IDs	N: Oxidation (C) site IDs	N: Oxidation (K) site IDs	N: Oxidation (M) site IDs	N: Oxidation (P) site IDs	N: Oxidation (W) site IDs	N: Oxidation (W) to Kynurenin site IDs	N: Oxidation (Y) site IDs	T: Protein IDs	T: Majority protein IDs	T: Protein names	T: Gene names
NaN	NaN	NaN	NaN	NaN	NaN	NaN	NaN	NaN	NaN	NaN	NaN	19102	12097	NaN	NaN	NaN	NaN	NaN	NaN	NaN	NaN	A0A0B4J2A2;P0DN37;P0DN26;A0A075B759;F5H284	A0A0B4J2A2;P0DN37;P0DN26;A0A075B759;F5H284	Peptidyl-prolyl cis-trans isomerase;Peptidyl-prolyl cis-trans isomerase A-like 4D	PPIAL4C;PPIAL4E;PPIAL4D
NaN	NaN	NaN	NaN	NaN	NaN	NaN	NaN	NaN	NaN	NaN	25.6181	62784	35015	NaN	NaN	NaN	2	NaN	NaN	NaN	NaN	A0A0B4J2F0	A0A0B4J2F0		PIGBOS1
NaN	NaN	NaN	NaN	NaN	NaN	NaN	NaN	NaN	NaN	NaN	NaN	95594	1303	3	NaN	NaN	NaN	NaN	NaN	NaN	NaN	A0A0U1RRE5	A0A0U1RRE5
NaN	NaN	NaN	NaN	NaN	NaN	NaN	NaN	NaN	NaN	NaN	NaN	0	11219	NaN	NaN	4	NaN	9	NaN	NaN	NaN	A0AV96-2;A0AV96	A0AV96-2;A0AV96	RNA-binding protein 47	RBM47
NaN	NaN	NaN	NaN	NaN	NaN	NaN	NaN	NaN	NaN	NaN	NaN	95462	12921	NaN	NaN	NaN	NaN	NaN	NaN	NaN	NaN	A0AVF1-2;A0AVF1-3;A0AVF1	A0AVF1-2;A0AVF1-3;A0AVF1	Intraflagellar transport protein 56	TTC26
32.3829	32.3011	32.2729	32.3578	32.5802	32.6204	32.6183	32.5823	31.7657	31.8152	31.9253	31.8181	0	32331	NaN	0	5	NaN	11	NaN	NaN	NaN	A0AVT1;A0AVT1-2;A0AVT1-3;A0AVT1-4	A0AVT1;A0AVT1-2	Ubiquitin-like modifier-activating enzyme 6	UBA6
30.7092	30.7621	30.6473	30.5856	30.5265	30.4144	30.3687	30.2562	30.7194	30.7702	30.7404	30.861	0	15055	NaN	NaN	6	NaN	NaN	NaN	NaN	NaN	A0FGR8-2;A0FGR8;A0FGR8-6;A0FGR8-4;A0FGR8-5	A0FGR8-2;A0FGR8;A0FGR8-6;A0FGR8-4	Extended synaptotagmin-2	ESYT2
NaN	NaN	NaN	NaN	NaN	NaN	NaN	NaN	NaN	NaN	NaN	NaN	20636	17625	33	NaN	NaN	12	12	NaN	NaN	NaN	A0JLT2-2;A0JLT2	A0JLT2-2;A0JLT2	Mediator of RNA polymerase II transcription subunit 19	MED19
NaN	NaN	NaN	NaN	NaN	NaN	NaN	NaN	NaN	NaN	NaN	NaN	19186	12353	NaN	NaN	NaN	NaN	NaN	NaN	NaN	NaN	A0JNW5;A0JNW5-2	A0JNW5	UHRF1-binding protein 1-like	UHRF1BP1L
26.9399	26.8825	27.5216	27.1534	28.0044	28.1082	28.2051	27.7927	26.9037	27.3359	27.2214	26.9256	0	28524	NaN	NaN	NaN	NaN	NaN	NaN	NaN	NaN	A0MZ66;A0MZ66-3;A0MZ66-6;A0MZ66-5;A0MZ66-4;A0MZ66-8;A0MZ66-2;A0MZ66-7	A0MZ66;A0MZ66-3;A0MZ66-6;A0MZ66-5;A0MZ66-4;A0MZ66-8;A0MZ66-2	Shootin-1	KIAA1598
NaN	NaN	NaN	NaN	NaN	NaN	NaN	NaN	NaN	NaN	NaN	25.8851	21049	25284	NaN	NaN	NaN	NaN	NaN	NaN	NaN	NaN	A0PJW6	A0PJW6	Transmembrane protein 223	TMEM223
NaN	NaN	NaN	NaN	NaN	NaN	NaN	NaN	NaN	NaN	NaN	NaN	0	95925	NaN	NaN	NaN	NaN	NaN	NaN	NaN	NaN	A1A4S6;A6NI28	A1A4S6	Rho GTPase-activating protein 10	ARHGAP10
30.6201	30.5017	30.4823	30.503	30.1716	29.9787	30.1244	30.2451	30.2584	30.3558	30.3613	30.1225	0	19085	NaN	NaN	7	NaN	NaN	NaN	NaN	NaN	A1L0T0	A1L0T0	Acetolactate synthase-like protein	ILVBL
26.52	26.6553	26.44	26.8221	26.3812	NaN	26.5694	26.631	26.8829	NaN	NaN	NaN	34305	64467	NaN	NaN	NaN	NaN	NaN	NaN	NaN	NaN	A1L170;A1L170-2	A1L170;A1L170-2	Uncharacterized protein C1orf226	C1orf226
NaN	NaN	NaN	NaN	NaN	NaN	NaN	NaN	NaN	NaN	NaN	NaN	50454	57357	NaN	NaN	NaN	NaN	NaN	NaN	NaN	NaN	A1L188	A1L188	Uncharacterized protein C17orf89	C17orf89
28.2944	28.1394	28.1134	27.9709	28.419	28.4722	28.3368	28.134	27.9925	28.0819	28.426	28.4154	20648	17665	56	NaN	NaN	NaN	NaN	NaN	NaN	NaN	A1X283	A1X283	SH3 and PX domain-containing protein 2B	SH3PXD2B
28.449	28.1001	27.8601	27.5338	26.9804	27.7139	27.5245	26.9457	27.9043	27.4596	27.3312	27.2922	0	29873	NaN	NaN	NaN	NaN	NaN	NaN	NaN	NaN	A2RRP1;A2RRP1-2	A2RRP1;A2RRP1-2	Neuroblastoma-amplified sequence	NBAS
NaN	NaN	NaN	NaN	NaN	NaN	NaN	NaN	NaN	NaN	NaN	NaN	78234	1408	NaN	NaN	NaN	NaN	NaN	NaN	6	NaN	A2RU67	A2RU67	Uncharacterized protein KIAA1467	KIAA1467
NaN	29.0158	29.0112	29.3484	28.2456	NaN	28.717	28.9812	NaN	NaN	NaN	28.8696	50025	53949	NaN	NaN	NaN	NaN	NaN	NaN	NaN	NaN	A3KMH1-3;A3KMH1;A3KMH1-2	A3KMH1-3;A3KMH1;A3KMH1-2	von Willebrand factor A domain-containing protein 8	VWA8
28.2792	28.4103	28.2452	28.1568	27.8271	28.0981	28.1085	27.8762	28.0539	27.6505	28.0667	28.1107	0	23211	NaN	NaN	NaN	NaN	NaN	NaN	NaN	NaN	A3KN83-3;A3KN83-2;A3KN83;A3KN83-4	A3KN83-3;A3KN83-2;A3KN83;A3KN83-4	Protein strawberry notch homolog 1	SBNO1
28.6696	28.5992	28.5791	28.5138	28.1708	27.9079	27.9685	27.9661	28.0705	28.3895	28.1579	27.9761	0	49532	NaN	NaN	NaN	NaN	NaN	NaN	NaN	NaN	A4D1E9;A4D1E9-2;A4D1E9-3	A4D1E9;A4D1E9-2	GTP-binding protein 10	GTPBP10
NaN	NaN	NaN	NaN	NaN	NaN	NaN	NaN	NaN	NaN	NaN	NaN	0	23246	NaN	NaN	NaN	NaN	NaN	NaN	NaN	NaN	A4D1P6;A4D1P6-2;A4D1P6-3	A4D1P6;A4D1P6-2;A4D1P6-3	WD repeat-containing protein 91	WDR91
NaN	NaN	NaN	NaN	NaN	NaN	NaN	NaN	NaN	NaN	NaN	NaN	19205	12493	NaN	NaN	NaN	NaN	NaN	NaN	NaN	NaN	A5D8V6	A5D8V6	Vacuolar protein sorting-associated protein 37C	VPS37C
NaN	NaN	NaN	NaN	NaN	NaN	NaN	NaN	NaN	NaN	NaN	NaN	59482	15689	NaN	NaN	NaN	NaN	NaN	NaN	NaN	NaN	A5PLL7;A5PLL7-2	A5PLL7;A5PLL7-2	Transmembrane protein 189	TMEM189
28.4601	28.2915	28.305	28.484	28.4144	28.4029	28.2768	28.002	28.2498	28.0634	28.3657	28.2337	0	42432	NaN	NaN	NaN	NaN	NaN	NaN	NaN	NaN	A5PLN9-2;A5PLN9-4;A5PLN9;A5PLN9-5;A5PLN9-7	A5PLN9-2;A5PLN9-4;A5PLN9;A5PLN9-5;A5PLN9-7	Trafficking protein particle complex subunit 13	TRAPPC13
31.6109	31.4225	31.4464	31.5071	31.5407	31.5239	31.6125	31.4802	30.9394	30.8182	30.9751	30.7584	0	32331	NaN	NaN	NaN	NaN	NaN	NaN	NaN	NaN	A5YKK6;A5YKK6-2;A5YKK6-3;A5YKK6-4	A5YKK6;A5YKK6-2;A5YKK6-3;A5YKK6-4	CCR4-NOT transcription complex subunit 1	CNOT1
NaN	NaN	NaN	NaN	NaN	NaN	NaN	NaN	NaN	NaN	NaN	NaN	0	84646	NaN	NaN	NaN	NaN	NaN	NaN	NaN	NaN	A6NC98;A6NC98-4;A6NC98-2;A6NC98-3;A6NC98-6	A6NC98;A6NC98-4;A6NC98-2	Coiled-coil domain-containing protein 88B	CCDC88B
28.3233	28.4998	28.604	28.5343	28.0842	28.1143	28.1625	28.2197	28.6243	28.497	28.5963	28.7149	35797	82599	NaN	NaN	NaN	NaN	NaN	NaN	NaN	NaN	Q9GZQ8;A6NCE7	Q9GZQ8;A6NCE7	Microtubule-associated proteins 1A/1B light chain 3B;Microtubule-associated proteins 1A/1B light chain 3 beta 2	MAP1LC3B;MAP1LC3B2
NaN	NaN	NaN	NaN	NaN	NaN	NaN	NaN	NaN	NaN	NaN	NaN	0	33137	NaN	8	NaN	31	NaN	NaN	NaN	NaN	A6NCN2	A6NCN2	Putative keratin-87 protein	KRT87P
29.0512	29.5349	29.5024	29.5508	29.8723	29.8057	29.7369	29.9615	29.7026	29.8368	29.7018	29.7691	0	2104	NaN	NaN	NaN	32	NaN	NaN	NaN	NaN	A6NDG6	A6NDG6	Phosphoglycolate phosphatase	PGP
28.2852	28.5353	28.4052	28.6625	28.4374	28.3956	28.3792	28.429	28.2773	28.5091	28.538	28.3884	0	91321	NaN	NaN	NaN	NaN	NaN	NaN	NaN	NaN	A6NDU8	A6NDU8	UPF0600 protein C5orf51	C5orf51
NaN	NaN	NaN	NaN	NaN	NaN	NaN	NaN	NaN	NaN	NaN	NaN	62064	3243	NaN	NaN	NaN	NaN	NaN	NaN	NaN	NaN	A6NED2	A6NED2	RCC1 domain-containing protein 1	RCCD1
27.0473	27.2567	27.0894	NaN	NaN	NaN	NaN	NaN	27.009	NaN	26.9382	26.8297	99338	12688	NaN	NaN	NaN	33	NaN	NaN	NaN	NaN	A6NEF3;A6NEY3;Q8TB68-2;Q8TB68;H3BSY2-3;I6L899-2;A6NCC3-1	A6NEF3;A6NEY3	Putative golgin subfamily A member 6-like protein 4;Putative golgin subfamily A member 6-like protein 3	GOLGA6L4;GOLGA6L3
NaN	NaN	NaN	NaN	NaN	NaN	NaN	NaN	NaN	NaN	NaN	NaN	3754	18601	NaN	NaN	NaN	NaN	NaN	NaN	NaN	NaN	A6NFI3	A6NFI3	Zinc finger protein 316	ZNF316
NaN	NaN	NaN	NaN	NaN	NaN	NaN	NaN	NaN	NaN	NaN	NaN	18519	10154	NaN	NaN	NaN	NaN	NaN	NaN	NaN	NaN	A6NGG8	A6NGG8	Uncharacterized protein C2orf71	C2orf71
NaN	NaN	NaN	NaN	NaN	NaN	NaN	NaN	NaN	NaN	NaN	NaN	0	41649	NaN	NaN	NaN	NaN	NaN	NaN	NaN	NaN	A6NHL2-2;A6NHL2	A6NHL2-2;A6NHL2	Tubulin alpha chain-like 3	TUBAL3
28.6045	28.4966	28.9595	29.1974	29.6537	29.6572	29.5016	29.3833	28.4242	28.3555	28.6	27.7173	13722	28146	NaN	NaN	NaN	NaN	NaN	NaN	NaN	NaN	A6NHQ2	A6NHQ2	rRNA/tRNA 2-O-methyltransferase fibrillarin-like protein 1	FBLL1
29.2452	29.1125	29.0754	28.8636	28.9473	28.6461	28.8059	28.8397	28.5281	28.2817	28.7712	28.6595	0	1065	NaN	NaN	NaN	NaN	NaN	NaN	NaN	NaN	A6NHR9;A6NHR9-2;A6NHR9-3	A6NHR9;A6NHR9-2	Structural maintenance of chromosomes flexible hinge domain-containing protein 1	SMCHD1
NaN	NaN	NaN	NaN	NaN	NaN	NaN	NaN	NaN	NaN	NaN	NaN	19932	15124	NaN	NaN	NaN	38	NaN	NaN	NaN	NaN	A6NIH7	A6NIH7	Protein unc-119 homolog B	UNC119B
NaN	25.8795	NaN	NaN	NaN	NaN	NaN	NaN	NaN	NaN	NaN	NaN	91552	13258	NaN	NaN	NaN	NaN	NaN	NaN	NaN	NaN	A6NJ78-3;A6NJ78-2;A6NJ78-4;A6NJ78;P0C7V9	A6NJ78-3;A6NJ78-2;A6NJ78-4;A6NJ78;P0C7V9	Probable methyltransferase-like protein 15;Putative methyltransferase-like protein 15P1	METTL15;METTL15P1
NaN	NaN	NaN	NaN	NaN	NaN	NaN	NaN	NaN	NaN	NaN	NaN	0	96287	NaN	NaN	NaN	39	NaN	NaN	NaN	NaN	A6NK06	A6NK06	Cis-aconitate decarboxylase	IRG1
26.4244	26.3187	26.3289	26.5674	26.4777	26.5309	NaN	26.3069	NaN	NaN	NaN	25.9925	48224	41359	135	NaN	NaN	NaN	NaN	NaN	NaN	NaN	A6NKF1;A6NKF1-2	A6NKF1;A6NKF1-2	SAC3 domain-containing protein 1	SAC3D1
NaN	NaN	NaN	NaN	NaN	NaN	NaN	NaN	NaN	NaN	NaN	NaN	62913	35761	NaN	NaN	NaN	NaN	NaN	NaN	NaN	NaN	A6NKT7;Q7Z3J3;Q7Z3J3-2	A6NKT7;Q7Z3J3	RanBP2-like and GRIP domain-containing protein 3;RanBP2-like and GRIP domain-containing protein 4	RGPD3;RGPD4
27.7663	27.3389	27.9515	27.4985	27.2302	27.2685	27.3853	27.1978	28.1233	28.0987	27.9707	27.8312	0	43901	151	NaN	NaN	NaN	NaN	NaN	NaN	NaN	A8CG34;A8CG34-2;Q6PJE2-5;Q6PJE2;A6NF01	A8CG34;A8CG34-2	Nuclear envelope pore membrane protein POM 121C	POM121C
26.6561	26.1538	26.5407	26.5739	26.0623	26.0544	26.261	25.8349	27.1503	27.1139	27.1641	26.5745	5015	54986	NaN	NaN	NaN	40	NaN	NaN	NaN	NaN	A8MT69;A8MT69-2;A8MT69-3	A8MT69;A8MT69-2	Centromere protein X	STRA13
31.9557	32.3099	32.4527	32.1955	32.5288	32.303	32.3922	32.5708	32.6517	32.7178	32.77	32.8617	0	22676	NaN	NaN	NaN	41	NaN	NaN	NaN	NaN	A8MWD9;P62308	A8MWD9;P62308	Putative small nuclear ribonucleoprotein G-like protein 15;Small nuclear ribonucleoprotein G	SNRPGP15;SNRPG
28.6619	28.5839	28.6535	28.5525	28.7999	28.4924	28.6615	28.4051	29.157	29.2185	29.1141	28.9213	0	70104	NaN	NaN	NaN	NaN	NaN	NaN	NaN	NaN	A8MXV4	A8MXV4	Nucleoside diphosphate-linked moiety X motif 19, mitochondrial	NUDT19
NaN	NaN	26.9083	27.1767	27.7113	27.5085	27.8354	NaN	27.0825	NaN	26.6122	27.2984	0	30493	NaN	NaN	NaN	NaN	NaN	NaN	NaN	NaN	A9UHW6;A9UHW6-2;A9UHW6-3	A9UHW6;A9UHW6-2;A9UHW6-3	MIF4G domain-containing protein	MIF4GD
NaN	NaN	NaN	NaN	NaN	NaN	NaN	NaN	NaN	NaN	NaN	NaN	19099	12095	NaN	NaN	NaN	NaN	NaN	NaN	NaN	NaN	A9Z1Z3-3;A9Z1Z3	A9Z1Z3-3;A9Z1Z3	Fer-1-like protein 4	FER1L4
NaN	NaN	NaN	NaN	NaN	NaN	NaN	NaN	NaN	NaN	NaN	NaN	0	32331	NaN	NaN	NaN	43	39	16	NaN	NaN	B0I1T2;B0I1T2-4;B0I1T2-3;B0I1T2-2	B0I1T2;B0I1T2-4	Unconventional myosin-Ig;Minor histocompatibility antigen HA-2	MYO1G
NaN	NaN	NaN	NaN	NaN	NaN	NaN	NaN	NaN	NaN	NaN	NaN	62657	34455	NaN	NaN	NaN	NaN	NaN	NaN	NaN	NaN	B7ZAQ6-2;B7ZAQ6-3;P0CG08;B7ZAQ6	B7ZAQ6-2;B7ZAQ6-3;P0CG08;B7ZAQ6	Golgi pH regulator A;Golgi pH regulator B	GPR89A;GPR89B
NaN	NaN	NaN	NaN	NaN	NaN	NaN	NaN	NaN	NaN	NaN	NaN	0	1809	170	NaN	NaN	NaN	NaN	NaN	NaN	NaN	P0CG04;B9A064	P0CG04;B9A064	Ig lambda-1 chain C regions;Immunoglobulin lambda-like polypeptide 5	IGLC1;IGLL5
28.4081	28.5093	28.1966	28.0359	28.1427	28.3217	28.1907	28.2699	28.5505	28.453	28.5892	28.5855	0	11547	NaN	NaN	NaN	NaN	NaN	NaN	NaN	NaN	C4AMC7;Q6VEQ5;A8K0Z3;A8MWX3	C4AMC7;Q6VEQ5;A8K0Z3;A8MWX3	Putative WAS protein family homolog 3;WAS protein family homolog 2;WAS protein family homolog 1;Putative WAS protein family homolog 4	WASH3P;WASH2P;WASH1;WASH4P
NaN	NaN	NaN	NaN	NaN	NaN	NaN	NaN	NaN	NaN	NaN	NaN	0	59209	NaN	NaN	NaN	NaN	NaN	NaN	NaN	NaN	O43374-2;O43374;C9J798	O43374-2;O43374;C9J798	Ras GTPase-activating protein 4;Putative Ras GTPase-activating protein 4B	RASA4;RASA4B
29.2003	29.2931	29.0759	29.0033	29.2102	29.0274	29.1222	28.8622	29.1768	29.3136	29.1917	29.0712	0	365	NaN	NaN	NaN	NaN	NaN	NaN	NaN	NaN	C9JLW8	C9JLW8	Protein FAM195B	FAM195B
NaN	NaN	NaN	NaN	NaN	NaN	NaN	NaN	NaN	NaN	NaN	NaN	63928	3986	NaN	NaN	NaN	NaN	NaN	NaN	NaN	NaN	E0CX11	E0CX11	Uncharacterized protein C7orf73	C7orf73
NaN	NaN	NaN	NaN	NaN	NaN	NaN	NaN	NaN	NaN	NaN	NaN	99393	12723	332	29	41	114	NaN	NaN	NaN	NaN	E7ERA6	E7ERA6	RING finger protein 223	RNF223
33.8189	33.6741	33.7388	33.712	34.0343	33.9215	33.9609	33.9656	33.5626	33.5433	33.5419	33.5901	0	32331	NaN	NaN	NaN	NaN	NaN	NaN	NaN	NaN	Q13765;E9PAV3-2;E9PAV3;Q9BZK3	Q13765;E9PAV3-2;E9PAV3	Nascent polypeptide-associated complex subunit alpha;Nascent polypeptide-associated complex subunit alpha, muscle-specific form	NACA
29.2936	29.0646	29.362	29.7069	28.2988	28.3425	28.1689	28.5772	29.1365	29.2947	29.3192	29.0039	36043	85952	NaN	NaN	NaN	NaN	NaN	NaN	NaN	NaN	E9PRG8	E9PRG8	Uncharacterized protein C11orf98	C11orf98
28.0295	27.6875	27.868	27.8195	27.8144	27.7321	27.7223	27.6348	29.1072	29.0993	28.7256	29.0453	18822	11102	NaN	NaN	NaN	NaN	NaN	NaN	NaN	NaN	L0R6Q1	L0R6Q1		SLC35A4
NaN	NaN	NaN	NaN	NaN	NaN	NaN	NaN	NaN	NaN	NaN	NaN	22496	24662	NaN	NaN	NaN	NaN	NaN	NaN	NaN	NaN	L0R8F8	L0R8F8		SMCR7L
27.1656	27.1764	27.0331	26.9522	26.2118	25.9066	26.2034	NaN	28.3935	28.3978	28.3737	27.9683	19117	12129	NaN	NaN	NaN	NaN	NaN	NaN	NaN	NaN	O00115-2;O00115	O00115-2;O00115	Deoxyribonuclease-2-alpha	DNASE2
31.5939	31.511	31.5104	31.4483	31.0594	31.0125	31.1344	31.0497	31.3466	31.4179	31.4322	31.5837	0	32331	NaN	34	NaN	NaN	NaN	23	NaN	NaN	O00116	O00116	Alkyldihydroxyacetonephosphate synthase, peroxisomal	AGPS
30.4716	30.4591	30.361	30.3891	30.4573	30.4905	30.5073	30.3184	30.0041	29.9818	30.0585	30.1182	0	2128	NaN	35	NaN	NaN	NaN	NaN	NaN	NaN	O00139;O00139-4;O00139-1;O00139-5	O00139;O00139-4;O00139-1;O00139-5	Kinesin-like protein KIF2A	KIF2A
NaN	NaN	NaN	NaN	NaN	NaN	NaN	NaN	NaN	NaN	NaN	NaN	19964	15212	NaN	35	NaN	NaN	NaN	NaN	NaN	NaN	O00139-2	O00139-2	Kinesin-like protein KIF2A	KIF2A
NaN	NaN	NaN	NaN	NaN	28.1653	26.4716	28.1042	26.3616	25.9958	NaN	NaN	50184	55179	NaN	NaN	NaN	NaN	NaN	NaN	NaN	NaN	O00142-4;O00142;O00142-6;O00142-2;O00142-3;O00142-5	O00142-4;O00142;O00142-6;O00142-2;O00142-3;O00142-5	Thymidine kinase 2, mitochondrial	TK2
31.9154	32.0824	32.0104	31.9388	31.5353	31.5865	31.9569	31.925	31.1012	31.0474	30.7185	30.8519	0	27181	NaN	NaN	NaN	NaN	NaN	NaN	NaN	18	O00148;O00148-2;O00148-3	O00148;O00148-2;O00148-3	ATP-dependent RNA helicase DDX39A	DDX39A
32.3327	32.2532	32.299	32.2966	32.3702	32.3449	32.3487	32.2481	32.1768	32.4095	32.2309	32.2054	0	32331	NaN	NaN	NaN	NaN	NaN	NaN	NaN	NaN	O00151	O00151	PDZ and LIM domain protein 1	PDLIM1
33.3166	33.2824	33.4129	33.1805	33.2168	33.3101	33.2833	33.1962	33.2305	33.2689	33.2298	33.3177	0	32331	NaN	NaN	NaN	NaN	NaN	NaN	NaN	NaN	O00154;O00154-6;O00154-7;O00154-5	O00154;O00154-6;O00154-7;O00154-5	Cytosolic acyl coenzyme A thioester hydrolase	ACOT7
NaN	NaN	NaN	NaN	NaN	NaN	NaN	NaN	NaN	NaN	NaN	NaN	0	67241	NaN	NaN	NaN	NaN	63	NaN	NaN	NaN	O00154-4;O00154-2;O00154-3	O00154-4;O00154-2;O00154-3	Cytosolic acyl coenzyme A thioester hydrolase	ACOT7
32.6864	32.6963	32.5888	32.5599	32.585	32.5572	32.4808	32.4891	32.13	32.1318	32.2168	32.1267	0	32331	NaN	38	NaN	NaN	NaN	NaN	NaN	NaN	O00159-3;O00159	O00159-3;O00159	Unconventional myosin-Ic	MYO1C
28.6294	28.2199	28.4665	28.3859	28.5352	28.394	28.3333	28.3872	27.6767	28.0543	28.1667	28.371	0	32331	NaN	NaN	NaN	NaN	NaN	NaN	NaN	NaN	O00160	O00160	Unconventional myosin-If	MYO1F
28.8162	28.8281	28.9164	29.2521	28.9889	28.9714	28.9016	28.5691	29.8261	29.8495	29.9708	29.7404	0	12788	391	NaN	NaN	NaN	NaN	NaN	NaN	NaN	O00161;O00161-2	O00161;O00161-2	Synaptosomal-associated protein 23	SNAP23
28.7503	28.3541	28.6012	28.7092	28.0706	28.2153	28.3903	28.2285	29.0053	28.4014	27.3417	28.1942	0	2656	NaN	NaN	NaN	NaN	NaN	NaN	NaN	NaN	O00165;O00165-5;O00165-2;O00165-3;O00165-4;O00165-6	O00165;O00165-5;O00165-2;O00165-3	HCLS1-associated protein X-1	HAX1
31.511	31.5844	31.5559	31.6535	31.7531	31.7619	31.8571	31.7008	31.3305	31.2379	31.3514	31.271	0	28267	NaN	NaN	NaN	NaN	NaN	NaN	NaN	NaN	O00170	O00170	AH receptor-interacting protein	AIP
28.3215	28.2904	28.2052	28.2278	28.5912	28.4263	28.3106	28.1965	28.0501	28.1014	28.0774	27.9509	0	53681	NaN	NaN	NaN	NaN	NaN	NaN	NaN	NaN	O00178	O00178	GTP-binding protein 1	GTPBP1
NaN	NaN	NaN	NaN	NaN	NaN	NaN	NaN	NaN	NaN	NaN	NaN	0	15209	NaN	NaN	NaN	NaN	NaN	NaN	NaN	NaN	O00182-3;O00182-2;O00182-6;O00182;O00182-5;O00182-4;Q3B8N2-2;Q6DKI2;Q3B8N2	O00182-3;O00182-2;O00182-6;O00182	Galectin-9	LGALS9
29.4679	29.2839	29.3714	29.3985	29.0592	29.1976	29.1056	29.013	28.9045	28.8781	28.8133	28.7726	0	86435	NaN	NaN	NaN	NaN	NaN	NaN	NaN	NaN	O00186	O00186	Syntaxin-binding protein 3	STXBP3
29.9896	30.1892	30.409	30.3037	30.5435	30.4133	30.2664	30.2626	30.3312	30.5044	30.6672	30.3966	0	31662	NaN	NaN	NaN	163	NaN	NaN	NaN	NaN	O00193	O00193	Small acidic protein	SMAP
31.7219	31.6034	31.6019	31.5631	31.2126	31.0985	31.0786	30.9629	31.0525	31.0775	31.0464	31.0924	0	32331	NaN	NaN	NaN	NaN	NaN	NaN	NaN	NaN	O00203;O00203-3;Q13367;Q13367-4	O00203;O00203-3	AP-3 complex subunit beta-1	AP3B1
27.171	27.1005	27.2119	27.1395	27.0904	27.0052	27.1129	26.9217	27.3681	27.6866	27.6284	27.3367	34922	72031	NaN	NaN	NaN	NaN	NaN	NaN	NaN	NaN	O00214;O00214-2	O00214;O00214-2	Galectin-8	LGALS8
29.2728	29.5483	28.3132	29.1756	28.8034	28.7811	28.8282	29.1198	30.4716	30.3962	30.5348	30.0297	0	97419	NaN	NaN	NaN	NaN	NaN	NaN	NaN	NaN	O00217	O00217	NADH dehydrogenase [ubiquinone] iron-sulfur protein 8, mitochondrial	NDUFS8
NaN	NaN	NaN	NaN	NaN	NaN	NaN	NaN	NaN	NaN	NaN	NaN	12255	29033	NaN	NaN	NaN	NaN	NaN	NaN	NaN	NaN	O00220	O00220	Tumor necrosis factor receptor superfamily member 10A	TNFRSF10A
NaN	NaN	NaN	NaN	NaN	NaN	NaN	NaN	NaN	NaN	NaN	NaN	0	81299	NaN	NaN	NaN	NaN	NaN	NaN	NaN	NaN	O00221	O00221	NF-kappa-B inhibitor epsilon	NFKBIE
33.8354	33.7352	33.7955	33.6593	33.8034	33.8397	33.9063	33.8421	33.6298	33.6236	33.636	33.7335	0	32331	NaN	39	NaN	NaN	NaN	NaN	NaN	NaN	O00231;O00231-2	O00231;O00231-2	26S proteasome non-ATPase regulatory subunit 11	PSMD11
32.5017	32.5932	32.4063	32.4031	32.844	32.841	32.9055	32.6741	32.2553	32.0479	32.119	32.0867	0	32331	NaN	40	NaN	NaN	68	NaN	NaN	19	O00232;O00232-2	O00232;O00232-2	26S proteasome non-ATPase regulatory subunit 12	PSMD12
30.6574	30.5667	30.6122	30.5546	30.8914	31.015	31.0539	30.983	30.5289	30.5178	30.5101	30.3913	0	11379	NaN	NaN	NaN	189	NaN	NaN	NaN	NaN	O00233;O00233-2;O00233-3	O00233;O00233-2	26S proteasome non-ATPase regulatory subunit 9	PSMD9
32.1333	31.8336	31.889	31.9936	32.4572	32.3943	32.3357	32.3977	30.7155	31.03	30.9073	30.8068	0	32331	NaN	NaN	NaN	NaN	NaN	NaN	NaN	NaN	O00244	O00244	Copper transport protein ATOX1	ATOX1
26.9537	27.1044	26.5833	27.0038	27.4424	NaN	27.4931	27.5224	NaN	NaN	27.393	NaN	0	79366	438	NaN	NaN	NaN	NaN	NaN	NaN	NaN	O00255-2;O00255-3;O00255	O00255-2;O00255-3;O00255	Menin	MEN1
29.9106	29.6747	29.6502	29.9397	29.3408	29.2219	29.125	29.2194	30.1452	29.9956	30.1782	30.0061	0	1224	439	NaN	NaN	NaN	NaN	NaN	NaN	NaN	O00264;O00264-2	O00264;O00264-2	Membrane-associated progesterone receptor component 1	PGRMC1
31.5426	31.5275	31.507	31.436	31.3677	31.3536	31.3151	31.285	31.0748	31.0702	31.0198	31.0682	0	32331	NaN	NaN	NaN	NaN	NaN	NaN	NaN	NaN	O00267-2;O00267	O00267-2;O00267	Transcription elongation factor SPT5	SUPT5H
26.9134	26.8884	27.4486	26.9502	26.4427	27.0741	26.7363	26.3113	27.3571	27.2334	27.4583	27.5115	0	24174	NaN	NaN	NaN	NaN	NaN	NaN	NaN	NaN	O00268	O00268	Transcription initiation factor TFIID subunit 4	TAF4
31.4318	31.3539	31.4111	31.2279	31.5281	31.4848	31.4971	31.3448	31.3547	31.1626	31.2033	30.867	0	32331	NaN	NaN	NaN	NaN	NaN	NaN	NaN	NaN	O00273;O00273-2	O00273;O00273-2	DNA fragmentation factor subunit alpha	DFFA
NaN	NaN	NaN	NaN	NaN	NaN	NaN	NaN	NaN	NaN	NaN	NaN	32084	19882	NaN	NaN	NaN	NaN	NaN	NaN	NaN	NaN	O00287	O00287	Regulatory factor X-associated protein	RFXAP
29.0611	28.9741	29.042	29.0016	29.1761	29.0921	29.2242	29.2025	28.4661	28.5724	28.7444	28.7058	0	13224	NaN	NaN	NaN	NaN	NaN	NaN	NaN	NaN	O00291-4;O00291;O00291-3	O00291-4;O00291;O00291-3	Huntingtin-interacting protein 1	HIP1
34.5768	34.4966	34.5617	34.5182	35.2131	35.2217	35.3475	35.2538	34.6455	34.5711	34.6559	34.7687	0	32331	NaN	41	46	199	NaN	24	NaN	21	O00299	O00299	Chloride intracellular channel protein 1	CLIC1
32.6629	32.6143	32.5479	32.5784	32.9709	32.9803	32.9438	32.9943	32.5546	32.5365	32.632	32.5989	0	32331	NaN	NaN	47	NaN	NaN	NaN	NaN	NaN	O00303	O00303	Eukaryotic translation initiation factor 3 subunit F	EIF3F
NaN	NaN	NaN	NaN	NaN	NaN	NaN	NaN	NaN	NaN	NaN	NaN	95449	12915	472	NaN	NaN	NaN	NaN	NaN	NaN	NaN	O00308-2;O00308;O00308-4	O00308-2;O00308	NEDD4-like E3 ubiquitin-protein ligase WWP2	WWP2
NaN	NaN	NaN	NaN	NaN	NaN	NaN	NaN	NaN	NaN	NaN	NaN	48385	16395	472	NaN	NaN	207	NaN	25	NaN	NaN	O00308-3	O00308-3	NEDD4-like E3 ubiquitin-protein ligase WWP2	WWP2
NaN	NaN	NaN	NaN	NaN	NaN	NaN	NaN	NaN	NaN	NaN	NaN	0	73644	NaN	43	48	208	NaN	NaN	NaN	22	O00329;O00329-2	O00329	Phosphatidylinositol 4,5-bisphosphate 3-kinase catalytic subunit delta isoform	PIK3CD
29.9467	29.8372	29.6394	29.5809	29.3193	29.357	29.3942	29.2517	30.7	30.7799	30.7412	30.6136	0	99775	482	NaN	NaN	NaN	NaN	NaN	NaN	NaN	O00330-3;O00330;O00330-2	O00330-3;O00330	Pyruvate dehydrogenase protein X component, mitochondrial	PDHX
NaN	NaN	NaN	NaN	NaN	NaN	NaN	NaN	NaN	NaN	NaN	NaN	2797	21255	483	NaN	NaN	NaN	NaN	NaN	NaN	NaN	O00391-2;O00391	O00391-2;O00391	Sulfhydryl oxidase 1	QSOX1
27.394	27.4984	27.5695	27.3832	26.5413	27.5975	27.925	NaN	27.7804	26.5412	NaN	28.2735	0	24699	NaN	NaN	49	NaN	NaN	NaN	NaN	NaN	O00399	O00399	Dynactin subunit 6	DCTN6
NaN	NaN	NaN	NaN	NaN	NaN	NaN	NaN	NaN	NaN	NaN	NaN	19088	12077	NaN	NaN	NaN	NaN	NaN	NaN	NaN	NaN	O00400	O00400	Acetyl-coenzyme A transporter 1	SLC33A1
29.288	29.765	29.6142	30.1697	29.9067	29.8429	29.4201	29.2677	29.7355	29.562	29.4388	29.6233	0	10118	NaN	NaN	NaN	NaN	NaN	NaN	NaN	NaN	O00401	O00401	Neural Wiskott-Aldrich syndrome protein	WASL
34.7328	34.6199	34.6427	34.6375	34.8498	34.9243	34.8224	34.825	33.778	33.7763	33.8168	33.8309	0	32331	NaN	44	NaN	NaN	NaN	NaN	NaN	23	O00410;O00410-3	O00410;O00410-3	Importin-5	IPO5
27.4332	27.343	27.3636	27.6118	27.3141	27.3733	27.197	26.9438	27.6584	27.4186	27.6307	27.5329	0	46259	NaN	NaN	NaN	236	NaN	NaN	NaN	NaN	O00411	O00411	DNA-directed RNA polymerase, mitochondrial	POLRMT
30.1772	30.5307	29.941	30.4208	30.5386	30.6535	30.5512	30.5561	31.1832	30.8775	31.4093	31.1076	0	32331	527	NaN	NaN	NaN	NaN	NaN	NaN	NaN	O00422	O00422	Histone deacetylase complex subunit SAP18	SAP18
NaN	NaN	NaN	NaN	NaN	NaN	NaN	NaN	NaN	NaN	NaN	NaN	34762	19108	NaN	NaN	NaN	NaN	NaN	NaN	NaN	NaN	O00423;O00423-3	O00423;O00423-3	Echinoderm microtubule-associated protein-like 1	EML1
32.5331	32.4222	32.4821	32.4396	32.2575	32.2772	32.2027	32.2347	32.2886	32.1927	32.2653	32.1675	0	32331	NaN	NaN	NaN	NaN	77	NaN	NaN	NaN	O00425;O00425-2	O00425	Insulin-like growth factor 2 mRNA-binding protein 3	IGF2BP3
33.2735	33.197	33.1413	33.1748	33.534	33.4754	33.4587	33.4622	32.7308	32.6755	32.5874	32.5561	0	32331	NaN	NaN	54	NaN	78	NaN	NaN	NaN	O00429;O00429-6;O00429-3;O00429-5;O00429-7	O00429;O00429-6;O00429-3;O00429-5;O00429-7	Dynamin-1-like protein	DNM1L
26.7624	26.8569	26.9007	26.7509	26.8614	26.7383	26.6857	26.6055	NaN	25.9256	26.0737	26.1899	0	19113	NaN	NaN	54	NaN	78	NaN	NaN	NaN	O00429-2;O00429-8	O00429-2;O00429-8	Dynamin-1-like protein	DNM1L
NaN	NaN	NaN	NaN	NaN	NaN	NaN	NaN	NaN	NaN	NaN	NaN	26782	23147	NaN	NaN	54	NaN	78	NaN	NaN	NaN	O00429-4	O00429-4	Dynamin-1-like protein	DNM1L
30.5555	30.5967	30.573	30.4323	30.8357	30.8102	30.7868	30.7759	30.36	30.289	30.2292	30.4945	0	1552	NaN	NaN	NaN	NaN	NaN	NaN	NaN	NaN	O00442;O00442-2	O00442;O00442-2	RNA 3-terminal phosphate cyclase	RTCA
28.6413	28.6317	28.5769	28.6901	28.1649	28.269	28.5513	28.0804	28.2244	NaN	27.8953	28.8522	35392	76583	546	NaN	NaN	NaN	NaN	NaN	NaN	NaN	O00443;O00443-2	O00443	Phosphatidylinositol 4-phosphate 3-kinase C2 domain-containing subunit alpha	PIK3C2A
NaN	NaN	NaN	NaN	NaN	NaN	NaN	NaN	NaN	NaN	NaN	NaN	62765	34962	NaN	NaN	NaN	NaN	NaN	NaN	NaN	NaN	O00459	O00459	Phosphatidylinositol 3-kinase regulatory subunit beta	PIK3R2
28.5087	28.3111	28.0623	28.1486	28.4462	28.336	28.4506	28.2526	29.3593	29.1807	28.7692	29.0571	0	14117	NaN	NaN	NaN	NaN	NaN	NaN	NaN	NaN	O00461	O00461	Golgi integral membrane protein 4	GOLIM4
NaN	NaN	NaN	NaN	NaN	NaN	NaN	NaN	NaN	NaN	NaN	NaN	18315	94674	NaN	NaN	NaN	NaN	NaN	NaN	NaN	NaN	O00462	O00462	Beta-mannosidase	MANBA
NaN	NaN	NaN	NaN	NaN	NaN	NaN	NaN	NaN	NaN	NaN	NaN	16672	26705	NaN	NaN	NaN	NaN	NaN	NaN	NaN	NaN	O00463;O00463-2;O00463-3	O00463;O00463-2	TNF receptor-associated factor 5	TRAF5
29.5232	29.5466	29.4895	29.6457	28.7843	28.9312	28.5891	28.6836	30.1024	30.0906	30.076	30.1171	0	21088	NaN	NaN	NaN	NaN	NaN	NaN	NaN	NaN	O00468-6;O00468-7;O00468-3;O00468-5;O00468-4;O00468;O00468-2	O00468-6;O00468-7;O00468-3;O00468-5;O00468-4;O00468;O00468-2	Agrin;Agrin N-terminal 110 kDa subunit;Agrin C-terminal 110 kDa subunit;Agrin C-terminal 90 kDa fragment;Agrin C-terminal 22 kDa fragment	AGRN
30.4939	30.4507	30.3213	30.2893	30.122	30.1211	30.1197	30.0735	31.0165	31.0239	31.0792	31.0361	0	11807	NaN	NaN	NaN	252	NaN	NaN	NaN	NaN	O00469-2;O00469;O00469-3	O00469-2;O00469;O00469-3	Procollagen-lysine,2-oxoglutarate 5-dioxygenase 2	PLOD2
29.5426	29.4171	29.3174	29.1831	29.3008	29.516	29.2903	29.0015	28.5686	28.3839	28.1756	28.8872	0	72615	NaN	NaN	NaN	NaN	NaN	NaN	NaN	NaN	O00471	O00471	Exocyst complex component 5	EXOC5
28.3795	28.8132	28.43	28.6113	28.3344	28.5071	28.6144	28.2177	29.3626	29.648	28.4131	28.65	0	1535	NaN	NaN	NaN	NaN	NaN	NaN	NaN	NaN	O00479	O00479	High mobility group nucleosome-binding domain-containing protein 4	HMGN4
29.8891	29.8339	29.8564	29.4205	28.8343	29.0395	28.8877	28.7978	30.425	29.9211	30.4244	30.2439	20521	17217	605	NaN	NaN	NaN	NaN	NaN	NaN	NaN	O00483	O00483	Cytochrome c oxidase subunit NDUFA4	NDUFA4
31.1095	31.215	30.9715	31.0437	32.0079	32.0405	32.0778	31.9067	32.3328	32.2372	32.3417	32.3101	0	29962	NaN	NaN	NaN	NaN	82	NaN	NaN	NaN	O00487	O00487	26S proteasome non-ATPase regulatory subunit 14	PSMD14
27.4661	27.3773	27.2133	27.4501	27.2625	27.38	27.2197	26.9859	27.2219	27.1753	27.0205	27.3787	20978	18924	NaN	NaN	NaN	NaN	NaN	NaN	NaN	NaN	O00488	O00488	Zinc finger protein 593	ZNF593
NaN	NaN	NaN	NaN	NaN	NaN	NaN	NaN	NaN	NaN	NaN	NaN	0	11464	NaN	NaN	NaN	NaN	NaN	NaN	NaN	NaN	O00499-9;O00499-7;O00499-4;O00499-6;O00499-3;O00499-2;O00499-5;O00499;O00499-10;O00499-8;O00499-11	O00499-9;O00499-7;O00499-4;O00499-6;O00499-3;O00499-2;O00499-5;O00499;O00499-10;O00499-8;O00499-11	Myc box-dependent-interacting protein 1	BIN1
30.7363	30.8406	30.8629	30.9612	30.9064	30.8164	30.8079	30.7143	30.7069	30.9166	30.5936	30.556	0	32331	NaN	NaN	NaN	262	NaN	NaN	NaN	NaN	O00505	O00505	Importin subunit alpha-4	KPNA3
NaN	NaN	NaN	NaN	NaN	NaN	NaN	25.7398	NaN	NaN	NaN	NaN	36284	89497	616	45	NaN	263	NaN	NaN	NaN	NaN	O00506;O00506-3;O00506-2	O00506;O00506-3;O00506-2	Serine/threonine-protein kinase 25	STK25
NaN	NaN	NaN	NaN	NaN	NaN	NaN	NaN	NaN	NaN	NaN	NaN	0	32331	NaN	NaN	NaN	NaN	NaN	NaN	NaN	NaN	O00534;O00534-3;O00534-2;O00534-4	O00534;O00534-3;O00534-2	von Willebrand factor A domain-containing protein 5A	VWA5A
31.9724	31.8409	31.7232	31.8293	31.67	31.7002	31.586	31.5733	31.2582	30.508	31.1551	31.3318	0	16984	NaN	NaN	NaN	NaN	NaN	NaN	NaN	NaN	O00541;O00541-2	O00541;O00541-2	Pescadillo homolog	PES1
29.8889	29.8331	29.9401	29.8265	29.683	29.5496	29.2782	29.6641	30.0515	30.1592	29.9369	29.8612	0	32331	NaN	NaN	NaN	NaN	NaN	NaN	NaN	NaN	O00560;O00560-3	O00560;O00560-3	Syntenin-1	SDCBP
NaN	NaN	NaN	NaN	NaN	NaN	NaN	NaN	NaN	NaN	NaN	NaN	0	37819	NaN	NaN	NaN	NaN	NaN	NaN	NaN	NaN	O00560-2	O00560-2	Syntenin-1	SDCBP
NaN	NaN	NaN	NaN	NaN	NaN	NaN	NaN	NaN	NaN	NaN	NaN	19822	14727	NaN	NaN	NaN	NaN	NaN	NaN	NaN	NaN	O00562-2;O00562	O00562-2;O00562	Membrane-associated phosphatidylinositol transfer protein 1	PITPNM1
31.7225	31.4074	31.7005	31.6144	30.8357	31.0287	31.1378	31.3772	31.8015	31.6175	30.4483	31.3841	0	21561	NaN	NaN	NaN	275	NaN	NaN	NaN	NaN	O00566	O00566	U3 small nucleolar ribonucleoprotein protein MPP10	MPHOSPH10
33.4581	33.2724	33.2815	33.3376	33.137	33.0978	33.1955	33.0744	32.6412	32.6499	32.667	32.604	0	32331	NaN	46	NaN	NaN	87	NaN	26	NaN	O00567	O00567	Nucleolar protein 56	NOP56
34.1588	34.0885	34.1519	34.1471	34.2188	34.2149	34.1603	34.1302	33.718	33.7931	33.733	33.6982	0	32331	NaN	47	NaN	NaN	88	NaN	NaN	NaN	O00571;O00571-2	O00571;O00571-2	ATP-dependent RNA helicase DDX3X	DDX3X
NaN	NaN	NaN	NaN	NaN	NaN	NaN	NaN	NaN	NaN	NaN	NaN	0	32331	NaN	NaN	NaN	290	NaN	NaN	NaN	NaN	O00584;O00584-2	O00584	Ribonuclease T2	RNASET2
28.0849	28.0597	28.0079	28.1788	27.7672	27.8088	27.6402	27.6036	27.5983	27.9164	27.5799	27.7327	0	74065	NaN	NaN	NaN	NaN	NaN	NaN	NaN	NaN	O00592-2;O00592	O00592-2;O00592	Podocalyxin	PODXL
26.5461	26.8515	26.4465	25.9181	NaN	NaN	NaN	25.4842	25.8858	26.8025	27.2266	26.768	35486	77511	NaN	NaN	NaN	NaN	NaN	NaN	NaN	NaN	O00622	O00622	Protein CYR61	CYR61
31.358	31.4566	31.4881	31.4418	31.6673	31.7233	31.7257	31.6086	31.7184	31.6376	31.5875	31.3466	0	23006	NaN	NaN	NaN	NaN	91	NaN	NaN	NaN	O00625	O00625	Pirin	PIR
NaN	NaN	NaN	NaN	NaN	NaN	NaN	NaN	NaN	NaN	NaN	NaN	1938	13071	NaN	NaN	NaN	NaN	NaN	NaN	NaN	NaN	O00626	O00626	C-C motif chemokine 22;MDC(3-69);MDC(5-69);MDC(7-69)	CCL22
32.9387	32.7925	32.8699	32.7032	32.6546	32.6604	32.6191	32.6679	32.2427	32.2684	32.0234	31.9147	0	32331	NaN	NaN	NaN	296	NaN	NaN	NaN	NaN	O00629	O00629	Importin subunit alpha-3	KPNA4
NaN	NaN	NaN	NaN	NaN	NaN	NaN	NaN	NaN	NaN	NaN	NaN	0	43266	NaN	NaN	NaN	NaN	NaN	NaN	NaN	NaN	O00635	O00635	E3 ubiquitin-protein ligase TRIM38	TRIM38
26.4495	NaN	NaN	NaN	NaN	NaN	NaN	NaN	NaN	NaN	NaN	NaN	42937	17407	NaN	NaN	NaN	NaN	NaN	NaN	NaN	NaN	O00712;O00712-4;O00712-5;O00712-2	O00712;O00712-4;O00712-5;O00712-2	Nuclear factor 1 B-type	NFIB
29.2554	29.359	29.189	29.7058	29.755	29.7584	29.7612	29.7711	29.3775	29.4277	29.2129	29.7703	0	19192	NaN	NaN	NaN	NaN	NaN	NaN	NaN	NaN	O00743;O00743-2;O00743-3	O00743;O00743-2;O00743-3	Serine/threonine-protein phosphatase 6 catalytic subunit;Serine/threonine-protein phosphatase 6 catalytic subunit, N-terminally processed	PPP6C
25.9286	26.5793	26.157	26.2471	27.8494	27.2148	27.0964	25.2715	30.7626	30.7553	30.602	30.5083	0	32331	NaN	NaN	NaN	NaN	NaN	NaN	NaN	27	O00754;O00754-2	O00754;O00754-2	Lysosomal alpha-mannosidase;Lysosomal alpha-mannosidase A peptide;Lysosomal alpha-mannosidase B peptide;Lysosomal alpha-mannosidase C peptide;Lysosomal alpha-mannosidase D peptide;Lysosomal alpha-mannosidase E peptide	MAN2B1
NaN	NaN	NaN	NaN	NaN	NaN	NaN	NaN	NaN	NaN	NaN	NaN	0	25306	NaN	NaN	NaN	305	NaN	NaN	NaN	NaN	O00757	O00757	Fructose-1,6-bisphosphatase isozyme 2	FBP2
28.7757	28.8264	28.7584	28.8046	29.0302	29.144	28.9312	29.4491	29.2125	28.8386	28.9409	28.7944	0	60805	NaN	NaN	NaN	NaN	NaN	NaN	NaN	NaN	O00762;O00762-3;O00762-2;O00762-4	O00762;O00762-3;O00762-2;O00762-4	Ubiquitin-conjugating enzyme E2 C	UBE2C
30.4262	30.6385	30.5799	30.6994	31.2742	31.1546	31.2238	31.0967	30.6052	30.417	30.3613	30.5068	0	32331	696	NaN	NaN	NaN	NaN	NaN	NaN	28	O00764;O00764-3;O00764-2	O00764;O00764-3;O00764-2	Pyridoxal kinase	PDXK
28.6003	28.357	28.5209	28.4532	27.8984	26.2877	NaN	28.1884	28.0809	28.4419	28.3221	28.2223	0	51463	NaN	NaN	NaN	314	NaN	NaN	NaN	NaN	O00767	O00767	Acyl-CoA desaturase	SCD
30.5151	30.5782	30.5394	30.3951	29.8973	30.0895	29.9753	29.895	30.5712	30.4202	30.5916	30.3692	0	15042	NaN	NaN	NaN	NaN	NaN	NaN	NaN	NaN	O14497;O14497-2;O14497-3	O14497;O14497-2;O14497-3	AT-rich interactive domain-containing protein 1A	ARID1A
28.8561	28.5645	28.7027	28.8185	28.3565	28.7859	28.0352	28.0014	28.2043	28.2068	28.1015	28.7686	20206	16171	708	NaN	NaN	NaN	94	NaN	NaN	NaN	O14519;O14519-2;O75956	O14519;O14519-2	Cyclin-dependent kinase 2-associated protein 1	CDK2AP1
NaN	NaN	NaN	NaN	NaN	NaN	NaN	NaN	NaN	NaN	NaN	NaN	21078	25596	709	NaN	NaN	NaN	NaN	NaN	NaN	NaN	O14523;O14523-2	O14523;O14523-2	C2 domain-containing protein 2-like	C2CD2L
NaN	NaN	NaN	NaN	NaN	NaN	NaN	NaN	NaN	NaN	NaN	NaN	0	21597	710	NaN	NaN	NaN	NaN	NaN	NaN	NaN	O14526-2;O14526;O14526-3	O14526-2;O14526;O14526-3	F-BAR domain only protein 1	FCHO1
28.7214	28.408	28.5833	28.2939	28.4087	28.5472	28.367	28.505	29.35	29.5343	29.2944	28.916	0	69072	NaN	NaN	NaN	329	NaN	NaN	NaN	NaN	O14530;O14530-2	O14530;O14530-2	Thioredoxin domain-containing protein 9	TXNDC9
28.9355	28.8984	28.9612	28.9275	28.9703	29.1938	29.1385	29.0755	28.5097	28.7968	28.8453	28.8227	0	32331	NaN	NaN	NaN	NaN	NaN	NaN	NaN	NaN	O14545;O14545-2	O14545	TRAF-type zinc finger domain-containing protein 1	TRAFD1
27.1769	27.2418	27.3745	27.3272	27.2092	27.2419	27.1865	27.0483	27.5755	27.5064	27.8191	27.9676	0	27125	NaN	NaN	NaN	NaN	NaN	NaN	NaN	NaN	O14548	O14548	Cytochrome c oxidase subunit 7A-related protein, mitochondrial	COX7A2L
30.3908	30.6277	30.5935	30.8167	30.2797	30.7266	30.5516	30.1214	30.2301	30.2268	30.4479	30.0073	0	27497	731	NaN	67	NaN	NaN	NaN	NaN	NaN	O14561	O14561	Acyl carrier protein, mitochondrial	NDUFAB1
28.7778	28.8691	28.848	28.6438	29.3477	29.3807	29.3158	29.3964	28.9306	28.955	28.6886	28.74	0	19082	NaN	NaN	NaN	NaN	NaN	NaN	NaN	29	O14562	O14562	Ubiquitin domain-containing protein UBFD1	UBFD1
NaN	NaN	NaN	NaN	NaN	NaN	NaN	NaN	NaN	NaN	NaN	NaN	18716	10685	NaN	NaN	NaN	NaN	NaN	NaN	NaN	NaN	O14569	O14569	Cytochrome b561 domain-containing protein 2	CYB561D2
28.5999	28.6222	28.6799	28.2431	28.3093	28.7364	28.7674	28.2599	28.1425	28.906	28.0752	NaN	0	22787	NaN	NaN	NaN	NaN	NaN	NaN	NaN	NaN	O14578-4;O14578;O14578-3;O14578-2	O14578-4;O14578;O14578-3	Citron Rho-interacting kinase	CIT
32.4039	32.3741	32.2248	32.2834	32.41	32.4004	32.401	32.5264	31.9927	31.8345	31.8585	31.9971	0	32331	NaN	49	NaN	NaN	NaN	NaN	NaN	NaN	O14579;O14579-3;O14579-2	O14579;O14579-3;O14579-2	Coatomer subunit epsilon	COPE
NaN	NaN	NaN	NaN	NaN	NaN	NaN	NaN	NaN	NaN	NaN	NaN	25354	23566	740	NaN	NaN	NaN	NaN	NaN	NaN	NaN	O14602	O14602	Eukaryotic translation initiation factor 1A, Y-chromosomal	EIF1AY
NaN	NaN	NaN	NaN	NaN	NaN	NaN	NaN	NaN	NaN	NaN	NaN	35638	79763	NaN	NaN	NaN	344	NaN	NaN	NaN	NaN	O14613	O14613	Cdc42 effector protein 2	CDC42EP2
31.5148	31.4919	31.4403	31.377	31.5578	31.51	31.2221	31.2955	30.9199	30.958	30.9873	31.0266	0	32331	NaN	NaN	NaN	NaN	NaN	NaN	NaN	NaN	O14617-5;O14617;O14617-4;O14617-2;O14617-3	O14617-5;O14617;O14617-4;O14617-2;O14617-3	AP-3 complex subunit delta-1	AP3D1
28.6315	28.8766	28.4071	29.0295	28.6905	28.5646	28.5919	28.7163	28.876	28.9847	28.7929	28.6024	0	24398	NaN	NaN	NaN	349	NaN	NaN	NaN	NaN	O14618	O14618	Copper chaperone for superoxide dismutase	CCS
27.6278	27.5857	27.7152	27.6659	28.1481	27.6684	27.8793	28.0752	27.6523	27.4601	27.6589	27.2477	0	54223	NaN	NaN	NaN	NaN	NaN	NaN	NaN	NaN	O14641;Q92997-2;Q92997	O14641	Segment polarity protein dishevelled homolog DVL-2	DVL2
29.2001	29.1907	29.1407	30.0553	27.8551	28.444	27.6318	28.0799	28.3866	28.272	28.3462	28.2603	0	43569	NaN	50	NaN	NaN	97	NaN	34	NaN	O14646-2;O14646	O14646-2;O14646	Chromodomain-helicase-DNA-binding protein 1	CHD1
NaN	NaN	NaN	NaN	NaN	NaN	NaN	NaN	NaN	NaN	NaN	NaN	16689	26879	NaN	NaN	NaN	NaN	NaN	NaN	NaN	33	O14647-2;O14647;O14647-3	O14647-2;O14647	Chromodomain-helicase-DNA-binding protein 2	CHD2
NaN	NaN	NaN	NaN	NaN	NaN	NaN	NaN	26.8114	26.5932	26.8889	26.7788	19928	15124	761	NaN	NaN	350	NaN	NaN	NaN	NaN	O14653;O14653-2;O14653-3	O14653;O14653-2;O14653-3	Golgi SNAP receptor complex member 2	GOSR2
28.404	28.5724	28.7152	28.7164	27.9152	27.6331	27.813	27.7397	28.4279	28.5306	28.3982	28.3856	0	40472	NaN	NaN	NaN	351	NaN	NaN	NaN	NaN	O14656;O14656-2	O14656	Torsin-1A	TOR1A
27.5323	27.3904	27.3234	27.1703	27.1162	27.0989	27.4034	27.2925	28.3092	28.0971	28.3826	28.2395	0	27871	NaN	NaN	NaN	352	NaN	NaN	NaN	NaN	O14657	O14657	Torsin-1B	TOR1B
NaN	NaN	NaN	NaN	NaN	27.4504	NaN	26.6691	27.4183	27.6402	NaN	27.2231	0	37631	765	NaN	NaN	NaN	NaN	NaN	NaN	NaN	O14662-2;O14662-4;O14662-5;O14662;O14662-6;O14662-3	O14662-2;O14662-4;O14662-5;O14662;O14662-6	Syntaxin-16	STX16
28.13	28.3987	28.2633	28.5646	28.213	28.128	28.2479	28.3404	29.0734	29.3585	28.3776	28.5779	0	14298	NaN	NaN	NaN	NaN	NaN	NaN	NaN	NaN	O14672;O14672-2	O14672;O14672-2	Disintegrin and metalloproteinase domain-containing protein 10	ADAM10
26.7747	NaN	27.0322	26.817	26.0577	NaN	NaN	NaN	NaN	NaN	NaN	NaN	27888	20749	783	NaN	NaN	NaN	NaN	NaN	NaN	NaN	O14681;O14681-3	O14681;O14681-3	Etoposide-induced protein 2.4 homolog	EI24
NaN	NaN	NaN	NaN	NaN	NaN	NaN	NaN	NaN	NaN	NaN	NaN	34542	67938	NaN	NaN	NaN	NaN	NaN	NaN	NaN	NaN	O14683	O14683	Tumor protein p53-inducible protein 11	TP53I11
27.3581	27.4719	27.6647	27.795	26.9594	27.0057	26.723	27.1576	27.4094	27.3969	27.1539	27.3353	19666	14087	NaN	NaN	NaN	NaN	NaN	NaN	NaN	NaN	O14686;O14686-3	O14686;O14686-3	Histone-lysine N-methyltransferase 2D	KMT2D
NaN	NaN	NaN	NaN	NaN	26.1269	NaN	26.5011	NaN	NaN	NaN	NaN	0	82142	NaN	NaN	NaN	NaN	NaN	NaN	NaN	NaN	O14727-4;O14727;O14727-5;O14727-3;O14727-2;O14727-6	O14727-4;O14727;O14727-5;O14727-3;O14727-2	Apoptotic protease-activating factor 1	APAF1
NaN	26.7473	26.8816	26.718	26.7299	26.8016	26.5963	26.6429	NaN	NaN	NaN	NaN	48154	40865	800	NaN	NaN	NaN	NaN	NaN	NaN	NaN	O14730;O14730-2	O14730;O14730-2	Serine/threonine-protein kinase RIO3	RIOK3
NaN	26.491	NaN	NaN	26.7684	26.9118	26.7493	26.7556	NaN	NaN	NaN	NaN	0	6096	NaN	NaN	NaN	NaN	NaN	NaN	NaN	NaN	O14732-2;O14732	O14732-2;O14732	Inositol monophosphatase 2	IMPA2
26.5928	26.1254	NaN	NaN	25.8609	25.8292	26.0384	NaN	NaN	NaN	NaN	NaN	49164	47484	801	NaN	NaN	353	NaN	NaN	NaN	NaN	O14733;O14733-4;O14733-3;O14733-2	O14733;O14733-4;O14733-3;O14733-2	Dual specificity mitogen-activated protein kinase kinase 7	MAP2K7
27.1484	27.095	27.0811	27.0196	27.2288	27.0451	27.2087	27.362	NaN	NaN	NaN	NaN	18871	11245	NaN	NaN	NaN	NaN	NaN	NaN	NaN	NaN	O14734	O14734	Acyl-coenzyme A thioesterase 8	ACOT8
NaN	NaN	NaN	NaN	26.7487	NaN	26.2543	26.5805	NaN	NaN	NaN	NaN	49221	4798	NaN	NaN	NaN	354	NaN	NaN	NaN	NaN	O14735-3;O14735;O14735-2	O14735-3;O14735	CDP-diacylglycerol--inositol 3-phosphatidyltransferase	CDIPT
32.5202	32.4845	32.4405	32.5293	32.6918	32.7289	32.7242	32.6853	32.4455	32.5765	32.6284	32.4534	0	26803	NaN	NaN	NaN	355	NaN	NaN	NaN	NaN	O14737;O14737-2	O14737;O14737-2	Programmed cell death protein 5	PDCD5
32.1177	32.0095	32.1052	32.1492	32.1218	32.0739	32.0961	32.1622	31.7628	31.7051	31.719	31.7578	0	32331	NaN	NaN	NaN	NaN	100	NaN	NaN	NaN	O14744;O14744-2;O14744-5;O14744-3;O14744-4	O14744;O14744-2;O14744-5;O14744-3;O14744-4	Protein arginine N-methyltransferase 5;Protein arginine N-methyltransferase 5, N-terminally processed	PRMT5
30.7669	30.8131	30.901	30.8006	30.932	30.8495	30.8507	30.7942	30.9153	30.8837	31.0255	30.7913	0	20566	814	NaN	NaN	NaN	NaN	NaN	NaN	NaN	O14745;O14745-2	O14745	Na(+)/H(+) exchange regulatory cofactor NHE-RF1	SLC9A3R1
28.2391	28.1849	28.1829	28.0006	28.3556	28.4401	28.0567	28.1863	28.0535	28.0171	28.0873	28.0488	19209	12494	815	NaN	NaN	NaN	NaN	NaN	NaN	NaN	O14757-2;O14757;O14757-3	O14757-2;O14757;O14757-3	Serine/threonine-protein kinase Chk1	CHEK1
NaN	NaN	NaN	NaN	NaN	NaN	NaN	NaN	NaN	NaN	NaN	NaN	35765	81933	NaN	NaN	NaN	NaN	NaN	34	NaN	NaN	O14763-2;O14763;O14763-3	O14763-2;O14763	Tumor necrosis factor receptor superfamily member 10B	TNFRSF10B
NaN	NaN	NaN	NaN	NaN	NaN	NaN	NaN	NaN	NaN	NaN	NaN	21169	19924	NaN	NaN	NaN	NaN	NaN	NaN	NaN	NaN	O14772;O14772-2	O14772;O14772-2	Fucose-1-phosphate guanylyltransferase	FPGT
29.1441	29.2308	29.1217	29.0715	28.6824	28.8467	28.4515	28.7056	30.527	30.6397	30.6271	30.643	0	32331	NaN	NaN	NaN	362	101	35	NaN	NaN	O14773;O14773-2	O14773;O14773-2	Tripeptidyl-peptidase 1	TPP1
NaN	NaN	NaN	NaN	NaN	NaN	NaN	NaN	NaN	NaN	NaN	NaN	63684	38492	830	NaN	NaN	NaN	NaN	NaN	NaN	NaN	O14775-2;O14775-3;O14775	O14775-2;O14775-3;O14775	Guanine nucleotide-binding protein subunit beta-5	GNB5
31.7831	31.7978	31.7527	31.6928	31.6093	31.5774	31.4951	31.438	31.8324	32.0239	32.0075	32.1233	0	20998	NaN	NaN	NaN	NaN	NaN	NaN	NaN	NaN	O14776-2;O14776	O14776-2;O14776	Transcription elongation regulator 1	TCERG1
28.8165	28.8553	28.8684	29.1586	29.0676	28.7774	29.0976	29.093	28.6078	28.4636	28.8133	28.5919	0	36308	NaN	51	71	NaN	NaN	NaN	NaN	34	O14777	O14777	Kinetochore protein NDC80 homolog	NDC80
28.4334	28.5394	28.5657	28.294	28.1873	28.1036	28.3155	28.0018	28.1427	28.4024	28.2562	28.4169	0	13211	NaN	NaN	NaN	NaN	NaN	NaN	NaN	NaN	O14786;O14786-3;O14786-2	O14786;O14786-3;O14786-2	Neuropilin-1	NRP1
29.1845	29.4344	29.275	29.3598	29.6074	29.5701	29.6035	29.4391	28.5154	28.7683	28.5279	28.5819	0	95738	NaN	NaN	NaN	NaN	102	NaN	NaN	NaN	O14787-2;O14787	O14787-2;O14787	Transportin-2	TNPO2
NaN	NaN	NaN	NaN	NaN	NaN	NaN	NaN	NaN	NaN	NaN	NaN	34861	71365	NaN	NaN	NaN	NaN	NaN	NaN	NaN	NaN	O14791-2	O14791-2	Apolipoprotein L1	APOL1
30.0345	29.8856	29.862	30.0002	29.8116	29.7695	29.6515	29.985	29.4129	29.54	29.5727	29.0839	0	75822	NaN	NaN	NaN	369	NaN	NaN	NaN	NaN	O14802	O14802	DNA-directed RNA polymerase III subunit RPC1	POLR3A
NaN	NaN	NaN	NaN	NaN	NaN	NaN	NaN	NaN	NaN	NaN	NaN	783	1418	NaN	NaN	NaN	NaN	NaN	NaN	NaN	NaN	O14807;O14807-2	O14807;O14807-2	Ras-related protein M-Ras	MRAS
NaN	NaN	NaN	NaN	NaN	NaN	NaN	NaN	NaN	NaN	NaN	NaN	2008	15657	NaN	NaN	NaN	NaN	NaN	NaN	NaN	NaN	O14817	O14817	Tetraspanin-4	TSPAN4
33.6456	33.6494	33.5412	33.4935	33.8425	33.8359	33.8449	33.8851	33.9139	33.9417	33.9717	33.8463	0	32331	NaN	NaN	NaN	NaN	NaN	NaN	NaN	NaN	O14818;O14818-2;O14818-4;Q8TAA3-2;Q8TAA3-5;Q8TAA3	O14818;O14818-2	Proteasome subunit alpha type-7	PSMA7
30.7145	30.634	30.5162	30.7691	30.3565	30.3876	30.4827	30.3179	30.8405	30.9389	31.0059	30.8736	0	24031	NaN	NaN	NaN	NaN	NaN	NaN	NaN	NaN	O14828	O14828	Secretory carrier-associated membrane protein 3	SCAMP3
NaN	NaN	NaN	NaN	NaN	NaN	NaN	NaN	NaN	NaN	NaN	NaN	26738	22687	NaN	NaN	NaN	NaN	NaN	36	NaN	35	O14832-2;O14832	O14832-2;O14832	Phytanoyl-CoA dioxygenase, peroxisomal	PHYH
NaN	NaN	NaN	NaN	NaN	NaN	NaN	NaN	NaN	NaN	NaN	NaN	0	26453	NaN	NaN	NaN	NaN	NaN	NaN	NaN	NaN	O14841	O14841	5-oxoprolinase	OPLAH
NaN	NaN	NaN	NaN	NaN	NaN	NaN	NaN	NaN	NaN	NaN	NaN	0	15803	NaN	52	NaN	NaN	NaN	NaN	NaN	NaN	O14867	O14867	Transcription regulator protein BACH1	BACH1
NaN	NaN	NaN	NaN	NaN	NaN	NaN	NaN	NaN	NaN	NaN	NaN	0	34952	NaN	NaN	NaN	373	NaN	NaN	NaN	NaN	O14874;O14874-2;O14874-3	O14874;O14874-2;O14874-3	[3-methyl-2-oxobutanoate dehydrogenase [lipoamide]] kinase, mitochondrial	BCKDK
NaN	NaN	NaN	NaN	NaN	NaN	NaN	NaN	NaN	NaN	NaN	NaN	0	32331	NaN	NaN	NaN	374	NaN	NaN	NaN	NaN	O14879	O14879	Interferon-induced protein with tetratricopeptide repeats 3	IFIT3
27.9557	27.756	27.5961	27.645	27.489	27.8175	27.6225	27.884	26.7071	27.0397	26.8926	26.5711	0	11183	NaN	NaN	NaN	375	105	37	NaN	NaN	O14880	O14880	Microsomal glutathione S-transferase 3	MGST3
27.0726	26.6923	26.9179	26.9579	26.9141	26.9626	27.0923	27.051	NaN	NaN	NaN	NaN	19566	13695	NaN	NaN	NaN	NaN	NaN	NaN	NaN	NaN	O14893-3;O14893;O14893-2	O14893-3;O14893;O14893-2	Gem-associated protein 2	GEMIN2
30.1015	29.8634	29.8746	29.6522	30.2501	30.2405	30.1277	30.12	29.9566	30.0912	30.055	30.0831	0	22103	NaN	NaN	NaN	376	NaN	NaN	NaN	NaN	O14907	O14907	Tax1-binding protein 3	TAX1BP3
29.3699	29.2806	29.2845	29.0777	29.8036	29.7606	29.5952	29.7303	29.9791	30.0884	29.9809	30.0181	0	61248	NaN	NaN	NaN	377	NaN	NaN	NaN	NaN	O14908;O14908-2	O14908;O14908-2	PDZ domain-containing protein GIPC1	GIPC1
27.4209	27.8664	28.0807	28.004	27.4785	26.2707	27.0924	27.5221	NaN	28.3915	30.0109	27.2917	0	20546	NaN	NaN	NaN	NaN	NaN	NaN	NaN	NaN	O14920;O14920-2;O14920-3	O14920;O14920-2	Inhibitor of nuclear factor kappa-B kinase subunit beta	IKBKB
NaN	NaN	NaN	NaN	NaN	NaN	NaN	NaN	27.4874	27.6987	27.0688	27.2652	0	46052	NaN	NaN	NaN	378	NaN	NaN	NaN	NaN	O14925;Q5SRD1	O14925;Q5SRD1	Mitochondrial import inner membrane translocase subunit Tim23;Putative mitochondrial import inner membrane translocase subunit Tim23B	TIMM23;TIMM23B
30.8524	30.759	30.8342	30.8818	30.8656	30.9771	30.9673	30.9017	30.3339	30.3038	30.1394	30.5705	0	32331	NaN	NaN	NaN	NaN	NaN	NaN	NaN	NaN	O14929;O14929-2	O14929;O14929-2	Histone acetyltransferase type B catalytic subunit	HAT1
28.9959	28.9285	27.803	28.1302	29.6648	29.6275	29.2052	29.6948	29.0751	29.1078	29.1521	29.5571	0	15564	NaN	NaN	NaN	382	106	NaN	NaN	NaN	O14933;O14933-2	O14933;O14933-2	Ubiquitin/ISG15-conjugating enzyme E2 L6	UBE2L6
NaN	NaN	NaN	NaN	NaN	NaN	NaN	NaN	27.1999	27.3356	27.5896	27.6958	49358	48871	NaN	NaN	NaN	383	NaN	NaN	NaN	NaN	O14936-3;O14936-4;O14936-6;O14936-2;O14936;O14936-5	O14936-3;O14936-4;O14936-6;O14936-2;O14936	Peripheral plasma membrane protein CASK	CASK
29.5796	29.2925	29.4284	29.4714	28.9478	29.2763	29.0397	29.4658	30.0115	29.7055	29.8098	29.8604	0	50321	NaN	NaN	NaN	384	NaN	NaN	NaN	NaN	O14949	O14949	Cytochrome b-c1 complex subunit 8	UQCRQ
31.6355	31.6138	31.7343	31.7303	32.684	32.7516	32.7888	32.7681	31.691	32.123	31.8269	31.75	0	32331	916	NaN	NaN	NaN	NaN	NaN	NaN	NaN	O14950	O14950	Myosin regulatory light chain 12B	MYL12B
NaN	NaN	NaN	NaN	NaN	NaN	NaN	NaN	NaN	NaN	NaN	NaN	44349	17318	NaN	NaN	NaN	NaN	NaN	NaN	NaN	NaN	O14957	O14957	Cytochrome b-c1 complex subunit 10	UQCR11
31.2113	31.0919	30.9523	31.2182	31.031	31.0189	31.0152	30.9824	31.0445	31.1799	31.3256	31.0914	0	32331	NaN	NaN	76	NaN	NaN	NaN	NaN	NaN	O14964;O14964-2	O14964;O14964-2	Hepatocyte growth factor-regulated tyrosine kinase substrate	HGS
27.2891	NaN	NaN	NaN	27.0461	NaN	27.1903	NaN	NaN	NaN	NaN	NaN	3553	77933	923	NaN	NaN	NaN	NaN	NaN	NaN	NaN	O14965	O14965	Aurora kinase A	AURKA
NaN	NaN	NaN	NaN	NaN	NaN	NaN	NaN	NaN	NaN	NaN	NaN	18208	91741	NaN	NaN	NaN	NaN	NaN	NaN	NaN	NaN	O14966;O14966-2;O14966-3	O14966;O14966-2;O14966-3	Ras-related protein Rab-7L1	RAB29
28.1698	28.1153	27.8526	27.5894	28.4892	28.4557	28.3791	27.8999	27.8622	28.0829	28.0752	27.8523	0	31852	NaN	NaN	NaN	NaN	NaN	NaN	NaN	NaN	O14972;O14972-2	O14972;O14972-2	Down syndrome critical region protein 3	DSCR3
31.9155	32.0013	32.084	31.876	32.2387	32.2824	32.287	32.3445	32.1464	32.1148	32.0045	31.9994	0	32331	NaN	NaN	NaN	NaN	NaN	NaN	NaN	39	O14974;O14974-3;O14974-2;O14974-5;O60237-4	O14974;O14974-3;O14974-2;O14974-5	Protein phosphatase 1 regulatory subunit 12A	PPP1R12A
NaN	NaN	NaN	NaN	NaN	NaN	NaN	NaN	NaN	NaN	NaN	NaN	356	79098	NaN	NaN	NaN	NaN	NaN	NaN	NaN	39	O14974-4	O14974-4	Protein phosphatase 1 regulatory subunit 12A	PPP1R12A
30.2137	29.9728	29.8783	29.7884	30.0222	30.1172	29.8885	30.0803	29.5259	29.3303	29.2017	29.3556	0	32331	NaN	NaN	NaN	NaN	NaN	NaN	NaN	NaN	O14976;O14976-2	O14976;O14976-2	Cyclin-G-associated kinase	GAK
NaN	NaN	NaN	NaN	NaN	NaN	NaN	NaN	NaN	NaN	NaN	NaN	16715	27208	NaN	53	NaN	401	107	38	NaN	NaN	O14978	O14978	Zinc finger protein 263	ZNF263
32.8618	32.7539	32.8049	32.7813	32.9348	32.8363	32.7113	32.8101	33.354	33.3165	33.2309	33.2041	0	32331	NaN	NaN	NaN	NaN	108	39	NaN	NaN	O14979	O14979	Heterogeneous nuclear ribonucleoprotein D-like	HNRNPDL
27.6687	27.5659	27.5478	27.4988	26.1407	26.6938	26.0976	26.7743	29.2986	29.2137	29.1918	29.2035	0	32331	NaN	NaN	NaN	NaN	108	39	NaN	NaN	O14979-3;O14979-2	O14979-3;O14979-2	Heterogeneous nuclear ribonucleoprotein D-like	HNRNPDL
34.2702	34.2784	34.1594	34.264	34.4235	34.4146	34.3391	34.4075	33.2501	33.2882	33.351	33.2266	0	32331	NaN	54	NaN	NaN	NaN	40	NaN	NaN	O14980	O14980	Exportin-1	XPO1
29.5868	29.5379	29.4849	29.3646	29.4987	29.4558	29.4677	29.32	29.0834	29.1921	29.3256	29.1727	0	13467	NaN	NaN	NaN	NaN	NaN	NaN	NaN	NaN	O14981;O14981-2	O14981	TATA-binding protein-associated factor 172	BTAF1
26.7388	27.3386	26.7891	26.7398	26.851	27.2197	27.0179	27.3484	NaN	27.0988	26.5151	27.108	18664	10525	NaN	NaN	NaN	NaN	NaN	NaN	NaN	NaN	O15013-7;O15013-4;O15013-5;O15013-6;O15013	O15013-7;O15013-4;O15013-5;O15013-6;O15013	Rho guanine nucleotide exchange factor 10	ARHGEF10
26.9494	26.9506	27.0046	27.3503	26.8443	27.269	26.9968	26.7221	26.8021	26.835	27.0272	26.9353	20235	16286	NaN	NaN	85	NaN	NaN	NaN	NaN	NaN	O15014	O15014	Zinc finger protein 609	ZNF609
30.0921	30.114	30.5478	30.0907	30.3204	30.2429	30.2691	30.2638	30.4787	30.1099	30.3625	30.1715	0	11011	NaN	NaN	NaN	NaN	NaN	41	NaN	NaN	O15020;O15020-2	O15020;O15020-2	Spectrin beta chain, non-erythrocytic 2	SPTBN2
30.7614	30.7275	30.7219	30.698	30.4959	30.5576	30.6283	30.3721	30.5865	30.5986	30.7007	30.3971	0	32331	NaN	NaN	NaN	431	NaN	NaN	NaN	NaN	O15027;O15027-2;O15027-4;O15027-3;O15027-5	O15027;O15027-2;O15027-4;O15027-3;O15027-5	Protein transport protein Sec16A	SEC16A
27.7761	27.781	27.94	27.1694	27.5516	27.6125	27.9472	27.6346	27.0053	26.9825	26.8033	26.5242	0	13845	NaN	NaN	NaN	NaN	NaN	NaN	NaN	NaN	O15031	O15031	Plexin-B2	PLXNB2
NaN	NaN	NaN	NaN	NaN	NaN	NaN	NaN	NaN	NaN	NaN	NaN	35305	75712	NaN	NaN	NaN	NaN	NaN	NaN	NaN	NaN	O15037	O15037	Protein KHNYN	KHNYN
31.5544	31.5251	31.5132	31.5467	31.2988	31.2668	31.3703	31.1464	31.9924	31.7784	31.7866	31.7361	0	22154	NaN	NaN	NaN	NaN	NaN	NaN	NaN	NaN	O15042-2;O15042	O15042-2;O15042	U2 snRNP-associated SURP motif-containing protein	U2SURP
26.3899	25.8605	25.9246	26.3611	NaN	25.7566	25.6584	NaN	25.7081	25.6931	25.9991	NaN	48725	44225	NaN	NaN	NaN	NaN	NaN	NaN	NaN	NaN	O15047	O15047	Histone-lysine N-methyltransferase SETD1A	SETD1A
NaN	NaN	NaN	NaN	NaN	NaN	NaN	NaN	NaN	NaN	NaN	NaN	49727	51887	NaN	NaN	NaN	NaN	NaN	NaN	NaN	NaN	O15056-3;O15056-2;O15056	O15056-3;O15056-2;O15056	Synaptojanin-2	SYNJ2
30.1207	29.9807	30.2566	30.1538	30.0563	30.0621	29.8112	29.9805	30.2456	29.9971	30.2967	30.4759	0	79028	1017	NaN	87	NaN	NaN	NaN	38	NaN	O15061;O15061-2;O15061-3	O15061;O15061-2	Synemin	SYNM
30.2048	30.6051	30.3403	30.2661	30.1042	29.5249	30.4809	29.7997	30.4214	30.4819	30.1583	30.2527	0	22992	NaN	NaN	88	NaN	NaN	NaN	NaN	NaN	O15066;O14782;O15066-2	O15066	Kinesin-like protein KIF3B;Kinesin-like protein KIF3B, N-terminally processed	KIF3B
32.9826	32.9596	33.0397	32.8981	33.4027	33.3901	33.4817	33.5161	33.1422	33.1773	33.2887	33.2306	0	32331	NaN	55	89	NaN	NaN	NaN	NaN	NaN	O15067	O15067	Phosphoribosylformylglycinamidine synthase	PFAS
26.3561	NaN	NaN	25.9313	NaN	NaN	NaN	NaN	NaN	NaN	25.2134	NaN	62402	33511	NaN	NaN	NaN	NaN	NaN	NaN	NaN	NaN	O15083	O15083	ERC protein 2	ERC2
29.646	29.4895	29.53	29.5689	29.7247	29.8051	29.7959	29.9129	28.9861	29.2643	29.1892	29.2777	0	13119	NaN	NaN	NaN	450	NaN	NaN	NaN	NaN	O15084;O15084-4;O15084-1;O15084-2	O15084;O15084-4;O15084-1;O15084-2	Serine/threonine-protein phosphatase 6 regulatory ankyrin repeat subunit A	ANKRD28
26.8972	26.7954	26.9669	26.9472	26.8627	26.8722	NaN	26.7227	26.6717	NaN	NaN	NaN	20713	17929	NaN	NaN	NaN	451	NaN	NaN	NaN	NaN	O15085-2;O15085	O15085-2;O15085	Rho guanine nucleotide exchange factor 11	ARHGEF11
NaN	27.0499	NaN	27.311	27.1699	27.2143	27.7773	NaN	27.4788	27.0201	26.9258	NaN	18671	10547	1055	NaN	93	452	NaN	42	39	NaN	O15091;O15091-4;O15091-2;O15091-3	O15091;O15091-4;O15091-2	Mitochondrial ribonuclease P protein 3	KIAA0391
28.7351	28.6016	28.4394	28.4813	28.4607	28.5207	28.3206	28.3527	27.6792	27.8677	27.8053	27.6388	0	39082	NaN	NaN	NaN	NaN	NaN	NaN	NaN	NaN	O15111	O15111	Inhibitor of nuclear factor kappa-B kinase subunit alpha	CHUK
NaN	NaN	27.1508	26.8559	27.7628	27.9091	27.8687	28.0149	27.9429	28.1359	28.162	28.12	0	38225	NaN	NaN	NaN	NaN	NaN	NaN	NaN	NaN	O15116	O15116	U6 snRNA-associated Sm-like protein LSm1	LSM1
NaN	NaN	NaN	NaN	NaN	NaN	NaN	NaN	NaN	NaN	NaN	NaN	0	56512	NaN	NaN	NaN	NaN	NaN	NaN	NaN	NaN	O15117-2;O15117-3;O15117	O15117-2;O15117-3;O15117	FYN-binding protein	FYB
NaN	27.8694	27.6251	27.4882	NaN	NaN	NaN	NaN	29.4617	29.3595	28.3909	28.9242	0	29198	NaN	NaN	NaN	NaN	NaN	NaN	NaN	NaN	O15118;O15118-2	O15118;O15118-2	Niemann-Pick C1 protein	NPC1
NaN	NaN	NaN	NaN	NaN	NaN	NaN	NaN	NaN	NaN	NaN	NaN	16725	27334	NaN	NaN	NaN	NaN	NaN	NaN	NaN	NaN	O15120-2;O15120	O15120-2;O15120	1-acyl-sn-glycerol-3-phosphate acyltransferase beta	AGPAT2
NaN	NaN	NaN	NaN	27.3246	NaN	28.2471	27.5759	27.9725	28.2753	28.3371	27.8715	19279	12668	NaN	NaN	NaN	453	NaN	NaN	NaN	NaN	O15121	O15121	Sphingolipid delta(4)-desaturase DES1	DEGS1
29.1783	29.1055	29.046	28.9662	28.6454	28.86	28.5431	28.8145	29.6627	29.2674	29.5698	29.3871	0	37336	NaN	NaN	94	NaN	NaN	NaN	NaN	NaN	O15126;O15126-2	O15126;O15126-2	Secretory carrier-associated membrane protein 1	SCAMP1
29.0378	28.6721	28.7359	28.7941	28.5954	28.5012	28.5502	28.9915	28.7172	28.8824	28.8287	28.9278	0	22695	NaN	NaN	NaN	NaN	NaN	NaN	NaN	NaN	O15127	O15127	Secretory carrier-associated membrane protein 2	SCAMP2
32.9151	32.7832	32.7377	32.833	33.102	33.0731	33.1725	33.0842	32.8175	32.7347	32.8265	32.6569	0	32331	NaN	NaN	NaN	NaN	NaN	NaN	NaN	NaN	O15143	O15143	Actin-related protein 2/3 complex subunit 1B	ARPC1B
32.4112	32.4663	32.5269	32.3494	32.7962	32.8683	32.822	32.9559	32.4218	32.4921	32.2888	32.527	0	32331	1077	NaN	NaN	NaN	NaN	NaN	NaN	40	O15144	O15144	Actin-related protein 2/3 complex subunit 2	ARPC2
31.8335	31.8551	31.7232	31.9535	31.7718	31.6318	31.4589	31.6099	31.5733	31.5457	31.5968	31.7892	0	32331	1078	NaN	97	NaN	NaN	NaN	NaN	41	O15145	O15145	Actin-related protein 2/3 complex subunit 3	ARPC3
NaN	NaN	NaN	25.9487	NaN	NaN	NaN	NaN	27.5394	27.4314	27.4538	27.5411	0	10304	NaN	NaN	NaN	467	NaN	NaN	NaN	NaN	O15155;O15155-2	O15155;O15155-2	BET1 homolog	BET1
NaN	NaN	NaN	NaN	NaN	NaN	NaN	NaN	NaN	NaN	NaN	NaN	92707	31063	NaN	57	NaN	NaN	NaN	NaN	NaN	NaN	O15156;O15156-2	O15156;O15156-2	Zinc finger and BTB domain-containing protein 7B	ZBTB7B
29.5712	29.4822	29.4551	29.5186	30.0225	29.7473	29.771	29.8075	29.9765	30.2033	29.9348	30.4795	0	17799	1081	NaN	NaN	468	NaN	NaN	NaN	NaN	O15160;O15160-2	O15160;O15160-2	DNA-directed RNA polymerases I and III subunit RPAC1	POLR1C
NaN	NaN	NaN	NaN	NaN	NaN	NaN	NaN	NaN	NaN	NaN	NaN	34299	64379	NaN	NaN	NaN	NaN	NaN	NaN	NaN	NaN	O15162-2;O15162	O15162-2;O15162	Phospholipid scramblase 1	PLSCR1
27.4452	27.4013	27.256	27.2343	27.1261	27.0569	27.1667	27.1517	27.3426	26.9238	26.8768	26.9852	0	22695	NaN	58	98	NaN	131	NaN	NaN	NaN	O15164-2;O15164	O15164-2;O15164	Transcription intermediary factor 1-alpha	TRIM24
27.893	28.3326	28.335	28.1706	27.3393	27.1518	27.603	27.0904	28.1641	28.0065	28.3316	28.1224	2061	17569	1092	NaN	NaN	NaN	NaN	NaN	NaN	NaN	O15173;O15173-2	O15173;O15173-2	Membrane-associated progesterone receptor component 2	PGRMC2
27.0119	26.8671	27.0307	26.9852	27.1678	27.5761	27.3224	27.0342	26.8796	26.9711	26.8644	NaN	3488	71623	NaN	NaN	NaN	NaN	NaN	NaN	NaN	NaN	O15182	O15182	Centrin-3	CETN3
NaN	NaN	NaN	NaN	NaN	NaN	NaN	NaN	NaN	NaN	NaN	NaN	12317	3025	NaN	NaN	NaN	NaN	NaN	NaN	NaN	NaN	O15211-2;O15211	O15211-2;O15211	Ral guanine nucleotide dissociation stimulator-like 2	RGL2
32.3063	32.2155	32.1351	32.2053	32.4807	32.6926	32.5425	32.6317	32.3932	32.455	32.4952	32.4518	0	32331	NaN	NaN	NaN	NaN	NaN	NaN	NaN	NaN	O15212	O15212	Prefoldin subunit 6	PFDN6
29.4452	29.2193	29.3746	29.292	29.3054	29.0697	29.1494	29.3093	28.8208	28.697	28.8917	28.7969	0	65239	NaN	NaN	NaN	471	NaN	NaN	NaN	NaN	O15213	O15213	WD repeat-containing protein 46	WDR46
30.2446	30.5855	30.75	30.7787	30.5845	29.9993	29.7907	30.6154	30.1357	28.7212	30.3608	28.8106	0	10157	NaN	NaN	NaN	NaN	NaN	NaN	NaN	NaN	O15226;O15226-2	O15226;O15226-2	NF-kappa-B-repressing factor	NKRF
26.9172	27.1823	27.9854	27.9297	27.0646	26.7117	26.4555	26.4512	NaN	26.534	26.5206	26.411	20899	18562	NaN	NaN	NaN	NaN	NaN	NaN	NaN	NaN	O15228-2;O15228	O15228-2;O15228	Dihydroxyacetone phosphate acyltransferase	GNPAT
NaN	NaN	NaN	NaN	NaN	NaN	NaN	NaN	NaN	NaN	NaN	NaN	0	37652	NaN	NaN	NaN	476	NaN	NaN	NaN	NaN	O15229;O15229-3;O15229-2	O15229;O15229-3;O15229-2	Kynurenine 3-monooxygenase	KMO
30.1045	30.0022	29.9262	30.0299	29.4736	29.498	29.378	29.4989	30.3519	30.3313	30.2667	30.3589	0	19516	NaN	NaN	NaN	477	NaN	NaN	NaN	NaN	O15230;O15230-2	O15230	Laminin subunit alpha-5	LAMA5
NaN	NaN	NaN	NaN	NaN	NaN	NaN	NaN	NaN	NaN	NaN	NaN	44336	17289	NaN	NaN	NaN	NaN	NaN	NaN	NaN	NaN	O15231;O15231-6;O15231-4;O15231-7;O15231-8;O15231-9	O15231;O15231-6;O15231-4;O15231-7;O15231-8	Zinc finger protein 185	ZNF185
NaN	NaN	NaN	NaN	NaN	NaN	NaN	NaN	NaN	NaN	NaN	NaN	0	89033	NaN	NaN	NaN	NaN	NaN	NaN	NaN	NaN	O15231-3;O15231-2	O15231-3;O15231-2	Zinc finger protein 185	ZNF185
27.4091	27.473	27.8174	27.6863	28.0076	27.5174	28.0423	27.5034	27.2286	28.0513	28.1685	27.8252	19073	12011	NaN	NaN	NaN	NaN	NaN	NaN	NaN	NaN	O15234	O15234	Protein CASC3	CASC3
28.4017	28.8669	28.9002	28.8701	28.4749	27.8725	28.475	28.1235	28.7384	28.285	28.8495	28.7804	19516	13521	NaN	NaN	NaN	NaN	NaN	NaN	NaN	NaN	O15235	O15235	28S ribosomal protein S12, mitochondrial	MRPS12
NaN	26.1218	NaN	26.0441	NaN	NaN	NaN	NaN	27.3225	27.3729	27.4163	27.0793	34276	64145	NaN	NaN	NaN	NaN	NaN	NaN	NaN	NaN	O15240	O15240	Neurosecretory protein VGF;Neuroendocrine regulatory peptide-1;Neuroendocrine regulatory peptide-2;Antimicrobial peptide VGF[554-577]	VGF
NaN	NaN	NaN	NaN	NaN	NaN	NaN	NaN	NaN	NaN	NaN	NaN	0	29614	NaN	NaN	99	NaN	NaN	47	NaN	NaN	O15247	O15247	Chloride intracellular channel protein 2	CLIC2
NaN	NaN	NaN	NaN	NaN	NaN	NaN	NaN	NaN	NaN	NaN	NaN	0	91449	NaN	NaN	NaN	NaN	NaN	NaN	NaN	NaN	O15254;O15254-2	O15254;O15254-2	Peroxisomal acyl-coenzyme A oxidase 3	ACOX3
29.1942	29.2464	29.1861	29.2728	29.3961	29.4671	29.7306	29.3688	29.6791	29.8456	29.8747	29.671	0	35348	NaN	NaN	NaN	480	NaN	NaN	NaN	NaN	O15258	O15258	Protein RER1	RER1
30.4172	30.0226	30.0318	30.3027	30.8366	30.6286	30.0461	30.376	29.6706	30.099	29.9959	29.986	0	32331	1166	NaN	NaN	NaN	NaN	NaN	NaN	NaN	O15260-2;O15260;O15260-3	O15260-2;O15260;O15260-3	Surfeit locus protein 4	SURF4
NaN	NaN	NaN	NaN	NaN	NaN	NaN	NaN	NaN	NaN	NaN	NaN	0	54523	NaN	NaN	NaN	NaN	NaN	NaN	NaN	NaN	O15264;O15264-2;P53778-2;P53778	O15264	Mitogen-activated protein kinase 13	MAPK13
29.7339	29.5439	29.5464	29.6269	28.4439	28.716	28.7076	28.6516	29.7128	29.8854	29.6864	29.4299	0	17389	NaN	NaN	NaN	485	NaN	NaN	NaN	NaN	O15269;O15269-2	O15269	Serine palmitoyltransferase 1	SPTLC1
27.3605	27.5016	27.2884	27.5767	26.8452	26.9536	26.7121	26.7203	27.7819	27.7215	27.4626	27.4972	0	6191	NaN	NaN	NaN	NaN	NaN	NaN	NaN	NaN	O15270	O15270	Serine palmitoyltransferase 2	SPTLC2
30.9389	31.0715	30.8824	30.8984	30.7945	30.7906	30.8167	30.6871	30.7119	30.6442	30.6747	30.5604	0	29738	NaN	NaN	NaN	NaN	NaN	NaN	NaN	NaN	O15294;O15294-3;O15294-2;O15294-4	O15294;O15294-3;O15294-2;O15294-4	UDP-N-acetylglucosamine--peptide N-acetylglucosaminyltransferase 110 kDa subunit	OGT
NaN	NaN	NaN	NaN	NaN	NaN	NaN	NaN	NaN	NaN	NaN	NaN	20794	18224	NaN	NaN	NaN	NaN	NaN	NaN	NaN	NaN	O15296;O15296-3;O15296-4;O15296-2	O15296;O15296-3;O15296-4;O15296-2	Arachidonate 15-lipoxygenase B	ALOX15B
29.4655	29.4584	29.5172	29.2411	30.0532	30.0771	30.0464	30.0227	29.86	29.7958	29.8232	30.2202	0	17986	NaN	NaN	NaN	NaN	NaN	NaN	NaN	NaN	O15305;O15305-2	O15305	Phosphomannomutase 2	PMM2
27.2292	27.0857	27.1348	26.9589	NaN	NaN	NaN	26.9824	27.1148	27.0693	NaN	27.1357	48908	45489	NaN	NaN	NaN	NaN	NaN	NaN	NaN	NaN	O15318	O15318	DNA-directed RNA polymerase III subunit RPC7	POLR3G
NaN	NaN	NaN	NaN	NaN	NaN	NaN	NaN	NaN	NaN	NaN	NaN	34795	70592	NaN	NaN	NaN	NaN	NaN	NaN	NaN	NaN	O15321-2;O15321	O15321-2;O15321	Transmembrane 9 superfamily member 1	TM9SF1
28.2089	27.4446	27.6907	27.7152	28.3752	28.1232	28.0263	28.0183	27.7478	27.249	27.7147	27.3649	0	54373	1201	NaN	100	NaN	132	NaN	41	NaN	O15327	O15327	Type II inositol 3,4-bisphosphate 4-phosphatase	INPP4B
28.9411	28.6691	28.8846	28.8301	28.7671	28.9452	28.8263	29.1106	28.4485	28.5051	28.9599	27.9582	0	1571	NaN	NaN	NaN	NaN	NaN	NaN	NaN	NaN	O15344;O15344-2	O15344;O15344-2	E3 ubiquitin-protein ligase Midline-1	MID1
31.5542	31.4976	31.5527	31.3243	31.3553	31.5213	31.5797	31.5681	30.5706	30.9027	30.8237	31.2914	0	50746	NaN	NaN	NaN	NaN	NaN	NaN	NaN	42	O15347	O15347	High mobility group protein B3	HMGB3
32.6004	32.4805	32.48	32.6001	32.9058	32.9045	32.9123	32.8813	32.3437	32.4497	32.4026	32.4092	0	32331	NaN	NaN	NaN	NaN	133	NaN	NaN	43	O15355	O15355	Protein phosphatase 1G	PPM1G
29.3667	29.1288	29.0585	29.3239	29.7046	29.5201	29.7143	29.3011	29.3467	28.3359	29.0285	28.595	0	12352	NaN	NaN	NaN	NaN	NaN	NaN	NaN	NaN	O15357;O15357-2;Q7Z7G1-3;Q7Z7G1	O15357;O15357-2	Phosphatidylinositol 3,4,5-trisphosphate 5-phosphatase 2	INPPL1
32.6024	32.5773	32.902	32.7987	32.9568	32.8373	32.9668	32.9054	32.2779	32.4197	32.1769	32.2884	0	32331	NaN	NaN	NaN	NaN	NaN	49	NaN	44	O15371-3;O15371;O15371-2	O15371-3;O15371;O15371-2	Eukaryotic translation initiation factor 3 subunit D	EIF3D
32.451	32.3677	32.4604	32.2892	32.3789	32.4185	32.3839	32.458	32.0536	31.9781	32.0003	32.0748	0	32331	NaN	NaN	NaN	NaN	NaN	NaN	NaN	NaN	O15372	O15372	Eukaryotic translation initiation factor 3 subunit H	EIF3H
27.0402	26.7074	26.823	26.8017	26.7789	26.5203	26.7614	26.7052	26.9239	26.5955	NaN	26.8887	0	59242	NaN	NaN	NaN	512	NaN	NaN	NaN	NaN	O15379;O15379-2	O15379;O15379-2	Histone deacetylase 3	HDAC3
28.3547	28.2009	28.1801	28.2373	27.9351	27.9809	27.7905	27.6098	27.2266	27.6413	27.6013	27.6294	0	42812	NaN	NaN	NaN	NaN	NaN	NaN	NaN	NaN	O15381;O15381-5;O15381-2;O15381-3;O15381-4	O15381;O15381-5;O15381-2;O15381-3;O15381-4	Nuclear valosin-containing protein-like	NVL
30.1574	30.1642	30.0961	30.0572	30.2316	30.0901	30.0892	29.9987	30.7064	30.6174	30.7707	31.1105	0	12935	NaN	NaN	NaN	NaN	134	NaN	NaN	NaN	O15382;O15382-2	O15382;O15382-2	Branched-chain-amino-acid aminotransferase, mitochondrial	BCAT2
NaN	NaN	NaN	NaN	NaN	NaN	NaN	NaN	NaN	NaN	NaN	NaN	12253	29011	NaN	NaN	NaN	NaN	NaN	NaN	NaN	NaN	O15389;Q08ET2	O15389;Q08ET2	Sialic acid-binding Ig-like lectin 5;Sialic acid-binding Ig-like lectin 14	SIGLEC5;SIGLEC14
28.7354	28.6177	28.8096	28.7736	29.2001	29.0932	28.9643	28.7201	28.6112	28.6087	28.3514	28.5761	0	13071	NaN	NaN	NaN	NaN	NaN	NaN	NaN	NaN	O15397;O15397-2	O15397;O15397-2	Importin-8	IPO8
27.9892	28.0385	27.8366	26.2841	27.966	27.8344	27.8576	27.7056	28.348	28.0165	28.1277	27.9217	0	1193	1263	NaN	NaN	NaN	NaN	NaN	NaN	NaN	O15400-2;O15400	O15400-2;O15400	Syntaxin-7	STX7
NaN	NaN	NaN	NaN	NaN	NaN	NaN	NaN	NaN	NaN	NaN	NaN	0	40255	1264	NaN	NaN	516	NaN	NaN	NaN	NaN	O15427	O15427	Monocarboxylate transporter 4	SLC16A3
NaN	NaN	NaN	NaN	NaN	NaN	NaN	NaN	NaN	NaN	NaN	24.7159	16684	26763	NaN	NaN	NaN	NaN	NaN	NaN	NaN	NaN	O15431	O15431	High affinity copper uptake protein 1	SLC31A1
NaN	NaN	NaN	NaN	NaN	NaN	NaN	NaN	NaN	NaN	NaN	NaN	40317	18219	NaN	NaN	NaN	NaN	NaN	NaN	NaN	NaN	O15438;O15438-4;O15438-2	O15438;O15438-4	Canalicular multispecific organic anion transporter 2	ABCC3
NaN	NaN	NaN	NaN	NaN	NaN	NaN	NaN	NaN	NaN	NaN	NaN	27995	21388	NaN	NaN	NaN	NaN	NaN	NaN	NaN	NaN	O15439-2;O15439;O15439-4;O15439-3	O15439-2;O15439	Multidrug resistance-associated protein 4	ABCC4
29.0981	28.902	28.8715	28.7524	28.6615	28.6986	28.931	28.7684	28.5527	28.7668	28.5947	28.3223	0	76094	NaN	NaN	NaN	519	NaN	NaN	NaN	NaN	O15446;O15446-2	O15446;O15446-2	DNA-directed RNA polymerase I subunit RPA34	CD3EAP
29.3884	29.1174	29.1617	29.1013	29.5067	29.4988	29.4504	29.2603	30.8028	30.8605	30.8966	31.082	0	10635	NaN	NaN	NaN	520	NaN	NaN	NaN	NaN	O15460-2;O15460	O15460-2;O15460	Prolyl 4-hydroxylase subunit alpha-2	P4HA2
29.0869	29.6296	29.0124	29.6736	NaN	NaN	NaN	29.6696	NaN	29.118	29.0608	29.1988	48108	40705	NaN	NaN	NaN	NaN	NaN	50	NaN	NaN	O15484	O15484	Calpain-5	CAPN5
30.2417	30.0669	30.2552	30.3055	30.5784	30.6538	30.8151	30.7198	30.2407	30.1603	30.1501	29.9443	0	59302	1274	NaN	NaN	521	NaN	NaN	NaN	NaN	O15498;O15498-2	O15498;O15498-2	Synaptobrevin homolog YKT6	YKT6
NaN	NaN	NaN	NaN	NaN	NaN	NaN	NaN	NaN	NaN	NaN	NaN	49751	52147	1275	NaN	NaN	NaN	NaN	NaN	NaN	NaN	O15504;O15504-3;O15504-2	O15504;O15504-3;O15504-2	Nucleoporin-like protein 2	NUPL2
31.3168	31.083	31.148	31.0661	31.1702	31.3186	31.3834	31.0763	31.2509	31.3571	31.2372	31.0985	0	32331	1276	NaN	104	NaN	NaN	51	NaN	NaN	O15511;O15511-2	O15511;O15511-2	Actin-related protein 2/3 complex subunit 5	ARPC5
29.1087	29.0694	28.9475	29.1326	29.3709	29.1913	29.3099	29.3349	29.1347	29.1887	29.1393	29.0759	0	15236	NaN	NaN	NaN	NaN	NaN	NaN	NaN	NaN	O15514	O15514	DNA-directed RNA polymerase II subunit RPB4	POLR2D
NaN	NaN	NaN	NaN	NaN	NaN	NaN	NaN	NaN	NaN	NaN	NaN	49472	49801	NaN	NaN	NaN	NaN	NaN	NaN	NaN	NaN	O15519-14;O15519-8;O15519-5;O15519-11;O15519;O15519-13;O15519-2;O15519-9;O15519-12;O15519-10;O15519-6;O15519-7;O15519-3;O15519-15;O15519-4	O15519-14;O15519-8;O15519-5;O15519-11;O15519;O15519-13;O15519-2;O15519-9;O15519-12;O15519-10;O15519-6;O15519-7;O15519-3;O15519-15	CASP8 and FADD-like apoptosis regulator;CASP8 and FADD-like apoptosis regulator subunit p43;CASP8 and FADD-like apoptosis regulator subunit p12	CFLAR
NaN	NaN	NaN	NaN	NaN	NaN	NaN	NaN	NaN	NaN	NaN	NaN	0	71087	NaN	47	NaN	NaN	88	NaN	NaN	NaN	O15523;O15523-2;O15523-3	O15523;O15523-2	ATP-dependent RNA helicase DDX3Y	DDX3Y
27.7486	NaN	27.8898	27.4269	28.1318	27.7844	NaN	27.3863	NaN	NaN	NaN	NaN	0	39569	1279	NaN	NaN	NaN	NaN	NaN	NaN	NaN	O15530-3;O15530;O15530-2;Q6A1A2;O15530-4;O15530-5	O15530-3;O15530;O15530-2;Q6A1A2;O15530-4;O15530-5	3-phosphoinositide-dependent protein kinase 1;Putative 3-phosphoinositide-dependent protein kinase 2	PDPK1;PDPK2P
NaN	NaN	NaN	NaN	NaN	NaN	NaN	24.953	NaN	NaN	NaN	NaN	0	59328	NaN	NaN	NaN	527	NaN	52	NaN	NaN	O15533;O15533-3;O15533-2;O15533-4	O15533;O15533-3;O15533-2;O15533-4	Tapasin	TAPBP
25.8431	25.7163	25.911	25.6919	25.9802	25.7684	25.9174	25.7651	26.479	26.2637	26.1419	26.1821	64113	40539	NaN	NaN	NaN	NaN	NaN	NaN	NaN	NaN	O15540;O15540-2	O15540;O15540-2	Fatty acid-binding protein, brain	FABP7
27.3432	27.9572	28.2954	27.9721	27.9445	27.9572	28.144	28.2687	26.7269	26.8269	27.2721	27.7338	0	24461	NaN	NaN	NaN	NaN	NaN	NaN	NaN	NaN	O15541;Q8IZP6	O15541	RING finger protein 113A	RNF113A
NaN	NaN	NaN	NaN	NaN	NaN	NaN	NaN	NaN	NaN	NaN	NaN	19106	12102	NaN	NaN	NaN	NaN	NaN	NaN	NaN	NaN	O15554	O15554	Intermediate conductance calcium-activated potassium channel protein 4	KCNN4
33.7087	33.7753	33.793	33.794	33.7223	33.7357	33.8635	33.7062	33.39	33.4112	33.3971	33.4262	0	32331	NaN	NaN	NaN	NaN	135	54	NaN	NaN	O43143	O43143	Pre-mRNA-splicing factor ATP-dependent RNA helicase DHX15	DHX15
30.5701	30.5745	30.4966	30.4156	30.6481	30.6296	30.5396	30.5555	30.7287	30.7962	30.7698	30.8085	0	71315	NaN	NaN	NaN	543	NaN	NaN	NaN	NaN	O43148;O43148-2	O43148;O43148-2	mRNA cap guanine-N7 methyltransferase	RNMT
NaN	NaN	NaN	NaN	NaN	NaN	NaN	26.4356	NaN	NaN	NaN	NaN	0	15564	NaN	NaN	NaN	544	NaN	NaN	NaN	NaN	O43149;O43149-3;O43149-2	O43149	Zinc finger ZZ-type and EF-hand domain-containing protein 1	ZZEF1
26.6274	27.0194	27.5708	27.425	26.7858	26.9502	27.0214	26.8338	26.816	27.0308	26.8494	27.1189	3635	9044	NaN	NaN	NaN	NaN	NaN	NaN	NaN	NaN	O43150-2;O43150	O43150-2;O43150	Arf-GAP with SH3 domain, ANK repeat and PH domain-containing protein 2	ASAP2
NaN	NaN	NaN	NaN	NaN	NaN	NaN	NaN	NaN	NaN	NaN	NaN	21005	24732	NaN	NaN	NaN	NaN	NaN	55	44	45	O43155	O43155	Leucine-rich repeat transmembrane protein FLRT2	FLRT2
30.5266	30.3264	30.3013	30.4301	30.5707	30.4287	30.18	30.2892	29.5566	29.3652	29.1888	29.452	0	23771	NaN	NaN	NaN	NaN	NaN	NaN	NaN	NaN	O43156	O43156	TELO2-interacting protein 1 homolog	TTI1
28.9979	29.0769	29.1925	29.0848	28.7356	28.8588	29.4409	28.7694	28.5314	28.5374	28.3316	28.4397	0	35475	NaN	NaN	NaN	NaN	NaN	NaN	NaN	NaN	O43159	O43159	Ribosomal RNA-processing protein 8	RRP8
27.4782	27.4815	27.4644	27.5459	27.4749	27.0671	27.246	26.9334	27.0439	26.7757	27.0247	NaN	20864	18475	NaN	NaN	NaN	NaN	NaN	NaN	NaN	NaN	O43164-2;O43164;Q8NG27-2;Q8NG27-3;Q8NG27	O43164-2;O43164	E3 ubiquitin-protein ligase Praja-2	PJA2
NaN	NaN	NaN	NaN	NaN	NaN	NaN	NaN	NaN	NaN	NaN	NaN	32145	20057	NaN	NaN	NaN	NaN	NaN	NaN	NaN	NaN	O43166-3;O43166-2;O43166	O43166-3;O43166-2;O43166	Signal-induced proliferation-associated 1-like protein 1	SIPA1L1
31.3287	31.2575	31.2181	31.254	30.7807	30.6799	30.8581	30.5793	31.5217	31.7397	31.4202	31.3908	0	15228	NaN	NaN	NaN	545	NaN	NaN	NaN	NaN	O43169	O43169	Cytochrome b5 type B	CYB5B
30.6714	30.6653	30.6118	30.6244	31.0809	31.2531	31.2302	31.0621	31.449	31.418	31.5224	31.3424	0	22591	NaN	NaN	NaN	NaN	NaN	NaN	NaN	NaN	O43172-2;O43172	O43172-2;O43172	U4/U6 small nuclear ribonucleoprotein Prp4	PRPF4
33.8931	33.8445	33.7607	33.7414	34.4447	34.3857	34.352	34.3862	33.7563	33.6342	33.7996	33.7349	0	32331	NaN	NaN	106	NaN	NaN	56	NaN	NaN	O43175	O43175	D-3-phosphoglycerate dehydrogenase	PHGDH
29.0772	29.082	29.1833	29.1824	28.7855	28.6413	28.6779	28.8355	30.5451	30.4612	30.3934	30.0802	0	23347	NaN	NaN	NaN	554	NaN	NaN	NaN	NaN	O43181	O43181	NADH dehydrogenase [ubiquinone] iron-sulfur protein 4, mitochondrial	NDUFS4
29.5144	29.3719	29.5554	29.4642	29.6912	29.6368	29.3171	29.4151	29.2133	28.7237	28.9296	28.6835	0	32331	NaN	NaN	NaN	NaN	NaN	NaN	NaN	NaN	O43237;O43237-2	O43237;O43237-2	Cytoplasmic dynein 1 light intermediate chain 2	DYNC1LI2
33.2549	33.2253	33.3355	33.2681	33.42	33.4375	33.4179	33.4803	33.3665	33.4036	33.3327	33.4783	0	32331	NaN	NaN	NaN	NaN	NaN	NaN	NaN	NaN	O43242;O43242-2	O43242;O43242-2	26S proteasome non-ATPase regulatory subunit 3	PSMD3
29.3612	29.3406	29.375	29.493	29.156	29.4758	29.528	29.5292	29.6585	29.9784	30.0751	29.8856	0	63839	NaN	NaN	NaN	562	NaN	NaN	NaN	NaN	O43251-6;O43251-8;O43251-5;O43251-10;O43251-2;O43251;O43251-9;O43251-4;Q9NWB1-4;Q9NWB1-5;O43251-7;Q9NWB1-2;O43251-3;A6NFN3;A6NFN3-2	O43251-6;O43251-8;O43251-5;O43251-10;O43251-2;O43251;O43251-9;O43251-4;Q9NWB1-4;Q9NWB1-5;O43251-7;Q9NWB1-2;O43251-3	RNA binding protein fox-1 homolog 2;RNA binding protein fox-1 homolog 1	RBFOX2;RBFOX1
31.3888	31.3207	31.3252	31.4991	32.0346	32.0453	32.1201	32.0363	31.6638	31.5985	31.5672	31.708	0	32331	NaN	NaN	NaN	NaN	NaN	NaN	NaN	NaN	O43252	O43252	Bifunctional 3-phosphoadenosine 5-phosphosulfate synthase 1;Sulfate adenylyltransferase;Adenylyl-sulfate kinase	PAPSS1
30.9575	30.7486	30.7364	30.906	30.9316	30.9268	30.792	30.9582	29.5748	29.8142	29.9442	30.1177	0	32331	NaN	NaN	NaN	NaN	NaN	NaN	NaN	46	O43264;O43264-2	O43264;O43264-2	Centromere/kinetochore protein zw10 homolog	ZW10
NaN	NaN	NaN	NaN	NaN	NaN	NaN	NaN	NaN	NaN	NaN	NaN	20008	1537	NaN	NaN	NaN	NaN	NaN	NaN	NaN	NaN	O43278;O43278-2	O43278;O43278-2	Kunitz-type protease inhibitor 1	SPINT1
30.9383	30.8726	30.8433	30.9779	30.9137	30.9002	30.9629	30.9708	31.0511	31.0351	31.0324	30.9803	0	32331	NaN	NaN	NaN	NaN	NaN	NaN	NaN	NaN	O43290	O43290	U4/U6.U5 tri-snRNP-associated protein 1	SART1
NaN	NaN	NaN	NaN	NaN	NaN	NaN	NaN	NaN	NaN	NaN	NaN	0	24529	NaN	NaN	NaN	NaN	NaN	NaN	NaN	NaN	O43291;O43291-2	O43291;O43291-2	Kunitz-type protease inhibitor 2	SPINT2
26.9254	27.0647	26.7631	27.1844	26.4821	26.7682	26.574	26.7562	27.2525	27.7577	27.6034	27.345	18783	1098	1402	NaN	NaN	NaN	NaN	NaN	NaN	NaN	O43292;O43292-2	O43292;O43292-2	Glycosylphosphatidylinositol anchor attachment 1 protein	GPAA1
26.3975	26.5894	26.2864	26.674	26.2936	26.5095	26.3069	26.4016	26.5077	26.6214	26.7905	26.1812	35746	81818	1403	NaN	NaN	NaN	NaN	NaN	NaN	NaN	O43293;O43293-2	O43293;O43293-2	Death-associated protein kinase 3	DAPK3
NaN	NaN	NaN	NaN	NaN	NaN	NaN	NaN	NaN	NaN	NaN	NaN	0	28288	NaN	NaN	NaN	NaN	NaN	NaN	NaN	NaN	O43294;O43294-2	O43294;O43294-2	Transforming growth factor beta-1-induced transcript 1 protein	TGFB1I1
NaN	NaN	NaN	NaN	NaN	NaN	NaN	NaN	NaN	NaN	NaN	NaN	0	25111	1406	NaN	NaN	NaN	NaN	NaN	NaN	NaN	O43299;O43299-2;O43299-3	O43299;O43299-2;O43299-3	AP-5 complex subunit zeta-1	AP5Z1
NaN	NaN	26.6209	NaN	26.4622	NaN	NaN	NaN	NaN	NaN	NaN	NaN	67501	14824	1407	NaN	NaN	NaN	NaN	NaN	NaN	NaN	O43303-2;O43303	O43303-2;O43303	Centriolar coiled-coil protein of 110 kDa	CCP110
NaN	NaN	NaN	NaN	25.2231	NaN	NaN	NaN	NaN	NaN	NaN	NaN	4863	43631	NaN	NaN	NaN	NaN	NaN	NaN	NaN	NaN	O43310;O43310-2	O43310;O43310-2	CBP80/20-dependent translation initiation factor	CTIF
27.8148	27.6585	26.6891	26.055	26.7184	27.3266	27.6115	25.6843	NaN	NaN	26.2179	26.4387	0	53543	NaN	NaN	NaN	NaN	NaN	NaN	NaN	NaN	O43314-2;O43314	O43314-2;O43314	Inositol hexakisphosphate and diphosphoinositol-pentakisphosphate kinase 2	PPIP5K2
28.6076	28.5101	28.2839	27.6339	NaN	28.2585	27.855	27.9355	28.1096	27.9334	28.0661	28.0038	0	29157	NaN	NaN	NaN	NaN	NaN	NaN	NaN	NaN	O43318;O43318-2;O43318-3;O43318-4	O43318;O43318-2;O43318-3;O43318-4	Mitogen-activated protein kinase kinase kinase 7	MAP3K7
30.4412	30.5362	30.6676	30.4158	31.0482	30.989	31.0659	31.0131	31.0074	30.8504	30.8457	30.8724	0	11377	1419	NaN	NaN	NaN	NaN	NaN	NaN	NaN	O43324;O43324-2	O43324;O43324-2	Eukaryotic translation elongation factor 1 epsilon-1	EEF1E1
NaN	NaN	NaN	NaN	NaN	NaN	NaN	NaN	NaN	NaN	NaN	NaN	0	19306	NaN	NaN	NaN	580	NaN	NaN	NaN	NaN	O43353;O43353-2	O43353;O43353-2	Receptor-interacting serine/threonine-protein kinase 2	RIPK2
26.2694	26.3184	26.0813	25.9904	26.0198	26.3841	25.9904	26.2788	NaN	NaN	NaN	NaN	18339	95626	NaN	NaN	NaN	NaN	NaN	NaN	NaN	NaN	O43379;O43379-4;O43379-2;O43379-3	O43379;O43379-4	WD repeat-containing protein 62	WDR62
33.8978	33.8381	33.792	33.8021	33.8892	33.8763	33.7303	33.7208	33.6873	33.6893	33.6453	33.8393	0	32331	NaN	NaN	111	NaN	143	NaN	NaN	NaN	O43390;O43390-3	O43390;O43390-3	Heterogeneous nuclear ribonucleoprotein R	HNRNPR
28.0947	NaN	28.4542	NaN	28.012	28.5632	NaN	28.6497	NaN	NaN	NaN	28.4041	1941	1323	NaN	NaN	111	NaN	143	NaN	NaN	NaN	O43390-2;O43390-4	O43390-2;O43390-4	Heterogeneous nuclear ribonucleoprotein R	HNRNPR
31.0685	31.0724	31.2864	31.0559	30.8633	30.9092	30.8784	30.9245	31.0709	30.9478	31.2308	30.9241	0	27624	NaN	NaN	NaN	NaN	NaN	NaN	NaN	NaN	O43395;O43395-3	O43395	U4/U6 small nuclear ribonucleoprotein Prp3	PRPF3
32.5869	32.5018	32.6826	32.6673	32.5448	32.4619	32.5629	32.4667	32.5292	32.3977	32.3163	32.5159	0	32331	NaN	NaN	NaN	NaN	NaN	NaN	NaN	NaN	O43396	O43396	Thioredoxin-like protein 1	TXNL1
33.1563	33.1451	33.216	33.2181	33.1007	33.1589	33.2351	33.1336	33.3208	33.2763	33.2591	33.291	0	32331	NaN	NaN	NaN	NaN	NaN	NaN	NaN	NaN	O43399;O43399-5;O43399-7	O43399;O43399-5;O43399-7	Tumor protein D54	TPD52L2
27.3593	27.6368	27.5165	27.7374	27.0578	NaN	27.5245	27.1803	NaN	NaN	NaN	27.2943	0	24319	NaN	NaN	NaN	NaN	NaN	NaN	NaN	NaN	O43399-2;O43399-4;O43399-3;O43399-6	O43399-2;O43399-4;O43399-3;O43399-6	Tumor protein D54	TPD52L2
28.4184	28.0772	28.0427	28.3042	28.2728	27.9852	28.1056	27.9955	28.6864	28.8392	28.5981	28.6297	0	5135	NaN	NaN	NaN	NaN	NaN	NaN	NaN	NaN	O43402;O43402-2	O43402	ER membrane protein complex subunit 8	EMC8
27.8241	27.0588	28.3304	28.604	28.8017	28.8058	28.101	28.4394	27.8089	27.7641	NaN	28.3035	20263	16338	NaN	63	112	596	NaN	NaN	45	NaN	O43414-3;O43414-2;O43414	O43414-3;O43414-2;O43414	ERI1 exoribonuclease 3	ERI3
NaN	NaN	NaN	NaN	NaN	NaN	NaN	NaN	NaN	NaN	NaN	NaN	167	26996	NaN	NaN	NaN	NaN	NaN	NaN	NaN	NaN	O43422;O43422-2	O43422	52 kDa repressor of the inhibitor of the protein kinase	PRKRIR
NaN	NaN	NaN	NaN	NaN	NaN	NaN	NaN	NaN	NaN	NaN	NaN	0	79018	NaN	NaN	NaN	NaN	NaN	NaN	NaN	NaN	O43426;O43426-4;O43426-2;O43426-5	O43426;O43426-4;O43426-2	Synaptojanin-1	SYNJ1
27.7576	27.7064	27.6534	27.4925	27.445	27.4263	27.4118	27.3037	27.7329	27.3414	27.5627	27.6249	20542	1728	1454	NaN	NaN	597	NaN	NaN	NaN	NaN	O43427-2;O43427	O43427-2;O43427	Acidic fibroblast growth factor intracellular-binding protein	FIBP
30.2439	30.2437	30.202	30.3125	30.3963	30.4181	30.3028	30.4427	30.0741	30.0271	30.1145	30.0926	0	98097	NaN	NaN	NaN	NaN	NaN	NaN	NaN	NaN	O43432;O43432-3;O43432-4;O43432-2	O43432;O43432-3;O43432-4	Eukaryotic translation initiation factor 4 gamma 3	EIF4G3
30.687	30.5948	30.6079	30.6457	31.2389	31.2443	31.3183	31.3058	30.3592	30.4918	30.3734	30.3493	0	90911	NaN	NaN	NaN	NaN	NaN	NaN	NaN	NaN	O43447;O43447-2	O43447;O43447-2	Peptidyl-prolyl cis-trans isomerase H	PPIH
28.4043	27.8347	28.6981	28.5158	28.6401	29.0453	29.0825	28.0498	29.1713	28.9935	28.9074	29.1953	0	37874	NaN	NaN	NaN	NaN	NaN	NaN	NaN	NaN	O43464;O43464-3;O43464-2;O43464-4;P83110-2;P83110	O43464;O43464-3;O43464-2;O43464-4	Serine protease HTRA2, mitochondrial	HTRA2
30.8956	30.9631	31.014	30.924	31.4604	31.4763	31.3055	31.5139	31.4456	31.5875	31.5269	31.7134	0	32331	NaN	NaN	NaN	NaN	NaN	NaN	NaN	NaN	O43488;Q8NHP1	O43488	Aflatoxin B1 aldehyde reductase member 2	AKR7A2
32.6824	32.6789	32.6904	32.6574	32.7864	32.8337	32.8271	32.8443	32.8372	32.8019	32.7492	32.7776	0	32331	NaN	NaN	113	NaN	NaN	NaN	NaN	NaN	O43491;O43491-3;O43491-2	O43491;O43491-3;O43491-2	Band 4.1-like protein 2	EPB41L2
26.3795	NaN	28.167	28.0368	NaN	27.8002	27.8042	26.7645	28.1844	28.6934	27.5678	27.8849	0	56576	NaN	NaN	113	NaN	NaN	NaN	NaN	NaN	O43491-4	O43491-4	Band 4.1-like protein 2	EPB41L2
29.3378	29.4148	29.5388	29.3336	29.1726	29.2505	29.1447	29.0132	30.1095	30.7164	30.5344	30.3144	0	20552	NaN	NaN	114	NaN	NaN	NaN	NaN	NaN	O43493;O43493-2;O43493-5;O43493-3;O43493-4;O43493-6	O43493;O43493-2;O43493-5;O43493-3;O43493-4;O43493-6	Trans-Golgi network integral membrane protein 2	TGOLN2
NaN	NaN	NaN	NaN	NaN	NaN	26.2201	NaN	NaN	NaN	NaN	NaN	12276	29347	1477	NaN	NaN	NaN	NaN	NaN	NaN	NaN	O43502-2;O43502	O43502-2;O43502	DNA repair protein RAD51 homolog 3	RAD51C
29.273	29.5218	29.4482	29.1958	29.2226	29.1223	29.284	NaN	29.516	29.7403	29.8359	NaN	0	32331	NaN	NaN	NaN	NaN	NaN	NaN	NaN	NaN	O43504	O43504	Ragulator complex protein LAMTOR5	LAMTOR5
26.6071	26.305	26.2552	27.0693	27.7708	27.9939	27.2096	27.3846	27.7599	27.4515	26.2527	25.8485	0	17843	1481	NaN	NaN	NaN	NaN	NaN	NaN	NaN	O43516;O43516-3;O43516-2;O43516-4	O43516;O43516-3;O43516-2;O43516-4	WAS/WASL-interacting protein family member 1	WIPF1
NaN	NaN	NaN	NaN	NaN	NaN	NaN	NaN	NaN	NaN	NaN	NaN	35849	83475	1482	NaN	NaN	NaN	NaN	NaN	NaN	NaN	O43566;O43566-4	O43566	Regulator of G-protein signaling 14	RGS14
NaN	NaN	NaN	NaN	NaN	NaN	NaN	NaN	NaN	NaN	NaN	NaN	77543	32229	NaN	NaN	NaN	NaN	NaN	NaN	NaN	NaN	O43566-5;O43566-6	O43566-5;O43566-6	Regulator of G-protein signaling 14	RGS14
NaN	NaN	NaN	NaN	NaN	NaN	NaN	NaN	NaN	NaN	28.589	29.0954	0	32691	1484	NaN	NaN	620	NaN	NaN	NaN	NaN	O43567;O43567-2	O43567	E3 ubiquitin-protein ligase RNF13	RNF13
28.4038	NaN	28.8415	28.5016	28.3112	27.6326	NaN	NaN	NaN	NaN	NaN	NaN	20342	1655	NaN	NaN	NaN	NaN	NaN	NaN	NaN	NaN	O43572	O43572	A-kinase anchor protein 10, mitochondrial	AKAP10
30.7856	30.7169	30.5898	30.6822	30.6304	30.7742	30.9677	30.7782	30.3081	30.1344	30.104	30.3781	0	32331	NaN	NaN	NaN	621	150	57	NaN	NaN	O43583	O43583	Density-regulated protein	DENR
NaN	NaN	NaN	NaN	NaN	NaN	NaN	NaN	NaN	NaN	NaN	NaN	0	18517	NaN	NaN	NaN	NaN	NaN	NaN	NaN	NaN	O43586;O43586-2	O43586;O43586-2	Proline-serine-threonine phosphatase-interacting protein 1	PSTPIP1
32.308	32.0815	32.1375	32.2439	32.5231	32.534	32.4608	32.4481	30.7181	30.8874	30.8605	30.7971	0	32331	NaN	NaN	118	NaN	NaN	NaN	NaN	NaN	O43592	O43592	Exportin-T	XPOT
26.7907	26.7305	26.7007	26.9071	26.5976	26.4583	26.5639	26.6136	27.3768	26.9759	26.8962	27.0777	63032	36084	NaN	NaN	NaN	NaN	NaN	NaN	NaN	NaN	O43597	O43597	Protein sprouty homolog 2	SPRY2
29.179	28.9395	29.0018	29.1312	29.4838	29.5008	29.5931	28.9268	29.2559	29.9631	30.0193	29.3528	0	22031	NaN	NaN	NaN	633	NaN	NaN	NaN	NaN	O43598;O43598-2	O43598;O43598-2	2-deoxynucleoside 5-phosphate N-hydrolase 1	DNPH1
31.4607	31.4227	31.5285	31.5267	31.2045	31.2123	31.0503	31.2745	31.8857	31.8211	31.7848	31.8622	0	30448	NaN	NaN	119	NaN	NaN	NaN	NaN	47	O43615	O43615	Mitochondrial import inner membrane translocase subunit TIM44	TIMM44
29.4687	29.3976	29.7126	29.4912	29.8699	29.7032	29.7552	29.6253	29.5544	29.3708	29.5926	29.5836	0	54568	1522	NaN	NaN	NaN	NaN	NaN	NaN	NaN	O43617;O43617-2	O43617;O43617-2	Trafficking protein particle complex subunit 3	TRAPPC3
28.4305	28.7439	28.4459	28.7463	29.2636	28.7937	29.5841	29.3564	30.055	30.5836	29.841	29.4751	0	69387	NaN	NaN	NaN	640	NaN	NaN	NaN	NaN	O43633	O43633	Charged multivesicular body protein 2a	CHMP2A
NaN	NaN	NaN	NaN	NaN	NaN	NaN	NaN	NaN	NaN	NaN	NaN	0	24259	1523	NaN	NaN	NaN	NaN	NaN	NaN	NaN	O43639	O43639	Cytoplasmic protein NCK2	NCK2
26.7357	NaN	NaN	26.2001	NaN	NaN	NaN	NaN	NaN	NaN	NaN	NaN	6398	39987	NaN	NaN	NaN	NaN	NaN	NaN	NaN	NaN	O43657	O43657	Tetraspanin-6	TSPAN6
30.5475	30.689	30.6574	30.7142	30.7621	30.7624	30.7529	30.7832	31.4049	31.3758	31.6244	31.5076	0	1965	NaN	NaN	NaN	NaN	NaN	NaN	NaN	48	O43660;O43660-2	O43660;O43660-2	Pleiotropic regulator 1	PLRG1
28.2502	28.346	28.5273	28.1112	NaN	27.6873	27.7473	28.1807	27.7016	27.4657	27.4451	27.3277	0	49715	NaN	NaN	NaN	646	NaN	NaN	NaN	NaN	O43663-4;O43663;O43663-3;O43663-2	O43663-4;O43663;O43663-3;O43663-2	Protein regulator of cytokinesis 1	PRC1
27.5301	27.6804	27.8908	27.4015	27.6091	27.7349	27.7179	28.0922	28.3791	28.323	28.3647	28.2102	0	12465	1535	NaN	NaN	NaN	NaN	NaN	NaN	NaN	O43665-3;O43665-2;O43665	O43665-3;O43665-2;O43665	Regulator of G-protein signaling 10	RGS10
30.7001	30.7367	30.8036	30.7297	30.7002	30.8705	30.9879	30.7821	30.5535	30.4458	30.4078	30.4161	0	13386	NaN	NaN	120	NaN	NaN	NaN	NaN	NaN	O43670-2;O43670;O43670-4;O43670-3	O43670-2;O43670;O43670-4;O43670-3	BUB3-interacting and GLEBS motif-containing protein ZNF207	ZNF207
28.3402	28.0848	28.2397	28.215	27.74	27.6181	27.6241	27.4988	27.8709	28.1248	28.1561	28.4941	19335	1296	NaN	NaN	NaN	650	NaN	NaN	NaN	NaN	O43674;O43674-2	O43674;O43674-2	NADH dehydrogenase [ubiquinone] 1 beta subcomplex subunit 5, mitochondrial	NDUFB5
27.9678	27.8865	27.9176	27.8999	27.9765	27.9033	28.0892	27.8669	28.4115	28.4653	28.4058	28.2154	1972	14366	NaN	NaN	NaN	NaN	NaN	NaN	NaN	NaN	O43676	O43676	NADH dehydrogenase [ubiquinone] 1 beta subcomplex subunit 3	NDUFB3
26.4817	25.9478	25.9884	25.8889	25.1887	NaN	NaN	NaN	25.7212	25.9497	26.0655	NaN	51115	16109	NaN	NaN	NaN	NaN	NaN	NaN	NaN	NaN	O43677;REV__Q2KJY2-2;REV__Q2KJY2	O43677	NADH dehydrogenase [ubiquinone] 1 subunit C1, mitochondrial	NDUFC1
29.7681	29.5424	29.5441	29.1321	29.0722	28.5365	28.9843	28.775	30.6122	30.4574	30.6711	30.5945	0	11078	1539	NaN	NaN	NaN	NaN	NaN	NaN	NaN	O43678;O43678-2	O43678;O43678-2	NADH dehydrogenase [ubiquinone] 1 alpha subcomplex subunit 2	NDUFA2
31.2111	31.1777	31.1109	31.1675	31.4164	31.4683	31.4607	31.5472	30.9684	31.0517	31.1461	30.9554	0	20942	NaN	NaN	NaN	NaN	NaN	NaN	NaN	NaN	O43681	O43681	ATPase ASNA1	ASNA1
31.6287	31.6456	31.7609	31.8523	31.9977	32.015	31.9257	31.9261	32.4602	32.5351	32.4257	32.5807	0	32331	NaN	NaN	NaN	NaN	NaN	NaN	NaN	NaN	O43684-2;O43684	O43684-2;O43684	Mitotic checkpoint protein BUB3	BUB3
NaN	NaN	NaN	NaN	NaN	NaN	NaN	NaN	NaN	NaN	NaN	NaN	63221	36946	NaN	NaN	NaN	NaN	NaN	NaN	NaN	NaN	O43688;O43688-2;O43688-3	O43688;O43688-2;O43688-3	Lipid phosphate phosphohydrolase 2	PPAP2C
37.3094	37.3073	37.4013	37.3192	37.5648	37.5597	37.587	37.5703	37.5867	37.5832	37.6042	37.6049	0	32331	NaN	NaN	NaN	NaN	161	NaN	NaN	49	O43707;O43707-2;O43707-3	O43707;O43707-2	Alpha-actinin-4	ACTN4
NaN	NaN	NaN	NaN	NaN	NaN	NaN	NaN	NaN	NaN	NaN	NaN	35461	77394	1556	NaN	NaN	NaN	NaN	NaN	NaN	NaN	O43708;O43708-3;O43708-2	O43708;O43708-3;O43708-2	Maleylacetoacetate isomerase	GSTZ1
28.6012	28.4878	28.2299	28.6091	28.3109	28.5774	28.2854	28.4959	28.5016	29.1962	28.4703	28.9506	20799	18224	NaN	NaN	NaN	NaN	NaN	NaN	NaN	NaN	O43709;O43709-3;O43709-2	O43709;O43709-3	Probable 18S rRNA (guanine-N(7))-methyltransferase	WBSCR22
27.1969	27.8309	27.3669	27.6864	27.2992	27.2921	27.4764	27.1068	28.9158	28.7728	28.9164	28.6437	0	34911	NaN	NaN	NaN	671	NaN	NaN	NaN	NaN	O43715	O43715	TP53-regulated inhibitor of apoptosis 1	TRIAP1
NaN	NaN	NaN	NaN	NaN	NaN	NaN	NaN	NaN	NaN	NaN	NaN	49132	47444	1561	NaN	NaN	NaN	NaN	NaN	NaN	NaN	O43716	O43716	Glutamyl-tRNA(Gln) amidotransferase subunit C, mitochondrial	GATC
29.8454	29.8449	29.7826	29.964	30.1645	30.0884	30.2034	30.1121	30.0432	29.8858	29.9103	29.8945	0	32331	NaN	NaN	NaN	NaN	NaN	NaN	NaN	NaN	O43719	O43719	HIV Tat-specific factor 1	HTATSF1
NaN	NaN	NaN	NaN	25.8125	NaN	25.9739	NaN	NaN	NaN	NaN	NaN	16697	26962	NaN	NaN	NaN	NaN	NaN	NaN	NaN	NaN	O43739-2;O43739	O43739-2;O43739	Cytohesin-3	CYTH3
31.7328	31.8524	31.7754	31.8494	31.8291	31.9322	31.8082	31.9744	31.0708	31.1045	30.9944	31.2618	0	32331	NaN	NaN	124	NaN	162	NaN	NaN	NaN	O43747;O43747-2	O43747;O43747-2	AP-1 complex subunit gamma-1	AP1G1
NaN	NaN	NaN	NaN	NaN	NaN	NaN	NaN	NaN	NaN	NaN	NaN	0	25581	NaN	NaN	NaN	685	NaN	NaN	NaN	NaN	O43752;O43752-2	O43752	Syntaxin-6	STX6
25.8796	NaN	NaN	25.8819	NaN	26.1589	26.3094	NaN	27.2777	27.2353	27.734	27.1503	18882	11282	1581	NaN	NaN	686	NaN	NaN	NaN	NaN	O43760;O43760-2	O43760;O43760-2	Synaptogyrin-2	SYNGR2
30.4314	30.5752	30.3	30.3456	30.4328	30.4946	30.4515	30.5558	30.467	30.3343	30.3472	30.3049	0	19123	NaN	NaN	NaN	687	NaN	NaN	NaN	NaN	O43765	O43765	Small glutamine-rich tetratricopeptide repeat-containing protein alpha	SGTA
31.0065	31.0859	30.7692	31.1157	31.4717	31.2785	31.4206	31.5881	31.3734	31.3279	31.3958	31.212	0	32331	NaN	NaN	125	NaN	NaN	NaN	NaN	NaN	O43768-2;O43768;O43768-9;O43768-3;O43768-4;O43768-8;O43768-6;O43768-5;O43768-7	O43768-2;O43768;O43768-9;O43768-3;O43768-4;O43768-8;O43768-6;O43768-5;O43768-7	Alpha-endosulfine	ENSA
26.4079	NaN	NaN	26.9567	NaN	26.7048	27.223	26.8298	26.8808	26.4987	NaN	26.1945	0	32883	NaN	NaN	NaN	NaN	NaN	NaN	NaN	NaN	O43772	O43772	Mitochondrial carnitine/acylcarnitine carrier protein	SLC25A20
33.8037	33.7464	33.7825	33.7858	34.2548	34.2409	34.173	34.2497	33.5822	33.5609	33.6429	33.5945	0	32331	NaN	NaN	126	NaN	NaN	68	NaN	NaN	O43776	O43776	Asparagine--tRNA ligase, cytoplasmic	NARS
30.8146	30.8936	30.7405	30.8032	30.6452	30.7682	30.7421	30.8062	30.5528	30.5027	30.6004	30.6266	0	18771	NaN	NaN	NaN	NaN	NaN	NaN	NaN	NaN	O43795	O43795	Unconventional myosin-Ib	MYO1B
28.4257	28.8744	28.6835	28.6631	28.7277	28.8134	28.6594	28.8304	28.5787	28.4119	28.5418	28.3636	19869	14847	NaN	NaN	NaN	NaN	NaN	NaN	NaN	NaN	O43805	O43805	Sjoegren syndrome nuclear autoantigen 1	SSNA1
NaN	NaN	NaN	NaN	NaN	NaN	NaN	NaN	NaN	NaN	NaN	NaN	48193	41138	NaN	NaN	NaN	NaN	NaN	NaN	NaN	NaN	O43808	O43808	Peroxisomal membrane protein PMP34	SLC25A17
30.7178	30.9022	30.737	30.9609	32.2209	32.1848	32.2422	32.1587	32.4534	32.3009	32.2508	32.1956	0	14609	1607	NaN	NaN	NaN	NaN	NaN	NaN	NaN	O43809	O43809	Cleavage and polyadenylation specificity factor subunit 5	NUDT21
29.1999	29.1729	28.928	29.0694	29.5283	29.5055	29.2911	29.5576	28.0141	27.174	28.0644	28.3684	0	11062	NaN	NaN	NaN	NaN	NaN	NaN	NaN	NaN	O43813	O43813	LanC-like protein 1	LANCL1
30.1166	29.9507	30.0108	30.1611	30.4317	30.3383	30.3697	30.3349	29.1337	29.2362	29.6178	29.8769	0	30265	NaN	NaN	NaN	NaN	NaN	NaN	NaN	NaN	O43815;O43815-2	O43815;O43815-2	Striatin	STRN
31.3098	31.5936	31.6069	31.6101	31.5633	31.6553	31.6005	31.5259	32.3966	32.1248	32.1762	32.0675	0	32331	NaN	NaN	NaN	NaN	NaN	NaN	NaN	NaN	O43818	O43818	U3 small nucleolar RNA-interacting protein 2	RRP9
26.4939	26.941	27.0551	26.909	26.6237	26.1421	25.8789	NaN	27.9999	28.2263	28.1514	27.8629	22445	24233	NaN	NaN	NaN	NaN	NaN	NaN	NaN	NaN	O43819	O43819	Protein SCO2 homolog, mitochondrial	SCO2
29.231	29.0265	29.0944	29.0921	29.2645	29.2013	29.2067	29.1709	28.8092	28.6097	28.6559	28.6838	0	13938	NaN	NaN	NaN	NaN	NaN	NaN	NaN	52	O43823	O43823	A-kinase anchor protein 8	AKAP8
30.9668	30.6693	30.6137	30.8707	31.003	31.0556	31.2466	31.275	30.8457	31.173	31.2919	31.1612	0	2221	NaN	NaN	NaN	NaN	NaN	NaN	NaN	NaN	O43837;O43837-2;O43837-3	O43837;O43837-2	Isocitrate dehydrogenase [NAD] subunit beta, mitochondrial	IDH3B
31.4187	31.4552	31.4492	31.2755	31.6444	31.5988	31.6384	31.6253	30.9621	31.0711	31.0488	31.0081	0	30799	NaN	NaN	128	NaN	NaN	NaN	NaN	NaN	O43847;O43847-2	O43847;O43847-2	Nardilysin	NRD1
33.6418	33.869	33.8546	33.9387	33.9625	33.8992	33.8929	33.9069	34.7852	34.9168	34.8116	34.7345	0	32331	NaN	NaN	NaN	NaN	NaN	NaN	NaN	NaN	O43852;O43852-3;O43852-6;O43852-5;O43852-15;O43852-10;O43852-9;O43852-11;O43852-13;O43852-14;O43852-12	O43852;O43852-3;O43852-6;O43852-5;O43852-15;O43852-10;O43852-9	Calumenin	CALU
28.3468	28.3519	28.7507	28.6199	28.2069	28.8204	27.9707	28.1438	30.1386	29.6665	29.6507	29.9231	0	64093	NaN	NaN	NaN	NaN	NaN	71	NaN	NaN	O43852-2;O43852-4;O43852-8;O43852-7	O43852-2;O43852-4;O43852-8	Calumenin	CALU
31.2611	31.23	31.1749	31.228	30.8906	30.954	30.9063	30.9377	30.8268	30.7941	30.7673	30.7755	0	32331	NaN	NaN	NaN	NaN	NaN	NaN	NaN	NaN	O43865;O43865-2	O43865;O43865-2	Putative adenosylhomocysteinase 2	AHCYL1
NaN	NaN	NaN	NaN	NaN	NaN	NaN	NaN	NaN	NaN	NaN	NaN	27871	20669	NaN	NaN	NaN	722	NaN	NaN	NaN	NaN	O43896;Q9P2P6-3	O43896	Kinesin-like protein KIF1C	KIF1C
27.0635	NaN	NaN	27.4697	26.8375	NaN	26.8713	26.5858	26.7037	26.4593	NaN	26.9142	20396	16805	NaN	NaN	NaN	724	NaN	NaN	NaN	NaN	O43913;O43913-2	O43913;O43913-2	Origin recognition complex subunit 5	ORC5
NaN	NaN	NaN	NaN	NaN	NaN	NaN	NaN	NaN	NaN	NaN	NaN	0	44264	NaN	NaN	NaN	NaN	NaN	NaN	NaN	NaN	O43914-3;O43914;O43914-2	O43914-3;O43914;O43914-2	TYRO protein tyrosine kinase-binding protein	TYROBP
28.6974	28.1535	28.0466	27.9366	27.5127	28.2696	27.8517	27.462	28.99	28.9338	29.5726	29.7713	0	10202	NaN	NaN	NaN	NaN	NaN	NaN	NaN	NaN	O43920	O43920	NADH dehydrogenase [ubiquinone] iron-sulfur protein 5	NDUFS5
NaN	NaN	26.6385	NaN	27.5187	NaN	27.7131	NaN	NaN	NaN	NaN	NaN	18529	1017	NaN	NaN	NaN	NaN	NaN	NaN	NaN	NaN	O43924	O43924	Retinal rod rhodopsin-sensitive cGMP 3,5-cyclic phosphodiesterase subunit delta	PDE6D
NaN	NaN	NaN	NaN	NaN	NaN	NaN	NaN	NaN	NaN	NaN	NaN	34801	70609	NaN	NaN	NaN	NaN	NaN	NaN	NaN	NaN	O43929;O43929-2;O43929-3;CON__Q2YDI2	O43929;O43929-2;O43929-3	Origin recognition complex subunit 4	ORC4
30.0839	30.1386	30.025	30.003	29.6904	29.8193	29.7341	29.817	29.6761	29.6573	29.7652	29.7826	0	16621	NaN	NaN	NaN	725	172	NaN	NaN	NaN	O60216;Q9H4I0;Q9H4I0-2	O60216	Double-strand-break repair protein rad21 homolog	RAD21
29.0088	29.1708	29.2496	29.0621	29.5806	29.65	29.6462	29.5392	29.5071	29.5776	29.4834	29.6306	0	32331	NaN	NaN	NaN	NaN	NaN	NaN	NaN	NaN	O60220	O60220	Mitochondrial import inner membrane translocase subunit Tim8 A	TIMM8A
30.173	30.258	30.2442	30.0142	30.213	30.1087	30.1122	29.9709	29.826	29.6215	29.6216	29.7728	0	13972	NaN	NaN	135	NaN	NaN	NaN	NaN	55	O60231	O60231	Putative pre-mRNA-splicing factor ATP-dependent RNA helicase DHX16	DHX16
30.4358	30.3884	30.5168	30.5005	30.441	30.6715	31.151	30.3739	29.7445	29.8234	29.8309	29.6085	0	32331	NaN	NaN	NaN	731	NaN	NaN	NaN	NaN	O60232	O60232	Sjoegren syndrome/scleroderma autoantigen 1	SSSCA1
NaN	NaN	NaN	NaN	NaN	NaN	NaN	NaN	NaN	NaN	NaN	NaN	0	32331	NaN	NaN	136	NaN	NaN	NaN	NaN	56	O60234	O60234	Glia maturation factor gamma	GMFG
28.0631	28.2128	28.1363	28.154	27.8096	27.5401	27.7862	27.4317	27.6936	27.8646	27.6592	27.3418	0	25208	NaN	NaN	NaN	NaN	NaN	NaN	NaN	NaN	O60244	O60244	Mediator of RNA polymerase II transcription subunit 14	MED14
30.8335	30.8116	30.8905	30.8925	31.1023	31.1039	31.0867	31.1155	30.4781	30.334	30.3777	30.3673	0	15733	1697	NaN	NaN	NaN	NaN	NaN	NaN	NaN	O60256;O60256-3;O60256-4;O60256-2	O60256;O60256-3;O60256-4;O60256-2	Phosphoribosyl pyrophosphate synthase-associated protein 2	PRPSAP2
NaN	NaN	NaN	NaN	NaN	NaN	NaN	NaN	NaN	NaN	NaN	NaN	34767	1911	NaN	NaN	NaN	NaN	NaN	NaN	NaN	NaN	O60262	O60262	Guanine nucleotide-binding protein G(I)/G(S)/G(O) subunit gamma-7	GNG7
31.8036	31.7669	31.7353	31.7591	31.6722	31.6119	31.7162	31.6281	31.5782	31.6217	31.6258	31.5147	0	32331	NaN	NaN	138	NaN	NaN	NaN	NaN	NaN	O60264	O60264	SWI/SNF-related matrix-associated actin-dependent regulator of chromatin subfamily A member 5	SMARCA5
NaN	NaN	NaN	NaN	NaN	NaN	NaN	NaN	NaN	NaN	NaN	NaN	44204	16765	NaN	NaN	NaN	NaN	NaN	NaN	NaN	NaN	O60266-2;O60266	O60266-2;O60266	Adenylate cyclase type 3	ADCY3
NaN	NaN	NaN	NaN	NaN	NaN	NaN	NaN	NaN	NaN	NaN	NaN	0	23112	1707	NaN	NaN	NaN	NaN	NaN	NaN	NaN	O60268-3;O60268;O60268-2	O60268-3;O60268;O60268-2	Uncharacterized protein KIAA0513	KIAA0513
NaN	NaN	NaN	NaN	NaN	NaN	NaN	NaN	NaN	NaN	NaN	NaN	0	84493	NaN	NaN	NaN	NaN	NaN	NaN	NaN	NaN	O60271;O60271-3;Q9UPT6-2	O60271;O60271-3	C-Jun-amino-terminal kinase-interacting protein 4	SPAG9
31.6357	31.6109	31.4284	31.5495	31.7217	31.7378	31.7304	31.7113	31.4634	31.6241	31.5843	31.5632	0	32331	NaN	NaN	NaN	NaN	NaN	NaN	NaN	NaN	O60271-4;O60271-2;O60271-9;O60271-5	O60271-4;O60271-2;O60271-9;O60271-5	C-Jun-amino-terminal kinase-interacting protein 4	SPAG9
29.496	29.5444	29.7194	29.6145	29.6319	30.01	30.0239	29.6677	27.7794	28.0873	26.8942	28.1281	0	10182	NaN	NaN	NaN	NaN	NaN	NaN	NaN	NaN	O60287	O60287	Nucleolar pre-ribosomal-associated protein 1	URB1
27.0637	27.3679	27.0393	27.1627	26.6051	26.8419	26.6337	26.6237	27.8539	26.9517	27.0287	26.7326	0	27394	NaN	NaN	NaN	747	NaN	NaN	NaN	NaN	O60293-2;O60293;O60293-4	O60293-2;O60293	Zinc finger C3H1 domain-containing protein	ZFC3H1
26.8143	27.1895	27.1687	26.6622	27.0662	26.8064	27.3524	26.9851	NaN	NaN	NaN	26.7857	18292	94318	NaN	NaN	NaN	NaN	NaN	NaN	NaN	NaN	O60294	O60294	tRNA wybutosine-synthesizing protein 4	LCMT2
31.3756	31.3851	31.2078	31.4411	31.3245	31.3552	31.0673	31.2683	31.5564	31.7084	31.7462	31.5871	0	29499	NaN	NaN	139	NaN	NaN	NaN	NaN	NaN	O60306	O60306	Intron-binding protein aquarius	AQR
30.4074	30.3008	30.4958	30.3948	30.5295	30.5069	30.4657	30.449	30.8869	30.7848	30.8003	30.7128	0	28973	NaN	NaN	NaN	NaN	NaN	NaN	NaN	NaN	O60313-2;O60313	O60313-2;O60313	Dynamin-like 120 kDa protein, mitochondrial;Dynamin-like 120 kDa protein, form S1	OPA1
NaN	NaN	NaN	NaN	NaN	NaN	NaN	NaN	NaN	NaN	NaN	NaN	35125	74242	NaN	NaN	NaN	NaN	NaN	NaN	NaN	NaN	O60315-2;O60315	O60315-2;O60315	Zinc finger E-box-binding homeobox 2	ZEB2
NaN	NaN	NaN	NaN	NaN	NaN	NaN	NaN	NaN	NaN	NaN	NaN	49448	49521	NaN	NaN	NaN	NaN	NaN	NaN	NaN	NaN	O60318;O60318-2	O60318;O60318-2	Germinal-center associated nuclear protein	MCM3AP
NaN	NaN	NaN	NaN	NaN	NaN	NaN	NaN	NaN	NaN	NaN	NaN	0	49586	1756	NaN	NaN	NaN	NaN	NaN	NaN	NaN	O60331-2;O60331-4;O60331;O60331-3	O60331-2;O60331-4;O60331;O60331-3	Phosphatidylinositol 4-phosphate 5-kinase type-1 gamma	PIP5K1C
28.2118	27.9989	27.7438	27.5327	28.1617	28.284	28.3014	28.4285	NaN	27.7782	NaN	27.2137	0	64318	NaN	NaN	NaN	NaN	NaN	NaN	NaN	NaN	O60333-2;O60333;O60333-4;O60333-3	O60333-2;O60333;O60333-4;O60333-3	Kinesin-like protein KIF1B	KIF1B
29.9555	29.7443	29.8626	30.0048	29.4723	29.6888	29.6522	29.6093	30.1625	30.2278	30.2692	30.1371	0	68847	NaN	NaN	NaN	NaN	NaN	NaN	NaN	NaN	O60341;O60341-2	O60341;O60341-2	Lysine-specific histone demethylase 1A	KDM1A
30.0352	30.0283	30.3089	30.0576	30.2272	29.9704	30.1834	30.2663	29.6713	30.1166	31.0263	29.6082	0	68906	NaN	NaN	NaN	753	NaN	NaN	NaN	NaN	O60343;O60343-2;O60343-3;O60343-5;O60343-4	O60343;O60343-2;O60343-3	TBC1 domain family member 4	TBC1D4
NaN	NaN	NaN	NaN	NaN	NaN	NaN	NaN	NaN	NaN	NaN	NaN	44235	16905	NaN	72	140	NaN	183	NaN	NaN	57	O60361	O60361	Putative nucleoside diphosphate kinase	NME2P1
27.7324	27.7048	27.4093	27.3948	26.8157	NaN	NaN	26.9392	27.2193	27.606	27.4327	27.5176	19912	15057	NaN	NaN	NaN	NaN	NaN	NaN	NaN	NaN	O60427;O60427-2	O60427;O60427-2	Fatty acid desaturase 1	FADS1
28.9286	28.6251	28.7457	28.3905	28.6423	28.7612	28.949	28.6795	28.2418	28.0194	28.1508	27.8572	0	9451	NaN	NaN	NaN	NaN	NaN	NaN	NaN	NaN	O60443;O60443-3;O60443-2	O60443;O60443-3	Non-syndromic hearing impairment protein 5	DFNA5
NaN	NaN	NaN	NaN	NaN	NaN	NaN	NaN	NaN	NaN	NaN	NaN	98121	12849	NaN	NaN	141	NaN	NaN	NaN	NaN	NaN	O60447;O60447-2	O60447;O60447-2	Ecotropic viral integration site 5 protein homolog	EVI5
NaN	NaN	NaN	NaN	NaN	NaN	NaN	NaN	NaN	NaN	NaN	NaN	0	22388	NaN	NaN	NaN	757	NaN	NaN	54	NaN	O60449;O60449-2;O60449-3	O60449;O60449-2;O60449-3	Lymphocyte antigen 75	LY75
NaN	NaN	NaN	NaN	NaN	NaN	NaN	NaN	NaN	NaN	NaN	NaN	0	80198	NaN	NaN	NaN	NaN	NaN	NaN	NaN	NaN	O60462-4;O60462-5;O60462-2;O60462-3;O60462;O60462-6	O60462-4;O60462-5;O60462-2;O60462-3;O60462;O60462-6	Neuropilin-2	NRP2
30.5162	30.5487	30.5908	30.6768	30.3951	30.313	30.2373	30.3327	30.2	29.8742	30.2732	30.1162	0	28692	NaN	NaN	NaN	NaN	NaN	NaN	NaN	NaN	O60488-2;O60488	O60488-2;O60488	Long-chain-fatty-acid--CoA ligase 4	ACSL4
30.5649	30.6538	30.5091	30.5232	30.9268	30.8984	30.9177	30.876	30.7895	30.9923	30.7378	31.188	0	17053	1831	NaN	NaN	761	NaN	NaN	NaN	NaN	O60493;O60493-2;O60493-4;O60493-3	O60493;O60493-2;O60493-4;O60493-3	Sorting nexin-3	SNX3
NaN	NaN	NaN	NaN	NaN	NaN	NaN	NaN	NaN	NaN	NaN	NaN	0	32331	NaN	NaN	NaN	NaN	NaN	NaN	NaN	NaN	O60496	O60496	Docking protein 2	DOK2
NaN	NaN	NaN	NaN	NaN	NaN	NaN	NaN	NaN	NaN	NaN	NaN	19448	1331	NaN	NaN	NaN	NaN	NaN	NaN	NaN	NaN	O60499;O60499-2	O60499	Syntaxin-10	STX10
31.7808	31.5855	31.4328	31.431	31.529	31.4691	31.5423	31.3339	31.0013	30.932	30.9805	31.1202	0	31772	NaN	NaN	NaN	NaN	186	NaN	56	NaN	O60502;O60502-4;O60502-2;O60502-3	O60502;O60502-4;O60502-2;O60502-3	Protein O-GlcNAcase	MGEA5
28.6994	29.0514	29.1758	28.7094	29.2444	29.2982	29.3652	29.2851	28.8475	29.075	28.97	28.9768	0	67829	NaN	NaN	NaN	767	NaN	NaN	NaN	NaN	O60504	O60504	Vinexin	SORBS3
NaN	NaN	NaN	NaN	25.8504	NaN	NaN	NaN	NaN	NaN	NaN	NaN	18215	91818	NaN	NaN	NaN	767	NaN	NaN	NaN	NaN	O60504-2	O60504-2	Vinexin	SORBS3
34.8348	34.8072	34.7649	34.8144	34.7084	34.7793	34.8115	34.869	34.7008	34.7591	34.779	34.6827	0	32331	NaN	NaN	NaN	NaN	NaN	NaN	NaN	NaN	O60506;O60506-2	O60506;O60506-2	Heterogeneous nuclear ribonucleoprotein Q	SYNCRIP
NaN	NaN	NaN	NaN	NaN	NaN	NaN	NaN	NaN	NaN	NaN	NaN	91527	13245	NaN	NaN	NaN	NaN	NaN	NaN	NaN	NaN	O60506-3;O60506-4;O60506-5	O60506-3;O60506-4;O60506-5	Heterogeneous nuclear ribonucleoprotein Q	SYNCRIP
28.0224	28.5687	27.504	27.9458	27.6247	27.8223	27.9064	27.9117	28.6455	28.2017	28.035	27.9247	0	23154	NaN	NaN	NaN	NaN	NaN	NaN	NaN	NaN	O60508	O60508	Pre-mRNA-processing factor 17	CDC40
NaN	27.2742	27.4979	27.3122	NaN	27.0384	27.2178	27.1051	NaN	NaN	NaN	NaN	0	94986	NaN	NaN	NaN	222	NaN	NaN	NaN	58	O60518	O60518	Ran-binding protein 6	RANBP6
28.0067	27.9973	28.1093	28.0726	28.1746	28.3588	28.2595	28.3154	28.3594	27.8779	28.3786	28.1831	20982	18959	1859	NaN	NaN	NaN	NaN	NaN	NaN	NaN	O60524-4;O60524-3;O60524;O60524-5	O60524-4;O60524-3;O60524;O60524-5	Nuclear export mediator factor NEMF	NEMF
29.1849	29.1789	28.982	29.0982	29.2556	29.1741	29.1649	29.1613	29.079	28.979	28.9688	28.8299	0	67648	NaN	NaN	NaN	NaN	NaN	NaN	NaN	NaN	O60547-2;O60547	O60547-2;O60547	GDP-mannose 4,6 dehydratase	GMDS
27.2947	26.4306	26.8939	26.5314	27.4852	27.5308	27.2754	27.2951	NaN	27.7174	NaN	27.3129	0	4708	NaN	NaN	NaN	NaN	NaN	NaN	NaN	NaN	O60551	O60551	Glycylpeptide N-tetradecanoyltransferase 2	NMT2
30.0942	30.6253	30.7321	30.0206	30.7311	30.3228	30.6478	30.0751	30.1673	30.1774	30.4972	30.3823	0	20778	1869	NaN	NaN	NaN	NaN	NaN	NaN	NaN	O60563;O60563-2;O60583-2;O60583	O60563	Cyclin-T1	CCNT1
NaN	26.983	26.757	NaN	NaN	25.7834	NaN	NaN	NaN	NaN	NaN	NaN	50134	54837	NaN	NaN	NaN	NaN	NaN	NaN	NaN	NaN	O60566;O60566-3;O60566-2	O60566;O60566-3;O60566-2	Mitotic checkpoint serine/threonine-protein kinase BUB1 beta	BUB1B
32.2131	32.13	32.1493	32.0081	31.986	32.014	32.0329	32.0443	33.1026	33.12	33.1173	33.2026	0	32331	NaN	NaN	NaN	NaN	NaN	NaN	NaN	NaN	O60568	O60568	Procollagen-lysine,2-oxoglutarate 5-dioxygenase 3	PLOD3
28.8802	28.9893	29.1074	29.1094	29.031	29.1599	29.162	29.1627	28.934	28.9887	29.1036	29.1275	0	85497	NaN	NaN	NaN	787	NaN	NaN	NaN	NaN	O60573;O60573-2	O60573;O60573-2	Eukaryotic translation initiation factor 4E type 2	EIF4E2
32.7893	32.6876	32.8023	32.7734	32.9662	33.0586	32.9862	33.0463	32.5892	32.5271	32.4839	32.3566	0	32331	NaN	NaN	NaN	NaN	NaN	79	NaN	NaN	O60610;O60610-2;O60610-3	O60610;O60610-2;O60610-3	Protein diaphanous homolog 1	DIAPH1
27.4523	27.4077	27.5784	27.6045	26.986	26.8784	27.3217	26.7566	28.2316	28.1566	27.6004	28.71	0	99539	NaN	NaN	NaN	NaN	NaN	NaN	NaN	NaN	O60613;O60613-2	O60613	15 kDa selenoprotein	2015-09-01
28.5097	28.5799	28.6946	28.7706	28.9272	28.9429	29.129	28.779	28.2633	28.4396	28.0704	28.18	0	22292	1895	NaN	NaN	NaN	NaN	NaN	NaN	NaN	O60645-3;O60645;O60645-2	O60645-3;O60645;O60645-2	Exocyst complex component 3	EXOC3
33.6371	33.5533	33.6164	33.588	33.589	33.6088	33.6001	33.5517	33.509	33.5318	33.5064	33.4579	0	32331	NaN	NaN	NaN	NaN	191	81	NaN	NaN	O60664;O60664-4;O60664-3;O60664-2	O60664;O60664-4;O60664-3;O60664-2	Perilipin-3	PLIN3
25.932	26.1016	26.2452	26.33	NaN	NaN	NaN	NaN	26.7448	26.6543	26.5431	26.5359	0	3175	NaN	NaN	NaN	NaN	NaN	NaN	NaN	NaN	O60669	O60669	Monocarboxylate transporter 2	SLC16A7
NaN	27.2687	27.5377	26.4417	26.8837	27.1688	27.2831	26.791	26.8153	27.1991	26.6546	26.7752	62933	35818	NaN	NaN	NaN	NaN	NaN	NaN	NaN	NaN	O60671;O60671-2;O60671-3	O60671;O60671-2	Cell cycle checkpoint protein RAD1	RAD1
NaN	NaN	NaN	NaN	NaN	NaN	NaN	NaN	NaN	NaN	NaN	NaN	63898	3955	1899	NaN	NaN	NaN	NaN	82	NaN	NaN	O60674	O60674	Tyrosine-protein kinase JAK2	JAK2
30.0866	30.1469	30.1527	29.7247	30.2853	30.2925	30.3534	30.0428	29.1175	28.9859	28.9944	29.0363	0	48486	NaN	NaN	NaN	NaN	NaN	NaN	NaN	NaN	O60678;O60678-2	O60678;O60678-2	Protein arginine N-methyltransferase 3	PRMT3
31.6464	31.7515	31.8067	31.768	31.8871	31.7956	31.7538	32.0118	31.3289	31.4419	31.2849	31.5803	0	32331	NaN	NaN	146	NaN	194	NaN	NaN	NaN	O60684	O60684	Importin subunit alpha-7	KPNA6
30.9072	30.7643	30.8046	30.7865	31.4034	31.4498	31.3914	31.3151	31.2237	31.2434	31.3967	31.0969	0	32331	NaN	NaN	NaN	NaN	NaN	NaN	NaN	NaN	O60701;O60701-2;O60701-3	O60701;O60701-2;O60701-3	UDP-glucose 6-dehydrogenase	UGDH
28.2696	28.7643	28.54	28.557	29.0551	28.6401	29.0437	29.0445	28.1412	27.6275	27.9059	27.4919	0	32331	NaN	NaN	147	NaN	NaN	NaN	NaN	NaN	O60711;O60711-2	O60711;O60711-2	Leupaxin	LPXN
32.1391	32.1616	32.1918	32.172	32.0145	32.0447	32.0322	32.1086	32.0081	31.9355	32.004	31.974	0	32331	NaN	NaN	NaN	NaN	NaN	NaN	NaN	NaN	O60716-5;O60716-3;O60716-8;O60716-7;O60716-2;O60716;O60716-13;O60716-11;O60716-6;O60716-4;O60716-21;O60716-19;O60716-16;O60716-15;O60716-10;O60716-9;O60716-24;O60716-23;O60716-18;O60716-17;O60716-14;O60716-12;O60716-22;O60716-20;O60716-29;O60716-27;O60716-32;O60716-31;O60716-26;O60716-25;O60716-30;O60716-28	O60716-5;O60716-3;O60716-8;O60716-7;O60716-2;O60716;O60716-13;O60716-11;O60716-6;O60716-4;O60716-21;O60716-19;O60716-16;O60716-15;O60716-10;O60716-9;O60716-24;O60716-23;O60716-18;O60716-17;O60716-14;O60716-12;O60716-22;O60716-20;O60716-29;O60716-27;O60716-32;O60716-31;O60716-26;O60716-25;O60716-30;O60716-28	Catenin delta-1	CTNND1
26.1427	26.1529	26.1275	25.8817	25.7132	25.752	25.8439	25.7206	NaN	25.5993	NaN	NaN	62617	34421	NaN	NaN	NaN	NaN	NaN	NaN	NaN	NaN	O60725	O60725	Protein-S-isoprenylcysteine O-methyltransferase	ICMT
28.4547	28.1881	28.2536	27.3962	28.5065	28.6044	28.3424	27.7211	27.3357	27.9143	27.2285	27.0239	0	14495	NaN	NaN	NaN	NaN	NaN	NaN	NaN	NaN	O60739	O60739	Eukaryotic translation initiation factor 1b	EIF1B
31.8142	31.6329	31.7881	31.7182	31.7115	31.7508	31.8346	31.7827	31.7372	31.6754	31.7335	31.7537	0	32331	1956	NaN	NaN	NaN	NaN	NaN	NaN	NaN	O60749;O60749-2	O60749;O60749-2	Sorting nexin-2	SNX2
NaN	NaN	NaN	NaN	NaN	NaN	NaN	NaN	NaN	NaN	NaN	NaN	21363	20777	NaN	NaN	NaN	NaN	NaN	NaN	NaN	NaN	O60759;O60759-2	O60759;O60759-2	Cytohesin-interacting protein	CYTIP
30.8974	30.9021	30.7907	30.901	30.5072	30.3549	30.6675	30.6058	30.6682	30.639	30.8486	30.7172	0	12506	NaN	NaN	NaN	NaN	NaN	NaN	NaN	NaN	O60762	O60762	Dolichol-phosphate mannosyltransferase subunit 1	DPM1
32.2671	32.0333	32.1835	32.1977	32.2268	32.219	32.2435	32.2187	31.9213	31.7382	31.7455	32.053	0	32331	NaN	NaN	NaN	NaN	NaN	83	NaN	59	O60763;O60763-2	O60763;O60763-2	General vesicular transport factor p115	USO1
28.3152	28.0831	27.8173	NaN	27.6094	27.6882	27.748	27.7077	27.9567	27.9655	27.9721	27.6954	19619	13832	NaN	NaN	NaN	NaN	NaN	NaN	NaN	NaN	O60783	O60783	28S ribosomal protein S14, mitochondrial	MRPS14
25.8343	25.7321	25.9065	25.9448	26.1617	25.8077	25.6264	26.008	NaN	NaN	NaN	NaN	0	32331	NaN	NaN	NaN	NaN	197	NaN	NaN	NaN	O60784;O60784-2;O60784-4;O60784-3	O60784;O60784-2;O60784-4;O60784-3	Target of Myb protein 1	TOM1
29.1546	29.4519	29.6294	29.5089	29.6615	29.5357	29.2511	29.4025	29.4659	29.2606	29.7993	29.683	0	23453	NaN	NaN	148	853	NaN	NaN	NaN	NaN	O60826	O60826	Coiled-coil domain-containing protein 22	CCDC22
30.2601	29.7486	30.2034	29.731	30.2744	30.3257	30.0525	30.3624	30.4939	30.4432	30.542	30.5721	0	22866	1976	NaN	NaN	854	198	NaN	NaN	NaN	O60828-2;O60828;O60828-5;O60828-4;O60828-3;O60828-6;O60828-10;O60828-9;O60828-8	O60828-2;O60828;O60828-5;O60828-4;O60828-3	Polyglutamine-binding protein 1	PQBP1
NaN	NaN	NaN	NaN	NaN	NaN	NaN	NaN	NaN	NaN	NaN	NaN	2035	16563	NaN	NaN	NaN	855	NaN	NaN	NaN	NaN	O60830;O60830-2	O60830;O60830-2	Mitochondrial import inner membrane translocase subunit Tim17-B	TIMM17B
28.3734	28.3564	28.5933	28.4287	28.4878	NaN	NaN	NaN	NaN	NaN	NaN	NaN	34977	72814	1979	NaN	NaN	NaN	NaN	NaN	NaN	NaN	O60831	O60831	PRA1 family protein 2	PRAF2
32.4259	32.335	32.373	32.2812	32.3149	32.1209	32.2964	32.0895	32.1633	32.2246	32.2141	32.1301	0	32331	NaN	73	149	NaN	NaN	NaN	NaN	60	O60832;O60832-2	O60832;O60832-2	H/ACA ribonucleoprotein complex subunit 4	DKC1
32.7874	32.7952	32.7849	32.7658	33.0725	32.89	32.894	32.9914	32.4065	32.4292	32.3371	32.3305	0	32331	NaN	NaN	NaN	NaN	201	NaN	NaN	NaN	O60841	O60841	Eukaryotic translation initiation factor 5B	EIF5B
NaN	NaN	NaN	NaN	NaN	NaN	NaN	NaN	NaN	NaN	NaN	NaN	2145	21242	NaN	NaN	NaN	863	NaN	NaN	NaN	NaN	O60861;O60861-1;O60861-4;O60861-2	O60861;O60861-1;O60861-4;O60861-2	Growth arrest-specific protein 7	GAS7
31.2787	30.7836	30.8562	30.7022	31.103	31.2325	31.2781	31.3264	31.2833	31.5016	31.3713	31.2126	0	1219	NaN	NaN	151	NaN	NaN	84	NaN	NaN	O60869;O60869-2;O60869-3	O60869;O60869-2;O60869-3	Endothelial differentiation-related factor 1	EDF1
26.5253	26.4557	26.3148	NaN	26.2888	26.2279	26.4232	26.512	NaN	NaN	NaN	NaN	62775	34998	NaN	NaN	NaN	NaN	NaN	NaN	NaN	NaN	O60870;O60870-2	O60870;O60870-2	DNA/RNA-binding protein KIN17	KIN
28.0845	27.0481	28.0666	NaN	27.0448	26.8993	27.4758	27.3296	NaN	NaN	NaN	NaN	20956	18902	NaN	NaN	NaN	NaN	NaN	NaN	NaN	NaN	O60879-2;O60879-3;O60879	O60879-2;O60879-3;O60879	Protein diaphanous homolog 2	DIAPH2
31.9448	31.9212	31.8449	31.9943	32.6925	32.6935	32.5918	32.7006	31.6597	31.7875	31.5328	31.3884	0	32331	NaN	NaN	NaN	NaN	202	NaN	NaN	NaN	O60884	O60884	DnaJ homolog subfamily A member 2	DNAJA2
30.1143	29.9993	29.9542	29.9348	29.5217	29.4667	29.3942	29.5436	29.8866	29.8169	30.0226	30.154	0	59012	NaN	NaN	NaN	NaN	203	NaN	NaN	NaN	O60885;O60885-2;O60885-3;Q58F21-5;Q58F21-4;Q58F21;Q58F21-3;Q58F21-2	O60885;O60885-2;O60885-3	Bromodomain-containing protein 4	BRD4
28.4259	28.2991	27.6749	NaN	28.4131	28.606	28.3717	28.2083	28.4667	28.2467	28.4229	NaN	0	88215	2008	NaN	NaN	NaN	NaN	85	NaN	61	O60888-3;O60888;O60888-2	O60888-3;O60888;O60888-2	Protein CutA	CUTA
NaN	NaN	NaN	NaN	NaN	NaN	NaN	NaN	NaN	NaN	NaN	NaN	3215	20063	2009	NaN	NaN	NaN	NaN	NaN	NaN	NaN	O60894	O60894	Receptor activity-modifying protein 1	RAMP1
28.8304	28.6609	29.0528	28.6257	28.7643	29.0505	28.9085	28.8774	28.6406	29.1596	28.8899	29.0415	0	73746	NaN	NaN	NaN	NaN	NaN	NaN	NaN	NaN	O60907-2;O60907;Q9BQ87	O60907-2;O60907	F-box-like/WD repeat-containing protein TBL1X	TBL1X
26.4864	26.983	26.7138	26.9185	26.7689	26.5708	26.8778	NaN	NaN	NaN	NaN	NaN	18904	11335	NaN	NaN	NaN	NaN	NaN	NaN	NaN	NaN	O60921;O60921-2	O60921;O60921-2	Checkpoint protein HUS1	HUS1
31.0411	31.0223	30.9446	30.9464	31.2267	31.2368	31.3849	31.289	31.08	31.1478	31.1041	31.3132	0	52138	NaN	NaN	NaN	872	NaN	NaN	NaN	NaN	O60925	O60925	Prefoldin subunit 1	PFDN1
28.025	27.2476	27.2489	27.1258	27.4554	28.0967	27.873	28.1748	27.8372	27.9308	27.9183	27.7738	0	39503	NaN	NaN	NaN	NaN	NaN	NaN	NaN	NaN	O60927	O60927	Protein phosphatase 1 regulatory subunit 11	PPP1R11
NaN	26.7036	26.2834	26.5769	NaN	NaN	26.4984	26.3041	NaN	26.1558	26.1079	NaN	35317	75768	NaN	NaN	NaN	NaN	NaN	NaN	NaN	NaN	O60930	O60930	Ribonuclease H1	RNASEH1
28.4805	28.1132	28.4088	27.9884	28.0134	27.999	28.1463	27.9294	28.2775	28.2046	28.4353	28.332	0	85116	NaN	NaN	NaN	NaN	NaN	NaN	NaN	NaN	O60934	O60934	Nibrin	NBN
27.3026	27.4682	27.1824	27.5396	27.4157	27.9272	27.7363	27.5049	NaN	27.1336	26.7693	27.4147	0	27046	NaN	NaN	NaN	NaN	NaN	NaN	NaN	NaN	O60936;O60936-3	O60936;O60936-3	Nucleolar protein 3	NOL3
29.5661	28.9735	29.0053	29.0529	29.1428	28.4819	29.4733	28.8612	28.6368	30.1797	29.8998	30.292	18993	11696	NaN	NaN	NaN	NaN	NaN	NaN	NaN	NaN	O60942-3;O60942-4;O60942-2;O60942	O60942-3;O60942-4;O60942-2;O60942	mRNA-capping enzyme;Polynucleotide 5-triphosphatase;mRNA guanylyltransferase	RNGTT
NaN	NaN	NaN	NaN	NaN	NaN	NaN	NaN	NaN	NaN	NaN	NaN	50565	58266	NaN	NaN	NaN	NaN	NaN	NaN	NaN	NaN	O75022;O75022-2;O75022-3;P59901-2;P59901	O75022;O75022-2;O75022-3	Leukocyte immunoglobulin-like receptor subfamily B member 3	LILRB3
NaN	NaN	NaN	27.2621	NaN	NaN	NaN	NaN	27.1234	27.4717	27.0404	27.6371	20169	16057	NaN	NaN	NaN	NaN	NaN	NaN	NaN	NaN	O75027;O75027-2;O75027-3	O75027;O75027-2;O75027-3	ATP-binding cassette sub-family B member 7, mitochondrial	ABCB7
NaN	NaN	NaN	NaN	NaN	NaN	NaN	NaN	NaN	NaN	NaN	NaN	19482	13444	2031	NaN	NaN	NaN	NaN	NaN	NaN	NaN	O75030-2;O75030;O75030-12;O75030-4;O75030-3;O75030-8;O75030-7;O75030-6;O75030-5;O75030-10;O75030-9;O75030-11;P19484-2	O75030-2;O75030;O75030-12;O75030-4;O75030-3;O75030-8;O75030-7;O75030-6;O75030-5;O75030-10;O75030-9;O75030-11	Microphthalmia-associated transcription factor	MITF
30.5163	30.4437	30.4371	30.4284	30.5288	30.4323	30.6336	30.4737	30.3157	30.2026	30.1783	30.146	0	32331	NaN	NaN	NaN	877	NaN	NaN	NaN	NaN	O75044;P0DJJ0	O75044	SLIT-ROBO Rho GTPase-activating protein 2	SRGAP2
27.522	27.3091	27.349	27.2217	27.1375	26.8536	26.6417	26.9423	26.7154	27.0142	27.0081	27.2212	18501	10084	NaN	NaN	NaN	NaN	NaN	NaN	NaN	NaN	O75052-3;O75052;O75052-2	O75052-3;O75052	Carboxyl-terminal PDZ ligand of neuronal nitric oxide synthase protein	NOS1AP
NaN	26.5216	NaN	NaN	NaN	NaN	25.9746	26.3632	27.2064	27.1786	27.6091	27.5743	0	38484	NaN	NaN	NaN	NaN	NaN	NaN	57	NaN	O75063	O75063	Glycosaminoglycan xylosylkinase	FAM20B
NaN	NaN	NaN	NaN	NaN	NaN	NaN	NaN	NaN	NaN	NaN	NaN	0	17304	NaN	NaN	NaN	NaN	NaN	86	NaN	NaN	O75064	O75064	DENN domain-containing protein 4B	DENND4B
34.2976	34.3528	34.4237	34.3787	34.8574	34.8867	34.8524	34.8515	34.3805	34.4444	34.4903	34.3949	0	32331	NaN	NaN	153	NaN	NaN	NaN	NaN	62	O75083;O75083-3	O75083;O75083-3	WD repeat-containing protein 1	WDR1
27.2134	27.1026	26.2395	27.0502	26.0066	NaN	25.929	27.0961	NaN	NaN	NaN	25.4282	0	22364	NaN	NaN	NaN	NaN	NaN	NaN	NaN	NaN	O75113	O75113	NEDD4-binding protein 1	N4BP1
32.4271	32.2756	32.2847	32.361	32.4649	32.548	32.5327	32.455	32.1533	32.1364	32.134	31.9936	0	32331	NaN	NaN	154	NaN	208	NaN	NaN	NaN	O75116	O75116	Rho-associated protein kinase 2	ROCK2
NaN	NaN	NaN	NaN	NaN	NaN	NaN	NaN	NaN	NaN	NaN	NaN	35261	75394	NaN	NaN	NaN	895	NaN	NaN	NaN	NaN	O75122;O75122-2	O75122	CLIP-associating protein 2	CLASP2
30.1079	29.8846	29.7607	29.9324	29.6388	29.6659	29.8263	29.5111	29.4398	29.1025	29.0502	29.3917	0	32331	NaN	NaN	NaN	895	NaN	NaN	NaN	NaN	O75122-3	O75122-3	CLIP-associating protein 2	CLASP2
NaN	NaN	NaN	NaN	NaN	NaN	NaN	NaN	NaN	NaN	NaN	NaN	35082	73932	NaN	NaN	NaN	896	NaN	89	NaN	NaN	O75127	O75127	Pentatricopeptide repeat-containing protein 1, mitochondrial	PTCD1
NaN	31.194	32.4378	32.0315	29.8437	NaN	NaN	NaN	NaN	NaN	NaN	NaN	27908	20809	NaN	NaN	NaN	NaN	NaN	NaN	58	NaN	O75128-6;O75128-3;O75128;O75128-7;O75128-2	O75128-6;O75128-3;O75128;O75128-7;O75128-2	Protein cordon-bleu	COBL
32.7918	32.799	32.7353	32.744	32.4662	32.464	32.4231	32.1918	31.6251	31.6947	31.7302	31.8136	0	32331	NaN	NaN	NaN	NaN	NaN	NaN	NaN	NaN	O75131;Q9HCH3-2;Q96A23;Q9UBL6-2;Q96A23-2;Q9UBL6	O75131	Copine-3	CPNE3
26.2058	26.4643	26.5382	NaN	27.0537	27.1207	27.0228	27.1253	NaN	NaN	26.9213	NaN	19198	12445	NaN	NaN	NaN	900	214	NaN	NaN	NaN	O75143-3;O75143-2;O75143;O75143-5;O75143-4	O75143-3;O75143-2;O75143;O75143-5;O75143-4	Autophagy-related protein 13	ATG13
28.6589	28.7173	28.3712	28.4608	28.0392	28.4951	28.1915	28.4037	28.0518	28.04	27.7588	27.9678	0	61314	NaN	NaN	NaN	NaN	NaN	NaN	NaN	NaN	O75146;O75146-2	O75146;O75146-2	Huntingtin-interacting protein 1-related protein	HIP1R
27.2187	27.1312	27.0822	27.0162	26.9581	26.8369	26.882	26.9765	27.0343	27.4105	27.2584	27.2461	18893	11301	NaN	NaN	NaN	NaN	NaN	NaN	NaN	NaN	O75147;O75147-2;O75147-1;O75147-4	O75147;O75147-2;O75147-1;O75147-4	Obscurin-like protein 1	OBSL1
30.6442	30.6282	30.5707	30.4539	30.457	30.5216	30.7147	30.5119	30.4267	30.4452	30.4429	30.3361	0	15231	NaN	NaN	NaN	NaN	NaN	NaN	NaN	NaN	O75150;O75150-4;O75150-3	O75150;O75150-4;O75150-3	E3 ubiquitin-protein ligase BRE1B	RNF40
27.3907	27.2451	27.2354	NaN	27.1715	NaN	NaN	NaN	27.5025	NaN	NaN	27.3979	74365	14518	NaN	75	NaN	NaN	NaN	NaN	NaN	NaN	O75151	O75151	Lysine-specific demethylase PHF2	PHF2
30.3482	30.2387	30.2299	30.1438	29.8612	29.6831	30.02	29.6689	30.23	29.7039	29.813	29.694	0	23278	NaN	NaN	NaN	904	NaN	NaN	NaN	NaN	O75152	O75152	Zinc finger CCCH domain-containing protein 11A	ZC3H11A
31.7862	31.7407	31.7398	31.8039	31.8917	31.7972	31.9196	31.9076	31.5862	31.4769	31.5735	31.3843	0	32331	NaN	NaN	159	NaN	NaN	NaN	NaN	NaN	O75153	O75153	Clustered mitochondria protein homolog	CLUH
27.7366	27.6254	27.7831	27.6818	27.5167	27.4417	27.7628	27.3651	27.7622	27.619	27.9107	28.0528	0	46817	NaN	NaN	NaN	NaN	NaN	NaN	NaN	NaN	O75157-2;O75157;Q99576-4;Q99576;Q99576-3	O75157-2;O75157	TSC22 domain family protein 2	TSC22D2
31.0087	31.0606	31.0748	30.924	30.7189	30.6877	30.691	30.716	30.6296	30.5825	30.7737	30.7241	0	32331	NaN	NaN	NaN	NaN	NaN	NaN	60	NaN	O75165	O75165	DnaJ homolog subfamily C member 13	DNAJC13
NaN	NaN	NaN	NaN	NaN	NaN	NaN	NaN	NaN	NaN	NaN	NaN	19798	14575	NaN	NaN	NaN	NaN	NaN	NaN	NaN	NaN	O75167-5;O75167-2;O75167;O75167-4	O75167-5;O75167-2;O75167;O75167-4	Phosphatase and actin regulator 2	PHACTR2
NaN	NaN	NaN	NaN	NaN	NaN	NaN	NaN	NaN	NaN	NaN	NaN	0	4149	NaN	NaN	NaN	NaN	NaN	NaN	NaN	NaN	O75170-2;O75170-4;O75170-3;O75170-5;O75170-6;O75170	O75170-2;O75170-4;O75170-3;O75170-5;O75170-6;O75170	Serine/threonine-protein phosphatase 6 regulatory subunit 2	PPP6R2
29.248	29.15	29.1175	29.0475	29.3147	29.387	29.395	29.2882	28.7991	29.4054	29.0194	28.7547	0	10709	NaN	NaN	NaN	NaN	NaN	NaN	NaN	NaN	O75175;O75175-2;O75175-3	O75175;O75175-2	CCR4-NOT transcription complex subunit 3	CNOT3
NaN	NaN	NaN	NaN	NaN	NaN	NaN	NaN	NaN	NaN	NaN	NaN	49765	16319	NaN	NaN	NaN	NaN	NaN	NaN	NaN	NaN	O75177	O75177	Calcium-responsive transactivator	SS18L1
30.2601	30.3379	30.3835	30.3216	30.2983	30.2852	30.1396	30.0974	29.1194	29.4047	28.9081	29.6031	0	15257	NaN	NaN	NaN	NaN	NaN	NaN	NaN	NaN	O75179-7;O75179-2;O75179;O75179-6;O75179-4;O75179-3;O75179-5	O75179-7;O75179-2;O75179;O75179-6;O75179-4	Ankyrin repeat domain-containing protein 17	ANKRD17
NaN	NaN	26.3834	NaN	NaN	NaN	NaN	NaN	26.7206	NaN	NaN	NaN	48411	42559	NaN	NaN	NaN	NaN	NaN	NaN	NaN	NaN	O75182-2;O75182;O75182-3	O75182-2;O75182;O75182-3	Paired amphipathic helix protein Sin3b	SIN3B
28.6686	29.3518	29.1286	29.331	29.3318	29.37	29.349	29.2947	29.2291	28.5607	29.0675	28.785	0	75671	2188	NaN	NaN	NaN	NaN	NaN	NaN	NaN	O75190;O75190-3;O75190-2;O75190-4;Q8NHS0	O75190;O75190-3;O75190-2;O75190-4	DnaJ homolog subfamily B member 6	DNAJB6
28.7502	28.6471	28.3828	28.206	28.7706	28.8708	28.5145	28.9106	28.149	28.2316	28.6633	29.0103	0	37079	NaN	NaN	NaN	NaN	NaN	NaN	NaN	NaN	O75191;O75191-2	O75191;O75191-2	Xylulose kinase	XYLB
NaN	NaN	NaN	NaN	NaN	NaN	NaN	NaN	NaN	NaN	NaN	NaN	9019	1329	NaN	NaN	NaN	NaN	NaN	NaN	NaN	NaN	O75204	O75204	Transmembrane protein 127	TMEM127
28.3506	28.3709	28.3504	28.5657	29.0169	28.5853	28.9573	28.5715	29.2531	29.4132	29.4279	29.238	0	12615	2193	NaN	NaN	NaN	NaN	NaN	NaN	NaN	O75208;O75208-2	O75208	Ubiquinone biosynthesis protein COQ9, mitochondrial	COQ9
30.6908	30.5565	30.6339	30.5644	31.0249	31.0799	31.0397	31.0107	30.8455	30.9065	30.9461	31.3011	0	21693	NaN	NaN	NaN	917	NaN	NaN	NaN	NaN	O75223;O75223-3;O75223-2;O75223-4	O75223;O75223-3	Gamma-glutamylcyclotransferase	GGCT
29.0022	28.8025	29.2274	29.1552	29.022	28.9138	28.9675	28.8722	28.5256	28.7056	28.7278	29.1549	0	12029	2198	NaN	NaN	NaN	NaN	NaN	NaN	NaN	O75251;O75251-2	O75251;O75251-2	NADH dehydrogenase [ubiquinone] iron-sulfur protein 7, mitochondrial	NDUFS7
30.9903	31.075	31.0213	31.1156	30.694	30.6545	30.6897	30.6832	31.2573	31.1679	31.3337	31.1345	0	32331	NaN	NaN	NaN	NaN	NaN	NaN	NaN	NaN	O75306;O75306-2	O75306;O75306-2	NADH dehydrogenase [ubiquinone] iron-sulfur protein 2, mitochondrial	NDUFS2
30.7494	30.5817	30.5358	30.5829	30.8586	30.9477	30.8488	30.9343	30.6441	30.5028	30.5899	30.4332	0	32331	NaN	NaN	NaN	NaN	NaN	NaN	NaN	NaN	O75312	O75312	Zinc finger protein ZPR1	ZPR1
NaN	NaN	NaN	NaN	NaN	NaN	NaN	NaN	NaN	NaN	NaN	NaN	64051	40311	2206	NaN	NaN	NaN	NaN	NaN	NaN	NaN	O75317;P62068-2	O75317;P62068-2	Ubiquitin carboxyl-terminal hydrolase 12;Ubiquitin carboxyl-terminal hydrolase 46	USP12;USP46
NaN	NaN	NaN	NaN	NaN	NaN	NaN	NaN	NaN	NaN	NaN	NaN	48146	40864	2207	NaN	NaN	NaN	NaN	NaN	61	NaN	O75319;O75319-2	O75319;O75319-2	RNA/RNP complex-1-interacting phosphatase	DUSP11
29.1436	29.3804	29.3624	29.0078	29.1573	29.1597	29.2404	28.8193	29.6483	29.776	29.6802	29.5662	0	56955	NaN	NaN	NaN	933	NaN	NaN	NaN	NaN	O75323;O75323-2	O75323;O75323-2	Protein NipSnap homolog 2	GBAS
NaN	NaN	NaN	NaN	NaN	NaN	NaN	NaN	NaN	NaN	NaN	NaN	0	28445	NaN	NaN	NaN	NaN	NaN	NaN	NaN	NaN	O75326;O75326-2	O75326;O75326-2	Semaphorin-7A	SEMA7A
28.3421	28.2608	28.2783	28.4104	28.055	28.083	28.1476	28.2633	28.4054	28.4734	28.4093	28.3712	0	30436	2216	NaN	NaN	NaN	NaN	NaN	NaN	NaN	O75330-2;O75330;O75330-3;O75330-4	O75330-2;O75330;O75330-3;O75330-4	Hyaluronan mediated motility receptor	HMMR
NaN	NaN	NaN	NaN	NaN	NaN	NaN	NaN	NaN	NaN	NaN	NaN	83403	13531	NaN	NaN	NaN	NaN	NaN	NaN	NaN	NaN	O75339	O75339	Cartilage intermediate layer protein 1;Cartilage intermediate layer protein 1 C1;Cartilage intermediate layer protein 1 C2	CILP
30.8127	30.5099	30.7825	30.8479	30.4983	30.4666	30.472	30.3737	30.7755	30.8065	31.0258	30.865	0	2475	NaN	NaN	NaN	NaN	NaN	NaN	NaN	NaN	O75340;O75340-2;O75340-3	O75340;O75340-2	Programmed cell death protein 6	PDCD6
33.0073	33.0182	32.9765	33.0354	32.9916	32.9559	32.9725	33.0105	33.1592	32.9447	33.2178	33.126	0	31097	2218	NaN	NaN	NaN	NaN	NaN	NaN	NaN	O75347;O75347-2	O75347;O75347-2	Tubulin-specific chaperone A	TBCA
29.9326	29.843	29.8957	29.8841	30.0252	29.8643	29.7803	29.9995	29.7712	30.0587	29.9557	30.1216	0	32331	NaN	NaN	NaN	940	NaN	NaN	NaN	NaN	O75348;O95670-2;O95670	O75348	V-type proton ATPase subunit G 1	ATP6V1G1
30.7389	30.7747	30.7493	30.7074	30.9762	31.0816	31.0965	31.0884	30.9025	30.8329	30.7417	30.7647	0	18425	NaN	NaN	NaN	941	NaN	NaN	NaN	NaN	O75351	O75351	Vacuolar protein sorting-associated protein 4B	VPS4B
29.6233	29.1072	29.044	28.9185	29.7697	29.9248	29.6993	29.9275	29.7973	29.743	29.9859	29.3591	18312	94617	NaN	NaN	NaN	NaN	NaN	NaN	NaN	NaN	O75352-2;O75352	O75352-2;O75352	Mannose-P-dolichol utilization defect 1 protein	MPDU1
NaN	NaN	NaN	NaN	NaN	NaN	NaN	NaN	NaN	NaN	NaN	NaN	63151	36602	NaN	NaN	NaN	NaN	NaN	NaN	NaN	NaN	O75362	O75362	Zinc finger protein 217	ZNF217
33.3948	33.2432	33.2358	33.2372	32.8895	32.8584	32.8333	32.952	33.3548	33.3539	33.3165	33.2956	0	32331	NaN	77	162	NaN	NaN	93	NaN	66	O75367-3;O75367;O75367-2	O75367-3;O75367;O75367-2	Core histone macro-H2A.1	H2AFY
29.4872	29.7409	29.5507	29.438	29.7218	29.747	30.0144	30.1135	29.7878	29.9762	29.928	30.0645	0	32331	NaN	NaN	NaN	NaN	NaN	NaN	NaN	NaN	O75368	O75368	SH3 domain-binding glutamic acid-rich-like protein	SH3BGRL
28.0705	28.0019	28.2756	28.2232	28.9033	28.3319	28.9186	28.7977	NaN	29.0177	NaN	29.1732	0	64887	NaN	NaN	NaN	NaN	NaN	94	NaN	NaN	O75369-2;O75369-9;O75369;O75369-6;O75369-3;O75369-7;O75369-5;O75369-4	O75369-2;O75369-9;O75369;O75369-6;O75369-3;O75369-7;O75369-5;O75369-4	Filamin-B	FLNB
36.8042	36.7578	36.7617	36.7297	36.9476	36.979	36.9271	37.001	36.7282	36.752	36.7055	36.7057	0	32331	NaN	NaN	NaN	NaN	NaN	94	NaN	NaN	O75369-8	O75369-8	Filamin-B	FLNB
28.6419	28.5185	28.3507	28.5044	28.1727	28.3475	28.4545	28.139	28.4178	28.3113	28.2568	28.34	0	74821	NaN	NaN	NaN	974	NaN	NaN	NaN	NaN	O75376;O75376-2;O75376-3	O75376;O75376-2	Nuclear receptor corepressor 1	NCOR1
30.5664	30.231	30.2483	30.3595	29.6955	29.7088	29.6992	29.7315	30.9691	31.1282	30.9801	31.0395	0	18389	NaN	NaN	NaN	NaN	NaN	NaN	NaN	NaN	O75380	O75380	NADH dehydrogenase [ubiquinone] iron-sulfur protein 6, mitochondrial	NDUFS6
28.3414	28.0567	27.9718	27.8313	27.3404	27.4241	27.4834	27.1852	27.8272	27.9261	27.9768	27.6489	0	14673	NaN	NaN	NaN	975	NaN	NaN	NaN	NaN	O75381-2;O75381	O75381-2;O75381	Peroxisomal membrane protein PEX14	PEX14
NaN	NaN	NaN	NaN	NaN	NaN	NaN	NaN	NaN	NaN	NaN	NaN	48247	41418	NaN	NaN	NaN	NaN	NaN	NaN	NaN	NaN	O75382-3;O75382-2;O75382;O75382-4	O75382-3;O75382-2;O75382;O75382-4	Tripartite motif-containing protein 3	TRIM3
33.3476	33.318	33.371	33.3625	33.4592	33.5222	33.449	33.4387	34.277	34.2574	34.275	34.2458	0	32331	NaN	NaN	173	NaN	NaN	95	NaN	NaN	O75390	O75390	Citrate synthase, mitochondrial	CS
28.6325	28.4612	28.575	28.4784	28.6728	28.6795	28.6528	28.8395	28.8415	28.7396	28.6466	28.7592	0	13815	2270	NaN	NaN	NaN	NaN	NaN	NaN	NaN	O75391	O75391	Sperm-associated antigen 7	SPAG7
NaN	NaN	NaN	NaN	NaN	NaN	NaN	NaN	NaN	NaN	NaN	NaN	34441	66746	2271	NaN	NaN	NaN	NaN	NaN	NaN	NaN	O75394	O75394	39S ribosomal protein L33, mitochondrial	MRPL33
31.3267	31.217	31.3983	31.16	31.2933	31.3127	31.2715	31.2342	31.3952	31.5218	31.7547	31.3437	0	32331	NaN	NaN	NaN	NaN	NaN	NaN	NaN	NaN	O75396	O75396	Vesicle-trafficking protein SEC22b	SEC22B
31.3075	31.6277	31.6301	31.6793	31.1448	30.991	30.9043	31.1971	31.6967	31.4863	31.5927	31.7781	0	29736	2272	NaN	174	NaN	NaN	96	NaN	NaN	O75400;O75400-2;O75400-3	O75400;O75400-2;O75400-3	Pre-mRNA-processing factor 40 homolog A	PRPF40A
28.465	28.3931	28.9828	29.0308	28.9549	28.0832	28.498	28.3605	28.9221	29.1463	28.5329	28.9312	0	10603	NaN	NaN	NaN	996	NaN	NaN	NaN	NaN	O75410;O75410-2;O75410-7;O75410-3;O75410-6;O75410-5;O75410-4;O75410-8	O75410;O75410-2;O75410-7;O75410-3;O75410-6;O75410-5;O75410-4	Transforming acidic coiled-coil-containing protein 1	TACC1
NaN	26.7626	26.9599	NaN	27.0039	26.7448	26.6306	26.446	27.3002	27.1037	27.2792	27.3689	4886	45259	NaN	NaN	NaN	NaN	NaN	NaN	NaN	NaN	O75414;O75414-2	O75414	Nucleoside diphosphate kinase 6	NME6
NaN	NaN	NaN	NaN	NaN	NaN	NaN	NaN	NaN	NaN	NaN	NaN	20133	15839	NaN	NaN	NaN	NaN	NaN	NaN	NaN	NaN	O75420	O75420	PERQ amino acid-rich with GYF domain-containing protein 1	GIGYF1
NaN	27.1585	NaN	NaN	NaN	26.4078	26.4794	26.7209	27.8915	27.3609	28.0411	27.0801	0	54019	NaN	NaN	NaN	NaN	NaN	NaN	NaN	NaN	O75427	O75427	Leucine-rich repeat and calponin homology domain-containing protein 4	LRCH4
29.7213	29.4692	29.5197	29.3993	29.068	29.1962	29.1546	29.5151	30.1755	29.9946	29.9756	29.6853	0	32331	NaN	NaN	NaN	997	235	97	NaN	NaN	O75431;O75431-2	O75431;O75431-2	Metaxin-2	MTX2
31.3439	31.4786	31.1885	31.3157	31.6057	31.6271	31.7204	31.5276	31.2346	31.4154	31.3519	31.1955	0	32331	2291	NaN	NaN	NaN	NaN	NaN	NaN	NaN	O75436;O75436-2	O75436;O75436-2	Vacuolar protein sorting-associated protein 26A	VPS26A
NaN	NaN	NaN	NaN	26.6763	26.9893	27.2999	27.3504	27.3566	26.79	27.1443	27.5108	1908	12046	NaN	NaN	NaN	NaN	NaN	NaN	NaN	NaN	O75438;O75438-2	O75438;O75438-2	NADH dehydrogenase [ubiquinone] 1 beta subcomplex subunit 1	NDUFB1
31.2944	31.1553	31.1085	30.8472	31.1748	31.1664	31.1988	31.0803	32.1956	32.2318	32.2219	32.0833	0	32331	NaN	NaN	NaN	NaN	NaN	NaN	NaN	NaN	O75439	O75439	Mitochondrial-processing peptidase subunit beta	PMPCB
28.69	28.3792	28.5056	28.5576	27.866	27.772	27.7676	27.4394	28.2334	28.1553	28.3151	28.2853	50856	60156	NaN	NaN	NaN	NaN	NaN	NaN	NaN	NaN	O75446	O75446	Histone deacetylase complex subunit SAP30	SAP30
27.8016	27.8467	NaN	27.7703	27.1339	27.0779	27.3674	NaN	NaN	27.6065	27.6324	27.569	0	2161	NaN	NaN	NaN	NaN	NaN	NaN	NaN	NaN	O75448-2;O75448	O75448-2;O75448	Mediator of RNA polymerase II transcription subunit 24	MED24
NaN	NaN	NaN	NaN	NaN	NaN	27.4385	NaN	NaN	NaN	NaN	NaN	49562	50662	NaN	NaN	NaN	NaN	NaN	NaN	NaN	NaN	O75449;O75449-2	O75449	Katanin p60 ATPase-containing subunit A1	KATNA1
33.2301	33.2032	33.3476	33.1738	33.0695	33.0025	32.8549	32.7888	33.5686	33.484	33.5188	33.4961	0	32331	NaN	NaN	175	NaN	236	98	NaN	NaN	O75475;O75475-3;O75475-2	O75475;O75475-3;O75475-2	PC4 and SFRS1-interacting protein	PSIP1
30.4119	30.5326	30.3982	30.6866	30.0863	29.9464	30.1252	30.1589	31.0439	31.0591	31.0379	31.1435	0	10135	NaN	NaN	NaN	NaN	NaN	NaN	NaN	NaN	O75477	O75477	Erlin-1	ERLIN1
NaN	NaN	NaN	NaN	NaN	NaN	NaN	NaN	NaN	NaN	NaN	NaN	33411	19438	NaN	NaN	NaN	NaN	NaN	NaN	NaN	NaN	O75486-2;O75486-3;O75486	O75486-2;O75486-3;O75486	Transcription initiation protein SPT3 homolog	SUPT3H
NaN	NaN	NaN	NaN	NaN	NaN	NaN	NaN	NaN	NaN	NaN	NaN	35759	81909	NaN	NaN	NaN	NaN	NaN	NaN	NaN	NaN	O75487;O75487-2	O75487;O75487-2	Glypican-4;Secreted glypican-4	GPC4
31.5572	31.7	31.7462	31.4801	31.2828	31.3262	31.4955	31.2994	32.3547	32.1928	32.1202	32.2159	0	19031	NaN	NaN	NaN	NaN	NaN	NaN	NaN	NaN	O75489;O75489-2	O75489	NADH dehydrogenase [ubiquinone] iron-sulfur protein 3, mitochondrial	NDUFS3
31.0663	30.8975	30.7978	30.9644	30.5752	30.6578	30.8412	30.493	31.9603	32.0979	32.0859	31.4108	0	1184	2320	NaN	NaN	NaN	NaN	NaN	NaN	NaN	O75494-6;O75494-3;O75494-5;O75494-4;O75494-2;O75494;Q8WXF0	O75494-6;O75494-3;O75494-5;O75494-4;O75494-2;O75494	Serine/arginine-rich splicing factor 10	SRSF10
26.6885	26.6168	26.1764	NaN	NaN	NaN	NaN	26.4935	27.499	NaN	NaN	27.403	19084	12074	NaN	NaN	NaN	NaN	NaN	NaN	NaN	NaN	O75503	O75503	Ceroid-lipofuscinosis neuronal protein 5	CLN5
31.137	30.8799	30.7153	30.5925	31.2165	31.2296	31.9734	31.1452	29.7172	29.7034	29.5768	29.8705	0	32331	NaN	NaN	176	NaN	NaN	NaN	NaN	NaN	O75506	O75506	Heat shock factor-binding protein 1	HSBP1
28.4372	28.4588	28.2447	28.2899	28.1305	28.3677	28.1815	28.142	28.5392	28.3567	28.1087	28.5247	0	79015	NaN	NaN	NaN	NaN	NaN	NaN	NaN	NaN	O75521-2;O75521	O75521-2;O75521	Enoyl-CoA delta isomerase 2, mitochondrial	ECI2
NaN	26.9937	26.4454	26.2321	26.0711	26.1687	26.72	25.9843	27.1012	26.9897	27.2686	27.1113	28127	22048	NaN	NaN	NaN	1020	NaN	NaN	NaN	NaN	O75525-2;O75525;Q9UBC1-2;Q9UBC1-3;Q9UBC1	O75525-2;O75525	KH domain-containing, RNA-binding, signal transduction-associated protein 3	KHDRBS3
26.7974	NaN	NaN	NaN	26.5608	26.6944	26.5344	NaN	NaN	NaN	NaN	NaN	49407	49272	NaN	NaN	NaN	NaN	NaN	NaN	NaN	NaN	O75528-2;O75528	O75528-2;O75528	Transcriptional adapter 3	TADA3
25.8558	NaN	25.7274	NaN	NaN	NaN	NaN	25.7866	NaN	NaN	NaN	NaN	63674	38436	2329	NaN	NaN	NaN	NaN	NaN	NaN	NaN	O75529;O75529-2	O75529;O75529-2	TAF5-like RNA polymerase II p300/CBP-associated factor-associated factor 65 kDa subunit 5L	TAF5L
29.1517	28.7659	28.6357	28.7875	28.7892	28.505	28.731	28.739	28.8927	28.918	29.1017	29.0719	0	36054	NaN	81	NaN	NaN	NaN	99	NaN	NaN	O75530-3;O75530;O75530-2	O75530-3;O75530;O75530-2	Polycomb protein EED	EED
32.427	32.4025	32.4101	32.4468	31.7909	31.8567	31.7358	31.8704	32.4986	32.4003	32.4265	32.4654	0	15219	NaN	NaN	177	1023	237	NaN	NaN	NaN	O75531	O75531	Barrier-to-autointegration factor;Barrier-to-autointegration factor, N-terminally processed	BANF1
33.792	33.8458	33.8717	33.9267	34.0388	34.0268	34.0728	34.0062	33.7471	33.7219	33.7421	33.6796	0	32331	NaN	NaN	178	NaN	NaN	NaN	NaN	NaN	O75533;O75533-2	O75533	Splicing factor 3B subunit 1	SF3B1
33.3095	33.2703	33.2706	33.3308	33.382	33.4575	33.3135	33.4846	32.9039	32.8996	32.9344	32.9488	0	32331	NaN	NaN	NaN	NaN	NaN	NaN	NaN	NaN	O75534;O75534-4;O75534-2;O75534-3	O75534;O75534-4;O75534-2;O75534-3	Cold shock domain-containing protein E1	CSDE1
27.2864	27.3787	27.3855	NaN	27.1854	27.2564	27.4522	27.5584	27.2495	27.0994	27.1307	27.1897	36265	89021	NaN	NaN	NaN	NaN	NaN	NaN	70	NaN	O75554;O75554-2	O75554;O75554-2	WW domain-binding protein 4	WBP4
NaN	NaN	NaN	NaN	NaN	NaN	NaN	NaN	NaN	NaN	NaN	NaN	0	2914	NaN	NaN	NaN	NaN	NaN	NaN	NaN	NaN	O75558	O75558	Syntaxin-11	STX11
NaN	NaN	NaN	NaN	NaN	NaN	NaN	NaN	NaN	NaN	NaN	NaN	0	11136	NaN	NaN	NaN	NaN	NaN	NaN	NaN	NaN	O75563	O75563	Src kinase-associated phosphoprotein 2	SKAP2
28.5316	28.6793	28.198	28.5364	28.1944	28.5573	28.5516	28.4495	27.8917	28.143	27.9317	27.7536	0	1363	NaN	NaN	NaN	NaN	NaN	NaN	NaN	NaN	O75569;O75569-3;O75569-2	O75569;O75569-3;O75569-2	Interferon-inducible double-stranded RNA-dependent protein kinase activator A	PRKRA
27.0757	26.9108	26.9891	27.0886	27.0015	27.1765	27.2777	27.0554	26.9428	26.6353	27.0611	27.3961	0	36806	NaN	NaN	NaN	NaN	NaN	NaN	NaN	NaN	O75575;O75575-2;O75575-3;O75575-4	O75575	DNA-directed RNA polymerase III subunit RPC9	CRCP
NaN	27.7648	28.0521	28.1589	28.0755	28.0161	28.0226	27.8312	28.3752	28.1257	28.6249	28.4218	19885	14922	NaN	NaN	NaN	NaN	NaN	NaN	NaN	NaN	O75586;O75586-2;O75586-3	O75586;O75586-2	Mediator of RNA polymerase II transcription subunit 6	MED6
NaN	NaN	NaN	NaN	NaN	NaN	NaN	NaN	NaN	NaN	NaN	NaN	75651	1442	NaN	NaN	NaN	NaN	NaN	NaN	NaN	NaN	O75592-2;O75592	O75592-2;O75592	E3 ubiquitin-protein ligase MYCBP2	MYCBP2
31.3805	31.1491	31.2142	31.2736	31.7956	31.8066	31.7616	31.6402	31.1151	31.1026	31.1262	31.1002	0	32331	NaN	NaN	NaN	NaN	NaN	NaN	NaN	NaN	O75607	O75607	Nucleoplasmin-3	NPM3
30.1906	30.202	30.0783	29.7167	30.5976	30.5886	30.5423	30.5366	30.8189	30.6614	30.8307	30.6434	0	26817	NaN	NaN	NaN	1050	NaN	NaN	NaN	NaN	O75608;O75608-2	O75608;O75608-2	Acyl-protein thioesterase 1	LYPLA1
26.4536	26.3127	26.5217	26.3669	26.6234	26.761	26.5398	26.5756	26.6604	26.7929	26.8342	26.6938	35492	77647	2384	NaN	NaN	NaN	NaN	NaN	NaN	NaN	O75616;O75616-2	O75616;O75616-2	GTPase Era, mitochondrial	ERAL1
26.0603	NaN	NaN	NaN	27.4097	27.311	27.1286	27.5602	28.1467	28.3662	30.684	28.2851	0	13965	2385	NaN	NaN	NaN	NaN	NaN	74	NaN	O75629	O75629	Protein CREG1	CREG1
34.3895	34.4001	34.4522	34.4591	34.4636	34.4814	34.4301	34.477	34.3125	34.2958	34.3078	34.2429	0	32331	NaN	NaN	179	NaN	NaN	102	NaN	NaN	O75643;O75643-2	O75643	U5 small nuclear ribonucleoprotein 200 kDa helicase	SNRNP200
31.0473	30.7393	30.8255	30.9214	31.5493	31.4447	31.4968	31.4298	30.3088	30.3303	30.3659	30.5127	0	11455	NaN	NaN	NaN	NaN	238	NaN	NaN	NaN	O75663;O75663-2	O75663;O75663-2	TIP41-like protein	TIPRL
NaN	NaN	NaN	NaN	NaN	NaN	NaN	NaN	NaN	25.7869	NaN	NaN	67577	14996	NaN	NaN	NaN	NaN	NaN	NaN	NaN	NaN	O75676-2;O75676	O75676-2;O75676	Ribosomal protein S6 kinase alpha-4	RPS6KA4
30.277	30.8143	30.5508	30.7388	30.5086	29.7006	30.2086	30.0695	29.7433	29.4475	29.5302	29.2892	0	16095	NaN	NaN	NaN	NaN	NaN	NaN	NaN	NaN	O75683	O75683	Surfeit locus protein 6	SURF6
27.8759	27.6393	27.8845	27.7291	28.5808	28.4998	28.632	28.4714	28.115	28.1314	28.1114	27.8041	0	96208	NaN	NaN	NaN	1082	NaN	NaN	NaN	NaN	O75688;O75688-4;O75688-2;O75688-5;O75688-3	O75688;O75688-4;O75688-2;O75688-5	Protein phosphatase 1B	PPM1B
NaN	NaN	NaN	NaN	NaN	NaN	NaN	NaN	NaN	NaN	NaN	NaN	50017	53946	NaN	NaN	NaN	NaN	NaN	NaN	NaN	NaN	O75689;O75689-3;O75689-2	O75689;O75689-3;O75689-2	Arf-GAP with dual PH domain-containing protein 1	ADAP1
31.1341	31.1183	31.0421	31.0881	31.3368	31.2922	31.2978	31.224	30.1669	30.0618	30.2083	30.1641	0	29711	NaN	NaN	NaN	1083	NaN	NaN	NaN	NaN	O75691	O75691	Small subunit processome component 20 homolog	UTP20
32.2748	32.255	32.2313	32.2465	31.5845	31.6266	31.5872	31.5629	31.6429	31.6775	31.7227	31.7578	0	32331	NaN	NaN	NaN	NaN	239	NaN	75	72	O75694;O75694-2	O75694;O75694-2	Nuclear pore complex protein Nup155	NUP155
NaN	25.1963	NaN	25.319	NaN	26.8146	NaN	25.9787	26.3698	26.1258	26.2086	26.1745	21455	21257	NaN	NaN	NaN	NaN	NaN	NaN	NaN	NaN	O75695	O75695	Protein XRP2	RP2
28.6057	28.7971	28.775	29.023	28.6876	29.0237	28.9181	28.7784	28.8227	28.6663	28.5887	28.684	0	73692	NaN	NaN	NaN	NaN	NaN	NaN	NaN	NaN	O75717;O75717-2	O75717;O75717-2	WD repeat and HMG-box DNA-binding protein 1	WDHD1
30.2823	30.6797	30.5407	30.7244	29.7552	29.8731	29.9708	29.8321	31.0268	31.0172	30.9489	30.7275	0	10601	NaN	NaN	NaN	NaN	NaN	NaN	NaN	NaN	O75718	O75718	Cartilage-associated protein	CRTAP
26.5275	26.3226	26.3128	26.5575	26.0289	25.8374	26.4071	NaN	27.251	27.3512	27.2928	27.7405	19829	14739	NaN	NaN	NaN	NaN	NaN	NaN	NaN	NaN	O75746;O75746-2	O75746;O75746-2	Calcium-binding mitochondrial carrier protein Aralar1	SLC25A12
NaN	NaN	NaN	NaN	NaN	NaN	NaN	NaN	NaN	NaN	NaN	NaN	78256	14089	NaN	NaN	NaN	1095	NaN	NaN	NaN	NaN	O75781-2;O75781	O75781-2;O75781	Paralemmin-1	PALM
NaN	NaN	NaN	NaN	NaN	NaN	NaN	NaN	NaN	NaN	NaN	NaN	36403	91184	NaN	NaN	NaN	NaN	NaN	NaN	NaN	NaN	O75787-2;O75787	O75787-2;O75787	Renin receptor	ATP6AP2
28.658	28.5023	28.1901	28.5254	28.5547	28.5161	28.461	28.3417	28.5084	28.4545	28.4523	28.1318	0	77248	NaN	NaN	NaN	NaN	NaN	NaN	NaN	NaN	O75792	O75792	Ribonuclease H2 subunit A	RNASEH2A
29.5793	29.6755	29.5711	29.6721	29.4545	29.7156	29.6428	29.6282	29.6305	29.5964	29.5849	29.2444	0	32228	NaN	NaN	NaN	NaN	NaN	NaN	NaN	NaN	O75794	O75794	Cell division cycle protein 123 homolog	CDC123
NaN	NaN	NaN	NaN	NaN	NaN	NaN	NaN	NaN	NaN	NaN	NaN	27855	20608	NaN	NaN	NaN	1096	NaN	NaN	NaN	NaN	O75808;O75808-2	O75808	Calpain-15	CAPN15
29.5612	29.8987	29.7726	29.7465	29.6968	30.0447	29.8975	29.8759	29.245	29.4904	29.4829	29.1276	0	82349	NaN	NaN	NaN	NaN	NaN	NaN	NaN	NaN	O75815;O75815-3;O75815-2;Q6S5L8-2	O75815;O75815-3;O75815-2	Breast cancer anti-estrogen resistance protein 3	BCAR3
NaN	NaN	NaN	NaN	NaN	NaN	NaN	NaN	NaN	NaN	NaN	NaN	35423	76959	2495	87	NaN	NaN	NaN	NaN	NaN	73	O75817	O75817	Ribonuclease P protein subunit p20	POP7
29.3409	29.1372	29.3666	29.5512	28.7835	29.1864	29.3345	29.3135	29.6406	29.5942	29.3296	29.1314	0	84881	NaN	NaN	NaN	NaN	NaN	NaN	NaN	NaN	O75818-2;O75818	O75818-2;O75818	Ribonuclease P protein subunit p40	RPP40
32.3121	32.4746	32.3631	32.5115	33.0147	33.1133	32.9554	33.0624	32.1703	32.202	32.4214	32.0748	0	32331	NaN	NaN	NaN	NaN	240	NaN	NaN	NaN	O75821	O75821	Eukaryotic translation initiation factor 3 subunit G	EIF3G
32.1024	31.8872	31.9065	31.9944	32.6974	32.6096	32.6313	32.6592	32.041	31.9648	32.0802	31.9661	0	32331	NaN	88	NaN	1104	241	104	NaN	NaN	O75822;O75822-3;O75822-2	O75822;O75822-3;O75822-2	Eukaryotic translation initiation factor 3 subunit J	EIF3J
29.1745	29.0806	29.1112	29.11	29.5307	29.5275	29.5812	29.4895	29.5151	29.4692	29.3903	29.3714	0	19789	NaN	NaN	NaN	1105	NaN	NaN	NaN	NaN	O75828	O75828	Carbonyl reductase [NADPH] 3	CBR3
30.74	30.7313	30.7222	30.655	31.0458	30.999	31.0125	31.1392	30.7787	30.9198	30.8846	30.9099	0	21195	NaN	NaN	NaN	NaN	NaN	NaN	NaN	NaN	O75832;O75832-2	O75832	26S proteasome non-ATPase regulatory subunit 10	PSMD10
NaN	NaN	NaN	NaN	NaN	NaN	NaN	NaN	NaN	NaN	NaN	NaN	0	31564	NaN	NaN	NaN	NaN	NaN	NaN	NaN	NaN	O75843	O75843	AP-1 complex subunit gamma-like 2	AP1G2
30.22	30.108	30.1229	30.2175	29.9825	29.9031	29.8856	29.6118	30.0322	29.913	29.9389	30.027	0	11983	NaN	NaN	NaN	1108	NaN	NaN	NaN	NaN	O75844	O75844	CAAX prenyl protease 1 homolog	ZMPSTE24
32.2076	32.2361	32.1307	32.1713	32.7594	32.7158	32.7539	32.6704	32.3424	32.3396	32.2296	32.2075	0	32331	NaN	NaN	184	NaN	NaN	NaN	NaN	NaN	O75874	O75874	Isocitrate dehydrogenase [NADP] cytoplasmic	IDH1
NaN	NaN	NaN	NaN	NaN	NaN	NaN	NaN	NaN	NaN	NaN	NaN	34608	68383	NaN	NaN	NaN	NaN	NaN	NaN	NaN	NaN	O75879	O75879	Glutamyl-tRNA(Gln) amidotransferase subunit B, mitochondrial	GATB
30.0877	30.0206	29.2567	29.7399	29.768	29.5965	30.0656	29.5781	30.5068	30.6215	30.6324	30.3985	0	29172	NaN	NaN	NaN	1118	NaN	NaN	NaN	NaN	O75880	O75880	Protein SCO1 homolog, mitochondrial	SCO1
28.2183	28.1479	28.5277	28.3656	28.6228	28.5817	28.7093	28.7481	28.0157	NaN	28.1391	NaN	0	60838	NaN	NaN	NaN	NaN	NaN	NaN	NaN	NaN	O75884;O75884-2	O75884;O75884-2	Putative hydrolase RBBP9	RBBP9
28.5668	28.2503	28.2034	28.1092	28.3592	28.2288	28.2734	28.1758	28.3477	28.3415	29.0659	27.8378	0	16685	NaN	NaN	NaN	NaN	NaN	NaN	NaN	NaN	O75886;O75886-2	O75886;O75886-2	Signal transducing adapter molecule 2	STAM2
NaN	NaN	26.0551	25.8028	25.5268	25.8821	NaN	NaN	NaN	26.4429	26.5523	26.4585	18843	1118	2531	NaN	NaN	NaN	NaN	NaN	NaN	NaN	O75891;O75891-3;O75891-2;O75891-4	O75891;O75891-3;O75891-2;O75891-4	Cytosolic 10-formyltetrahydrofolate dehydrogenase	ALDH1L1
NaN	NaN	NaN	NaN	NaN	NaN	NaN	NaN	NaN	NaN	NaN	NaN	77507	321	NaN	NaN	NaN	NaN	NaN	NaN	NaN	NaN	O75907	O75907	Diacylglycerol O-acyltransferase 1	DGAT1
27.9907	27.8683	28.1458	27.8361	28.473	28.2651	28.5759	28.5624	27.9699	27.9903	27.5269	27.8209	18737	10777	NaN	NaN	NaN	NaN	NaN	NaN	NaN	NaN	O75909;O75909-4;O75909-1;O75909-2	O75909;O75909-4;O75909-1;O75909-2	Cyclin-K	CCNK
29.6343	29.4794	29.2705	29.3992	30.016	29.9913	30.0616	29.9401	28.734	28.6277	28.7714	28.617	0	95085	NaN	NaN	NaN	NaN	242	NaN	NaN	NaN	O75915	O75915	PRA1 family protein 3	ARL6IP5
NaN	NaN	NaN	NaN	NaN	NaN	NaN	NaN	NaN	NaN	NaN	NaN	0	31455	NaN	89	NaN	1121	243	NaN	NaN	NaN	O75923;O75923-4;O75923-2;O75923-3;O75923-14;O75923-6;O75923-5;O75923-10;O75923-8;O75923-7;O75923-9;O75923-12;O75923-11;O75923-13;O75923-15	O75923;O75923-4;O75923-2;O75923-3;O75923-14;O75923-6;O75923-5;O75923-10;O75923-8;O75923-7;O75923-9;O75923-12;O75923-11;O75923-13;O75923-15	Dysferlin	DYSF
NaN	NaN	NaN	NaN	NaN	NaN	NaN	NaN	NaN	NaN	NaN	NaN	62962	35891	NaN	NaN	NaN	NaN	NaN	NaN	NaN	NaN	O75925;O75925-2;O75925-3	O75925;O75925-2	E3 SUMO-protein ligase PIAS1	PIAS1
NaN	NaN	NaN	NaN	NaN	NaN	NaN	NaN	NaN	NaN	NaN	NaN	48709	43974	2557	NaN	NaN	NaN	NaN	NaN	NaN	NaN	O75928-2;O75928	O75928-2;O75928	E3 SUMO-protein ligase PIAS2	PIAS2
30.2526	30.2901	30.2115	30.4426	30.686	30.5065	30.5849	30.4923	30.7571	30.2545	30.0328	29.852	0	32331	NaN	NaN	NaN	NaN	NaN	NaN	NaN	NaN	O75934	O75934	Pre-mRNA-splicing factor SPF27	BCAS2
30.4918	30.4451	30.4991	30.3088	30.5399	30.6528	30.6385	30.5815	30.7906	30.8075	30.6716	30.5028	0	14562	NaN	NaN	NaN	1125	NaN	NaN	NaN	NaN	O75935;O75935-3;O75935-2	O75935;O75935-3;O75935-2	Dynactin subunit 3	DCTN3
31.9271	32.1052	32.1371	32.1117	32.5004	32.4704	32.4419	32.4233	32.1339	32.2096	32.0298	32.1124	0	26488	NaN	NaN	185	1126	NaN	NaN	NaN	NaN	O75937	O75937	DnaJ homolog subfamily C member 8	DNAJC8
30.0392	29.9556	30.1187	30.0428	29.9824	29.9851	29.9137	30.057	29.6871	29.8841	29.7337	29.6512	0	32331	2562	NaN	NaN	NaN	246	NaN	NaN	74	O75940	O75940	Survival of motor neuron-related-splicing factor 30	SMNDC1
31.1815	30.9249	30.7676	30.7891	31.1739	31.2488	31.2807	31.3788	32.1207	32.1121	32.1076	32.0348	0	21066	2563	NaN	NaN	NaN	247	NaN	NaN	NaN	O75947	O75947	ATP synthase subunit d, mitochondrial	ATP5H
29.5182	29.5199	29.3358	29.4296	29.2124	29.1724	29.3205	29.2464	30.1639	30.113	29.9525	30.1511	0	19762	2564	NaN	186	NaN	NaN	NaN	NaN	NaN	O75955;O75955-2	O75955;O75955-2	Flotillin-1	FLOT1
28.622	28.3727	28.4721	27.9911	28.4474	28.4596	27.8204	28.4333	27.6414	27.6743	27.5004	27.4817	21151	198	2565	NaN	NaN	NaN	NaN	NaN	NaN	NaN	O75962-2;O75962-4;O75962;O75962-5;O75962-3	O75962-2;O75962-4;O75962;O75962-5	Triple functional domain protein	TRIO
28.9404	29.2344	29.1206	29.2214	29.9129	29.8434	29.9012	29.8433	30.3502	30.3947	30.4906	30.511	0	3575	NaN	NaN	NaN	NaN	NaN	NaN	NaN	NaN	O75964	O75964	ATP synthase subunit g, mitochondrial	ATP5L
28.1896	28.1629	28.5517	28.5063	28.1379	28.4099	28.1933	28.3295	28.2853	28.3982	28.1803	27.7603	0	37986	2566	NaN	NaN	NaN	NaN	NaN	NaN	NaN	O75970-5;O75970-3;O75970-2;O75970;Q8NI35-4;Q8NI35-3;Q8NI35-2;Q8NI35	O75970-5;O75970-3;O75970-2;O75970	Multiple PDZ domain protein	MPDZ
30.2705	30.0732	30.0202	30.1593	29.8187	30.1034	30.0445	29.813	30.3644	30.5979	30.465	30.3372	0	14853	NaN	NaN	NaN	NaN	NaN	NaN	NaN	NaN	O75976;O75976-2	O75976;O75976-2	Carboxypeptidase D	CPD
NaN	NaN	NaN	NaN	NaN	NaN	NaN	NaN	NaN	NaN	NaN	NaN	0	26504	NaN	NaN	NaN	NaN	NaN	NaN	NaN	NaN	O75995	O75995	SAM and SH3 domain-containing protein 3	SASH3
32.6474	32.5447	32.4841	32.5774	33.2962	33.285	33.3816	33.2902	32.5622	32.5458	32.6138	32.6188	0	32331	NaN	NaN	NaN	NaN	NaN	NaN	NaN	NaN	O76003	O76003	Glutaredoxin-3	GLRX3
34.264	34.1278	34.2086	34.1155	33.9703	33.8797	33.9304	33.9011	33.6999	33.5043	33.5513	33.4896	0	32331	NaN	NaN	187	NaN	NaN	107	NaN	NaN	O76021;O76021-2	O76021	Ribosomal L1 domain-containing protein 1	RSL1D1
27.765	NaN	NaN	NaN	NaN	NaN	NaN	27.3298	27.0872	NaN	NaN	27.3089	0	58948	2583	90	NaN	NaN	248	NaN	NaN	NaN	O76024	O76024	Wolframin	WFS1
31.4937	31.3669	31.437	31.6124	31.0072	31.0643	31.0704	30.9368	31.3956	31.4166	31.3881	31.3656	0	20407	NaN	NaN	NaN	1145	NaN	NaN	NaN	NaN	O76031	O76031	ATP-dependent Clp protease ATP-binding subunit clpX-like, mitochondrial	CLPX
27.5769	27.2393	27.4744	27.4297	27.8437	28.0306	27.8788	27.7433	27.7376	27.6987	27.2222	26.982	21128	19663	NaN	NaN	NaN	NaN	NaN	NaN	NaN	NaN	O76054;O76054-5;Q9UDX4;Q9UDX4-3;Q9UDX4-2	O76054;O76054-5	SEC14-like protein 2	SEC14L2
29.5965	29.4107	29.2116	29.2276	29.8973	29.8193	29.8402	29.9814	29.6514	29.8478	29.9446	29.8219	0	25465	NaN	NaN	NaN	1149	NaN	NaN	NaN	NaN	O76071	O76071	Probable cytosolic iron-sulfur protein assembly protein CIAO1	CIAO1
27.3719	27.1211	27.0257	27.0398	26.7044	26.941	26.975	26.7308	26.5219	26.6214	NaN	26.7127	0	22413	NaN	NaN	NaN	NaN	NaN	NaN	NaN	NaN	O76080	O76080	AN1-type zinc finger protein 5	ZFAND5
32.481	32.449	32.488	32.4521	32.4218	32.4185	32.4003	32.352	31.9671	31.996	32.0445	32.0296	0	32331	NaN	NaN	NaN	NaN	NaN	NaN	NaN	NaN	O76094;O76094-2	O76094;O76094-2	Signal recognition particle subunit SRP72	SRP72
NaN	NaN	NaN	NaN	NaN	NaN	NaN	NaN	NaN	NaN	NaN	NaN	13736	28329	2617	NaN	NaN	NaN	NaN	NaN	NaN	NaN	O76095;O76095-2	O76095;O76095-2	Protein JTB	JTB
29.3933	29.3388	29.4738	29.3249	29.6809	29.9228	29.8368	29.5876	29.5195	29.4975	29.7053	29.7439	0	1281	NaN	NaN	NaN	NaN	NaN	NaN	NaN	NaN	O94760;O94760-2	O94760;O94760-2	N(G),N(G)-dimethylarginine dimethylaminohydrolase 1	DDAH1
31.3145	NaN	NaN	NaN	NaN	NaN	NaN	NaN	NaN	NaN	NaN	NaN	49205	47877	NaN	NaN	NaN	NaN	NaN	NaN	NaN	NaN	O94762;O94762-4;O94762-2;O94762-3	O94762;O94762-4;O94762-2;O94762-3	ATP-dependent DNA helicase Q5	RECQL5
26.8043	27.0257	27.474	27.4077	27.5631	27.5125	27.8558	27.5051	27.2502	26.9499	27.2902	NaN	19246	12597	2626	NaN	NaN	NaN	NaN	NaN	NaN	NaN	O94763;O94763-3;O94763-4	O94763;O94763-3;O94763-4	Unconventional prefoldin RPB5 interactor 1	URI1
26.7904	27.2181	26.8427	26.7899	26.1805	26.0714	26.018	NaN	27.7218	27.1867	27.1357	27.2289	20121	15796	NaN	NaN	NaN	NaN	NaN	NaN	NaN	NaN	O94766;O94766-2;Q9NPZ5	O94766;O94766-2	Galactosylgalactosylxylosylprotein 3-beta-glucuronosyltransferase 3	B3GAT3
32.3513	32.2668	32.2853	32.1797	31.9906	31.8937	31.9728	31.8827	31.972	31.9573	31.8543	31.9911	0	32331	NaN	NaN	NaN	NaN	NaN	NaN	NaN	NaN	O94776;O94776-2	O94776;O94776-2	Metastasis-associated protein MTA2	MTA2
NaN	NaN	NaN	NaN	NaN	NaN	NaN	NaN	NaN	NaN	NaN	NaN	0	32331	NaN	NaN	NaN	NaN	NaN	108	NaN	75	O94788;O94788-2;O94788-3;O94788-4	O94788;O94788-2;O94788-3;O94788-4	Retinal dehydrogenase 2	ALDH1A2
31.4948	31.6475	31.5157	31.6024	31.7076	31.7139	31.9254	31.8022	31.4114	31.1995	31.287	31.2066	0	32331	NaN	NaN	NaN	NaN	NaN	NaN	NaN	NaN	O94804	O94804	Serine/threonine-protein kinase 10	STK10
30.8152	30.8017	30.7709	30.7677	31.0381	30.9751	30.9897	30.9849	30.288	30.4366	30.2194	30.4107	0	14065	NaN	NaN	191	1166	NaN	NaN	NaN	NaN	O94808	O94808	Glutamine--fructose-6-phosphate aminotransferase [isomerizing] 2	GFPT2
NaN	NaN	NaN	NaN	NaN	NaN	NaN	NaN	NaN	NaN	NaN	NaN	279	20786	2659	NaN	NaN	NaN	NaN	NaN	NaN	NaN	O94817	O94817	Ubiquitin-like protein ATG12	ATG12
NaN	NaN	NaN	NaN	NaN	NaN	NaN	NaN	NaN	NaN	NaN	NaN	48434	42665	2660	NaN	NaN	NaN	NaN	NaN	NaN	NaN	O94819	O94819	Kelch repeat and BTB domain-containing protein 11	KBTBD11
29.1017	29.2604	28.9431	28.9856	29.5293	28.9874	29.1284	28.9403	27.5955	27.2988	27.4373	27.9685	0	90378	NaN	NaN	NaN	NaN	NaN	NaN	NaN	NaN	O94822-3;O94822;O94822-2	O94822-3;O94822	E3 ubiquitin-protein ligase listerin	LTN1
31.9336	32.0893	32.1745	32.1733	31.6657	31.7813	31.3621	31.807	32.3747	32.4604	32.536	31.9415	0	32331	NaN	NaN	NaN	NaN	NaN	NaN	NaN	76	O94826	O94826	Mitochondrial import receptor subunit TOM70	TOMM70A
NaN	NaN	NaN	NaN	NaN	NaN	NaN	NaN	NaN	NaN	NaN	NaN	19535	13597	2681	NaN	NaN	NaN	NaN	NaN	NaN	NaN	O94829	O94829	Importin-13	IPO13
28.2543	28.1511	28.0569	28.1111	28.29	28.2371	28.2771	28.1033	28.2814	28.5837	28.2756	28.1189	0	51262	NaN	NaN	NaN	1179	NaN	NaN	NaN	NaN	O94842-3;O94842-2;O94842;O15405-2;O15405;O94900	O94842-3;O94842-2;O94842	TOX high mobility group box family member 4	TOX4
30.1282	30.0945	29.9773	30.1219	30.3496	30.1332	30.1761	30.3272	27.8681	29.2976	29.8032	29.4824	0	77229	NaN	NaN	NaN	NaN	NaN	NaN	NaN	NaN	O94855;O94855-2	O94855;O94855-2	Protein transport protein Sec24D	SEC24D
NaN	NaN	NaN	NaN	NaN	NaN	NaN	NaN	NaN	NaN	NaN	NaN	18328	95011	2705	NaN	NaN	NaN	NaN	NaN	NaN	NaN	O94864-2;O94864;O94864-4	O94864-2;O94864	STAGA complex 65 subunit gamma	SUPT7L
NaN	NaN	NaN	NaN	NaN	NaN	NaN	NaN	NaN	NaN	NaN	NaN	62598	34261	2706	NaN	NaN	NaN	NaN	NaN	NaN	NaN	O94868-2;O94868;O94868-3	O94868-2;O94868;O94868-3	F-BAR and double SH3 domains protein 2	FCHSD2
29.8039	29.7653	29.6661	29.5085	29.361	29.3846	28.9282	29.429	29.5902	29.3551	29.3029	29.671	0	29969	NaN	NaN	NaN	1182	NaN	NaN	NaN	NaN	O94874;O94874-2;O94874-3	O94874;O94874-2;O94874-3	E3 UFM1-protein ligase 1	UFL1
30.4499	30.4824	30.4342	30.4875	30.2719	30.4347	30.2676	30.3608	30.6778	30.7047	30.7327	30.5873	0	52815	NaN	NaN	NaN	1183	NaN	NaN	NaN	NaN	O94875-11;O94875-9;O94875	O94875-11;O94875-9;O94875	Sorbin and SH3 domain-containing protein 2	SORBS2
NaN	NaN	NaN	NaN	NaN	NaN	NaN	NaN	NaN	NaN	NaN	NaN	28123	22045	NaN	NaN	NaN	1183	NaN	NaN	NaN	NaN	O94875-4;O94875-12;O94875-8;O94875-2;O94875-3;O94875-10;O94875-5	O94875-4;O94875-12;O94875-8;O94875-2;O94875-3;O94875-10;O94875-5	Sorbin and SH3 domain-containing protein 2	SORBS2
28.3716	28.4365	28.2778	28.139	27.3805	26.9973	27.1083	27.4525	27.7428	27.664	27.6217	27.7332	0	28869	NaN	NaN	NaN	1184	NaN	NaN	NaN	NaN	O94880	O94880	PHD finger protein 14	PHF14
NaN	NaN	NaN	NaN	NaN	NaN	NaN	NaN	NaN	NaN	NaN	NaN	3214	2005	2725	NaN	NaN	NaN	NaN	NaN	NaN	NaN	O94885	O94885	SAM and SH3 domain-containing protein 1	SASH1
NaN	NaN	NaN	NaN	NaN	NaN	NaN	NaN	NaN	NaN	NaN	NaN	13747	28474	NaN	NaN	NaN	NaN	NaN	NaN	NaN	NaN	O94886	O94886	CSC1-like protein 1	TMEM63A
28.9978	28.8593	28.8839	28.6978	29.2628	29.219	29.0071	29.2746	28.982	28.9594	28.9587	28.6586	0	12325	2727	NaN	NaN	NaN	NaN	NaN	NaN	NaN	O94888	O94888	UBX domain-containing protein 7	UBXN7
28.5786	28.5959	28.292	28.3291	27.3525	27.3547	27.3392	27.5936	28.7891	28.5776	28.7415	28.6497	0	66511	NaN	NaN	NaN	NaN	259	NaN	79	77	O94901-9;O94901-8;O94901;O94901-6;O94901-5;O94901-2;O94901-7;O94901-3;O94901-4	O94901-9;O94901-8;O94901;O94901-6;O94901-5	SUN domain-containing protein 1	SUN1
29.1773	29.3391	29.067	29.4351	29.7243	29.3011	29.5567	29.7315	29.1106	29.4192	28.9541	28.7046	0	13261	2731	NaN	NaN	NaN	NaN	NaN	NaN	NaN	O94903	O94903	Proline synthase co-transcribed bacterial homolog protein	PROSC
29.3769	29.4063	29.4744	29.5429	28.388	28.2359	28.3425	28.5121	29.4956	29.7728	30.0285	29.5219	0	10904	NaN	NaN	NaN	NaN	NaN	NaN	NaN	NaN	O94905;O94905-2;O94905-3	O94905	Erlin-2	ERLIN2
31.7714	31.6952	31.7367	31.751	31.7263	31.6641	31.7705	31.6298	31.7463	31.5569	31.5696	31.5312	0	32331	NaN	NaN	NaN	NaN	NaN	110	NaN	NaN	O94906;O94906-2	O94906;O94906-2	Pre-mRNA-processing factor 6	PRPF6
NaN	NaN	NaN	NaN	NaN	NaN	NaN	NaN	NaN	NaN	NaN	NaN	18505	10114	2748	NaN	NaN	NaN	NaN	NaN	NaN	NaN	O94913	O94913	Pre-mRNA cleavage complex 2 protein Pcf11	PCF11
30.4207	30.4119	30.3383	30.2623	30.4596	30.4984	30.5073	30.5794	29.3701	29.7427	29.1611	29.6705	0	76071	NaN	NaN	NaN	NaN	NaN	NaN	NaN	NaN	O94915	O94915	Protein furry homolog-like	FRYL
NaN	NaN	NaN	NaN	NaN	NaN	NaN	NaN	NaN	NaN	NaN	NaN	34241	6372	2758	NaN	NaN	NaN	NaN	NaN	NaN	NaN	O94915-2	O94915-2	Protein furry homolog-like	FRYL
NaN	NaN	NaN	NaN	NaN	NaN	NaN	NaN	NaN	NaN	NaN	NaN	19543	13599	NaN	NaN	NaN	NaN	NaN	NaN	NaN	NaN	O94916-2;O94916;O94916-5;O94916-4	O94916-2;O94916;O94916-5;O94916-4	Nuclear factor of activated T-cells 5	NFAT5
26.4459	26.4287	26.6611	27.2721	27.3729	27.1552	27.3449	27.1503	27.3704	27.584	27.8002	27.2502	0	30712	2761	NaN	195	NaN	NaN	NaN	NaN	NaN	O94919	O94919	Endonuclease domain-containing 1 protein	ENDOD1
NaN	NaN	NaN	NaN	NaN	NaN	NaN	NaN	NaN	NaN	NaN	NaN	0	8295	NaN	NaN	196	NaN	NaN	NaN	NaN	NaN	O94925;O94925-2	O94925	Glutaminase kidney isoform, mitochondrial	GLS
32.0964	31.9705	31.918	32.0368	31.8466	31.7785	31.929	31.8059	32.1785	32.248	32.2029	31.993	0	32331	NaN	NaN	196	NaN	NaN	NaN	NaN	NaN	O94925-3	O94925-3	Glutaminase kidney isoform, mitochondrial	GLS
NaN	NaN	NaN	NaN	NaN	NaN	NaN	NaN	NaN	NaN	NaN	NaN	34352	65308	NaN	NaN	NaN	NaN	NaN	NaN	NaN	NaN	O94952-1;O94952	O94952-1;O94952	F-box only protein 21	FBXO21
29.5688	30.0077	29.3447	29.4422	29.3941	29.6505	29.5033	29.6087	29.4506	29.7066	29.468	29.686	19234	12554	NaN	NaN	NaN	NaN	NaN	NaN	NaN	NaN	O94964-2;O94964;O94964-4;O94964-3;Q5TF21	O94964-2;O94964;O94964-4	Protein SOGA1;N-terminal form;C-terminal 80 kDa form	SOGA1
29.665	29.578	29.7452	29.6981	29.8461	29.85	29.5395	29.6249	29.3718	29.5335	29.5782	29.169	0	15833	NaN	NaN	NaN	NaN	NaN	NaN	NaN	NaN	O94966-7;O94966-6;O94966-4;O94966-3;O94966-5;O94966;O94966-2	O94966-7;O94966-6;O94966-4;O94966-3;O94966-5;O94966	Ubiquitin carboxyl-terminal hydrolase 19	USP19
26.2584	26.6143	26.4319	26.6628	25.8128	NaN	26.3614	26.4431	NaN	26.1913	26.2773	NaN	1842	97256	2782	NaN	NaN	NaN	NaN	NaN	NaN	NaN	O94967-2;O94967;O94967-3;O94967-4	O94967-2;O94967;O94967-3;O94967-4	WD repeat-containing protein 47	WDR47
30.5032	30.3204	30.2722	30.2954	30.6118	30.6151	30.4205	30.615	29.404	30.0237	29.6373	29.9004	0	32331	NaN	NaN	NaN	NaN	NaN	NaN	NaN	NaN	O94973	O94973	AP-2 complex subunit alpha-2	AP2A2
NaN	NaN	NaN	NaN	NaN	NaN	NaN	NaN	NaN	NaN	NaN	NaN	78366	14276	NaN	NaN	NaN	NaN	NaN	NaN	NaN	NaN	O94973-2;O94973-3	O94973-2;O94973-3	AP-2 complex subunit alpha-2	AP2A2
32.0337	32.0599	32.0559	31.9989	32.0775	32.0829	32.0518	32.099	32.0159	31.605	31.9523	31.881	0	32331	NaN	NaN	NaN	NaN	NaN	NaN	NaN	NaN	O94979-3;O94979-9;O94979-2;O94979;O94979-8;O94979-6;O94979-10;O94979-4;O94979-7;O94979-5	O94979-3;O94979-9;O94979-2;O94979;O94979-8;O94979-6;O94979-10;O94979-4;O94979-7;O94979-5	Protein transport protein Sec31A	SEC31A
NaN	NaN	NaN	NaN	NaN	NaN	NaN	NaN	NaN	NaN	NaN	NaN	49399	4924	2811	NaN	NaN	NaN	NaN	NaN	NaN	NaN	O94988-6;O94988-3;O94988-5;O94988-1;O94988	O94988-6;O94988-3;O94988-5;O94988-1;O94988	Protein FAM13A	FAM13A
30.2677	30.2258	30.2827	30.3367	30.2823	30.4268	30.4493	30.4393	30.4776	30.1159	30.2964	30.0904	0	32331	NaN	NaN	NaN	NaN	NaN	NaN	NaN	NaN	O94992	O94992	Protein HEXIM1	HEXIM1
NaN	NaN	NaN	NaN	NaN	NaN	NaN	NaN	NaN	NaN	NaN	NaN	0	35601	NaN	NaN	NaN	NaN	NaN	NaN	NaN	NaN	O95059	O95059	Ribonuclease P protein subunit p14	RPP14
NaN	NaN	NaN	NaN	NaN	NaN	NaN	NaN	NaN	NaN	25.4438	NaN	62412	33616	2817	NaN	NaN	NaN	NaN	NaN	NaN	NaN	O95067	O95067	G2/mitotic-specific cyclin-B2	CCNB2
27.9836	27.7264	27.4836	27.9281	27.5285	27.3704	27.2411	27.7893	27.39	26.8891	27.3983	27.5286	18911	11368	NaN	NaN	NaN	1214	NaN	NaN	NaN	NaN	O95070	O95070	Protein YIF1A	YIF1A
30.4998	30.5343	30.7874	30.2725	30.4409	30.4489	30.5733	30.14	30.2269	29.9794	30.1825	29.6949	0	23753	NaN	NaN	NaN	1215	NaN	NaN	NaN	NaN	O95071-2;O95071	O95071-2;O95071	E3 ubiquitin-protein ligase UBR5	UBR5
NaN	NaN	NaN	NaN	NaN	NaN	NaN	NaN	NaN	NaN	NaN	NaN	0	21805	NaN	NaN	NaN	NaN	NaN	NaN	NaN	NaN	O95081;O95081-2	O95081;O95081-2	Arf-GAP domain and FG repeat-containing protein 2	AGFG2
29.5194	29.1214	29.6956	29.463	28.5334	29.1731	29.2365	29.0378	29.5705	29.7824	29.5993	29.7758	0	86643	NaN	NaN	NaN	NaN	NaN	NaN	NaN	NaN	O95104;O95104-2;O95104-3	O95104;O95104-2;O95104-3	Splicing factor, arginine/serine-rich 15	SCAF4
NaN	NaN	NaN	NaN	NaN	NaN	NaN	NaN	NaN	NaN	NaN	NaN	35733	80972	2836	NaN	NaN	NaN	NaN	NaN	NaN	NaN	O95136	O95136	Sphingosine 1-phosphate receptor 2	S1PR2
27.6322	27.6016	27.5455	27.7102	27.9271	27.8645	27.8681	27.8915	28.4177	28.6363	28.3657	28.3917	36383	91038	NaN	NaN	NaN	NaN	NaN	NaN	86	NaN	O95139;O95139-2;Q7Z6M2	O95139;O95139-2	NADH dehydrogenase [ubiquinone] 1 beta subcomplex subunit 6	NDUFB6
28.0392	27.3587	NaN	27.6346	27.3624	27.161	NaN	NaN	NaN	NaN	NaN	NaN	19736	14408	NaN	NaN	NaN	NaN	NaN	NaN	NaN	NaN	O95140;O95140-2	O95140	Mitofusin-2	MFN2
28.1203	27.7758	28.1111	28.2737	28.0455	28.0751	28.235	28.1257	27.7601	27.4999	27.9479	27.8579	0	5292	NaN	NaN	NaN	NaN	NaN	NaN	NaN	NaN	O95149	O95149	Snurportin-1	SNUPN
29.6626	29.6546	29.8227	29.8651	29.9821	30.0549	29.8976	30.0239	29.4747	28.9463	29.5516	29.4803	0	1228	NaN	NaN	NaN	NaN	NaN	NaN	NaN	NaN	O95155-2;O95155;O95155-4;O95155-3	O95155-2;O95155;O95155-4;O95155-3	Ubiquitin conjugation factor E4 B	UBE4B
28.3279	28.1308	28.4575	28.7689	27.9751	28.0764	28.2127	28.6964	28.3294	28.5297	28.4009	28.2998	0	23601	NaN	NaN	NaN	NaN	NaN	NaN	NaN	NaN	O95159	O95159	Zinc finger protein-like 1	ZFPL1
30.5134	30.7936	30.6901	30.9495	30.9309	30.7382	30.775	30.8981	30.112	30.1176	30.1598	29.874	0	14817	NaN	NaN	NaN	NaN	NaN	NaN	NaN	NaN	O95163	O95163	Elongator complex protein 1	IKBKAP
NaN	NaN	NaN	NaN	NaN	NaN	NaN	NaN	NaN	NaN	NaN	NaN	22415	24034	NaN	NaN	NaN	NaN	NaN	NaN	NaN	NaN	O95164	O95164	Ubiquitin-like protein 3	UBL3
28.1616	28.3259	28.4475	28.2562	28.1189	28.2538	28.17	28.0564	28.4111	28.559	28.2793	NaN	36147	87473	NaN	NaN	NaN	NaN	NaN	NaN	NaN	NaN	O95166	O95166	Gamma-aminobutyric acid receptor-associated protein	GABARAP
NaN	27.58	NaN	NaN	NaN	NaN	NaN	NaN	NaN	NaN	NaN	NaN	50736	59257	NaN	NaN	NaN	1219	NaN	NaN	NaN	NaN	O95167	O95167	NADH dehydrogenase [ubiquinone] 1 alpha subcomplex subunit 3	NDUFA3
28.7337	28.9975	28.8209	28.89	28.5438	28.5368	28.6205	28.4097	29.2914	29.3059	29.3153	29.4597	18748	10796	NaN	NaN	NaN	NaN	NaN	NaN	NaN	NaN	O95168;O95168-2	O95168;O95168-2	NADH dehydrogenase [ubiquinone] 1 beta subcomplex subunit 4	NDUFB4
NaN	26.1137	NaN	NaN	NaN	NaN	NaN	26.6483	28.0264	28.3589	28.2752	28.1293	35663	8032	NaN	NaN	NaN	NaN	NaN	NaN	NaN	NaN	O95169-3;O95169;O95169-2	O95169-3;O95169;O95169-2	NADH dehydrogenase [ubiquinone] 1 beta subcomplex subunit 8, mitochondrial	NDUFB8
NaN	NaN	NaN	NaN	NaN	26.1744	NaN	26.0222	27.2255	NaN	28.3393	NaN	92875	13141	NaN	NaN	NaN	NaN	NaN	NaN	NaN	NaN	O95178	O95178	NADH dehydrogenase [ubiquinone] 1 beta subcomplex subunit 2, mitochondrial	NDUFB2
29.486	29.4844	29.3575	29.5057	28.039	28.3897	28.406	26.6894	29.5269	29.5926	29.4697	29.8436	20593	17481	2867	NaN	NaN	NaN	NaN	NaN	NaN	NaN	O95182	O95182	NADH dehydrogenase [ubiquinone] 1 alpha subcomplex subunit 7	NDUFA7
NaN	NaN	NaN	NaN	NaN	NaN	NaN	NaN	27.6759	27.8019	27.6303	27.4629	0	31552	2868	NaN	NaN	1222	NaN	NaN	NaN	NaN	O95183	O95183	Vesicle-associated membrane protein 5	VAMP5
30.6566	30.3653	30.4774	30.3903	30.0628	30.3331	30.2348	30.3184	30.5123	30.5193	30.4887	30.534	0	16486	NaN	NaN	NaN	NaN	NaN	NaN	NaN	NaN	O95197-3;O95197-4;O95197-7;O95197-2;O95197;O95197-6;O95197-5	O95197-3;O95197-4;O95197-7;O95197-2;O95197;O95197-6;O95197-5	Reticulon-3	RTN3
31.7626	31.8939	31.9047	31.7783	31.4823	31.5693	31.6007	31.5334	32.1436	32.2185	32.1785	32.3304	0	32331	NaN	NaN	NaN	NaN	NaN	NaN	NaN	NaN	O95202;O95202-2;O95202-3	O95202	LETM1 and EF-hand domain-containing protein 1, mitochondrial	LETM1
NaN	NaN	NaN	NaN	NaN	NaN	NaN	NaN	NaN	NaN	NaN	NaN	50942	60858	NaN	NaN	NaN	NaN	NaN	NaN	NaN	NaN	O95208-2;O95208;O95208-3;O95208-5	O95208-2;O95208;O95208-3;O95208-5	Epsin-2	EPN2
30.5044	30.3619	30.3385	30.3559	29.5406	29.6719	29.6047	29.47	30.2396	30.2996	30.1325	30.0262	0	13181	NaN	NaN	NaN	1230	NaN	NaN	NaN	NaN	O95218-2;O95218	O95218-2;O95218	Zinc finger Ran-binding domain-containing protein 2	ZRANB2
28.3584	28.3267	28.7746	28.6617	28.1675	28.5271	27.8225	28.3694	28.6264	28.762	28.6545	28.6044	0	18137	NaN	NaN	NaN	1231	NaN	NaN	88	NaN	O95219;O95219-2	O95219;O95219-2	Sorting nexin-4	SNX4
27.6432	26.9765	28.4524	27.4342	27.5748	27.5148	28.0016	27.1971	NaN	NaN	NaN	NaN	0	22048	2884	NaN	NaN	NaN	NaN	NaN	NaN	NaN	O95229;O95229-2	O95229;O95229-2	ZW10 interactor	ZWINT
31.6382	31.7382	31.7291	31.7537	31.8117	31.8325	31.8463	31.8817	31.7089	31.655	31.5788	31.5738	0	32331	NaN	NaN	NaN	NaN	NaN	NaN	NaN	NaN	O95232;O95232-2	O95232	Luc7-like protein 3	LUC7L3
NaN	NaN	NaN	NaN	NaN	NaN	NaN	NaN	NaN	NaN	NaN	NaN	0	2166	2889	NaN	NaN	NaN	NaN	NaN	NaN	NaN	O95235;O95235-2	O95235;O95235-2	Kinesin-like protein KIF20A	KIF20A
NaN	NaN	NaN	NaN	NaN	NaN	NaN	NaN	NaN	NaN	NaN	NaN	0	43038	2890	NaN	NaN	NaN	NaN	NaN	NaN	NaN	O95236-2;O95236;O95236-3	O95236-2;O95236;O95236-3	Apolipoprotein L3	APOL3
29.6139	29.5138	29.4282	29.4439	29.1185	28.7922	29.0186	29.0584	29.1939	29.3357	29.3305	29.3255	0	69779	NaN	NaN	NaN	1236	NaN	NaN	NaN	NaN	O95239;O95239-2;Q2VIQ3	O95239;O95239-2	Chromosome-associated kinesin KIF4A	KIF4A
NaN	NaN	NaN	NaN	NaN	NaN	NaN	NaN	NaN	NaN	NaN	NaN	499	53127	NaN	NaN	NaN	NaN	NaN	NaN	NaN	NaN	O95248;O95248-4	O95248;O95248-4	Myotubularin-related protein 5	SBF1
27.614	27.8525	27.5421	27.68	27.2864	26.7492	NaN	27.2813	27.2461	27.2392	27.2944	27.3729	0	52986	2901	NaN	NaN	NaN	NaN	NaN	NaN	NaN	O95249;O95249-2	O95249	Golgi SNAP receptor complex member 1	GOSR1
28.1949	28.0826	28.1254	28.1689	27.649	27.6823	27.8802	27.1202	27.453	27.439	27.8237	25.4093	0	55709	NaN	NaN	199	NaN	NaN	NaN	NaN	NaN	O95251;O95251-4;O95251-2;O95251-5;O95251-3	O95251;O95251-4;O95251-2;O95251-5;O95251-3	Histone acetyltransferase KAT7	KAT7
29.0285	29.1047	29.0817	29.108	29.2439	29.3158	29.372	29.5073	28.7075	28.1263	28.6689	28.7033	0	34145	NaN	NaN	NaN	NaN	NaN	NaN	NaN	NaN	O95260-2;O95260	O95260-2;O95260	Arginyl-tRNA--protein transferase 1	ATE1
NaN	NaN	NaN	NaN	NaN	NaN	NaN	NaN	NaN	NaN	NaN	NaN	0	42297	NaN	NaN	NaN	NaN	NaN	NaN	NaN	NaN	O95273;O95273-2;O95273-3	O95273;O95273-2;O95273-3	Cyclin-D1-binding protein 1	CCNDBP1
NaN	NaN	NaN	NaN	NaN	NaN	NaN	NaN	NaN	NaN	NaN	NaN	40265	17989	2916	NaN	NaN	NaN	NaN	NaN	NaN	NaN	O95274	O95274	Ly6/PLAUR domain-containing protein 3	LYPD3
30.7749	30.8275	30.7376	30.7366	30.5818	30.2831	30.7183	30.9794	31.0673	30.9611	31.1095	31.179	0	29154	NaN	NaN	NaN	NaN	NaN	NaN	NaN	NaN	O95292;O95292-2	O95292	Vesicle-associated membrane protein-associated protein B/C	VAPB
NaN	NaN	NaN	NaN	NaN	NaN	NaN	NaN	NaN	NaN	NaN	NaN	0	24169	NaN	NaN	NaN	NaN	NaN	NaN	NaN	NaN	O95294-4;O95294-3;O95294;O95294-2	O95294-4;O95294-3;O95294;O95294-2	RasGAP-activating-like protein 1	RASAL1
27.1313	27.8664	27.5968	27.8274	28.2459	28.2514	28.3423	28.1088	28.0948	27.8014	27.6947	28.5118	0	21936	2923	NaN	NaN	NaN	NaN	NaN	NaN	NaN	O95295	O95295	SNARE-associated protein Snapin	SNAPIN
NaN	NaN	NaN	NaN	NaN	NaN	NaN	NaN	NaN	NaN	NaN	NaN	35505	77694	2924	NaN	NaN	NaN	NaN	NaN	NaN	NaN	O95297-2;O95297;O95297-4;O95297-3;O95297-5	O95297-2;O95297;O95297-4	Myelin protein zero-like protein 1	MPZL1
29.2397	28.982	29.3864	29.4029	29.0287	28.9913	29.1185	28.9867	29.8939	29.8893	29.9456	29.7135	49036	46912	NaN	NaN	NaN	NaN	NaN	NaN	NaN	NaN	O95298-2	O95298-2	NADH dehydrogenase [ubiquinone] 1 subunit C2	NDUFC2
29.69	29.5089	29.801	29.6075	29.7991	29.9598	29.6414	29.8613	30.3168	30.1114	30.4646	30.5197	0	18333	NaN	NaN	NaN	NaN	NaN	NaN	NaN	NaN	O95299;O95299-2	O95299;O95299-2	NADH dehydrogenase [ubiquinone] 1 alpha subcomplex subunit 10, mitochondrial	NDUFA10
29.6028	29.6222	29.3495	29.3451	28.9538	28.9706	29.055	29.1446	30.3366	30.3615	30.3896	30.3794	21272	20351	NaN	NaN	NaN	NaN	NaN	NaN	NaN	NaN	O95302;O95302-3;O95302-2;Q75LS8	O95302;O95302-3;O95302-2	Peptidyl-prolyl cis-trans isomerase FKBP9	FKBP9
NaN	NaN	NaN	NaN	NaN	NaN	NaN	NaN	NaN	NaN	NaN	NaN	0	91025	NaN	NaN	NaN	NaN	NaN	NaN	NaN	NaN	O95319-5;O95319-2;O95319;O95319-4;O95319-3	O95319-5;O95319-2;O95319;O95319-4;O95319-3	CUGBP Elav-like family member 2	CELF2
31.0823	31.0342	30.8645	30.83	31.666	31.5081	31.7007	31.6636	31.3454	31.3573	31.4011	31.4669	0	28921	NaN	NaN	NaN	1243	NaN	NaN	NaN	NaN	O95336	O95336	6-phosphogluconolactonase	PGLS
29.9231	29.9534	30.0017	30.0053	30.633	30.7707	30.6417	30.6713	29.7248	29.8549	29.8892	30.0305	0	25348	NaN	NaN	NaN	NaN	NaN	NaN	NaN	NaN	O95340;O95340-2	O95340;O95340-2	Bifunctional 3-phosphoadenosine 5-phosphosulfate synthase 2;Sulfate adenylyltransferase;Adenylyl-sulfate kinase	PAPSS2
NaN	NaN	NaN	NaN	NaN	NaN	NaN	NaN	NaN	NaN	NaN	NaN	51144	16188	2950	NaN	NaN	NaN	NaN	NaN	NaN	NaN	O95342	O95342	Bile salt export pump	ABCB11
32.5998	32.4858	32.4972	32.5098	32.6011	32.5888	32.6014	32.585	32.4283	32.4657	32.4449	32.3428	0	32331	NaN	NaN	NaN	NaN	NaN	NaN	NaN	NaN	O95347;O95347-2	O95347;O95347-2	Structural maintenance of chromosomes protein 2	SMC2
29.9541	29.7601	29.3377	28.901	30.7076	30.351	30.3049	30.2748	28.0324	28.6474	26.7703	27.9935	0	32331	NaN	NaN	200	NaN	NaN	112	NaN	NaN	O95352;O95352-2;O95352-3	O95352;O95352-2;O95352-3	Ubiquitin-like modifier-activating enzyme ATG7	ATG7
28.3265	28.4019	28.7485	28.5891	28.5948	28.6868	29.0245	28.3919	28.2641	28.7765	28.6937	28.7626	19406	1319	2277	NaN	NaN	996	NaN	NaN	NaN	NaN	O95359-3;O95359;O95359-2;O95359-6;O95359-1;O95359-5	O95359-3;O95359;O95359-2;O95359-6;O95359-1;O95359-5	Transforming acidic coiled-coil-containing protein 2	TACC2
NaN	NaN	NaN	NaN	NaN	NaN	NaN	NaN	NaN	NaN	NaN	NaN	20276	16352	NaN	NaN	NaN	NaN	NaN	NaN	NaN	NaN	O95365	O95365	Zinc finger and BTB domain-containing protein 7A	ZBTB7A
30.4824	30.629	30.3183	30.5404	31.1812	31.1842	31.3295	31.291	30.6941	30.9477	30.5022	30.2806	0	32331	NaN	NaN	NaN	NaN	NaN	113	NaN	NaN	O95372	O95372	Acyl-protein thioesterase 2	LYPLA2
33.0663	33.0191	33.0232	33.0295	33.5353	33.5535	33.3723	33.5055	31.8994	32.003	31.7425	32.0181	0	32331	NaN	100	NaN	NaN	279	NaN	NaN	NaN	O95373	O95373	Importin-7	IPO7
27.0311	27.3514	27.4917	27.2433	28.9672	28.739	28.9605	29.1329	27.5593	26.9747	28.0937	26.8491	0	59226	NaN	NaN	NaN	NaN	NaN	NaN	NaN	NaN	O95376	O95376	E3 ubiquitin-protein ligase ARIH2	ARIH2
27.6477	28.2116	28.1064	27.6192	28.9092	28.7621	28.9602	28.9756	27.4994	27.1892	26.2966	NaN	0	32331	NaN	NaN	NaN	NaN	NaN	NaN	NaN	NaN	O95379;O95379-2;O95379-4	O95379;O95379-2;O95379-4	Tumor necrosis factor alpha-induced protein 8	TNFAIP8
28.2516	28.2177	27.884	28.1044	28.3562	28.0152	27.5668	28.0393	28.5676	27.3599	28.218	NaN	20268	16347	NaN	NaN	NaN	NaN	NaN	NaN	NaN	NaN	O95391	O95391	Pre-mRNA-splicing factor SLU7	SLU7
30.3782	30.2901	30.3283	30.3121	30.3496	30.4176	30.4227	30.3067	30.1756	29.9807	30.002	30.2427	0	15957	NaN	NaN	NaN	1270	NaN	NaN	NaN	79	O95394;O95394-4;O95394-3	O95394;O95394-4;O95394-3	Phosphoacetylglucosamine mutase	PGM3
28.3321	28.0255	28.1055	28.015	28.3295	28.3761	28.3516	28.5783	27.9303	27.2549	28.1161	27.8944	0	17474	NaN	NaN	NaN	NaN	NaN	NaN	NaN	NaN	O95396	O95396	Adenylyltransferase and sulfurtransferase MOCS3;Molybdopterin-synthase adenylyltransferase;Molybdopterin-synthase sulfurtransferase	MOCS3
NaN	NaN	NaN	NaN	NaN	NaN	NaN	NaN	NaN	NaN	NaN	NaN	78136	13954	NaN	NaN	NaN	NaN	NaN	NaN	NaN	NaN	O95399;O95399-2	O95399;O95399-2	Urotensin-2	UTS2
29.0448	29.213	29.1793	29.0342	29.0701	28.9984	29.2482	29.2255	29.7418	29.5093	29.5724	29.7686	0	1221	3020	NaN	NaN	NaN	NaN	116	NaN	NaN	O95400	O95400	CD2 antigen cytoplasmic tail-binding protein 2	CD2BP2
NaN	NaN	NaN	NaN	NaN	NaN	NaN	NaN	NaN	NaN	NaN	NaN	1922	12514	NaN	NaN	NaN	NaN	NaN	NaN	NaN	NaN	O95415	O95415	Brain protein I3	BRI3
29.0391	28.7267	28.6712	28.9266	29.0274	28.9443	28.9963	28.6394	28.8959	29.0097	28.7798	28.4067	0	13674	NaN	NaN	NaN	NaN	NaN	NaN	NaN	NaN	O95425-4;O95425-2;O95425;O95425-3	O95425-4;O95425-2;O95425;O95425-3	Supervillin	SVIL
NaN	NaN	NaN	NaN	NaN	NaN	NaN	NaN	NaN	NaN	NaN	NaN	63091	36425	NaN	NaN	NaN	NaN	283	NaN	NaN	NaN	O95429-2;O95429	O95429-2;O95429	BAG family molecular chaperone regulator 4	BAG4
32.5867	32.6023	32.6242	32.7341	33.0346	33.0445	32.96	32.9775	32.4646	32.2317	32.36	32.5402	0	32331	NaN	NaN	204	NaN	284	NaN	NaN	NaN	O95433;O95433-2	O95433;O95433-2	Activator of 90 kDa heat shock protein ATPase homolog 1	AHSA1
30.2655	30.2946	30.1609	30.2824	30.3459	30.2108	30.3076	30.421	29.8166	29.9188	29.8838	29.9589	0	15495	NaN	NaN	NaN	1279	NaN	NaN	NaN	NaN	O95453-2;O95453;O95453-3;O95453-4	O95453-2;O95453;O95453-3;O95453-4	Poly(A)-specific ribonuclease PARN	PARN
31.1227	31.0284	31.0265	31.0019	31.4646	31.345	31.2388	31.1573	30.3879	30.3486	30.1091	30.0907	0	15636	NaN	101	NaN	1280	285	NaN	NaN	NaN	O95456;O95456-2	O95456;O95456-2	Proteasome assembly chaperone 1	PSMG1
NaN	NaN	NaN	NaN	NaN	NaN	NaN	NaN	NaN	NaN	NaN	NaN	0	32331	NaN	NaN	207	NaN	NaN	117	NaN	NaN	O95466-2;O95466;O95466-3	O95466-2;O95466;O95466-3	Formin-like protein 1	FMNL1
25.7152	25.9792	28.9884	25.9951	NaN	24.3414	27.6646	28.0586	26.4142	27.4367	27.4832	27.669	0	25108	3057	NaN	NaN	NaN	NaN	NaN	NaN	NaN	O95470	O95470	Sphingosine-1-phosphate lyase 1	SGPL1
30.0625	29.9898	29.9904	29.9902	29.6248	29.6087	29.6457	29.5171	29.4665	29.6306	29.592	29.6596	2089	18559	NaN	NaN	NaN	NaN	NaN	NaN	NaN	NaN	O95478	O95478	Ribosome biogenesis protein NSA2 homolog	NSA2
27.1879	26.966	24.8258	27.2295	27.1476	27.7022	27.9117	27.1664	29.532	29.0809	29.5609	28.7304	0	32331	NaN	NaN	NaN	NaN	NaN	NaN	NaN	82	O95479	O95479	GDH/6PGL endoplasmic bifunctional protein;Glucose 1-dehydrogenase;6-phosphogluconolactonase	H6PD
30.9599	30.8073	30.8674	30.9885	31.2843	31.0547	31.0962	31.0926	30.4457	30.6841	30.4893	30.2605	0	20882	NaN	NaN	NaN	NaN	NaN	NaN	NaN	NaN	O95486;O95486-2	O95486	Protein transport protein Sec24A	SEC24A
29.9666	29.9673	30.1327	30.0331	29.8476	30.0056	30.0139	29.8939	29.7573	29.3935	29.1844	29.5042	0	22462	NaN	NaN	NaN	1290	NaN	NaN	NaN	NaN	O95487-2;O95487;O95487-3	O95487-2;O95487;O95487-3	Protein transport protein Sec24B	SEC24B
NaN	NaN	NaN	NaN	NaN	NaN	NaN	NaN	NaN	NaN	NaN	NaN	0	31144	NaN	NaN	NaN	NaN	NaN	NaN	NaN	NaN	O95544	O95544	NAD kinase	NADK
NaN	NaN	NaN	NaN	26.9509	26.9632	26.8282	26.9205	NaN	NaN	25.9661	25.6144	18515	10146	NaN	NaN	NaN	NaN	NaN	NaN	NaN	NaN	O95551;O95551-2;O95551-3	O95551;O95551-2;O95551-3	Tyrosyl-DNA phosphodiesterase 2	TDP2
NaN	NaN	NaN	NaN	NaN	NaN	NaN	NaN	NaN	NaN	NaN	NaN	35881	83849	NaN	NaN	NaN	NaN	NaN	NaN	NaN	NaN	O95562	O95562	Vesicle transport protein SFT2B	SFT2D2
NaN	NaN	26.8696	26.8911	NaN	NaN	NaN	NaN	26.1926	26.4914	NaN	NaN	51136	16163	NaN	NaN	NaN	NaN	NaN	NaN	NaN	NaN	O95563	O95563	Mitochondrial pyruvate carrier 2	MPC2
31.2996	31.1542	31.1181	31.0689	31.497	31.628	31.615	31.5131	31.9591	32.0108	31.9679	31.9508	0	28618	NaN	NaN	NaN	NaN	NaN	NaN	NaN	NaN	O95571	O95571	Persulfide dioxygenase ETHE1, mitochondrial	ETHE1
32.3509	32.3597	32.3352	32.436	32.0909	32.0486	31.9823	31.9721	32.557	32.5732	32.5851	32.543	0	32331	NaN	NaN	208	NaN	NaN	NaN	NaN	NaN	O95573	O95573	Long-chain-fatty-acid--CoA ligase 3	ACSL3
30.4617	30.4731	30.2854	30.25	30.7418	30.8958	30.7727	30.6345	28.9894	29.3542	29.1221	28.6128	0	13129	NaN	NaN	NaN	NaN	NaN	NaN	NaN	NaN	O95602	O95602	DNA-directed RNA polymerase I subunit RPA1	POLR1A
28.2845	29.0826	29.0656	29.1678	28.2604	28.2115	28.2669	28.4191	27.4057	27.3611	27.4713	25.7363	22428	24098	NaN	NaN	NaN	NaN	NaN	NaN	NaN	NaN	O95613-2;O95613	O95613-2;O95613	Pericentrin	PCNT
27.4534	27.217	27.344	27.4571	26.964	27.2016	26.8472	27.176	27.3095	27.4551	27.2564	27.6852	50142	54906	NaN	NaN	NaN	NaN	NaN	NaN	NaN	NaN	O95619	O95619	YEATS domain-containing protein 4	YEATS4
26.8962	26.8829	26.9232	26.8943	26.2805	26.3918	26.2776	26.1228	26.3464	26.8143	26.5034	26.6996	34518	67627	NaN	NaN	NaN	NaN	NaN	NaN	NaN	NaN	O95625	O95625	Zinc finger and BTB domain-containing protein 11	ZBTB11
26.8822	26.9095	26.3192	26.7041	26.5733	26.7494	26.9257	26.7247	26.4116	26.7226	26.6703	26.0743	19402	13189	3124	NaN	NaN	NaN	NaN	NaN	NaN	NaN	O95628-8;O95628-4;O95628-9;O95628-10;O95628-5;O95628-3;O95628-2;O95628;O95628-7;O95628-6	O95628-8;O95628-4;O95628-9;O95628-10;O95628-5;O95628-3;O95628-2;O95628;O95628-7;O95628-6	CCR4-NOT transcription complex subunit 4	CNOT4
29.9017	29.8273	29.7651	29.771	29.9017	29.9197	29.9609	29.9138	29.2382	29.4527	29.2682	29.4234	0	42087	NaN	NaN	NaN	NaN	NaN	NaN	NaN	NaN	O95630;O95630-2	O95630;O95630-2	STAM-binding protein	STAMBP
NaN	NaN	NaN	NaN	NaN	NaN	NaN	NaN	NaN	NaN	NaN	26.0454	1377	28881	NaN	NaN	NaN	NaN	NaN	NaN	NaN	NaN	O95633-2;O95633	O95633-2;O95633	Follistatin-related protein 3	FSTL3
29.1947	28.7682	28.7427	28.7717	28.6972	28.7867	28.7429	28.7834	28.0181	28.0138	28.2347	28.0294	0	27915	NaN	NaN	NaN	NaN	NaN	NaN	NaN	NaN	O95639-3;O95639-2;O95639;A6NMK7	O95639-3;O95639-2;O95639	Cleavage and polyadenylation specificity factor subunit 4	CPSF4
27.535	27.4569	26.9608	27.3109	28.6018	28.5835	28.0512	28.1187	28.3685	28.3541	28.3848	28.4045	0	55316	NaN	NaN	209	1311	NaN	NaN	NaN	NaN	O95671;O95671-2;O95671-3	O95671;O95671-2;O95671-3	N-acetylserotonin O-methyltransferase-like protein	ASMTL
27.5603	27.9487	27.451	27.9028	27.6521	27.0305	27.409	27.1107	28.5337	28.2668	28.4391	28.2961	0	76537	NaN	NaN	NaN	NaN	NaN	NaN	NaN	NaN	O95674	O95674	Phosphatidate cytidylyltransferase 2	CDS2
NaN	NaN	NaN	NaN	NaN	NaN	NaN	NaN	NaN	NaN	29.0183	NaN	35619	79555	3156	NaN	NaN	NaN	NaN	NaN	NaN	NaN	O95677-5;O95677-2;O95677-4;O95677;O95677-3	O95677-5;O95677-2;O95677-4;O95677;O95677-3	Eyes absent homolog 4	EYA4
28.1122	28.4966	28.5271	28.0986	28.5272	28.4234	28.5154	28.6578	27.9333	28.2307	27.8088	28.1902	0	32331	NaN	NaN	NaN	NaN	NaN	NaN	NaN	NaN	O95684-2;O95684;O95684-3	O95684-2;O95684	FGFR1 oncogene partner	FGFR1OP
NaN	NaN	NaN	NaN	NaN	NaN	NaN	NaN	NaN	NaN	NaN	NaN	35613	79438	NaN	NaN	NaN	NaN	NaN	NaN	NaN	NaN	O95685	O95685	Protein phosphatase 1 regulatory subunit 3D	PPP1R3D
NaN	NaN	NaN	NaN	NaN	NaN	NaN	NaN	NaN	NaN	NaN	NaN	50302	55735	3160	NaN	NaN	NaN	NaN	NaN	NaN	NaN	O95707	O95707	Ribonuclease P protein subunit p29	POP4
NaN	NaN	NaN	NaN	NaN	NaN	NaN	NaN	NaN	NaN	NaN	NaN	0	27873	NaN	NaN	NaN	NaN	NaN	NaN	NaN	NaN	O95714;Q9BVR0	O95714	E3 ubiquitin-protein ligase HERC2	HERC2
NaN	NaN	NaN	NaN	NaN	NaN	NaN	NaN	NaN	NaN	NaN	NaN	21039	19249	NaN	NaN	NaN	NaN	NaN	NaN	NaN	NaN	O95716	O95716	Ras-related protein Rab-3D	RAB3D
28.3115	28.1318	28.1648	28.1966	28.412	28.0713	28.2239	27.6502	28.8072	28.6168	28.3595	28.4317	0	15389	NaN	NaN	NaN	1316	NaN	NaN	NaN	NaN	O95721	O95721	Synaptosomal-associated protein 29	SNAP29
31.8036	31.6715	31.6348	31.7229	32.1846	32.2964	32.1732	32.1757	31.1544	31.3912	31.393	31.4195	0	32331	NaN	NaN	NaN	NaN	NaN	NaN	NaN	NaN	O95747	O95747	Serine/threonine-protein kinase OSR1	OXSR1
27.4777	27.7295	27.6186	27.5477	27.7334	27.9272	27.8348	28.0738	27.672	26.4694	26.5694	26.3647	0	2334	NaN	NaN	NaN	NaN	NaN	NaN	NaN	NaN	O95749;O95749-2	O95749;O95749-2	Geranylgeranyl pyrophosphate synthase	GGPS1
28.7998	29.0006	28.7523	28.9041	29.2564	29.2758	29.1755	29.2048	28.9626	29.1195	29.0527	29.0094	0	98657	NaN	102	NaN	NaN	NaN	NaN	NaN	NaN	O95757	O95757	Heat shock 70 kDa protein 4L	HSPA4L
29.3677	29.4283	29.5116	29.345	29.3582	29.4748	29.5286	29.4959	29.3528	28.9558	28.8312	29.2645	0	17716	NaN	NaN	NaN	NaN	NaN	NaN	NaN	NaN	O95758-1;O95758-6;O95758;O95758-5;O95758-4;O95758-2;O95758-7	O95758-1;O95758-6;O95758;O95758-5;O95758-4;O95758-2;O95758-7	Polypyrimidine tract-binding protein 3	PTBP3
NaN	NaN	NaN	NaN	NaN	NaN	NaN	NaN	NaN	NaN	NaN	NaN	0	36665	NaN	NaN	NaN	NaN	NaN	NaN	NaN	NaN	O95759;O95759-2	O95759;O95759-2	TBC1 domain family member 8	TBC1D8
30.4103	30.3052	30.2658	30.2451	30.5891	30.7889	30.5077	30.6442	31.014	31.01	30.9203	30.9773	0	29206	NaN	NaN	NaN	NaN	NaN	NaN	NaN	NaN	O95777	O95777	U6 snRNA-associated Sm-like protein LSm8	LSM8
32.5059	32.5048	32.4272	32.3983	32.7073	32.7315	32.6039	32.6943	31.9977	32.0331	31.9768	31.9058	0	32331	NaN	NaN	NaN	NaN	NaN	NaN	NaN	NaN	O95782-2;O95782	O95782-2;O95782	AP-2 complex subunit alpha-1	AP2A1
27.2254	27.3924	27.2424	27.3752	27.4554	27.6065	27.6521	27.6432	27.2146	27.5456	27.4526	27.4668	18847	11188	NaN	NaN	NaN	NaN	NaN	NaN	NaN	NaN	O95785-3;O95785-4	O95785-3;O95785-4	Protein Wiz	WIZ
NaN	NaN	NaN	NaN	NaN	NaN	NaN	NaN	NaN	NaN	NaN	NaN	0	82609	NaN	NaN	NaN	NaN	NaN	NaN	NaN	NaN	O95786;O95786-2	O95786;O95786-2	Probable ATP-dependent RNA helicase DDX58	DDX58
31.781	31.8333	31.8431	31.7073	31.807	31.9642	31.8427	31.8478	31.315	31.4271	31.36	31.2633	0	24158	NaN	NaN	NaN	NaN	NaN	NaN	NaN	NaN	O95793-2;O95793	O95793-2;O95793	Double-stranded RNA-binding protein Staufen homolog 1	STAU1
27.6466	28.1516	28.0703	28.2216	28.5454	28.3091	28.1978	28.4484	28.6402	28.5434	28.6083	28.3297	0	5145	NaN	NaN	NaN	NaN	NaN	NaN	NaN	NaN	O95801	O95801	Tetratricopeptide repeat protein 4	TTC4
NaN	NaN	NaN	NaN	NaN	NaN	NaN	NaN	NaN	NaN	NaN	NaN	27941	2108	NaN	NaN	NaN	NaN	NaN	NaN	NaN	NaN	O95807	O95807	Transmembrane protein 50A	TMEM50A
31.1662	31.2234	31.0904	31.0523	31.2784	31.4035	31.2988	31.3711	30.7919	30.7354	30.7625	30.713	0	32331	NaN	NaN	NaN	NaN	NaN	NaN	NaN	NaN	O95816	O95816	BAG family molecular chaperone regulator 2	BAG2
32.4738	32.3957	32.4963	32.4656	32.6871	32.7799	32.6727	32.7702	32.6085	32.6195	32.5999	32.6541	0	32331	NaN	NaN	NaN	NaN	NaN	NaN	NaN	NaN	O95817	O95817	BAG family molecular chaperone regulator 3	BAG3
30.3663	30.5195	30.3744	30.2181	30.1176	30.2048	30.2994	30.1071	29.8675	29.9932	29.9463	30.0225	0	97726	3250	NaN	NaN	NaN	NaN	NaN	NaN	NaN	O95819;O95819-3;O95819-4;O95819-2;O95819-5	O95819;O95819-3;O95819-4;O95819-2;O95819-5	Mitogen-activated protein kinase kinase kinase kinase 4	MAP4K4
NaN	NaN	NaN	NaN	NaN	NaN	NaN	NaN	NaN	NaN	NaN	NaN	19627	1384	NaN	NaN	NaN	NaN	NaN	NaN	NaN	NaN	O95822;O95822-2	O95822;O95822-2	Malonyl-CoA decarboxylase, mitochondrial	MLYCD
27.9539	27.3246	27.4589	27.3403	27.9937	27.7397	27.9302	27.6907	27.8574	28.1256	27.852	28.2918	0	23325	NaN	NaN	NaN	NaN	NaN	NaN	NaN	NaN	O95825;O95825-2	O95825;O95825-2	Quinone oxidoreductase-like protein 1	CRYZL1
31.5233	31.5533	31.4738	31.497	31.3883	31.3361	31.6266	31.3466	32.2964	32.077	32.3296	32.1377	0	32331	NaN	NaN	NaN	NaN	308	NaN	93	84	O95831;O95831-3;O95831-4;O95831-6;O95831-2;O95831-5	O95831;O95831-3;O95831-4;O95831-6	Apoptosis-inducing factor 1, mitochondrial	AIFM1
29.9245	29.6046	29.5941	29.6932	30.0285	30.0157	29.9327	30.0995	29.77	29.9365	29.7639	29.7002	0	80942	NaN	NaN	NaN	1354	NaN	NaN	NaN	NaN	O95834;O95834-2;Q05BV3-4	O95834;O95834-2	Echinoderm microtubule-associated protein-like 2	EML2
NaN	26.1377	26.7174	NaN	NaN	NaN	NaN	NaN	26.5374	26.4282	NaN	NaN	35008	73263	NaN	NaN	NaN	NaN	NaN	NaN	NaN	NaN	O95857	O95857	Tetraspanin-13	TSPAN13
31.2995	31.2739	31.2653	31.2739	31.5225	31.5205	31.4972	31.528	31.28	31.2981	31.2655	31.0772	0	15272	NaN	NaN	NaN	NaN	NaN	118	NaN	NaN	O95861;O95861-4;O95861-2	O95861;O95861-4;O95861-2	3(2),5-bisphosphate nucleotidase 1	BPNT1
NaN	NaN	NaN	NaN	NaN	NaN	NaN	NaN	NaN	NaN	NaN	NaN	18464	99355	NaN	NaN	NaN	NaN	NaN	NaN	NaN	NaN	O95864;O95864-3;O95864-4;O95864-2	O95864;O95864-3;O95864-4;O95864-2	Fatty acid desaturase 2	FADS2
28.5699	28.797	28.3383	28.9173	28.9518	28.9694	28.9572	29.1291	29.2083	29.0406	29.1045	28.9171	0	12206	NaN	NaN	NaN	1358	NaN	NaN	NaN	85	O95865	O95865	N(G),N(G)-dimethylarginine dimethylaminohydrolase 2	DDAH2
NaN	NaN	NaN	NaN	NaN	NaN	NaN	NaN	NaN	NaN	NaN	NaN	0	74017	NaN	NaN	NaN	NaN	NaN	NaN	NaN	NaN	O95870;O95870-2	O95870;O95870-2	Abhydrolase domain-containing protein 16A	ABHD16A
NaN	NaN	NaN	NaN	NaN	NaN	NaN	NaN	NaN	NaN	NaN	NaN	18222	92261	NaN	NaN	NaN	NaN	NaN	NaN	NaN	NaN	O95873	O95873	Uncharacterized protein C6orf47	C6orf47
31.7876	31.3568	31.5545	31.405	31.6393	31.322	31.3536	31.0553	32.3791	32.4338	32.4552	32.4083	0	2823	NaN	NaN	213	NaN	NaN	NaN	NaN	NaN	O95881	O95881	Thioredoxin domain-containing protein 12	TXNDC12
26.5835	NaN	NaN	NaN	26.4867	27.6771	NaN	NaN	27.2065	27.0726	26.915	27.0158	27921	20953	NaN	NaN	NaN	NaN	NaN	NaN	NaN	NaN	O95900;O95900-2	O95900;O95900-2	Probable tRNA pseudouridine synthase 2	TRUB2
28.2411	28.5707	28.2439	28.6068	28.2338	28.4165	28.1988	28.1652	27.4832	27.0995	27.505	27.369	0	21633	NaN	NaN	NaN	NaN	NaN	NaN	NaN	NaN	O95905;O95905-3;O95905-2	O95905;O95905-3;O95905-2	Protein SGT1	ECD
27.4164	27.7864	27.4377	27.3908	26.5656	27.0663	26.7121	27.0979	26.9455	27.0068	27.2936	27.2944	0	81362	NaN	NaN	NaN	NaN	NaN	NaN	NaN	NaN	O95926;O95926-2	O95926;O95926-2	Pre-mRNA-splicing factor SYF2	SYF2
NaN	NaN	NaN	NaN	NaN	NaN	NaN	NaN	NaN	NaN	NaN	NaN	8215	13709	NaN	NaN	NaN	1362	NaN	NaN	NaN	NaN	O95932-2;O95932	O95932-2;O95932	Protein-glutamine gamma-glutamyltransferase 6	TGM6
NaN	NaN	NaN	NaN	NaN	NaN	NaN	NaN	NaN	NaN	NaN	NaN	4023	17863	NaN	NaN	NaN	NaN	NaN	NaN	NaN	NaN	O95976	O95976	Immunoglobulin superfamily member 6	IGSF6
29.4773	29.6535	29.7539	29.5468	29.7137	29.0344	29.5751	29.2404	29.4044	29.4751	29.2464	29.5524	0	1373	NaN	NaN	NaN	NaN	NaN	NaN	NaN	NaN	O95983;O95983-2	O95983;O95983-2	Methyl-CpG-binding domain protein 3	MBD3
27.2545	27.4609	NaN	NaN	28.1087	28.3709	28.1044	28.1717	28.0857	27.4479	27.818	27.7268	0	38817	NaN	NaN	NaN	NaN	NaN	NaN	NaN	NaN	O95989	O95989	Diphosphoinositol polyphosphate phosphohydrolase 1	NUDT3
28.015	28.4449	27.9011	27.946	28.1533	27.501	27.5361	27.8997	28.041	27.962	27.6134	27.8313	0	23425	3310	NaN	NaN	1367	310	NaN	NaN	NaN	O95999	O95999	B-cell lymphoma/leukemia 10	BCL10
29.0711	29.4366	29.2707	29.4822	29.4682	29.1601	29.4724	29.6899	30.1506	30.334	30.1872	30.1341	0	12952	NaN	NaN	NaN	1368	NaN	NaN	NaN	NaN	O96000;O96000-2	O96000;O96000-2	NADH dehydrogenase [ubiquinone] 1 beta subcomplex subunit 10	NDUFB10
28.8465	28.6333	28.5599	28.8464	27.8939	27.8264	28.0841	27.7268	29.2144	29.3801	29.2684	29.0601	0	50288	3314	NaN	216	1369	NaN	NaN	NaN	NaN	O96005;O96005-4;O96005-3	O96005;O96005-4;O96005-3	Cleft lip and palate transmembrane protein 1	CLPTM1
28.4756	28.5947	28.3957	28.3678	29.0341	28.9372	28.68	28.9419	28.4927	28.3373	28.2988	28.4912	0	3311	NaN	NaN	NaN	NaN	NaN	NaN	NaN	NaN	O96007	O96007	Molybdopterin synthase catalytic subunit	MOCS2
30.5787	30.3346	30.4646	30.4902	30.9367	31.3938	30.6303	31.4589	31.5879	31.4427	31.1457	31.775	0	32331	NaN	NaN	NaN	NaN	NaN	NaN	NaN	NaN	O96008;O96008-2	O96008;O96008-2	Mitochondrial import receptor subunit TOM40 homolog	TOMM40
28.167	27.7377	27.5414	27.4223	27.1396	27.003	27.6104	26.6505	27.6903	27.8096	28.0411	27.3979	2064	17644	NaN	NaN	NaN	NaN	NaN	NaN	NaN	NaN	O96011;O96011-2	O96011;O96011-2	Peroxisomal membrane protein 11B	PEX11B
29.7095	29.686	29.5448	29.6411	29.6876	29.6887	29.5493	29.5508	29.5237	29.4938	29.4507	29.4853	0	11262	NaN	NaN	NaN	NaN	NaN	NaN	NaN	NaN	O96013;O96013-2;O96013-4;O96013-3;Q9P286	O96013;O96013-2;O96013-4;O96013-3	Serine/threonine-protein kinase PAK 4	PAK4
NaN	NaN	NaN	NaN	NaN	NaN	NaN	NaN	NaN	NaN	NaN	NaN	62093	32515	NaN	NaN	NaN	NaN	NaN	NaN	NaN	NaN	O96017;O96017-9;O96017-8;O96017-13;O96017-7;O96017-4;O96017-12;O96017-6;O96017-5;O96017-2	O96017;O96017-9;O96017-8;O96017-13;O96017-7;O96017-4;O96017-12	Serine/threonine-protein kinase Chk2	CHEK2
31.4858	31.294	31.2833	31.4495	31.7695	31.7513	31.6129	31.6683	31.9772	31.9735	31.964	32.0341	0	32331	NaN	NaN	NaN	NaN	NaN	NaN	NaN	87	O96019;O96019-2	O96019;O96019-2	Actin-like protein 6A	ACTL6A
29.5527	29.7154	29.8633	29.7201	29.2351	29.0246	29.2071	29.3986	29.087	29.0603	28.6471	28.7821	0	74545	NaN	NaN	217	NaN	NaN	NaN	NaN	NaN	O96028;O96028-5;O96028-6;O96028-2;O96028-4;O96028-7	O96028;O96028-5	Histone-lysine N-methyltransferase NSD2	WHSC1
27.7422	27.6429	27.7389	27.4191	28.2902	28.1454	28.1579	28.232	27.9357	27.8391	27.5544	27.2437	18369	96114	3357	NaN	NaN	NaN	NaN	NaN	NaN	NaN	O96033	O96033	Molybdopterin synthase sulfur carrier subunit	MOCS2
28.9961	29.0506	29.0525	28.7417	28.6725	28.6827	28.6742	28.3792	29.6429	29.9524	29.5564	29.3965	0	68044	NaN	NaN	NaN	1384	NaN	NaN	NaN	NaN	P00167-2;P00167;P00167-3	P00167-2;P00167;P00167-3	Cytochrome b5	CYB5A
36.3858	36.4773	36.5513	36.4579	36.7888	36.8119	36.9141	36.9103	36.2466	36.1716	36.0088	36.1155	0	32331	NaN	NaN	NaN	NaN	NaN	NaN	NaN	88	P00338;P00338-3;P00338-4;P00338-5;P00338-2;P07864	P00338;P00338-3;P00338-4;P00338-5;P00338-2	L-lactate dehydrogenase A chain	LDHA
NaN	NaN	NaN	NaN	NaN	NaN	NaN	NaN	NaN	NaN	NaN	NaN	0	27858	NaN	NaN	NaN	NaN	NaN	NaN	NaN	NaN	P00352	P00352	Retinal dehydrogenase 1	ALDH1A1
32.855	32.6471	32.5937	32.6668	33.0811	33.0612	33.0487	33.0223	34.0752	34.0298	34.1042	34.0842	0	32331	NaN	111	226	NaN	314	NaN	NaN	NaN	P00367;P00367-3;P00367-2;P49448	P00367;P00367-3;P00367-2;P49448	Glutamate dehydrogenase 1, mitochondrial;Glutamate dehydrogenase 2, mitochondrial	GLUD1;GLUD2
28.6718	29.1504	28.9488	29.2335	29.8698	29.8372	29.7637	29.6839	29.8814	29.8449	29.6303	29.7637	0	11591	3371	NaN	NaN	NaN	NaN	NaN	NaN	NaN	P00374;P00374-2;Q86XF0	P00374;P00374-2	Dihydrofolate reductase	DHFR
32.0513	32.0626	32.0674	32.1134	31.9811	31.9102	32.0389	31.9125	31.9837	31.9677	31.985	31.9914	0	32331	NaN	NaN	NaN	NaN	315	NaN	NaN	NaN	P00387-2;P00387;P00387-3	P00387-2;P00387;P00387-3	NADH-cytochrome b5 reductase 3;NADH-cytochrome b5 reductase 3 membrane-bound form;NADH-cytochrome b5 reductase 3 soluble form	CYB5R3
31.6121	31.5737	31.3081	31.5725	32.0649	32.0261	32.0091	32.0439	32.1734	32.0921	32.1205	32.091	0	32331	NaN	NaN	NaN	NaN	NaN	NaN	NaN	NaN	P00390-2;P00390;P00390-3;P00390-4;P00390-5	P00390-2;P00390;P00390-3;P00390-4;P00390-5	Glutathione reductase, mitochondrial	GSR
NaN	NaN	NaN	NaN	NaN	NaN	NaN	NaN	NaN	NaN	NaN	NaN	19539	13598	3383	NaN	NaN	NaN	NaN	NaN	NaN	NaN	P00395	P00395	Cytochrome c oxidase subunit 1	MT-CO1
31.3598	31.5044	31.5717	31.4379	31.0705	30.7311	30.5865	30.7506	31.586	31.4801	31.6326	31.37	0	13944	NaN	NaN	NaN	NaN	318	NaN	NaN	NaN	P00403	P00403	Cytochrome c oxidase subunit 2	MT-CO2
NaN	26.9151	27.1125	27.2896	28.012	27.8083	28.2148	28.1744	28.0253	28.0824	28.1457	28.1201	18643	10448	NaN	NaN	NaN	NaN	NaN	NaN	NaN	NaN	P00414	P00414	Cytochrome c oxidase subunit 3	MT-CO3
33.4675	33.9298	33.9747	33.9743	34.1884	34.4399	34.5737	34.517	34.2526	34.2837	34.2561	34.2637	0	32331	NaN	NaN	NaN	NaN	NaN	NaN	NaN	NaN	P00441	P00441	Superoxide dismutase [Cu-Zn]	SOD1
NaN	NaN	NaN	NaN	NaN	NaN	NaN	NaN	NaN	NaN	NaN	NaN	0	32331	NaN	NaN	227	NaN	319	128	NaN	89	P00488	P00488	Coagulation factor XIII A chain	F13A1
31.9702	32.135	32.0505	32.1043	33.0237	33.0121	33.0137	33.0373	32.6522	32.653	32.7053	32.5244	0	32331	NaN	NaN	NaN	NaN	NaN	NaN	NaN	90	P00491	P00491	Purine nucleoside phosphorylase	PNP
31.876	31.8228	31.9183	31.8644	32.3777	32.4354	32.3782	32.4475	31.7	31.8471	31.9091	31.8044	0	32331	NaN	NaN	NaN	NaN	NaN	NaN	NaN	NaN	P00492;Q9NRG1-2;Q9NRG1	P00492	Hypoxanthine-guanine phosphoribosyltransferase	HPRT1
31.3705	31.2692	31.2807	31.1036	31.028	31.0245	31.0174	31.1027	32.5349	32.6642	32.5671	32.7336	0	32331	NaN	NaN	NaN	NaN	NaN	NaN	NaN	NaN	P00505;P00505-2	P00505;P00505-2	Aspartate aminotransferase, mitochondrial	GOT2
28.5981	28.3585	28.3337	28.2557	28.3437	28.5098	28.3934	28.4394	28.5352	28.7564	28.4716	28.3243	0	39535	NaN	NaN	NaN	NaN	NaN	NaN	NaN	NaN	P00533;P00533-4;P00533-3;P00533-2;Q15303-4;Q15303-3;Q15303-2;Q15303	P00533;P00533-4;P00533-3;P00533-2	Epidermal growth factor receptor	EGFR
36.7859	36.7332	36.7484	36.7645	37.1984	37.1756	37.256	37.1957	36.5815	36.6383	36.5791	36.6457	0	32331	NaN	NaN	NaN	NaN	NaN	NaN	NaN	91	P00558;P00558-2	P00558;P00558-2	Phosphoglycerate kinase 1	PGK1
30.9061	31.0467	30.9408	31.1288	31.2787	31.3794	31.2563	31.2344	30.9551	30.8095	31.0776	31.093	0	22341	3428	NaN	NaN	NaN	NaN	NaN	NaN	NaN	P00568;Q9Y6K8-2	P00568	Adenylate kinase isoenzyme 1	AK1
NaN	NaN	NaN	NaN	NaN	NaN	NaN	NaN	NaN	NaN	NaN	NaN	35131	74259	NaN	NaN	NaN	NaN	NaN	NaN	NaN	NaN	P00734;CON__P00735	P00734	Prothrombin;Activation peptide fragment 1;Activation peptide fragment 2;Thrombin light chain;Thrombin heavy chain	F2
NaN	NaN	NaN	NaN	NaN	NaN	NaN	NaN	NaN	NaN	NaN	NaN	0	6144	NaN	NaN	233	1462	NaN	NaN	NaN	NaN	P00738;P00738-2	P00738;P00738-2	Haptoglobin;Haptoglobin alpha chain;Haptoglobin beta chain	HP
NaN	NaN	NaN	NaN	NaN	NaN	NaN	NaN	NaN	NaN	NaN	NaN	88852	13404	NaN	NaN	NaN	NaN	NaN	NaN	NaN	NaN	P00739;P00739-2	P00739;P00739-2	Haptoglobin-related protein	HPR
NaN	NaN	NaN	NaN	NaN	NaN	NaN	NaN	NaN	NaN	NaN	NaN	0	30363	NaN	NaN	NaN	1464	NaN	NaN	NaN	NaN	P00747;CON__P06868;P08519	P00747	Plasminogen;Plasmin heavy chain A;Activation peptide;Angiostatin;Plasmin heavy chain A, short form;Plasmin light chain B	PLG
NaN	NaN	NaN	NaN	NaN	NaN	NaN	NaN	NaN	NaN	NaN	NaN	34066	6206	NaN	NaN	NaN	NaN	NaN	NaN	NaN	NaN	P00749-2;P00749	P00749-2;P00749	Urokinase-type plasminogen activator;Urokinase-type plasminogen activator long chain A;Urokinase-type plasminogen activator short chain A;Urokinase-type plasminogen activator chain B	PLAU
NaN	NaN	NaN	NaN	NaN	NaN	NaN	NaN	NaN	NaN	NaN	NaN	40305	18091	NaN	NaN	NaN	NaN	NaN	NaN	NaN	NaN	P00750-3;P00750;P00750-2;P00750-4	P00750-3;P00750;P00750-2	Tissue-type plasminogen activator;Tissue-type plasminogen activator chain A;Tissue-type plasminogen activator chain B	PLAT
NaN	NaN	NaN	NaN	NaN	NaN	NaN	NaN	NaN	NaN	NaN	NaN	41607	17687	NaN	NaN	NaN	NaN	NaN	NaN	NaN	NaN	P00751;P00751-2	P00751;P00751-2	Complement factor B;Complement factor B Ba fragment;Complement factor B Bb fragment	CFB
NaN	NaN	NaN	NaN	NaN	26.0415	NaN	NaN	NaN	25.3964	25.9413	25.91	0	23271	NaN	NaN	NaN	NaN	NaN	NaN	NaN	NaN	P00813	P00813	Adenosine deaminase	ADA
NaN	NaN	NaN	NaN	NaN	NaN	NaN	NaN	NaN	NaN	NaN	NaN	25358	23606	NaN	NaN	NaN	NaN	NaN	NaN	NaN	NaN	P00846	P00846	ATP synthase subunit a	MT-ATP6
NaN	NaN	NaN	NaN	NaN	NaN	NaN	NaN	NaN	NaN	NaN	NaN	21059	25463	NaN	NaN	NaN	NaN	NaN	NaN	NaN	NaN	P00915	P00915	Carbonic anhydrase 1	CA1
NaN	NaN	NaN	NaN	NaN	NaN	NaN	NaN	NaN	NaN	NaN	NaN	0	32331	NaN	NaN	236	1467	NaN	132	NaN	NaN	P00918	P00918	Carbonic anhydrase 2	CA2
NaN	NaN	NaN	NaN	NaN	NaN	NaN	NaN	NaN	NaN	NaN	NaN	0	37186	NaN	NaN	NaN	1468	NaN	NaN	NaN	NaN	P00973;P00973-4;P00973-3	P00973;P00973-4;P00973-3	2-5-oligoadenylate synthase 1	OAS1
NaN	NaN	NaN	NaN	NaN	NaN	NaN	NaN	NaN	NaN	NaN	NaN	0	20338	NaN	NaN	NaN	1468	NaN	NaN	NaN	NaN	P00973-2	P00973-2	2-5-oligoadenylate synthase 1	OAS1
NaN	NaN	NaN	NaN	NaN	NaN	NaN	NaN	NaN	NaN	NaN	NaN	0	27671	3495	NaN	NaN	NaN	NaN	NaN	NaN	NaN	P01009;P01009-2;P01009-3;P20848	P01009;P01009-2;P01009-3	Alpha-1-antitrypsin;Short peptide from AAT	SERPINA1
27.401	27.2715	27.0479	27.2108	26.5776	26.5753	26.5141	26.5988	29.4832	29.1625	29.0018	28.998	35984	84535	NaN	NaN	NaN	NaN	NaN	NaN	NaN	NaN	P01011;P01011-2	P01011	Alpha-1-antichymotrypsin;Alpha-1-antichymotrypsin His-Pro-less	SERPINA3
NaN	NaN	NaN	NaN	NaN	NaN	NaN	NaN	NaN	NaN	NaN	NaN	44343	17307	NaN	NaN	NaN	NaN	NaN	NaN	NaN	NaN	P01019	P01019	Angiotensinogen;Angiotensin-1;Angiotensin-2;Angiotensin-3;Angiotensin-4;Angiotensin 1-9;Angiotensin 1-7;Angiotensin 1-5;Angiotensin 1-4	AGT
NaN	NaN	NaN	NaN	NaN	NaN	NaN	NaN	NaN	NaN	NaN	NaN	0	32331	NaN	NaN	237	NaN	NaN	NaN	NaN	92	P01023;P20742	P01023	Alpha-2-macroglobulin	A2M
NaN	NaN	NaN	NaN	NaN	NaN	NaN	NaN	NaN	NaN	NaN	NaN	0	32331	NaN	NaN	NaN	NaN	NaN	NaN	NaN	93	P01024	P01024	Complement C3;Complement C3 beta chain;C3-beta-c;Complement C3 alpha chain;C3a anaphylatoxin;Acylation stimulating protein;Complement C3b alpha chain;Complement C3c alpha chain fragment 1;Complement C3dg fragment;Complement C3g fragment;Complement C3d fragment;Complement C3f fragment;Complement C3c alpha chain fragment 2	C3
27.6559	NaN	NaN	NaN	NaN	NaN	NaN	NaN	27.6195	28.0508	28.1023	28.2125	18706	10669	NaN	NaN	NaN	1478	NaN	NaN	NaN	NaN	P01033	P01033	Metalloproteinase inhibitor 1	TIMP1
26.2131	26.3829	NaN	26.2774	26.3215	26.0227	26.212	NaN	29.0151	29.0599	28.5565	28.795	207	17894	NaN	NaN	NaN	1479	NaN	NaN	NaN	NaN	P01034	P01034	Cystatin-C	CST3
NaN	NaN	NaN	NaN	NaN	NaN	NaN	NaN	27.1992	27.0327	27.0118	NaN	18403	96691	NaN	NaN	NaN	NaN	NaN	NaN	NaN	NaN	P01040	P01040	Cystatin-A;Cystatin-A, N-terminally processed	CSTA
NaN	NaN	NaN	NaN	NaN	NaN	NaN	NaN	NaN	NaN	NaN	NaN	1843	97637	NaN	NaN	NaN	NaN	NaN	NaN	NaN	NaN	P01042-2;P01042;P01042-3	P01042-2;P01042;P01042-3	Kininogen-1;Kininogen-1 heavy chain;T-kinin;Bradykinin;Lysyl-bradykinin;Kininogen-1 light chain;Low molecular weight growth-promoting factor	KNG1
NaN	NaN	NaN	NaN	NaN	NaN	NaN	NaN	NaN	NaN	NaN	NaN	34728	69819	NaN	NaN	NaN	NaN	NaN	NaN	NaN	NaN	P01100-2;P01100;P01100-3	P01100-2;P01100;P01100-3	Proto-oncogene c-Fos	FOS
28.9299	29.2786	29.4005	29.0937	28.9547	29.1277	29.1359	29.1636	29.2695	29.3311	29.209	29.2767	0	94406	3537	NaN	NaN	NaN	NaN	NaN	NaN	NaN	P01111	P01111	GTPase NRas	NRAS
27.0979	27.0265	27.2224	26.5983	26.8716	26.4152	NaN	27.099	27.4158	27.3446	27.2576	27.6386	0	27061	3538	NaN	NaN	1480	NaN	NaN	NaN	NaN	P01116-2	P01116-2	GTPase KRas;GTPase KRas, N-terminally processed	KRAS
28.2052	28.3776	28.4296	28.0408	27.8349	27.8893	27.7255	27.7046	28.0963	28.1043	28.1892	28.159	0	35819	NaN	NaN	NaN	NaN	NaN	NaN	NaN	NaN	P01130-3;P01130;P01130-4;P01130-5;P01130-2;P01130-6	P01130-3;P01130;P01130-4;P01130-5;P01130-2;P01130-6	Low-density lipoprotein receptor	LDLR
NaN	26.4013	26.3641	26.4919	26.1401	26.0441	26.4488	26.3134	26.1135	NaN	26.4001	26.6112	50352	56253	NaN	NaN	NaN	NaN	NaN	NaN	NaN	NaN	P01135-2;P01135;P01135-3;P01135-5;P01135-4	P01135-2;P01135;P01135-3;P01135-5;P01135-4	Protransforming growth factor alpha;Transforming growth factor alpha	TGFA
NaN	NaN	NaN	NaN	NaN	NaN	NaN	NaN	NaN	NaN	NaN	NaN	0	65636	NaN	NaN	NaN	NaN	NaN	NaN	NaN	NaN	P01137	P01137	Transforming growth factor beta-1;Latency-associated peptide	TGFB1
NaN	NaN	NaN	NaN	NaN	NaN	NaN	NaN	NaN	NaN	NaN	NaN	0	45066	NaN	NaN	NaN	NaN	NaN	NaN	NaN	NaN	P01583	P01583	Interleukin-1 alpha	IL1A
NaN	NaN	NaN	NaN	NaN	NaN	NaN	NaN	NaN	NaN	NaN	NaN	0	15419	NaN	115	NaN	NaN	NaN	NaN	NaN	NaN	P01584	P01584	Interleukin-1 beta	IL1B
NaN	NaN	NaN	NaN	NaN	NaN	NaN	NaN	NaN	NaN	NaN	NaN	0	32331	NaN	NaN	NaN	NaN	NaN	NaN	NaN	NaN	P01833	P01833	Polymeric immunoglobulin receptor;Secretory component	PIGR
NaN	NaN	NaN	NaN	NaN	NaN	NaN	NaN	NaN	NaN	NaN	NaN	0	25234	NaN	NaN	NaN	NaN	NaN	NaN	NaN	NaN	P01834	P01834	Ig kappa chain C region	IGKC
NaN	NaN	NaN	NaN	NaN	NaN	NaN	NaN	NaN	NaN	NaN	NaN	0	64567	NaN	NaN	NaN	NaN	NaN	NaN	NaN	NaN	P01857	P01857	Ig gamma-1 chain C region	IGHG1
NaN	NaN	NaN	NaN	NaN	NaN	NaN	NaN	NaN	NaN	NaN	NaN	35997	85302	NaN	NaN	NaN	NaN	NaN	NaN	NaN	NaN	P01859	P01859	Ig gamma-2 chain C region	IGHG2
NaN	NaN	NaN	NaN	NaN	NaN	NaN	NaN	NaN	NaN	NaN	NaN	36232	88194	NaN	NaN	NaN	NaN	NaN	NaN	NaN	NaN	P01860	P01860	Ig gamma-3 chain C region	IGHG3
NaN	NaN	NaN	NaN	NaN	NaN	NaN	NaN	NaN	NaN	NaN	NaN	0	10505	NaN	NaN	NaN	NaN	NaN	NaN	NaN	NaN	P01871;P01871-2;P04220	P01871;P01871-2;P04220	Ig mu chain C region;Ig mu heavy chain disease protein	IGHM
NaN	NaN	NaN	NaN	NaN	NaN	NaN	NaN	NaN	NaN	NaN	NaN	0	54838	NaN	NaN	NaN	NaN	NaN	NaN	NaN	NaN	P01876;P01877	P01876	Ig alpha-1 chain C region	IGHA1
31.2538	31.3043	31.1957	31.255	31.1136	31.04	31.0128	30.951	30.9597	30.6366	30.6743	30.555	0	32331	NaN	NaN	NaN	NaN	NaN	NaN	NaN	NaN	P01892	P01892	HLA class I histocompatibility antigen, A-2 alpha chain	HLA-A
30.4551	30.2702	30.1439	30.1441	30.5555	30.5041	30.5584	30.5954	31.0178	31.0454	31.0727	31.217	0	11924	NaN	NaN	NaN	1488	NaN	NaN	NaN	94	P01903	P01903	HLA class II histocompatibility antigen, DR alpha chain	HLA-DRA
NaN	NaN	NaN	NaN	NaN	NaN	NaN	NaN	NaN	NaN	NaN	NaN	36036	85861	3599	NaN	NaN	NaN	NaN	NaN	NaN	NaN	P01906	P01906	HLA class II histocompatibility antigen, DQ alpha 2 chain	HLA-DQA2
NaN	NaN	NaN	NaN	NaN	NaN	NaN	NaN	NaN	NaN	NaN	NaN	34771	70318	NaN	NaN	NaN	NaN	NaN	NaN	NaN	NaN	P01920	P01920	HLA class II histocompatibility antigen, DQ beta 1 chain	HLA-DQB1
NaN	NaN	NaN	NaN	NaN	NaN	NaN	NaN	NaN	NaN	NaN	NaN	18804	11044	3602	NaN	NaN	NaN	NaN	NaN	NaN	NaN	P02042	P02042	Hemoglobin subunit delta	HBD
28.3796	28.2589	27.581	28.08	27.2548	27.1025	27.3944	27.0994	29.4726	29.4735	29.5196	29.332	0	8908	NaN	NaN	NaN	1489	NaN	NaN	NaN	NaN	P02462-2;P02462	P02462-2;P02462	Collagen alpha-1(IV) chain;Arresten	COL4A1
38.0488	37.9843	37.9757	38.0872	38.0193	38.0558	38.0772	38.021	38.4897	38.5111	38.4889	38.5011	0	32331	NaN	NaN	NaN	NaN	NaN	NaN	NaN	95	P02545;P02545-3;P02545-6;P02545-5;P02545-4;REV__Q5VX52	P02545;P02545-3;P02545-6;P02545-5;P02545-4	Prelamin-A/C;Lamin-A/C	LMNA
NaN	28.0523	29.9177	30.3075	27.1494	28.7	29.5341	28.9173	30.889	32.1203	32.2603	31.684	0	14047	3608	NaN	NaN	NaN	NaN	NaN	NaN	95	P02545-2	P02545-2	Prelamin-A/C;Lamin-A/C	LMNA
NaN	NaN	NaN	NaN	NaN	NaN	NaN	NaN	NaN	NaN	NaN	NaN	0	32331	NaN	NaN	242	NaN	NaN	137	NaN	NaN	P02647	P02647	Apolipoprotein A-I;Proapolipoprotein A-I;Truncated apolipoprotein A-I	APOA1
NaN	NaN	NaN	NaN	NaN	NaN	NaN	NaN	NaN	NaN	NaN	NaN	0	10767	3612	NaN	NaN	NaN	NaN	NaN	NaN	NaN	P02649	P02649	Apolipoprotein E	APOE
NaN	NaN	NaN	NaN	NaN	NaN	NaN	NaN	NaN	NaN	NaN	NaN	0	32331	3613	NaN	NaN	NaN	NaN	NaN	NaN	NaN	P02652	P02652	Apolipoprotein A-II;Proapolipoprotein A-II;Truncated apolipoprotein A-II	APOA2
NaN	NaN	NaN	NaN	NaN	NaN	NaN	NaN	NaN	NaN	NaN	NaN	19387	13107	NaN	NaN	NaN	1499	NaN	NaN	NaN	NaN	P02654	P02654	Apolipoprotein C-I;Truncated apolipoprotein C-I	APOC1
NaN	NaN	NaN	NaN	NaN	NaN	NaN	NaN	NaN	NaN	NaN	NaN	34833	1931	NaN	NaN	NaN	NaN	NaN	NaN	NaN	NaN	P02655	P02655	Apolipoprotein C-II;Proapolipoprotein C-II	APOC2
NaN	NaN	NaN	NaN	NaN	NaN	NaN	NaN	NaN	NaN	NaN	NaN	0	67511	NaN	NaN	NaN	NaN	NaN	NaN	NaN	NaN	P02656	P02656	Apolipoprotein C-III	APOC3
NaN	NaN	NaN	NaN	NaN	NaN	NaN	NaN	NaN	NaN	NaN	NaN	0	11557	NaN	NaN	NaN	NaN	NaN	NaN	NaN	NaN	P02686-2;P02686;P02686-6;P02686-5;P02686-4;P02686-3	P02686-2;P02686	Myelin basic protein	MBP
NaN	NaN	NaN	NaN	NaN	NaN	NaN	NaN	NaN	NaN	NaN	NaN	6215	32676	3614	NaN	NaN	NaN	335	NaN	NaN	NaN	P02745	P02745	Complement C1q subcomponent subunit A	C1QA
NaN	NaN	NaN	NaN	NaN	NaN	NaN	NaN	NaN	NaN	NaN	NaN	20627	17621	3615	NaN	NaN	NaN	NaN	NaN	NaN	NaN	P02746	P02746	Complement C1q subcomponent subunit B	C1QB
NaN	NaN	NaN	NaN	NaN	NaN	NaN	NaN	NaN	NaN	NaN	NaN	0	56386	3616	NaN	NaN	NaN	NaN	NaN	NaN	NaN	P02747	P02747	Complement C1q subcomponent subunit C	C1QC
NaN	NaN	NaN	NaN	NaN	NaN	NaN	NaN	NaN	NaN	NaN	NaN	0	12238	NaN	NaN	NaN	NaN	336	138	NaN	NaN	P02749	P02749	Beta-2-glycoprotein 1	APOH
NaN	NaN	NaN	NaN	NaN	NaN	NaN	NaN	NaN	NaN	NaN	NaN	0	75715	NaN	NaN	NaN	NaN	NaN	NaN	NaN	NaN	P02751-10;P02751-9;P02751-14;P02751-8;P02751-17;P02751-3;P02751;P02751-6;P02751-5;P02751-13;P02751-7;P02751-15;P02751-11;P02751-12;P02751-4;P02751-16;P02751-2	P02751-10;P02751-9;P02751-14;P02751-8;P02751-17;P02751-3;P02751;P02751-6;P02751-5;P02751-13;P02751-7;P02751-15;P02751-11;P02751-12;P02751-4	Fibronectin;Anastellin;Ugl-Y1;Ugl-Y2;Ugl-Y3	FN1
NaN	NaN	NaN	NaN	NaN	NaN	NaN	NaN	NaN	NaN	NaN	NaN	49375	49007	3641	NaN	NaN	NaN	NaN	NaN	NaN	NaN	P02763	P02763	Alpha-1-acid glycoprotein 1	ORM1
NaN	NaN	NaN	NaN	NaN	NaN	NaN	NaN	NaN	NaN	NaN	NaN	0	71102	NaN	NaN	NaN	NaN	NaN	NaN	NaN	NaN	P02765	P02765	Alpha-2-HS-glycoprotein;Alpha-2-HS-glycoprotein chain A;Alpha-2-HS-glycoprotein chain B	AHSG
NaN	NaN	NaN	NaN	NaN	NaN	NaN	NaN	NaN	NaN	NaN	NaN	0	22118	NaN	NaN	NaN	NaN	NaN	NaN	NaN	NaN	P02766	P02766	Transthyretin	TTR
NaN	NaN	NaN	NaN	NaN	NaN	NaN	NaN	NaN	NaN	NaN	NaN	19365	13032	NaN	NaN	NaN	NaN	NaN	NaN	105	NaN	P02774-3;P02774;P02774-2	P02774-3;P02774;P02774-2	Vitamin D-binding protein	GC
NaN	NaN	NaN	NaN	NaN	NaN	NaN	NaN	NaN	NaN	NaN	NaN	25366	23706	3651	NaN	NaN	NaN	NaN	NaN	NaN	NaN	P02775	P02775	Platelet basic protein;Connective tissue-activating peptide III;TC-2;Connective tissue-activating peptide III(1-81);Beta-thromboglobulin;Neutrophil-activating peptide 2(74);Neutrophil-activating peptide 2(73);Neutrophil-activating peptide 2;TC-1;Neutrophil-activating peptide 2(1-66);Neutrophil-activating peptide 2(1-63)	PPBP
NaN	NaN	NaN	NaN	NaN	NaN	NaN	NaN	NaN	NaN	NaN	NaN	20859	18457	NaN	NaN	NaN	NaN	NaN	NaN	NaN	NaN	P02776;P10720	P02776;P10720	Platelet factor 4;Platelet factor 4, short form;Platelet factor 4 variant;Platelet factor 4 variant(4-74);Platelet factor 4 variant(5-74);Platelet factor 4 variant(6-74)	PF4;PF4V1
NaN	NaN	NaN	NaN	NaN	NaN	NaN	NaN	NaN	NaN	NaN	NaN	50488	57701	NaN	NaN	NaN	NaN	NaN	NaN	NaN	NaN	P02778	P02778	C-X-C motif chemokine 10;CXCL10(1-73)	CXCL10
32.8153	32.832	32.8092	32.7525	32.5656	32.5863	32.5563	32.5914	32.9186	32.9776	32.9469	33.0283	0	32331	NaN	NaN	NaN	NaN	NaN	NaN	106	NaN	P02786;Q9UP52-2;Q9UP52-3;Q9UP52	P02786	Transferrin receptor protein 1;Transferrin receptor protein 1, serum form	TFRC
NaN	NaN	NaN	NaN	NaN	NaN	NaN	NaN	NaN	NaN	NaN	NaN	0	32331	NaN	NaN	NaN	NaN	NaN	NaN	NaN	NaN	P02787	P02787	Serotransferrin	TF
NaN	NaN	NaN	NaN	NaN	NaN	NaN	NaN	NaN	NaN	NaN	NaN	0	70648	NaN	NaN	NaN	NaN	NaN	NaN	NaN	NaN	P02790	P02790	Hemopexin	HPX
NaN	NaN	NaN	NaN	NaN	NaN	NaN	NaN	NaN	NaN	NaN	NaN	0	63414	3687	NaN	NaN	NaN	NaN	NaN	NaN	NaN	P02792	P02792	Ferritin light chain	FTL
27.6044	27.6538	27.7492	27.0477	27.2174	28.311	27.5946	27.2491	30.1493	29.3863	29.5034	29.3932	0	48649	NaN	NaN	NaN	1510	NaN	NaN	107	NaN	P02794	P02794	Ferritin heavy chain;Ferritin heavy chain, N-terminally processed	FTH1
NaN	NaN	NaN	NaN	31.9826	NaN	NaN	NaN	NaN	NaN	NaN	NaN	18477	9999	NaN	NaN	NaN	NaN	NaN	NaN	NaN	NaN	P02795;P80297;P13640-2;P13640;Q8N339;P80294;P04731	P02795;P80297;P13640-2;P13640;Q8N339	Metallothionein-2;Metallothionein-1X;Metallothionein-1G;Metallothionein-1M	MT2A;MT1X;MT1G;MT1M
NaN	NaN	NaN	NaN	NaN	NaN	NaN	NaN	NaN	NaN	NaN	NaN	0	29002	NaN	NaN	NaN	NaN	NaN	NaN	NaN	NaN	P02808	P02808	Statherin	STATH
NaN	NaN	NaN	NaN	NaN	NaN	NaN	NaN	NaN	NaN	NaN	NaN	62627	34446	NaN	NaN	NaN	NaN	NaN	NaN	NaN	NaN	P03886	P03886	NADH-ubiquinone oxidoreductase chain 1	MT-ND1
NaN	NaN	NaN	NaN	NaN	NaN	NaN	NaN	NaN	NaN	NaN	NaN	21116	25929	3694	NaN	NaN	NaN	NaN	NaN	NaN	NaN	P03897	P03897	NADH-ubiquinone oxidoreductase chain 3	MT-ND3
NaN	NaN	NaN	NaN	NaN	NaN	NaN	NaN	NaN	NaN	NaN	NaN	3437	65799	NaN	NaN	NaN	1511	NaN	NaN	NaN	NaN	P03905	P03905	NADH-ubiquinone oxidoreductase chain 4	MT-ND4
NaN	NaN	NaN	NaN	NaN	NaN	NaN	NaN	26.3253	NaN	26.6374	NaN	0	29737	NaN	NaN	NaN	NaN	NaN	NaN	NaN	NaN	P03915	P03915	NADH-ubiquinone oxidoreductase chain 5	MT-ND5
27.8048	27.6605	27.284	27.7992	27.8416	27.7935	27.7184	28.0254	27.7871	28.0967	27.9001	28.191	10807	30853	3695	NaN	NaN	NaN	NaN	NaN	NaN	NaN	P03928	P03928	ATP synthase protein 8	MT-ATP8
NaN	NaN	NaN	NaN	NaN	NaN	NaN	NaN	NaN	NaN	NaN	NaN	0	29669	NaN	NaN	NaN	NaN	NaN	NaN	NaN	NaN	P04003	P04003	C4b-binding protein alpha chain	C4BPA
NaN	NaN	NaN	NaN	NaN	NaN	NaN	NaN	NaN	NaN	NaN	NaN	0	54281	NaN	NaN	NaN	NaN	NaN	142	NaN	NaN	P04004;CON__Q3ZBS7	P04004	Vitronectin;Vitronectin V65 subunit;Vitronectin V10 subunit;Somatomedin-B	VTN
32.3829	32.4006	32.3371	32.3075	31.8229	31.8044	31.7706	31.7383	32.9567	32.8725	32.8712	32.6621	0	32331	NaN	117	NaN	NaN	NaN	143	NaN	NaN	P04040	P04040	Catalase	CAT
28.1831	27.8614	27.9439	27.9534	28.2016	27.9311	28.0471	27.7151	27.9939	27.9698	28.1948	28.0421	0	47987	NaN	NaN	NaN	NaN	NaN	NaN	NaN	NaN	P04049;P04049-2	P04049;P04049-2	RAF proto-oncogene serine/threonine-protein kinase	RAF1
29.782	29.7367	29.9091	29.8759	29.6835	29.8174	29.6097	29.7986	30.5393	30.5945	30.9068	30.4259	0	25035	NaN	NaN	NaN	NaN	NaN	144	NaN	99	P04062-4;P04062-2;P04062;P04062-5	P04062-4;P04062-2;P04062;P04062-5	Glucosylceramidase	GBA
NaN	NaN	NaN	NaN	NaN	NaN	NaN	NaN	NaN	NaN	NaN	NaN	0	46173	3737	NaN	NaN	NaN	NaN	NaN	NaN	NaN	P04066	P04066	Tissue alpha-L-fucosidase	FUCA1
37.071	37.148	37.184	37.2359	37.5943	37.6805	37.6037	37.75	37.4269	37.3548	37.3388	37.4862	0	32331	NaN	NaN	NaN	NaN	NaN	145	108	NaN	P04075;P04075-2	P04075;P04075-2	Fructose-bisphosphate aldolase A	ALDOA
32.3312	32.38	32.3752	32.4919	32.8644	32.9625	33.0158	33.0349	33.0235	32.9997	33.0942	32.9912	0	32331	3744	NaN	NaN	NaN	NaN	NaN	NaN	104	P04080	P04080	Cystatin-B	CSTB
36.8777	36.9197	36.8241	36.8548	36.6392	36.6867	36.6047	36.6344	36.8574	36.8306	36.8533	36.9749	0	32331	NaN	NaN	NaN	NaN	NaN	NaN	NaN	NaN	P04083	P04083	Annexin A1	ANXA1
NaN	NaN	NaN	NaN	NaN	NaN	NaN	NaN	NaN	NaN	NaN	NaN	0	22059	NaN	NaN	258	NaN	346	NaN	NaN	107	P04114	P04114	Apolipoprotein B-100;Apolipoprotein B-48	APOB
27.464	27.5333	27.7257	27.9007	27.7535	27.7146	27.7813	27.7208	27.6521	27.1726	27.6125	27.5125	0	15344	NaN	123	NaN	NaN	347	NaN	NaN	NaN	P04150;P04150-3;P04150-2;P04150-6;P04150-8;P04150-10;P04150-5;P04150-9;P04150-7;P04150-13;P04150-12;P04150-11;P04150-16;P04150-15;P04150-14	P04150;P04150-3;P04150-2;P04150-6;P04150-8;P04150-10;P04150-5;P04150-9;P04150-7;P04150-13;P04150-12;P04150-11	Glucocorticoid receptor	NR3C1
27.8466	27.7214	27.7229	27.7461	28.1369	27.9869	28.2448	28.1915	27.2871	27.4581	27.4245	26.9767	0	387	3756	NaN	NaN	1538	NaN	NaN	NaN	NaN	P04156-2;P04156	P04156-2;P04156	Major prion protein	PRNP
24.5863	25.1098	NaN	24.7675	25.2601	24.405	24.1654	24.3811	28.0301	27.9229	28.2123	28.0041	0	32331	3757	NaN	NaN	1539	NaN	146	NaN	NaN	P04179;P04179-4;P04179-2;P04179-3	P04179;P04179-4;P04179-2	Superoxide dismutase [Mn], mitochondrial	SOD2
31.9379	32.1026	32.0096	32.1896	32.4258	32.5107	32.5383	32.3937	33.762	33.7839	33.8505	33.7405	0	32331	NaN	NaN	259	NaN	NaN	147	NaN	NaN	P04181;P04181-2	P04181;P04181-2	Ornithine aminotransferase, mitochondrial;Ornithine aminotransferase, hepatic form;Ornithine aminotransferase, renal form	OAT
30.2119	30.188	30.1714	30.1288	30.2477	30.3579	30.0304	30.518	30.1084	30.2299	30.1999	30.1714	0	17716	NaN	NaN	NaN	1545	NaN	NaN	NaN	NaN	P04183	P04183	Thymidine kinase, cytosolic	TK1
NaN	NaN	NaN	NaN	NaN	NaN	NaN	NaN	NaN	NaN	NaN	NaN	20161	1594	NaN	NaN	NaN	NaN	NaN	NaN	NaN	NaN	P04217;P04217-2;CON__Q2KJF1	P04217;P04217-2	Alpha-1B-glycoprotein	A1BG
26.1997	NaN	NaN	NaN	NaN	26.6425	NaN	26.3991	27.8712	NaN	27.8156	NaN	1944	13299	NaN	NaN	NaN	NaN	352	NaN	NaN	NaN	P04233;P04233-3	P04233	HLA class II histocompatibility antigen gamma chain	CD74
30.1911	30.0338	29.9881	30.1676	29.6134	29.5575	29.6374	29.3447	30.6401	30.8826	30.8274	30.5976	0	32331	3777	NaN	NaN	NaN	352	NaN	NaN	NaN	P04233-2	P04233-2	HLA class II histocompatibility antigen gamma chain	CD74
NaN	27.4195	NaN	27.2932	28.6324	28.8466	27.5442	28.5005	27.3004	NaN	27.2161	27.304	0	3909	NaN	NaN	NaN	1553	NaN	NaN	NaN	NaN	P04271	P04271	Protein S100-B	S100B
37.9433	37.9251	37.8923	37.8958	38.6026	38.5625	38.6022	38.5956	38.0975	38.0617	38.1473	38.2386	0	32331	NaN	NaN	NaN	NaN	NaN	NaN	NaN	NaN	P04406;O14556	P04406	Glyceraldehyde-3-phosphate dehydrogenase	GAPDH
29.127	29.2169	29.2083	NaN	28.559	NaN	28.5503	28.4883	NaN	NaN	NaN	NaN	34536	67827	NaN	NaN	NaN	NaN	NaN	NaN	NaN	NaN	P04406-2	P04406-2	Glyceraldehyde-3-phosphate dehydrogenase	GAPDH
28.8238	28.5004	28.7902	28.9981	29.1138	29.4111	29.3588	29.2188	28.5459	28.8082	28.711	28.6017	0	2729	NaN	NaN	NaN	NaN	NaN	NaN	NaN	NaN	P04424;P04424-3;P04424-2	P04424;P04424-3;P04424-2	Argininosuccinate lyase	ASL
28.2057	26.7557	27.998	NaN	NaN	NaN	NaN	NaN	28.6744	28.898	28.7062	28.4444	0	20783	3788	NaN	NaN	1572	NaN	NaN	NaN	119	P04440	P04440	HLA class II histocompatibility antigen, DP beta 1 chain	HLA-DPB1
25.9164	NaN	25.3098	NaN	NaN	NaN	NaN	NaN	NaN	26.6172	NaN	NaN	0	29685	NaN	NaN	NaN	NaN	NaN	NaN	NaN	NaN	P04626-5;P04626-4;P04626;P04626-6;P04626-3;P04626-2	P04626-5;P04626-4;P04626;P04626-6;P04626-3;P04626-2	Receptor tyrosine-protein kinase erbB-2	ERBB2
32.4825	32.5157	32.5335	32.4585	32.4925	32.4251	32.6334	32.4515	32.2469	32.0384	32.079	32.2218	0	32331	NaN	NaN	NaN	NaN	NaN	NaN	NaN	NaN	P04632;Q96L46	P04632	Calpain small subunit 1	CAPNS1
33.2923	32.9059	33.1641	33.2263	33.6647	33.7234	33.8493	33.7644	34.3219	34.3803	34.5082	34.3137	0	32331	NaN	NaN	274	1581	363	NaN	NaN	NaN	P04792	P04792	Heat shock protein beta-1	HSPB1
31.4673	31.4544	31.429	31.5408	31.7574	31.7424	31.8137	31.7935	31.4249	31.4634	31.3662	31.3616	0	32331	NaN	NaN	275	NaN	364	156	NaN	122	P04818;P04818-2;P04818-3	P04818;P04818-2;P04818-3	Thymidylate synthase	TYMS
NaN	NaN	NaN	NaN	NaN	NaN	NaN	NaN	NaN	NaN	NaN	NaN	0	12426	NaN	NaN	NaN	NaN	365	157	NaN	NaN	P04839	P04839	Cytochrome b-245 heavy chain	CYBB
33.4407	33.5766	33.4801	33.5253	33.3829	33.3346	33.3649	33.3662	33.923	33.9853	33.9737	33.9027	0	32331	NaN	NaN	NaN	NaN	NaN	NaN	NaN	NaN	P04843	P04843	Dolichyl-diphosphooligosaccharide--protein glycosyltransferase subunit 1	RPN1
33.1185	33.0135	32.9218	32.8602	32.7583	32.7339	32.6053	32.7057	33.3567	33.2216	33.2532	33.2588	0	32331	NaN	NaN	276	NaN	366	158	NaN	NaN	P04844;P04844-2	P04844;P04844-2	Dolichyl-diphosphooligosaccharide--protein glycosyltransferase subunit 2	RPN2
32.5258	32.478	32.4797	32.5295	32.2609	32.3529	32.2856	32.3771	32.6148	32.7957	32.797	32.7718	0	32331	NaN	NaN	NaN	NaN	NaN	NaN	NaN	NaN	P04899;P04899-4;P04899-6;P04899-3;P04899-5;P04899-2;P11488;A8MTJ3	P04899;P04899-4;P04899-6;P04899-3;P04899-5;P04899-2	Guanine nucleotide-binding protein G(i) subunit alpha-2	GNAI2
NaN	NaN	NaN	NaN	NaN	NaN	NaN	NaN	NaN	NaN	NaN	NaN	0	26139	NaN	NaN	NaN	NaN	NaN	NaN	NaN	NaN	P04920-2;P04920-3;P04920;P48751-2;P48751;P48751-3	P04920-2;P04920-3;P04920	Anion exchange protein 2	SLC4A2
NaN	NaN	NaN	NaN	NaN	NaN	NaN	NaN	NaN	NaN	NaN	25.5206	0	32344	NaN	NaN	NaN	NaN	NaN	NaN	NaN	NaN	P04921-2;P04921-3;P04921	P04921-2;P04921-3;P04921	Glycophorin-C	GYPC
33.7848	33.6882	33.7688	33.778	33.5828	33.5473	33.4668	33.6672	33.8274	33.8961	33.8937	33.8761	0	32331	NaN	NaN	277	NaN	NaN	159	NaN	NaN	P05023-4;P05023;P05023-3;P05023-2;P20648	P05023-4;P05023;P05023-3;P05023-2	Sodium/potassium-transporting ATPase subunit alpha-1	ATP1A1
29.1532	29.0927	28.9055	29.2175	29.0412	29.5703	29.643	29.6934	29.5388	29.7668	29.4906	29.6948	0	38569	NaN	NaN	NaN	1607	NaN	NaN	NaN	NaN	P05026-2;P05026	P05026-2;P05026	Sodium/potassium-transporting ATPase subunit beta-1	ATP1B1
27.4561	27.629	27.8791	27.4088	26.2586	26.5227	27.0844	26.3976	28.3815	28.5031	28.6826	28.3068	0	32916	NaN	NaN	NaN	NaN	NaN	NaN	NaN	NaN	P05067-7;P05067-11;P05067-8;P05067-9;P05067;P05067-10;P05067-3;P05067-4;P05067-5;P05067-6;P05067-2	P05067-7;P05067-11;P05067-8;P05067-9;P05067;P05067-10;P05067-3;P05067-4;P05067-5;P05067-6	Amyloid beta A4 protein;N-APP;Soluble APP-alpha;Soluble APP-beta;C99;Beta-amyloid protein 42;Beta-amyloid protein 40;C83;P3(42);P3(40);C80;Gamma-secretase C-terminal fragment 59;Gamma-secretase C-terminal fragment 57;Gamma-secretase C-terminal fragment 50;C31	APP
NaN	NaN	NaN	NaN	NaN	NaN	NaN	NaN	NaN	NaN	NaN	NaN	0	1084	NaN	NaN	NaN	NaN	NaN	NaN	NaN	NaN	P05090	P05090	Apolipoprotein D	APOD
30.482	30.4673	30.3809	30.4522	30.5136	30.5805	30.5776	30.7474	31.2714	31.2543	31.3185	31.2574	0	20767	NaN	NaN	NaN	1610	NaN	160	NaN	123	P05091;P05091-2	P05091;P05091-2	Aldehyde dehydrogenase, mitochondrial	ALDH2
29.0492	29.2726	29.2724	28.3069	28.8984	29.3316	28.9331	28.9162	29.0088	28.8727	29.1881	28.3419	0	55014	NaN	NaN	NaN	1611	NaN	NaN	NaN	NaN	P05106;P05106-2;P05106-3	P05106;P05106-2;P05106-3	Integrin beta-3	ITGB3
NaN	NaN	NaN	NaN	NaN	NaN	NaN	NaN	NaN	NaN	NaN	NaN	0	32331	NaN	NaN	NaN	NaN	NaN	NaN	NaN	NaN	P05107	P05107	Integrin beta-2	ITGB2
NaN	NaN	NaN	NaN	NaN	NaN	NaN	NaN	NaN	NaN	NaN	NaN	0	32331	3887	128	NaN	1617	367	NaN	NaN	124	P05109	P05109	Protein S100-A8;Protein S100-A8, N-terminally processed	S100A8
31.2739	31.2981	31.2431	31.1812	31.2147	31.0093	31.1334	31.0371	32.2741	32.1569	31.9748	32.1869	0	29833	NaN	NaN	NaN	NaN	NaN	NaN	NaN	NaN	P05114	P05114	Non-histone chromosomal protein HMG-14	HMGN1
NaN	NaN	NaN	NaN	NaN	NaN	NaN	NaN	NaN	NaN	NaN	NaN	0	30796	NaN	NaN	NaN	1618	NaN	NaN	NaN	NaN	P05120	P05120	Plasminogen activator inhibitor 2	SERPINB2
32.4503	32.3532	32.1684	32.3846	31.7997	31.8025	31.9124	31.8582	32.5698	32.0681	32.0593	32.4521	0	192	NaN	129	278	NaN	NaN	NaN	NaN	NaN	P05141	P05141	ADP/ATP translocase 2;ADP/ATP translocase 2, N-terminally processed	SLC25A5
NaN	NaN	NaN	NaN	NaN	NaN	NaN	NaN	NaN	NaN	NaN	NaN	62814	35186	3895	NaN	NaN	NaN	NaN	NaN	NaN	NaN	P05155;P05155-3;P05155-2	P05155;P05155-3;P05155-2	Plasma protease C1 inhibitor	SERPING1
NaN	NaN	25.3918	26.2653	26.7221	26.7927	27.1799	26.3598	26.636	26.8536	26.7073	26.3175	0	94821	3896	NaN	NaN	1621	NaN	NaN	NaN	NaN	P05161	P05161	Ubiquitin-like protein ISG15	ISG15
NaN	NaN	NaN	NaN	NaN	NaN	NaN	NaN	NaN	NaN	NaN	NaN	0	32331	NaN	NaN	NaN	NaN	NaN	163	NaN	NaN	P05164-2;P05164;P05164-3;P11678	P05164-2;P05164;P05164-3	Myeloperoxidase;Myeloperoxidase;89 kDa myeloperoxidase;84 kDa myeloperoxidase;Myeloperoxidase light chain;Myeloperoxidase heavy chain	MPO
27.0341	27.1742	27.3683	27.253	26.8593	27.0796	27.1132	27.0787	27.7873	28.1169	27.7728	27.974	0	22378	3904	NaN	NaN	NaN	NaN	NaN	NaN	NaN	P05165-2;P05165;P05165-3	P05165-2;P05165;P05165-3	Propionyl-CoA carboxylase alpha chain, mitochondrial	PCCA
28.7515	28.4855	27.6471	NaN	27.7004	27.0983	28.1118	NaN	27.6155	27.5818	27.667	27.7507	0	59022	NaN	NaN	NaN	NaN	NaN	NaN	NaN	NaN	P05166;P05166-2	P05166;P05166-2	Propionyl-CoA carboxylase beta chain, mitochondrial	PCCB
33.0479	32.931	32.8724	32.9276	32.9674	32.9629	32.8579	32.892	32.7366	32.6378	32.8364	32.6539	0	32331	NaN	NaN	NaN	NaN	NaN	NaN	NaN	NaN	P05198	P05198	Eukaryotic translation initiation factor 2 subunit 1	EIF2S1
31.3807	31.9217	32.0681	31.9874	32.5157	32.2434	32.4764	32.4853	32.6544	32.259	32.05	32.5095	0	32331	NaN	NaN	NaN	NaN	NaN	NaN	NaN	NaN	P05204	P05204	Non-histone chromosomal protein HMG-17	HMGN2
27.5007	26.5693	26.3723	26.1354	26.4148	25.0369	26.1004	25.9516	28.0138	27.9705	27.0477	27.4842	0	23595	NaN	NaN	NaN	NaN	370	NaN	NaN	125	P05362	P05362	Intercellular adhesion molecule 1	ICAM1
34.9753	34.9414	34.9671	34.7978	35.0001	35.0639	34.8302	34.9971	34.1016	33.9805	34.0045	33.8474	0	32331	NaN	131	279	1643	NaN	166	114	126	P05386	P05386	60S acidic ribosomal protein P1	RPLP1
35.4778	35.4	35.3789	35.3447	35.4493	35.4877	35.3925	35.4008	35.3054	35.3719	35.3964	35.3513	0	32331	NaN	NaN	NaN	NaN	NaN	NaN	NaN	127	P05387;P05386-2	P05387	60S acidic ribosomal protein P2	RPLP2
35.4751	35.4668	35.3372	35.3599	35.5601	35.6052	35.4675	35.5147	34.8544	34.7304	34.9723	34.5768	0	32331	NaN	NaN	NaN	1645	NaN	NaN	NaN	NaN	P05388;P05388-2;Q8NHW5	P05388;P05388-2;Q8NHW5	60S acidic ribosomal protein P0;60S acidic ribosomal protein P0-like	RPLP0;RPLP0P6
26.4269	26.1337	26.1608	26.3108	27.039	NaN	26.8305	26.7505	NaN	NaN	NaN	NaN	0	75702	NaN	NaN	NaN	NaN	NaN	NaN	NaN	NaN	P05412	P05412	Transcription factor AP-1	JUN
NaN	NaN	NaN	NaN	NaN	NaN	NaN	NaN	NaN	NaN	NaN	NaN	0	21942	3925	NaN	282	NaN	NaN	167	115	NaN	P05413	P05413	Fatty acid-binding protein, heart	FABP3
28.8834	28.8696	28.8066	28.8006	28.6084	28.6065	28.7562	28.667	28.6397	28.6169	28.8178	28.6973	0	32996	NaN	NaN	NaN	NaN	NaN	NaN	NaN	NaN	P05423	P05423	DNA-directed RNA polymerase III subunit RPC4	POLR3D
33.0205	33.0953	33.1183	33.0363	33.4853	33.5512	33.5352	33.4415	33.0342	32.9949	33.092	33.0683	0	32331	NaN	NaN	283	NaN	NaN	168	NaN	NaN	P05455	P05455	Lupus La protein	SSB
NaN	NaN	NaN	NaN	NaN	NaN	NaN	NaN	NaN	NaN	NaN	NaN	0	22077	NaN	NaN	NaN	NaN	NaN	169	NaN	NaN	P05534;P30447	P05534;P30447	HLA class I histocompatibility antigen, A-24 alpha chain;HLA class I histocompatibility antigen, A-23 alpha chain	HLA-A
NaN	NaN	NaN	NaN	NaN	NaN	NaN	NaN	NaN	NaN	NaN	NaN	18467	99418	NaN	NaN	NaN	NaN	NaN	NaN	NaN	NaN	P05546;CON__ENSEMBL:ENSBTAP00000018574	P05546	Heparin cofactor 2	SERPIND1
32.2473	32.1638	32.1485	32.2508	31.9499	31.9535	32.0371	31.9618	32.2078	32.2435	32.2535	32.1613	0	32331	NaN	134	284	NaN	NaN	NaN	NaN	NaN	P05556;P05556-2;P05556-5;P05556-4;P05556-3	P05556;P05556-2;P05556-5;P05556-4;P05556-3	Integrin beta-1	ITGB1
NaN	NaN	NaN	NaN	NaN	NaN	NaN	NaN	NaN	NaN	NaN	NaN	0	95278	NaN	NaN	NaN	NaN	NaN	NaN	NaN	NaN	P05771-2;P05771	P05771-2;P05771	Protein kinase C beta type	PRKCB
33.0811	33.0403	33.0256	32.9992	32.6573	32.7509	32.5712	32.6011	33.5513	33.5435	33.6953	33.6071	0	32331	NaN	NaN	NaN	NaN	NaN	NaN	NaN	NaN	P05783;CON__H-INV:HIT000015463	P05783	Keratin, type I cytoskeletal 18	KRT18
28.125	28.2163	28.016	28.1555	29.0968	29.0487	29.1419	28.7575	NaN	NaN	NaN	NaN	0	45588	NaN	NaN	NaN	NaN	NaN	NaN	NaN	NaN	P05976-2;P05976;P08590	P05976-2;P05976;P08590	Myosin light chain 1/3, skeletal muscle isoform;Myosin light chain 3	MYL1;MYL3
28.5906	28.4971	28.3866	28.705	28.1846	28.1872	28.3185	28.3033	29.7373	29.6281	29.5325	29.8651	0	80676	NaN	NaN	NaN	NaN	NaN	NaN	NaN	NaN	P05997	P05997	Collagen alpha-2(V) chain	COL5A2
NaN	NaN	NaN	NaN	NaN	NaN	NaN	NaN	NaN	NaN	NaN	NaN	0	32361	NaN	NaN	NaN	1673	NaN	NaN	NaN	NaN	P06126	P06126	T-cell surface glycoprotein CD1a	CD1A
29.7079	29.7673	29.9502	29.8552	30.8805	30.8875	30.834	30.8975	29.8187	29.6992	29.7425	29.8231	0	32331	NaN	NaN	NaN	NaN	NaN	NaN	NaN	NaN	P06132	P06132	Uroporphyrinogen decarboxylase	UROD
NaN	NaN	NaN	NaN	27.374	26.6238	26.4191	26.6675	29.8552	29.9081	29.9008	29.6204	0	32331	NaN	NaN	NaN	NaN	NaN	NaN	NaN	NaN	P06280	P06280	Alpha-galactosidase A	GLA
33.6499	33.6063	33.475	33.545	34.0989	34.0602	34.1262	34.0836	33.7838	33.9365	33.8305	33.8439	0	32331	NaN	NaN	NaN	NaN	NaN	NaN	NaN	NaN	P06396-2	P06396-2	Gelsolin	GSN
NaN	NaN	NaN	NaN	NaN	NaN	NaN	NaN	NaN	NaN	NaN	NaN	9275	31209	NaN	NaN	NaN	NaN	NaN	NaN	NaN	NaN	P06396-3	P06396-3	Gelsolin	GSN
29.7422	29.7079	29.2449	29.7352	29.6715	29.8492	29.4812	29.4271	28.7296	28.5527	28.5681	28.5149	0	13172	NaN	NaN	NaN	1688	NaN	NaN	NaN	NaN	P06400	P06400	Retinoblastoma-associated protein	RB1
32.4446	32.9289	32.7184	32.9979	33.8381	33.8648	33.8634	33.7959	33.1693	33.1505	33.2074	33.3465	0	32331	NaN	NaN	NaN	NaN	NaN	NaN	NaN	NaN	P06454-2;P06454	P06454-2;P06454	Prothymosin alpha;Prothymosin alpha, N-terminally processed;Thymosin alpha-1	PTMA
32.332	32.4178	32.4979	32.4145	32.5302	32.7178	32.7008	32.6577	32.2107	32.1573	32.2609	32.2144	0	1855	4003	NaN	NaN	NaN	NaN	NaN	NaN	NaN	P06493;P06493-2	P06493;P06493-2	Cyclin-dependent kinase 1	CDK1
35.5989	35.5731	35.6325	35.6498	35.3916	35.4504	35.4166	35.4653	36.2446	36.3057	36.2815	36.2096	0	32331	NaN	NaN	288	NaN	NaN	NaN	NaN	130	P06576	P06576	ATP synthase subunit beta, mitochondrial	ATP5B
NaN	NaN	NaN	NaN	NaN	NaN	NaN	NaN	NaN	NaN	NaN	NaN	92908	3174	4004	NaN	NaN	NaN	NaN	NaN	NaN	NaN	P06681-2;P06681-3;P06681	P06681-2;P06681-3;P06681	Complement C2;Complement C2b fragment;Complement C2a fragment	C2
NaN	NaN	NaN	NaN	NaN	NaN	NaN	NaN	NaN	NaN	NaN	NaN	0	32331	4005	NaN	NaN	NaN	NaN	NaN	NaN	NaN	P06702	P06702	Protein S100-A9	S100A9
37.2041	37.2027	36.9882	37.1756	37.4909	37.4536	37.4406	37.4141	36.1152	35.6864	36.0653	35.881	0	32331	4006	NaN	NaN	NaN	414	NaN	NaN	NaN	P06703	P06703	Protein S100-A6	S100A6
NaN	NaN	NaN	NaN	NaN	NaN	NaN	NaN	NaN	NaN	NaN	NaN	0	49545	NaN	NaN	NaN	NaN	NaN	NaN	NaN	NaN	P06727	P06727	Apolipoprotein A-IV	APOA4
29.9607	29.932	30.1955	30.1465	30.6527	30.6496	30.8367	30.6356	29.9905	30.2665	30.2369	30.1919	0	11865	4007	NaN	NaN	1713	NaN	NaN	NaN	NaN	P06730;P06730-2;P06730-3;A6NMX2	P06730;P06730-2;P06730-3	Eukaryotic translation initiation factor 4E	EIF4E
38.1232	38.0107	38.1325	38.1375	38.4245	38.4915	38.4358	38.5641	38.3133	38.3393	38.2191	38.2993	0	32331	NaN	NaN	NaN	NaN	NaN	NaN	118	NaN	P06733	P06733	Alpha-enolase	ENO1
NaN	NaN	NaN	NaN	28.6263	29.1399	29.2383	29.4364	NaN	NaN	NaN	NaN	34965	72759	NaN	NaN	NaN	NaN	NaN	NaN	118	132	P06733-2	P06733-2	Alpha-enolase	ENO1
NaN	NaN	NaN	NaN	NaN	NaN	NaN	NaN	NaN	NaN	NaN	NaN	0	26522	NaN	NaN	NaN	1723	NaN	NaN	NaN	NaN	P06734	P06734	Low affinity immunoglobulin epsilon Fc receptor;Low affinity immunoglobulin epsilon Fc receptor membrane-bound form;Low affinity immunoglobulin epsilon Fc receptor soluble form	FCER2
32.1758	32.0503	32.0413	32.0351	32.5364	32.5295	32.5575	32.4557	31.7768	31.8383	32.0054	31.7328	0	32331	NaN	NaN	294	NaN	NaN	NaN	NaN	NaN	P06737-2;P06737	P06737-2;P06737	Glycogen phosphorylase, liver form	PYGL
35.3817	35.2483	35.3506	35.3036	35.6141	35.597	35.6634	35.5591	35.3629	35.2933	35.2173	35.3279	0	32331	NaN	NaN	295	NaN	NaN	NaN	NaN	NaN	P06744;P06744-2	P06744;P06744-2	Glucose-6-phosphate isomerase	GPI
NaN	NaN	NaN	NaN	NaN	NaN	NaN	NaN	25.4037	NaN	NaN	25.5605	37594	18782	NaN	NaN	NaN	NaN	NaN	NaN	NaN	NaN	P06746	P06746	DNA polymerase beta	POLB
36.9293	37.2618	37.23	37.2425	37.1458	37.0502	37.1045	37.0829	37.5432	37.5906	37.508	37.6295	0	32331	NaN	NaN	NaN	NaN	NaN	NaN	NaN	133	P06748;P06748-2	P06748;P06748-2	Nucleophosmin	NPM1
NaN	NaN	NaN	NaN	30.6797	NaN	NaN	NaN	NaN	NaN	NaN	NaN	0	34098	NaN	140	NaN	NaN	NaN	NaN	NaN	NaN	P06753	P06753	Tropomyosin alpha-3 chain	TPM3
35.785	35.8895	35.8543	36.0017	36.3073	36.3275	36.4004	36.3741	36.1922	36.2487	36.1927	36.1495	0	32331	NaN	NaN	38	NaN	NaN	NaN	NaN	NaN	P06753-2	P06753-2	Tropomyosin alpha-3 chain	TPM3
NaN	NaN	NaN	NaN	NaN	NaN	NaN	NaN	NaN	NaN	NaN	NaN	13732	28288	NaN	140	NaN	NaN	NaN	NaN	NaN	NaN	P06753-5	P06753-5	Tropomyosin alpha-3 chain	TPM3
26.8223	NaN	NaN	NaN	27.4022	27.2928	27.2841	27.6551	NaN	NaN	NaN	NaN	20816	18254	NaN	NaN	38	NaN	NaN	NaN	NaN	NaN	P06753-6	P06753-6	Tropomyosin alpha-3 chain	TPM3
30.7146	30.5122	30.5339	30.3832	30.1316	30.1459	29.2373	29.606	30.3769	30.474	30.5054	30.3807	0	13651	NaN	NaN	NaN	NaN	NaN	NaN	NaN	NaN	P06756-3;P06756;P06756-2	P06756-3;P06756;P06756-2	Integrin alpha-V;Integrin alpha-V heavy chain;Integrin alpha-V light chain	ITGAV
NaN	NaN	NaN	NaN	NaN	NaN	NaN	NaN	NaN	NaN	NaN	NaN	63052	36111	NaN	NaN	NaN	NaN	NaN	NaN	NaN	NaN	P06858	P06858	Lipoprotein lipase	LPL
30.1689	30.2079	30.4107	30.4542	30.5061	30.8914	30.5177	30.5746	31.8672	31.9548	31.8114	31.6272	0	32331	NaN	NaN	NaN	NaN	NaN	NaN	NaN	134	P06865;P06865-2	P06865	Beta-hexosaminidase subunit alpha	HEXA
30.5409	30.4693	30.4549	30.4539	28.589	28.7668	28.9079	28.6713	30.8362	30.7316	30.843	30.7089	0	44403	4043	NaN	NaN	NaN	NaN	NaN	NaN	NaN	P07093-2;P07093-3;P07093	P07093-2;P07093-3;P07093	Glia-derived nexin	SERPINE2
28.6606	29.1519	28.8842	28.879	29.2814	29.3677	27.9614	28.3608	29.5754	28.9952	29.9067	29.7876	0	73635	NaN	NaN	NaN	NaN	NaN	NaN	NaN	NaN	P07099	P07099	Epoxide hydrolase 1	EPHX1
31.5945	31.6864	31.7439	31.7576	32.2701	32.2321	32.4032	32.3259	31.5152	31.6478	31.5631	31.3955	0	28394	NaN	NaN	299	NaN	NaN	183	NaN	NaN	P07108;P07108-3;P07108-2;P07108-4;P07108-5;P07108-6	P07108;P07108-3;P07108-2;P07108-4;P07108-5	Acyl-CoA-binding protein	DBI
36.1727	36.1395	36.1468	36.1436	36.2178	36.2366	36.1344	36.3336	36.0725	35.9857	36.0097	36.0009	0	32331	NaN	NaN	NaN	NaN	NaN	NaN	NaN	135	P07195	P07195	L-lactate dehydrogenase B chain	LDHB
28.1632	28.1589	NaN	NaN	27.6014	27.6317	27.4565	27.4726	NaN	NaN	27.1097	NaN	20371	16658	NaN	NaN	NaN	NaN	NaN	NaN	NaN	NaN	P07199	P07199	Major centromere autoantigen B	CENPB
30.1056	29.8281	29.9045	30.1755	30.3998	30.1945	30.4644	30.1928	30.5785	30.6456	30.5292	30.5461	0	32331	NaN	NaN	304	NaN	430	187	NaN	NaN	P07203;P07203-2	P07203	Glutathione peroxidase 1	GPX1
NaN	26.2437	26.2562	26.1959	26.5272	27.3763	26.9786	26.7561	26.0794	NaN	26.2972	NaN	27982	21338	NaN	143	NaN	1778	NaN	NaN	NaN	91	P07205	P07205	Phosphoglycerate kinase 2	PGK2
NaN	NaN	NaN	NaN	NaN	NaN	NaN	NaN	NaN	NaN	NaN	NaN	3456	67974	NaN	NaN	NaN	NaN	NaN	NaN	NaN	NaN	P07225	P07225	Vitamin K-dependent protein S	PROS1
35.9034	35.946	35.9115	35.8982	35.7337	35.7891	35.7469	35.7103	36.8153	36.7337	36.7639	36.7834	0	32331	NaN	NaN	NaN	NaN	NaN	NaN	NaN	NaN	P07237	P07237	Protein disulfide-isomerase	P4HB
32.3878	32.4167	32.3078	32.4021	29.9413	30.0505	29.9289	29.1275	30.3392	30.3752	30.3678	30.5163	0	3948	NaN	NaN	NaN	NaN	NaN	NaN	NaN	NaN	P07305;P07305-2	P07305;P07305-2	Histone H1.0;Histone H1.0, N-terminally processed	H1F0
27.5729	27.5434	27.3709	27.3449	28.6717	28.6656	28.4701	28.5418	27.6453	28.1907	27.6701	27.7604	19361	13013	NaN	NaN	NaN	NaN	NaN	NaN	NaN	NaN	P07311	P07311	Acylphosphatase-1	ACYP1
NaN	NaN	NaN	NaN	NaN	NaN	NaN	NaN	NaN	NaN	NaN	NaN	0	84458	NaN	144	NaN	NaN	NaN	NaN	NaN	NaN	P07332;P07332-4;P07332-3;P07332-2;P16591-3	P07332;P07332-4;P07332-3;P07332-2	Tyrosine-protein kinase Fes/Fps	FES
NaN	NaN	NaN	NaN	NaN	NaN	NaN	NaN	NaN	NaN	NaN	NaN	33513	19804	NaN	NaN	NaN	NaN	NaN	NaN	NaN	NaN	P07333;P07333-2	P07333;P07333-2	Macrophage colony-stimulating factor 1 receptor	CSF1R
31.6654	31.6297	31.6948	31.4171	32.0203	31.9648	32.0232	32.0212	33.2943	33.3314	33.4457	33.3436	0	32331	NaN	NaN	NaN	NaN	434	NaN	NaN	NaN	P07339	P07339	Cathepsin D;Cathepsin D light chain;Cathepsin D heavy chain	CTSD
37.05	36.9159	37.015	37.0426	36.5174	36.5167	36.4867	36.4456	36.4365	36.452	36.4884	36.4278	0	32331	NaN	145	313	NaN	NaN	195	NaN	NaN	P07355;P07355-2;A6NMY6	P07355;P07355-2;A6NMY6	Annexin A2;Putative annexin A2-like protein	ANXA2;ANXA2P2
31.6666	31.8706	31.7186	31.6024	31.5277	31.6838	31.4258	31.5162	31.2362	31.1278	31.1427	31.2436	0	32331	NaN	NaN	NaN	NaN	NaN	NaN	NaN	NaN	P07384	P07384	Calpain-1 catalytic subunit	CAPN1
37.4636	37.5301	37.5224	37.4273	37.7778	37.8111	37.7375	37.7254	37.0588	37.07	37.0552	37.0802	0	32331	NaN	124	NaN	NaN	NaN	NaN	NaN	NaN	P07437	P07437	Tubulin beta chain	TUBB
32.3159	32.3522	32.5426	32.4951	32.5362	32.4241	32.4705	32.3968	33.7291	33.7059	33.6864	33.6526	0	32331	NaN	146	316	NaN	NaN	NaN	NaN	146	P07602;P07602-2;P07602-3	P07602;P07602-2;P07602-3	Prosaposin;Saposin-A;Saposin-B-Val;Saposin-B;Saposin-C;Saposin-D	PSAP
31.3985	31.2418	31.2057	31.2554	31.6249	31.6442	31.7097	31.5517	33.2328	33.2752	33.2894	33.3254	0	32331	NaN	NaN	NaN	NaN	NaN	NaN	NaN	NaN	P07686	P07686	Beta-hexosaminidase subunit beta;Beta-hexosaminidase subunit beta chain B;Beta-hexosaminidase subunit beta chain A	HEXB
29.8007	29.7196	29.7732	28.5887	28.5647	28.7028	26.6231	27.3953	31.0273	31.1423	31.2822	31.1248	0	27609	NaN	NaN	319	NaN	NaN	NaN	NaN	NaN	P07711;Q5NE16;P43235;O60911	P07711	Cathepsin L1;Cathepsin L1 heavy chain;Cathepsin L1 light chain	CTSL
35.9818	35.975	36.0374	35.9532	36.5964	36.6459	36.5246	36.6458	36.0971	36.1008	36.1861	36.0947	0	32331	NaN	147	NaN	NaN	NaN	NaN	126	NaN	P07737;CON__P02584	P07737	Profilin-1	PFN1
NaN	NaN	NaN	NaN	NaN	NaN	NaN	NaN	NaN	NaN	NaN	NaN	50058	54024	4130	NaN	NaN	NaN	NaN	NaN	NaN	NaN	P07738	P07738	Bisphosphoglycerate mutase	BPGM
31.472	31.2123	31.2381	31.2492	32.3448	32.0711	32.1472	32.2038	31.5169	31.6787	31.6669	31.5925	0	32331	NaN	NaN	NaN	1830	NaN	NaN	NaN	NaN	P07741;P07741-2	P07741;P07741-2	Adenine phosphoribosyltransferase	APRT
34.8593	34.8286	34.8492	34.8366	35.096	35.1232	35.1058	35.1154	34.3587	34.4214	34.4156	34.4194	0	32331	NaN	NaN	NaN	NaN	NaN	NaN	NaN	NaN	P07814	P07814	Bifunctional glutamate/proline--tRNA ligase;Glutamate--tRNA ligase;Proline--tRNA ligase	EPRS
30.974	30.9791	31.0231	31.096	30.8573	30.8625	30.7321	30.9082	32.4087	32.3925	32.3479	32.5308	0	32331	NaN	NaN	328	NaN	455	204	NaN	NaN	P07858	P07858	Cathepsin B;Cathepsin B light chain;Cathepsin B heavy chain	CTSB
38.174	38.0839	38.1046	38.0656	38.1042	38.0875	38.1624	38.168	37.849	37.8686	37.8483	37.8362	0	32331	NaN	150	NaN	NaN	NaN	NaN	NaN	NaN	P07900;P07900-2	P07900;P07900-2	Heat shock protein HSP 90-alpha	HSP90AA1
NaN	NaN	NaN	NaN	26.3023	NaN	26.6882	NaN	NaN	NaN	NaN	NaN	19988	15285	4169	NaN	NaN	NaN	NaN	NaN	NaN	NaN	P07902;P07902-2	P07902	Galactose-1-phosphate uridylyltransferase	GALT
NaN	27.5192	NaN	NaN	NaN	NaN	NaN	NaN	29.3569	29.5559	29.5804	29.6368	0	13274	4170	NaN	NaN	NaN	NaN	NaN	NaN	160	P07910;P07910-3;O60812;B2RXH8;P0DMR1;B7ZW38	P07910;P07910-3	Heterogeneous nuclear ribonucleoproteins C1/C2	HNRNPC
35.7318	35.8521	35.916	35.8589	35.7988	35.694	35.7374	35.7538	36.4111	36.4282	36.5496	36.5754	0	32331	4170	NaN	NaN	NaN	NaN	NaN	NaN	161	P07910-2;P07910-4	P07910-2;P07910-4	Heterogeneous nuclear ribonucleoproteins C1/C2	HNRNPC
30.2676	30.37	30.2817	30.5114	30.0176	29.9341	29.9397	30.1796	31.0721	31.1697	31.1559	31.2307	0	32331	NaN	151	NaN	NaN	NaN	NaN	NaN	NaN	P07919;A0A096LP55	P07919	Cytochrome b-c1 complex subunit 6, mitochondrial	UQCRH
33.3372	33.2833	33.2877	33.2286	32.8418	32.8798	32.8528	32.7616	33.8809	33.7437	33.829	33.7355	0	32331	NaN	NaN	NaN	NaN	NaN	NaN	NaN	NaN	P07942	P07942	Laminin subunit beta-1	LAMB1
27.1887	26.6976	27.2715	27.222	26.4395	26.8364	26.4349	26.8218	27.2585	27.487	27.5959	27.4347	0	39903	NaN	NaN	333	NaN	463	209	NaN	162	P07947;P06241-3;P06241-2;P06241;P06239;P06239-3	P07947	Tyrosine-protein kinase Yes	YES1
NaN	NaN	NaN	NaN	NaN	NaN	NaN	NaN	NaN	NaN	NaN	NaN	0	99044	NaN	NaN	NaN	NaN	NaN	NaN	NaN	NaN	P07948	P07948	Tyrosine-protein kinase Lyn	LYN
28.7264	28.474	27.7127	27.9137	27.9142	28.1544	28.1596	27.6267	27.8089	27.4068	NaN	NaN	34294	64311	NaN	NaN	38	103	NaN	NaN	NaN	NaN	P07951	P07951	Tropomyosin beta chain	TPM2
32.4782	32.4212	32.3483	32.4921	32.5754	32.1554	32.353	32.2688	32.618	32.5429	32.552	32.32	0	32331	307	NaN	38	NaN	NaN	NaN	NaN	NaN	P07951-2;P07951-3	P07951-2;P07951-3	Tropomyosin beta chain	TPM2
34.3733	34.2674	34.3111	34.2815	34.5288	34.5098	34.3726	34.5765	34.7747	34.8222	34.7967	34.837	0	32331	NaN	NaN	NaN	NaN	NaN	NaN	NaN	NaN	P07954-2;P07954	P07954-2;P07954	Fumarate hydratase, mitochondrial	FH
27.2395	27.345	27.7468	27.0022	27.7303	27.5318	26.8288	27.5328	27.5429	NaN	26.9664	27.0551	0	27195	NaN	NaN	NaN	NaN	NaN	NaN	NaN	NaN	P07992;P07992-4;P07992-3;P07992-2	P07992;P07992-4;P07992-3;P07992-2	DNA excision repair protein ERCC-1	ERCC1
NaN	NaN	NaN	NaN	NaN	NaN	NaN	NaN	NaN	NaN	NaN	NaN	35436	76975	NaN	NaN	NaN	NaN	NaN	NaN	NaN	NaN	P07998	P07998	Ribonuclease pancreatic	RNASE1
28.5287	28.2585	28.2897	27.8919	28.1051	27.8379	27.8497	27.7487	28.3642	28.2642	28.212	28.2319	0	91721	NaN	NaN	NaN	NaN	NaN	NaN	NaN	NaN	P08047;P08047-3;P08047-2	P08047;P08047-3;P08047-2	Transcription factor Sp1	SP1
27.1733	27.069	27.3381	27.0181	26.5386	NaN	27.1275	NaN	NaN	26.8743	27.1936	26.5848	63241	3707	NaN	NaN	NaN	NaN	NaN	NaN	NaN	NaN	P08069	P08069	Insulin-like growth factor 1 receptor;Insulin-like growth factor 1 receptor alpha chain;Insulin-like growth factor 1 receptor beta chain	IGF1R
33.3141	33.2388	33.3904	33.3913	32.4975	32.536	32.5604	32.5496	32.7447	32.8768	32.7814	32.9379	0	32331	NaN	152	NaN	NaN	NaN	NaN	NaN	163	P08133;P08133-2	P08133;P08133-2	Annexin A6	ANXA6
29.9238	30.3395	30.6866	30.3919	30.5886	30.5319	30.6851	30.3588	30.7215	30.6088	30.8391	30.8009	0	24347	NaN	NaN	NaN	NaN	NaN	NaN	NaN	NaN	P08134	P08134	Rho-related GTP-binding protein RhoC	RHOC
29.2608	29.0856	29.0939	29.377	29.5724	29.593	29.1058	29.2433	29.0804	28.9679	28.9617	28.9397	0	18228	NaN	NaN	NaN	NaN	NaN	NaN	NaN	NaN	P08138-2;P08138	P08138-2;P08138	Tumor necrosis factor receptor superfamily member 16	NGFR
27.9235	28.239	28.4401	28.3581	27.515	28.0887	27.779	27.6645	28.6357	28.6165	28.8556	28.7701	0	41823	NaN	NaN	NaN	NaN	NaN	NaN	NaN	NaN	P08174-4;P08174;P08174-3;P08174-5;P08174-2;P08174-6;P08174-7	P08174-4;P08174;P08174-3;P08174-5;P08174-2;P08174-6;P08174-7	Complement decay-accelerating factor	CD55
NaN	27.6535	27.6113	27.5207	27.7819	27.706	27.6906	27.7283	NaN	NaN	NaN	NaN	21091	25667	4301	NaN	NaN	1917	469	NaN	NaN	164	P08195-3;P08195;P08195-4	P08195-3;P08195;P08195-4	4F2 cell-surface antigen heavy chain	SLC3A2
35.0587	34.9271	34.922	34.8961	34.7143	34.7299	34.7563	34.7556	34.7187	34.7026	34.6768	34.6904	0	32331	4301	NaN	339	NaN	NaN	NaN	NaN	164	P08195-2	P08195-2	4F2 cell-surface antigen heavy chain	SLC3A2
NaN	26.5369	NaN	26.7886	26.6122	26.5563	26.5185	26.4029	NaN	NaN	NaN	26.3351	50446	57351	NaN	NaN	NaN	NaN	NaN	NaN	NaN	NaN	P08236-3;P08236-2;P08236	P08236-3;P08236-2;P08236	Beta-glucuronidase	GUSB
31.514	31.6156	31.7126	31.4888	31.2918	31.4219	31.3843	31.325	30.4887	30.5478	30.318	30.3492	0	32331	NaN	NaN	NaN	NaN	NaN	NaN	NaN	NaN	P08237;P08237-3;P08237-2	P08237;P08237-3;P08237-2	ATP-dependent 6-phosphofructokinase, muscle type	PFKM
36.9388	36.9438	36.9917	37.0448	37.0702	37.0879	37.098	37.1141	36.7772	36.774	36.8206	36.843	0	32331	NaN	NaN	NaN	NaN	NaN	NaN	NaN	NaN	P08238;Q58FF7	P08238	Heat shock protein HSP 90-beta	HSP90AB1
32.1161	32.0159	31.955	32.0097	31.7726	31.5765	31.4167	31.7356	31.9437	32.0408	32.0079	31.8075	0	32331	NaN	NaN	NaN	NaN	NaN	NaN	NaN	NaN	P08240;P08240-2	P08240;P08240-2	Signal recognition particle receptor subunit alpha	SRPR
32.7593	32.6556	32.7666	32.795	33.3432	33.1176	33.335	33.1901	32.3662	32.4036	32.4295	32.3128	0	32331	NaN	NaN	NaN	NaN	478	NaN	NaN	NaN	P08243-2;P08243	P08243-2;P08243	Asparagine synthetase [glutamine-hydrolyzing]	ASNS
NaN	NaN	NaN	NaN	NaN	NaN	NaN	NaN	NaN	NaN	NaN	NaN	0	27256	NaN	NaN	NaN	NaN	NaN	NaN	NaN	NaN	P08246	P08246	Neutrophil elastase	ELANE
NaN	NaN	NaN	NaN	NaN	NaN	NaN	NaN	NaN	NaN	NaN	NaN	48622	43585	NaN	NaN	NaN	NaN	NaN	NaN	NaN	NaN	P08311	P08311	Cathepsin G	CTSG
29.682	29.8984	29.7473	29.5889	30.2043	30.1648	30.2371	30.1016	30.0057	29.9897	29.6816	29.7569	0	189	NaN	NaN	NaN	NaN	NaN	NaN	NaN	NaN	P08397-2;P08397;P08397-4;P08397-3	P08397-2;P08397;P08397-4;P08397-3	Porphobilinogen deaminase	HMBS
31.5507	31.54	31.371	31.6844	31.6285	31.6717	31.6839	31.512	32.1596	32.2159	32.1795	32.1348	0	25971	NaN	NaN	NaN	NaN	NaN	NaN	NaN	NaN	P08559;P08559-4;P08559-3;P08559-2	P08559;P08559-4;P08559-3;P08559-2	Pyruvate dehydrogenase E1 component subunit alpha, somatic form, mitochondrial	PDHA1
NaN	NaN	NaN	NaN	NaN	NaN	NaN	NaN	NaN	NaN	NaN	NaN	0	32331	NaN	NaN	NaN	NaN	NaN	218	NaN	NaN	P08567	P08567	Pleckstrin	PLEK
29.129	29.0318	29.1491	29.2321	28.5821	28.7751	28.7925	28.6853	30.208	30.188	30.0982	29.9524	0	77479	NaN	NaN	NaN	NaN	NaN	NaN	NaN	NaN	P08572	P08572	Collagen alpha-2(IV) chain;Canstatin	COL4A2
29.77	29.8909	29.8623	29.9441	29.6773	29.6649	29.783	29.6382	30.439	30.5563	30.4584	30.4014	0	32331	NaN	NaN	347	NaN	NaN	NaN	NaN	NaN	P08574	P08574	Cytochrome c1, heme protein, mitochondrial	CYC1
NaN	NaN	NaN	NaN	NaN	NaN	NaN	NaN	NaN	NaN	NaN	NaN	0	32331	NaN	NaN	NaN	NaN	NaN	NaN	NaN	NaN	P08575-2;P08575	P08575-2;P08575	Receptor-type tyrosine-protein phosphatase C	PTPRC
31.4434	31.483	31.6935	31.4882	31.5359	31.7633	31.5078	31.5062	31.0607	31.0314	30.9918	31.2344	0	11379	NaN	NaN	NaN	NaN	495	NaN	NaN	NaN	P08579	P08579	U2 small nuclear ribonucleoprotein B	SNRPB2
26.2208	26.5943	26.4591	26.2734	26.5207	26.7056	26.3977	26.3893	NaN	26.571	26.2053	26.2774	48701	43962	NaN	NaN	NaN	NaN	NaN	NaN	NaN	NaN	P08581;P08581-2;P08581-3;P42685-2;Q9H3Y6;P42685;Q04912-2;Q04912	P08581;P08581-2;P08581-3	Hepatocyte growth factor receptor	MET
29.1497	29.0794	29.1895	28.6622	29.0456	28.9803	28.5409	28.5669	29.3058	29.3346	29.2701	29.4425	0	17832	NaN	NaN	NaN	NaN	NaN	NaN	NaN	NaN	P08582;P08582-2	P08582	Melanotransferrin	MFI2
32.3837	32.4649	32.6728	32.5801	32.7882	32.7683	32.831	32.8288	32.4044	32.7774	32.8363	32.4994	0	27118	4394	158	348	NaN	497	NaN	NaN	NaN	P08621;P08621-2;P08621-3;P08621-4	P08621;P08621-2;P08621-3	U1 small nuclear ribonucleoprotein 70 kDa	SNRNP70
NaN	NaN	NaN	NaN	NaN	25.1695	NaN	25.4986	NaN	NaN	NaN	NaN	0	22248	NaN	NaN	NaN	1981	NaN	NaN	131	NaN	P08631;P08631-2;Q9H6Q3-4;Q9H6Q3-2;Q9H6Q3-3;Q9H6Q3	P08631;P08631-2	Tyrosine-protein kinase HCK	HCK
29.1349	29.1082	29.1057	29.0303	28.6877	28.9834	28.8145	28.7218	28.8208	27.5779	28.8361	28.6388	0	10657	NaN	NaN	NaN	1982	NaN	NaN	NaN	NaN	P08648	P08648	Integrin alpha-5;Integrin alpha-5 heavy chain;Integrin alpha-5 light chain	ITGA5
NaN	NaN	NaN	NaN	NaN	NaN	NaN	NaN	NaN	NaN	NaN	NaN	2809	21918	NaN	NaN	NaN	1983	NaN	NaN	NaN	NaN	P08651;P08651-5;P08651-6	P08651;P08651-5;P08651-6	Nuclear factor 1 C-type	NFIC
27.8585	27.8579	27.9989	27.9599	27.7394	27.8682	27.7381	27.9503	27.4975	27.8854	27.5422	27.8033	0	11102	NaN	NaN	NaN	NaN	NaN	NaN	NaN	NaN	P08651-2;P08651-4;P08651-3	P08651-2;P08651-4;P08651-3	Nuclear factor 1 C-type	NFIC
38.3065	38.37	38.4111	38.3976	38.2353	38.2709	38.3856	38.3746	38.7703	38.8066	38.7732	38.8458	0	32331	4412	NaN	NaN	NaN	NaN	219	132	NaN	P08670;Q16352;P07197-2	P08670	Vimentin	VIM
34.6804	34.6828	34.7097	34.5326	34.2616	34.3128	34.2491	34.1584	33.3901	33.5312	33.7751	33.747	0	32331	4413	NaN	NaN	NaN	501	NaN	NaN	NaN	P08708	P08708	40S ribosomal protein S17	RPS17
30.0354	29.9456	29.9397	29.9607	29.728	29.9043	29.8865	29.8375	30.0673	30.2283	30.1741	30.153	0	30375	NaN	NaN	NaN	NaN	NaN	NaN	NaN	NaN	P08754;P19087	P08754	Guanine nucleotide-binding protein G(k) subunit alpha	GNAI3
35.4965	35.3753	35.4507	35.4214	35.0736	34.9525	34.9708	34.8821	34.7125	34.6274	34.6809	34.686	0	32331	4419	NaN	NaN	NaN	502	220	NaN	NaN	P08758	P08758	Annexin A5	ANXA5
35.1322	35.0929	35.1369	35.1173	35.6393	35.7073	35.6523	35.7068	35.0796	35.0754	35.1451	35.1688	0	32331	NaN	159	358	NaN	NaN	221	NaN	NaN	P08865	P08865	40S ribosomal protein SA	RPSA
NaN	NaN	NaN	NaN	NaN	NaN	NaN	NaN	26.9195	27.2934	27.2732	26.698	21173	19929	NaN	NaN	NaN	2008	NaN	NaN	NaN	NaN	P08962-3;P08962-2;P08962	P08962-3;P08962-2;P08962	CD63 antigen	CD63
30.0846	29.8785	29.9814	30.0767	29.6592	29.6882	29.5578	29.6756	29.8545	29.851	29.9622	30.0503	0	91003	NaN	NaN	NaN	2010	NaN	NaN	NaN	NaN	P09001	P09001	39S ribosomal protein L3, mitochondrial	MRPL3
32.155	32.1308	32.2916	32.3869	32.6363	32.7993	32.6977	32.7941	32.8092	32.6675	32.5635	32.8162	0	17864	NaN	NaN	NaN	NaN	NaN	NaN	NaN	NaN	P09012	P09012	U1 small nuclear ribonucleoprotein A	SNRPA
NaN	NaN	NaN	NaN	NaN	NaN	NaN	NaN	NaN	NaN	NaN	NaN	22455	24279	NaN	NaN	NaN	NaN	NaN	NaN	NaN	NaN	P09038-2;P09038-3;P09038-1;P09038	P09038-2;P09038-3;P09038-1;P09038	Fibroblast growth factor 2	FGF2
31.4587	31.3436	31.3436	31.1961	31.827	31.791	31.8997	31.7626	31.5669	32.2526	31.6434	31.5296	0	32331	NaN	NaN	NaN	NaN	NaN	NaN	NaN	178	P09104;P09104-2	P09104;P09104-2	Gamma-enolase	ENO2
29.3714	29.528	28.7647	29.5781	28.9885	29.1138	29.3425	29.4032	29.931	29.8518	29.9285	29.9345	0	22657	NaN	NaN	NaN	NaN	512	NaN	NaN	NaN	P09110;P09110-2	P09110;P09110-2	3-ketoacyl-CoA thiolase, peroxisomal	ACAA1
29.5284	29.7563	28.718	29.372	29.0397	28.6941	29.0936	28.8484	29.142	29.1616	28.5323	28.9138	0	32331	NaN	NaN	NaN	NaN	NaN	NaN	NaN	NaN	P09132;P09132-2	P09132;P09132-2	Signal recognition particle 19 kDa protein	SRP19
34.2242	34.2467	34.1453	34.128	35.1389	35.1257	35.2041	35.0941	34.835	34.5973	34.6666	34.6944	0	32331	NaN	162	NaN	NaN	NaN	222	NaN	179	P09211	P09211	Glutathione S-transferase P	GSTP1
30.4011	30.4808	30.4925	30.645	30.6154	30.5238	30.6329	30.7358	30.7704	30.8287	30.9913	30.9166	0	11653	NaN	NaN	NaN	2028	NaN	223	NaN	NaN	P09234	P09234	U1 small nuclear ribonucleoprotein C	SNRPC
35.9396	35.8259	35.8032	35.7345	36.3822	36.2557	36.2831	36.347	35.6476	35.5893	35.5114	35.5476	0	32331	NaN	NaN	NaN	2029	NaN	224	NaN	180	P09382	P09382	Galectin-1	LGALS1
30.1993	30.1996	30.1864	30.1481	31.0022	31.0339	31.1179	31.2044	31.2378	31.2681	31.2505	30.9729	0	32331	NaN	NaN	NaN	NaN	NaN	NaN	NaN	NaN	P09417;P09417-2	P09417;P09417-2	Dihydropteridine reductase	QDPR
34.4505	34.4675	34.6088	34.5301	34.4712	34.336	34.5043	34.4564	34.6238	34.6834	34.6882	34.7223	0	32331	NaN	NaN	NaN	NaN	516	225	NaN	181	P09429	P09429	High mobility group protein B1	HMGB1
NaN	NaN	NaN	NaN	NaN	NaN	NaN	NaN	NaN	NaN	NaN	NaN	0	32331	NaN	NaN	NaN	NaN	517	NaN	NaN	NaN	P09467	P09467	Fructose-1,6-bisphosphatase 1	FBP1
NaN	NaN	NaN	NaN	NaN	NaN	NaN	NaN	NaN	NaN	NaN	NaN	40323	18324	NaN	NaN	NaN	NaN	NaN	NaN	NaN	NaN	P09471-2;P09471	P09471-2;P09471	Guanine nucleotide-binding protein G(o) subunit alpha	GNAO1
31.77	31.4899	31.5421	31.4713	31.0738	31.1387	31.2162	31.0856	32.585	32.6918	32.7026	32.744	0	32331	NaN	NaN	NaN	NaN	NaN	NaN	NaN	NaN	P09486	P09486	SPARC	SPARC
28.3946	28.3785	28.3954	28.4605	28.67	28.6588	28.6292	28.4794	28.7595	28.5958	28.7438	28.5759	0	21483	4472	NaN	NaN	NaN	NaN	NaN	NaN	NaN	P09488;P09488-2	P09488;P09488-2	Glutathione S-transferase Mu 1	GSTM1
27.7993	27.4496	27.8727	27.642	27.6867	27.8038	NaN	27.8238	NaN	NaN	NaN	27.403	21013	19226	NaN	NaN	38	NaN	NaN	NaN	NaN	NaN	P09493-2	P09493-2
32.5885	32.528	32.6654	32.6303	33.1104	33.0049	32.8902	33.0739	33.1424	32.9679	32.805	33.0928	0	27764	NaN	NaN	38	NaN	NaN	NaN	NaN	NaN	P09493-3;P09493-10;P09493-8	P09493-3;P09493-10;P09493-8
28.8577	28.8707	28.7446	28.9593	NaN	NaN	NaN	28.8999	29.0958	28.3384	28.1252	28.8676	20488	1711	NaN	NaN	38	NaN	NaN	NaN	NaN	NaN	P09493-5	P09493-5
33.0973	33.0801	33.0829	33.0583	33.3292	33.1927	33.1611	32.8867	33.407	33.2679	33.2486	33.2557	0	32331	4473	NaN	NaN	2047	518	NaN	NaN	NaN	P09496-2;P09496-4;P09496-3;P09496;P09496-5	P09496-2;P09496-4;P09496-3;P09496;P09496-5	Clathrin light chain A	CLTA
31.0625	31.0928	31.0422	31.1872	31.2549	31.299	31.3202	31.3317	31.3023	31.2301	31.3318	31.3128	0	14665	4474	NaN	NaN	NaN	NaN	NaN	NaN	NaN	P09497-2;P09497	P09497-2;P09497	Clathrin light chain B	CLTB
30.9286	30.6816	30.9028	30.8766	29.5576	29.9389	29.9986	29.9151	29.9365	29.7092	29.9621	29.5442	0	32331	NaN	NaN	NaN	NaN	NaN	NaN	NaN	NaN	P09525;P09525-2	P09525;P09525-2	Annexin A4	ANXA4
30.5869	30.5616	30.3923	30.7115	30.591	30.5683	30.1972	30.2965	29.956	30.1645	30.3105	30.2031	0	26898	NaN	NaN	NaN	NaN	NaN	NaN	NaN	NaN	P09543-2;P09543	P09543-2;P09543	2,3-cyclic-nucleotide 3-phosphodiesterase	CNP
NaN	NaN	NaN	NaN	NaN	NaN	NaN	NaN	NaN	NaN	NaN	NaN	0	67073	NaN	NaN	NaN	2051	NaN	NaN	NaN	NaN	P09601	P09601	Heme oxygenase 1	HMOX1
32.9387	32.9728	33.0256	32.9639	32.7057	32.7555	32.66	32.6809	34.0571	34.09	34.1155	33.8991	0	32331	NaN	NaN	NaN	NaN	NaN	NaN	NaN	NaN	P09622;P09622-2;P09622-3	P09622;P09622-2;P09622-3	Dihydrolipoyl dehydrogenase, mitochondrial	DLD
36.1553	36.448	36.493	36.7905	36.5251	36.5523	36.5383	36.701	37.0588	37.0663	36.9537	37.1363	0	32331	NaN	166	NaN	NaN	NaN	NaN	NaN	NaN	P09651;P09651-2;P09651-3	P09651;P09651-2;P09651-3	Heterogeneous nuclear ribonucleoprotein A1;Heterogeneous nuclear ribonucleoprotein A1, N-terminally processed	HNRNPA1
32.0927	31.9813	32.0059	32.0216	32.0553	32.0952	32.0293	32.0064	32.501	32.3343	32.3479	32.2167	0	32331	4493	NaN	NaN	2063	NaN	NaN	NaN	NaN	P09661	P09661	U2 small nuclear ribonucleoprotein A	SNRPA1
NaN	NaN	NaN	NaN	NaN	NaN	NaN	NaN	NaN	NaN	NaN	NaN	0	2716	NaN	NaN	NaN	2064	NaN	NaN	NaN	NaN	P09668	P09668	Pro-cathepsin H;Cathepsin H mini chain;Cathepsin H;Cathepsin H heavy chain;Cathepsin H light chain	CTSH
29.718	29.7892	29.571	29.827	28.1856	27.9848	28.0186	28.6456	30.161	30.3665	30.3527	29.7944	3471	697	NaN	NaN	NaN	2065	NaN	NaN	NaN	NaN	P09669	P09669	Cytochrome c oxidase subunit 6C	COX6C
NaN	NaN	NaN	NaN	NaN	NaN	NaN	NaN	NaN	NaN	NaN	NaN	0	90537	NaN	NaN	NaN	2066	523	NaN	NaN	NaN	P09769	P09769	Tyrosine-protein kinase Fgr	FGR
33.9317	34.0821	34.2218	34.1445	34.3386	34.2386	34.275	34.0694	34.2191	34.2111	34.1995	34.1038	0	32331	NaN	NaN	NaN	NaN	NaN	NaN	NaN	NaN	P09874	P09874	Poly [ADP-ribose] polymerase 1	PARP1
30.8673	30.6267	30.8629	30.7388	31.0385	30.9468	31.1559	30.8942	30.7134	30.5029	30.6178	30.6097	0	14914	NaN	NaN	NaN	NaN	NaN	NaN	NaN	NaN	P09884	P09884	DNA polymerase alpha catalytic subunit	POLA1
NaN	NaN	NaN	NaN	NaN	NaN	NaN	NaN	NaN	NaN	NaN	NaN	0	77289	NaN	NaN	NaN	NaN	NaN	NaN	NaN	NaN	P09913	P09913	Interferon-induced protein with tetratricopeptide repeats 2	IFIT2
NaN	NaN	NaN	NaN	NaN	NaN	NaN	NaN	NaN	NaN	NaN	NaN	0	7906	NaN	NaN	NaN	NaN	NaN	NaN	NaN	NaN	P09914	P09914	Interferon-induced protein with tetratricopeptide repeats 1	IFIT1
NaN	NaN	NaN	NaN	NaN	NaN	NaN	NaN	NaN	NaN	NaN	NaN	0	13511	NaN	NaN	NaN	NaN	NaN	NaN	NaN	NaN	P09917;P09917-2;P09917-5;P09917-3;P09917-4	P09917;P09917-2;P09917-5;P09917-3;P09917-4	Arachidonate 5-lipoxygenase	ALOX5
NaN	NaN	NaN	NaN	NaN	NaN	NaN	NaN	NaN	NaN	NaN	NaN	20186	16137	NaN	NaN	NaN	NaN	NaN	NaN	NaN	NaN	P09936	P09936	Ubiquitin carboxyl-terminal hydrolase isozyme L1	UCHL1
NaN	NaN	NaN	NaN	NaN	NaN	NaN	NaN	NaN	NaN	NaN	NaN	12313	30182	NaN	NaN	NaN	NaN	NaN	NaN	NaN	NaN	P09958	P09958	Furin	FURIN
32.8689	32.8477	32.821	32.6451	33.2301	33.2484	33.2511	33.2682	32.6828	32.6693	32.7033	32.6983	0	32331	NaN	NaN	377	NaN	NaN	NaN	NaN	NaN	P09960;P09960-4;P09960-2;P09960-3	P09960;P09960-4;P09960-2;P09960-3	Leukotriene A-4 hydrolase	LTA4H
33.7732	33.8217	33.7819	33.7463	34.0012	34.063	34.1116	34.0803	33.8252	33.871	33.8399	33.8143	0	32331	NaN	NaN	378	NaN	NaN	NaN	NaN	103	P09972;P05062	P09972	Fructose-bisphosphate aldolase C	ALDOC
NaN	NaN	NaN	NaN	NaN	NaN	NaN	NaN	NaN	NaN	NaN	NaN	0	51247	NaN	NaN	NaN	2089	NaN	NaN	NaN	NaN	P0C0L5;P0C0L4-2;P0C0L4	P0C0L5;P0C0L4-2;P0C0L4	Complement C4-B;Complement C4 beta chain;Complement C4-B alpha chain;C4a anaphylatoxin;C4b-B;C4d-B;Complement C4 gamma chain;Complement C4-A;Complement C4 beta chain;Complement C4-A alpha chain;C4a anaphylatoxin;C4b-A;C4d-A;Complement C4 gamma chain	C4B;C4A
33.5873	32.8909	33.0144	33.0007	32.4477	32.3356	32.3815	32.4047	32.8368	33.3046	32.9271	32.8271	0	29134	NaN	NaN	NaN	NaN	NaN	NaN	NaN	NaN	Q71UI9;P0C0S5;Q71UI9-4;Q71UI9-2;Q71UI9-3	Q71UI9;P0C0S5;Q71UI9-4;Q71UI9-2;Q71UI9-3	Histone H2A.V;Histone H2A.Z	H2AFV;H2AFZ
36.6423	35.0849	36.2929	36.3533	36.1832	36.2344	36.1417	36.4384	35.9056	35.7109	35.8769	36.0152	0	32331	NaN	NaN	NaN	NaN	NaN	NaN	NaN	NaN	Q99878;Q96KK5;Q9BTM1;P0C0S8;P20671;Q9BTM1-2	Q99878;Q96KK5;Q9BTM1;P0C0S8;P20671;Q9BTM1-2	Histone H2A type 1-J;Histone H2A type 1-H;Histone H2A.J;Histone H2A type 1;Histone H2A type 1-D	HIST1H2AJ;HIST1H2AH;H2AFJ;HIST1H2AG;HIST1H2AD
NaN	NaN	NaN	NaN	NaN	NaN	NaN	NaN	26.9969	27.0529	27.1059	26.8945	59473	1568	4562	NaN	NaN	NaN	NaN	NaN	NaN	NaN	P0C7P0	P0C7P0	CDGSH iron-sulfur domain-containing protein 3, mitochondrial	CISD3
NaN	NaN	NaN	NaN	NaN	NaN	NaN	NaN	NaN	NaN	NaN	NaN	63959	39913	NaN	NaN	NaN	NaN	NaN	NaN	NaN	NaN	P0CAP2-3;P0CAP2;Q9BZD3;P0CAP2-2	P0CAP2-3;P0CAP2;Q9BZD3;P0CAP2-2	DNA-directed RNA polymerase II subunit GRINL1A;Putative GRINL1B complex locus protein 2	POLR2M;GCOM2
NaN	NaN	NaN	NaN	NaN	NaN	NaN	NaN	28.575	NaN	27.8343	28.3156	48552	43233	NaN	NaN	NaN	2094	NaN	NaN	NaN	NaN	P0CG12	P0CG12	Chromosome transmission fidelity protein 8 homolog isoform 2	CHTF8
26.7974	26.3651	26.8669	26.5663	26.7303	26.5646	26.3791	NaN	26.7374	26.4199	NaN	NaN	34014	61256	4569	NaN	379	NaN	534	NaN	NaN	NaN	P0CG13	P0CG13	Chromosome transmission fidelity protein 8 homolog	CHTF8
NaN	NaN	NaN	NaN	NaN	NaN	NaN	NaN	NaN	NaN	NaN	NaN	27978	21326	NaN	NaN	NaN	NaN	NaN	8	NaN	NaN	P0CG39	P0CG39	POTE ankyrin domain family member J	POTEJ
NaN	NaN	NaN	NaN	NaN	NaN	NaN	NaN	NaN	NaN	NaN	NaN	3637	90799	NaN	NaN	NaN	NaN	NaN	NaN	NaN	NaN	P0DI82;P0DI81;P0DI81-3	P0DI82;P0DI81;P0DI81-3	Trafficking protein particle complex subunit 2B;Trafficking protein particle complex subunit 2	TRAPPC2B;TRAPPC2
NaN	NaN	NaN	NaN	NaN	NaN	NaN	NaN	NaN	NaN	NaN	27.8115	38899	18365	NaN	NaN	NaN	NaN	NaN	NaN	NaN	NaN	P0DJ07	P0DJ07	Protein PET100 homolog, mitochondrial	PET100
NaN	NaN	NaN	NaN	NaN	NaN	NaN	NaN	NaN	NaN	NaN	NaN	33973	60883	NaN	NaN	NaN	NaN	NaN	NaN	NaN	NaN	P0DJ93	P0DJ93	Small integral membrane protein 13	SMIM13
NaN	NaN	NaN	NaN	NaN	26.7563	NaN	NaN	NaN	NaN	NaN	NaN	0	42581	4579	NaN	NaN	NaN	NaN	NaN	NaN	NaN	P0DMN0;P0DMM9;P0DMM9-3;P0DMM9-2	P0DMN0;P0DMM9;P0DMM9-3	Sulfotransferase 1A4;Sulfotransferase 1A3	SULT1A4;SULT1A3
NaN	NaN	NaN	NaN	NaN	NaN	NaN	25.7205	NaN	NaN	NaN	NaN	0	29903	NaN	NaN	380	NaN	NaN	NaN	NaN	NaN	P0DMU9	P0DMU9	Cancer/testis antigen family 45 member A10	CT45A10
NaN	NaN	NaN	NaN	NaN	NaN	NaN	NaN	NaN	NaN	NaN	25.9965	49801	16375	NaN	NaN	NaN	NaN	NaN	NaN	NaN	NaN	Q5DJT8;P0DMV2;P0DMV1	Q5DJT8;P0DMV2;P0DMV1	Cancer/testis antigen family 45 member A2;Cancer/testis antigen family 45 member A9;Cancer/testis antigen family 45 member A8	CT45A2;CT45A9;CT45A8
35.2882	35.2946	35.2906	35.3058	35.6177	35.6054	35.5917	35.5681	35.2459	35.3525	35.222	35.2909	0	32331	NaN	178	NaN	NaN	NaN	NaN	133	188	P0DMV9;P0DMV8;P0DMV8-2	P0DMV9;P0DMV8;P0DMV8-2	Heat shock 70 kDa protein 1B;Heat shock 70 kDa protein 1A	HSPA1B;HSPA1A
31.6348	31.8137	31.8271	31.7609	31.5962	31.5609	31.5626	31.5285	31.6595	31.5897	31.7949	31.4477	0	32331	NaN	NaN	NaN	NaN	NaN	NaN	NaN	NaN	P0DN76;Q01081;Q01081-2;Q01081-4;Q8WU68-3;Q8WU68;Q01081-3;Q8WU68-2	P0DN76;Q01081;Q01081-2;Q01081-4;Q8WU68-3;Q8WU68	Splicing factor U2AF 35 kDa subunit;Splicing factor U2AF 26 kDa subunit	U2AF1;U2AF1L4
29.4813	29.3182	29.5438	29.4966	29.6449	29.6316	29.7933	29.7585	29.1654	29.2876	29.1476	29.1016	0	18345	NaN	NaN	NaN	NaN	NaN	NaN	NaN	NaN	P0DN79;P35520;P35520-2	P0DN79;P35520;P35520-2	Cystathionine beta-synthase	CBS
27.6179	27.9721	27.6958	27.7464	27.7704	28.0969	28.0976	27.8679	28.4119	28.6409	29.3538	28.6596	18896	11302	NaN	NaN	NaN	NaN	NaN	NaN	NaN	NaN	P10109	P10109	Adrenodoxin, mitochondrial	FDX1
NaN	NaN	NaN	NaN	NaN	NaN	NaN	NaN	NaN	NaN	NaN	NaN	0	22677	NaN	NaN	NaN	NaN	NaN	NaN	NaN	NaN	P10124	P10124	Serglycin	SRGN
NaN	NaN	NaN	NaN	NaN	NaN	NaN	NaN	NaN	NaN	NaN	NaN	20683	17832	NaN	NaN	NaN	NaN	NaN	NaN	NaN	NaN	P10147;P16619;P55773;P55773-2	P10147	C-C motif chemokine 3;MIP-1-alpha(4-69)	CCL3
NaN	NaN	NaN	NaN	NaN	NaN	NaN	NaN	NaN	NaN	NaN	NaN	64103	40475	4606	NaN	NaN	2119	NaN	NaN	NaN	189	P10153	P10153	Non-secretory ribonuclease	RNASE2
31.401	31.4592	31.4202	31.3386	31.249	31.209	31.2833	31.3968	30.8286	30.7774	30.8409	31.002	0	32331	NaN	NaN	NaN	NaN	544	NaN	NaN	NaN	P10155;P10155-3;P10155-4;P10155-2	P10155;P10155-3;P10155-4	60 kDa SS-A/Ro ribonucleoprotein	TROVE2
NaN	NaN	26.0835	26.1812	NaN	NaN	NaN	NaN	NaN	27.078	26.4688	NaN	92888	13143	NaN	NaN	NaN	NaN	NaN	NaN	NaN	NaN	P10176	P10176	Cytochrome c oxidase subunit 8A, mitochondrial	COX8A
29.024	28.9765	29.3865	28.912	29.4907	29.698	29.6295	29.8231	30.9475	30.8591	31.0382	30.8004	0	32331	NaN	NaN	NaN	NaN	NaN	NaN	NaN	190	P10253	P10253	Lysosomal alpha-glucosidase;76 kDa lysosomal alpha-glucosidase;70 kDa lysosomal alpha-glucosidase	GAA
27.9306	28.11	28.4802	28.0746	27.5404	27.8054	27.9293	27.737	28.6693	28.6329	28.7327	28.5206	0	29533	4615	NaN	NaN	2130	NaN	NaN	NaN	NaN	P10301	P10301	Ras-related protein R-Ras	RRAS
NaN	NaN	NaN	NaN	NaN	NaN	NaN	NaN	NaN	NaN	NaN	NaN	0	80771	NaN	NaN	NaN	NaN	NaN	NaN	NaN	NaN	P10316	P10316	HLA class I histocompatibility antigen, A-69 alpha chain	HLA-A
NaN	NaN	NaN	NaN	NaN	NaN	NaN	NaN	NaN	NaN	NaN	NaN	0	97137	3593	NaN	NaN	NaN	NaN	NaN	NaN	NaN	P10321	P10321	HLA class I histocompatibility antigen, Cw-7 alpha chain	HLA-C
28.3552	28.2155	28.4149	28.4607	28.1399	28.101	28.3179	28.3441	28.2985	28.321	27.9318	28.1709	0	22376	NaN	NaN	NaN	NaN	NaN	NaN	NaN	NaN	P10398;P10398-2	P10398	Serine/threonine-protein kinase A-Raf	ARAF
32.5515	33.0749	33.3267	33.1267	30.3254	29.4553	NaN	30.094	31.4112	31.509	32.2439	31.317	0	2364	NaN	NaN	NaN	NaN	NaN	NaN	NaN	NaN	P10412;P22492	P10412	Histone H1.4	HIST1H1E
NaN	NaN	NaN	NaN	NaN	NaN	NaN	NaN	NaN	NaN	NaN	NaN	0	17024	NaN	NaN	NaN	NaN	547	237	NaN	NaN	P10451-4;P10451;P10451-5;P10451-2;P10451-3	P10451-4;P10451;P10451-5;P10451-2;P10451-3	Osteopontin	SPP1
31.3689	31.1838	31.2178	31.2043	31.1841	31.0495	31.1487	31.3171	31.2965	31.5041	31.4371	31.3441	0	1436	NaN	NaN	NaN	NaN	NaN	238	NaN	NaN	P10515	P10515	Dihydrolipoyllysine-residue acetyltransferase component of pyruvate dehydrogenase complex, mitochondrial	DLAT
27.8468	27.6562	27.9025	27.7818	27.8591	27.8232	28.2008	27.909	27.732	27.7353	28.0814	27.9064	0	50893	NaN	NaN	NaN	NaN	NaN	NaN	NaN	NaN	P10586-2;P10586;P23468-3;P23468-7;P23468-5;P23468-4;P23468-6;P23468;P23468-2	P10586-2;P10586	Receptor-type tyrosine-protein phosphatase F	PTPRF
NaN	NaN	NaN	NaN	NaN	NaN	NaN	NaN	NaN	NaN	NaN	NaN	13764	28757	NaN	NaN	NaN	NaN	NaN	NaN	NaN	NaN	P10588	P10588	Nuclear receptor subfamily 2 group F member 6	NR2F6
35.4622	35.5102	35.5164	34.9393	35.427	35.4955	35.2888	35.4865	36.1027	35.9773	35.8942	35.8765	0	32331	NaN	NaN	NaN	NaN	NaN	239	136	NaN	P10599;P10599-2	P10599;P10599-2	Thioredoxin	TXN
31.0728	31.2091	30.9197	30.9478	30.327	30.3837	30.3552	30.4684	32.3223	32.301	32.3016	32.2901	0	56077	NaN	NaN	NaN	NaN	NaN	NaN	NaN	NaN	P10606	P10606	Cytochrome c oxidase subunit 5B, mitochondrial	COX5B
28.8302	28.8989	28.8639	29.1187	29.3647	29.4957	29.4466	29.6325	30.5885	30.9081	30.87	30.6413	0	200	NaN	NaN	NaN	NaN	NaN	NaN	NaN	NaN	P10619-2;P10619	P10619-2;P10619	Lysosomal protective protein;Lysosomal protective protein 32 kDa chain;Lysosomal protective protein 20 kDa chain	CTSA
NaN	27.9628	28.2145	29.7111	29.3538	28.9953	28.8611	29.1582	NaN	27.9385	28.3857	28.2608	0	93071	4647	NaN	NaN	NaN	NaN	NaN	NaN	NaN	P10620;P10620-2	P10620;P10620-2	Microsomal glutathione S-transferase 1	MGST1
31.2958	31.5381	31.3925	31.5385	31.4553	31.3842	31.5037	31.5378	31.7419	31.858	31.8141	31.7226	0	23659	NaN	NaN	392	NaN	NaN	240	NaN	NaN	P10644;P10644-2	P10644;P10644-2	cAMP-dependent protein kinase type I-alpha regulatory subunit;cAMP-dependent protein kinase type I-alpha regulatory subunit, N-terminally processed	PRKAR1A
26.872	26.9023	26.5158	26.4701	26.8764	26.8688	27.1586	26.8225	26.7356	26.8836	26.8401	NaN	0	80197	NaN	NaN	NaN	NaN	NaN	NaN	NaN	NaN	P10746	P10746	Uroporphyrinogen-III synthase	UROS
31.4736	31.3683	31.2956	31.4827	32.2454	32.3482	32.2659	32.2715	31.8871	31.8858	31.747	31.5166	0	32331	NaN	NaN	NaN	NaN	NaN	NaN	NaN	NaN	P10768	P10768	S-formylglutathione hydrolase	ESD
37.0587	37.0439	37.0683	37.1178	36.8986	36.94	36.7946	36.8928	37.6305	37.657	37.6754	37.7551	0	32331	NaN	179	NaN	NaN	NaN	241	139	192	P10809;P10809-2	P10809	60 kDa heat shock protein, mitochondrial	HSPD1
NaN	NaN	NaN	NaN	NaN	NaN	NaN	NaN	NaN	NaN	NaN	NaN	0	51328	NaN	NaN	NaN	NaN	NaN	NaN	NaN	NaN	P10909-4;P10909;P10909-5;P10909-2;P10909-3	P10909-4;P10909;P10909-5;P10909-2;P10909-3	Clusterin;Clusterin beta chain;Clusterin alpha chain	CLU
NaN	NaN	NaN	NaN	NaN	NaN	NaN	NaN	NaN	NaN	NaN	NaN	0	29837	NaN	180	NaN	NaN	NaN	NaN	NaN	NaN	P10914	P10914	Interferon regulatory factor 1	IRF1
26.7432	26.603	26.2986	26.3509	NaN	26.6016	26.1479	26.6525	27.4677	27.545	27.6521	27.3177	19655	26343	4672	NaN	NaN	NaN	NaN	NaN	NaN	NaN	P10915	P10915	Hyaluronan and proteoglycan link protein 1	HAPLN1
36.8023	36.7366	36.7383	36.6748	36.5242	36.6062	36.5556	36.5901	37.507	37.5282	37.5286	37.5299	0	32331	4673	181	NaN	NaN	NaN	NaN	NaN	NaN	P11021	P11021	78 kDa glucose-regulated protein	HSPA5
33.3796	33.3636	33.347	33.4025	32.8276	32.7809	32.8627	32.8634	34.1637	34.1802	34.0827	34.1164	0	32331	NaN	NaN	404	NaN	NaN	NaN	NaN	NaN	P11047	P11047	Laminin subunit gamma-1	LAMC1
NaN	26.2245	NaN	NaN	NaN	25.7071	NaN	NaN	27.5117	27.3216	27.6582	28.3743	19646	1387	NaN	NaN	NaN	NaN	NaN	NaN	NaN	NaN	P11117;P11117-2	P11117	Lysosomal acid phosphatase	ACP2
38.0015	38.001	37.9941	38.1264	38.2091	38.2048	38.2444	38.3097	38.0817	38.1584	38.1316	38.1328	0	32331	NaN	NaN	NaN	NaN	NaN	NaN	NaN	NaN	P11142;P11142-2	P11142;P11142-2	Heat shock cognate 71 kDa protein	HSPA8
NaN	NaN	NaN	NaN	NaN	NaN	NaN	NaN	NaN	NaN	NaN	NaN	1865	10473	NaN	NaN	NaN	NaN	NaN	NaN	NaN	NaN	P11161-2;P11161;Q06889;P18146;Q05215	P11161-2;P11161	E3 SUMO-protein ligase EGR2	EGR2
31.4323	31.3125	31.5014	31.532	31.3517	31.2581	31.2881	31.2241	31.9513	31.9442	32.0145	31.7329	0	16986	NaN	NaN	411	NaN	NaN	NaN	NaN	NaN	P11166	P11166	Solute carrier family 2, facilitated glucose transporter member 1	SLC2A1
26.4577	26.2625	26.8747	26.342	26.6363	26.0568	26.6	NaN	26.8874	27.7335	27.663	28.1091	0	26477	NaN	NaN	NaN	NaN	NaN	NaN	NaN	NaN	P11169;Q8TDB8-4;Q8TDB8-2;Q8TDB8;Q8TDB8-5;Q8TDB8-3	P11169;Q8TDB8-4;Q8TDB8-2;Q8TDB8;Q8TDB8-5	Solute carrier family 2, facilitated glucose transporter member 3;Solute carrier family 2, facilitated glucose transporter member 14	SLC2A3;SLC2A14
28.216	28.2205	28.1998	28.5464	28.3052	28.4961	28.4522	28.8108	28.4284	28.6283	28.541	28.4284	0	24925	NaN	NaN	NaN	NaN	NaN	NaN	NaN	NaN	P11171-2;P11171;P11171-4;P11171-3;P11171-5;P11171-6;P11171-7	P11171-2;P11171;P11171-4;P11171-3;P11171-5;P11171-6;P11171-7	Protein 4.1	EPB41
31.2892	31.3849	31.1432	31.1635	31.6645	31.6618	31.6908	31.7327	31.3113	31.4157	31.3564	31.199	0	32331	NaN	NaN	412	NaN	561	NaN	NaN	NaN	P11172;P11172-3;P11172-2;P11172-4	P11172;P11172-3;P11172-2;P11172-4	Uridine 5-monophosphate synthase;Orotate phosphoribosyltransferase;Orotidine 5-phosphate decarboxylase	UMPS
31.768	31.8841	31.7106	31.8449	31.5803	31.5854	31.6303	31.3847	31.6918	31.6955	31.7261	31.7593	0	32331	NaN	NaN	413	NaN	562	NaN	NaN	197	P11177;P11177-2;P11177-3	P11177;P11177-2;P11177-3	Pyruvate dehydrogenase E1 component subunit beta, mitochondrial	PDHB
27.9252	28.3081	28.2637	28.1259	28.4252	28.2184	27.674	27.6684	28.7702	28.6816	28.8388	29.1308	0	36454	NaN	NaN	NaN	NaN	NaN	NaN	NaN	NaN	P11182	P11182	Lipoamide acyltransferase component of branched-chain alpha-keto acid dehydrogenase complex, mitochondrial	DBT
NaN	NaN	NaN	NaN	NaN	NaN	NaN	NaN	NaN	NaN	NaN	NaN	0	32331	NaN	NaN	NaN	NaN	NaN	NaN	NaN	NaN	P11215;P11215-2	P11215;P11215-2	Integrin alpha-M	ITGAM
35.373	35.3224	35.3317	35.326	35.6088	35.6358	35.5876	35.6028	35.086	35.0251	35.1011	34.9672	0	32331	NaN	184	NaN	NaN	563	NaN	NaN	NaN	P11216	P11216	Glycogen phosphorylase, brain form	PYGB
30.2445	30.1927	30.3384	30.1992	29.2613	29.2648	29.1384	29.0166	30.0941	30.0258	30.1035	29.8355	0	48085	NaN	NaN	NaN	2238	NaN	NaN	NaN	NaN	P11233	P11233	Ras-related protein Ral-A	RALA
27.916	28.1971	27.7558	NaN	NaN	NaN	NaN	27.6837	27.7941	28.082	28.2792	27.9633	19508	13514	NaN	NaN	NaN	2238	NaN	NaN	NaN	NaN	P11234;P11234-2;P11234-3	P11234;P11234-2;P11234-3	Ras-related protein Ral-B	RALB
31.1435	30.8052	30.7974	30.6599	30.7058	30.6629	30.837	30.998	31.409	31.4702	31.4104	31.8583	0	32331	4768	NaN	NaN	NaN	NaN	NaN	NaN	NaN	P11279;P11279-2	P11279;P11279-2	Lysosome-associated membrane glycoprotein 1	LAMP1
30.7999	30.778	30.7388	30.7269	30.6411	30.654	30.66	30.6215	31.3936	31.4573	31.3787	31.3828	0	25584	NaN	NaN	414	2239	NaN	NaN	NaN	NaN	P11310;P11310-2	P11310;P11310-2	Medium-chain specific acyl-CoA dehydrogenase, mitochondrial	ACADM
33.1351	33.1743	33.138	33.1159	32.0351	31.97	32.073	32.2421	32.7996	32.7877	32.7709	32.7132	0	32331	NaN	185	NaN	NaN	564	247	143	NaN	P11387	P11387	DNA topoisomerase 1	TOP1
31.3851	31.0923	31.1553	31.1805	31.406	31.2792	30.3476	31.1381	31.1761	30.9881	31.398	31.137	0	22019	NaN	NaN	417	NaN	NaN	248	NaN	NaN	P11388;P11388-2;P11388-3;P11388-4	P11388;P11388-2;P11388-3;P11388-4	DNA topoisomerase 2-alpha	TOP2A
33.7765	33.6627	33.7781	33.7572	34.1376	34.2279	34.2464	34.1838	33.8148	33.982	33.9234	33.856	0	32331	NaN	NaN	NaN	NaN	NaN	NaN	NaN	200	P11413;P11413-2;P11413-3	P11413;P11413-2;P11413-3	Glucose-6-phosphate 1-dehydrogenase	G6PD
28.6924	28.6213	28.6939	28.5787	28.8772	28.7462	28.9029	28.5959	29.0838	29.0578	29.2006	28.91	0	35299	4792	NaN	NaN	2265	NaN	NaN	NaN	NaN	P11441	P11441	Ubiquitin-like protein 4A	UBL4A
NaN	27.0693	27.0671	26.8344	26.4807	26.1809	26.2815	NaN	26.6851	NaN	NaN	NaN	0	53045	NaN	NaN	NaN	NaN	NaN	NaN	NaN	NaN	P11474;P11474-2	P11474;P11474-2	Steroid hormone receptor ERR1	ESRRA
29.971	29.6968	29.9173	29.7986	29.6773	29.6735	29.6924	29.5851	30.058	29.881	30.1918	30.0022	0	25767	NaN	NaN	NaN	2266	NaN	NaN	NaN	NaN	P11498;P11498-2	P11498	Pyruvate carboxylase, mitochondrial	PC
26.9926	27.1034	27.154	27.2196	27.9352	27.264	27.3924	27.2007	27.1391	27.1237	27.1317	27.7231	27851	20585	NaN	NaN	NaN	NaN	NaN	NaN	144	NaN	P11532-4;P11532;P11532-3;P11532-2;P11532-10;P11532-9;P11532-8;P11532-7;P11532-5;P11532-6	P11532-4;P11532;P11532-3;P11532-2	Dystrophin	DMD
33.6488	33.5634	33.5532	33.5166	33.9046	33.8477	33.893	33.8066	33.4981	33.4249	33.485	33.319	0	32331	NaN	NaN	NaN	NaN	NaN	NaN	NaN	NaN	P11586	P11586	C-1-tetrahydrofolate synthase, cytoplasmic;Methylenetetrahydrofolate dehydrogenase;Methenyltetrahydrofolate cyclohydrolase;Formyltetrahydrofolate synthetase;C-1-tetrahydrofolate synthase, cytoplasmic, N-terminally processed	MTHFD1
31.3734	31.3547	31.2005	31.2628	30.9213	30.9375	31.1192	31.0003	31.6654	31.6349	31.6048	31.6645	0	29118	NaN	NaN	NaN	NaN	NaN	NaN	NaN	NaN	P11717	P11717	Cation-independent mannose-6-phosphate receptor	IGF2R
32.768	32.7877	32.8377	32.6686	33.5429	33.5574	33.5901	33.4987	32.3316	32.3635	32.4255	32.3342	0	32331	NaN	NaN	426	NaN	NaN	252	NaN	201	P11766	P11766	Alcohol dehydrogenase class-3	ADH5
29.2142	28.9258	28.8261	28.991	29.0993	29.1648	29.2165	29.1243	28.6448	28.8327	28.5549	28.4461	0	28312	NaN	NaN	NaN	NaN	NaN	NaN	NaN	NaN	P11802;P11802-2	P11802;P11802-2	Cyclin-dependent kinase 4	CDK4
32.2015	32.0919	32.1534	32.0924	32.4849	32.4868	32.439	32.4682	32.1187	32.0876	32.0974	32.0129	0	29925	NaN	NaN	427	NaN	572	NaN	NaN	NaN	P11908;P11908-2	P11908;P11908-2	Ribose-phosphate pyrophosphokinase 2	PRPS2
34.8082	34.8041	34.7925	34.8494	34.6756	34.6688	34.7144	34.6579	34.6257	34.5119	34.6339	34.7078	0	32331	NaN	NaN	428	NaN	NaN	NaN	NaN	NaN	P11940;P11940-2;Q9H361;Q4VXU2;Q4VXU2-2;Q96DU9-2;Q96DU9	P11940;P11940-2;Q9H361	Polyadenylate-binding protein 1;Polyadenylate-binding protein 3	PABPC1;PABPC3
33.448	33.3812	33.2962	33.3272	34.2022	34.1681	34.1342	33.9682	33.728	33.6422	33.6331	33.6966	0	32331	NaN	NaN	429	NaN	NaN	NaN	NaN	204	P12004	P12004	Proliferating cell nuclear antigen	PCNA
28.5891	29.488	30.1995	29.9657	28.5231	28.8906	NaN	29.0011	30.1724	30.065	30.1972	30.0099	2076	18172	NaN	NaN	NaN	NaN	NaN	NaN	NaN	NaN	P12074	P12074	Cytochrome c oxidase subunit 6A1, mitochondrial	COX6A1
33.018	32.9979	32.955	33.1679	33.4406	33.5615	33.4089	33.5241	32.9551	32.7671	32.8357	32.8799	0	32331	NaN	NaN	NaN	NaN	NaN	NaN	NaN	NaN	P12081;P12081-4;P12081-2;P12081-3	P12081;P12081-4;P12081-2;P12081-3	Histidine--tRNA ligase, cytoplasmic	HARS
30.4646	30.4918	30.4746	30.4703	29.8896	29.8109	30.1247	30.1215	31.7057	31.6856	31.5433	31.5854	0	13296	NaN	NaN	430	NaN	579	NaN	NaN	NaN	P12109	P12109	Collagen alpha-1(VI) chain	COL6A1
NaN	NaN	NaN	NaN	NaN	NaN	NaN	NaN	26.1577	26.322	26.5075	NaN	1673	27399	NaN	NaN	NaN	NaN	NaN	NaN	NaN	NaN	P12110;P12110-3;P12110-2	P12110;P12110-3;P12110-2	Collagen alpha-2(VI) chain	COL6A2
29.3545	29.0674	28.9275	28.8567	28.808	28.9122	28.3763	28.6167	28.806	29.4472	28.9631	28.9728	0	53267	NaN	NaN	431	2321	580	NaN	147	205	P12235	P12235	ADP/ATP translocase 1	SLC25A4
34.9758	34.9571	34.9516	35.0261	34.5425	34.5819	34.55	34.6327	34.9993	35.0281	34.9622	35.1271	0	32331	NaN	NaN	431	NaN	580	NaN	NaN	205	P12236;Q9H0C2	P12236	ADP/ATP translocase 3;ADP/ATP translocase 3, N-terminally processed	SLC25A6
34.9246	34.9721	34.9224	34.9441	35.295	35.3568	35.2989	35.3688	34.9618	34.8992	34.9081	34.9382	0	32331	NaN	189	432	NaN	NaN	NaN	NaN	NaN	P12268	P12268	Inosine-5-monophosphate dehydrogenase 2	IMPDH2
34.0512	33.9833	33.9833	34.0215	33.9762	33.9771	33.9371	33.9412	34.2835	34.2974	34.2306	34.1599	0	32331	NaN	190	NaN	NaN	581	NaN	NaN	206	P12270;P12270-2	P12270	Nucleoprotein TPR	TPR
NaN	NaN	NaN	NaN	NaN	NaN	NaN	NaN	NaN	NaN	NaN	NaN	48489	42901	NaN	NaN	NaN	NaN	NaN	NaN	NaN	NaN	P12273	P12273	Prolactin-inducible protein	PIP
29.0233	28.7255	28.9343	29.2605	29.9229	29.9555	30.0221	29.9647	29.8931	29.7916	29.7867	29.2903	0	32331	NaN	NaN	435	NaN	582	254	NaN	NaN	P12277;P06732	P12277	Creatine kinase B-type	CKB
NaN	NaN	NaN	NaN	NaN	NaN	NaN	NaN	NaN	NaN	NaN	NaN	27925	21004	4932	NaN	NaN	NaN	NaN	NaN	NaN	NaN	P12532;P17540;P12532-2	P12532;P17540;P12532-2	Creatine kinase U-type, mitochondrial;Creatine kinase S-type, mitochondrial	CKMT1A;CKMT2
NaN	26.3042	NaN	27.2701	NaN	27.1377	26.8246	27.2953	27.6794	27.7877	27.704	27.9054	21487	21341	NaN	NaN	NaN	NaN	NaN	NaN	NaN	NaN	P12694;P12694-2	P12694;P12694-2	2-oxoisovalerate dehydrogenase subunit alpha, mitochondrial	BCKDHA
NaN	NaN	NaN	NaN	NaN	NaN	NaN	NaN	NaN	NaN	NaN	NaN	21021	2496	NaN	NaN	NaN	NaN	NaN	NaN	NaN	NaN	P12724	P12724	Eosinophil cationic protein	RNASE3
35.0606	34.91	35.0081	34.9487	35.2492	35.2034	35.2446	35.1444	35.2856	35.2725	35.3359	35.2361	0	32331	NaN	NaN	NaN	NaN	NaN	NaN	NaN	NaN	P12814;P12814-3;P12814-2;P12814-4	P12814;P12814-3;P12814-2;P12814-4	Alpha-actinin-1	ACTN1
NaN	NaN	NaN	NaN	NaN	NaN	NaN	NaN	NaN	NaN	NaN	NaN	0	25618	NaN	NaN	NaN	NaN	NaN	NaN	NaN	NaN	P12821;P12821-2;P12821-3;P12821-4	P12821;P12821-2;P12821-3;P12821-4	Angiotensin-converting enzyme;Angiotensin-converting enzyme, soluble form	ACE
28.8702	28.5774	28.493	28.528	28.5065	28.273	28.4088	28.7575	28.6343	28.6072	28.8784	28.4438	0	69529	NaN	NaN	333	NaN	463	209	NaN	162	P12931;P12931-2	P12931;P12931-2	Proto-oncogene tyrosine-protein kinase Src	SRC
30.525	30.5041	30.4199	30.5838	30.9324	31.2407	31.0188	30.9048	30.4831	30.432	30.6026	30.3588	0	32331	NaN	NaN	NaN	NaN	NaN	NaN	NaN	NaN	P12955;P12955-3;P12955-2	P12955;P12955-3;P12955-2	Xaa-Pro dipeptidase	PEPD
34.8048	34.7728	34.7642	34.7431	35.0442	35.0564	35.0951	35.0428	34.7504	34.7277	34.6508	34.6253	0	32331	NaN	NaN	NaN	NaN	587	NaN	NaN	NaN	P12956;P12956-2	P12956;P12956-2	X-ray repair cross-complementing protein 6	XRCC6
35.156	35.1493	35.0806	35.1465	35.1525	35.1611	35.1455	35.1821	35.0194	34.9777	34.959	34.8658	0	32331	NaN	NaN	439	NaN	588	259	NaN	NaN	P13010	P13010	X-ray repair cross-complementing protein 5	XRCC5
27.7262	27.6679	27.5765	27.6736	27.6395	27.6441	27.6748	28.1623	27.8364	28.1649	27.7098	28.1121	0	24425	4971	NaN	NaN	NaN	NaN	NaN	NaN	NaN	P13051;P13051-2	P13051;P13051-2	Uracil-DNA glycosylase	UNG
NaN	NaN	NaN	NaN	NaN	NaN	NaN	NaN	NaN	NaN	NaN	NaN	21093	1947	NaN	NaN	NaN	NaN	NaN	NaN	NaN	NaN	P13056-2;P13056-3;P13056	P13056-2;P13056-3;P13056	Nuclear receptor subfamily 2 group C member 1	NR2C1
31.3105	31.2336	31.361	31.3816	30.8135	30.8635	30.898	31.0904	31.7065	31.7278	31.7621	32.0179	0	62107	NaN	NaN	NaN	NaN	NaN	NaN	NaN	212	P13073	P13073	Cytochrome c oxidase subunit 4 isoform 1, mitochondrial	COX4I1
NaN	NaN	NaN	NaN	NaN	NaN	NaN	NaN	NaN	NaN	NaN	NaN	0	54752	NaN	NaN	NaN	2418	NaN	NaN	NaN	NaN	P13196;P13196-2	P13196	5-aminolevulinate synthase, nonspecific, mitochondrial	ALAS1
NaN	NaN	NaN	NaN	NaN	NaN	NaN	NaN	NaN	NaN	NaN	NaN	28194	22474	4977	NaN	NaN	NaN	NaN	NaN	NaN	NaN	Q8NHW4;P13236	Q8NHW4;P13236	C-C motif chemokine 4-like;C-C motif chemokine 4;MIP-1-beta(3-69)	CCL4L1;CCL4
NaN	NaN	NaN	NaN	NaN	NaN	NaN	NaN	NaN	NaN	NaN	NaN	0	32331	NaN	NaN	440	NaN	NaN	260	149	213	P13284	P13284	Gamma-interferon-inducible lysosomal thiol reductase	IFI30
29.0727	29.0113	29.0837	28.8411	29.3277	29.0541	28.6877	28.9771	29.4684	29.6923	29.6164	29.8185	0	67243	4986	NaN	NaN	NaN	NaN	NaN	NaN	NaN	P13473-2;P13473;P13473-3	P13473-2;P13473;P13473-3	Lysosome-associated membrane glycoprotein 2	LAMP2
33.692	33.6811	33.6403	33.6242	34.0162	34.0318	33.9457	34.0764	33.1294	32.9872	32.9608	32.9703	0	32331	NaN	191	441	2426	591	NaN	NaN	NaN	P13489	P13489	Ribonuclease inhibitor	RNH1
NaN	NaN	NaN	NaN	NaN	NaN	NaN	NaN	NaN	NaN	NaN	NaN	0	22376	NaN	NaN	NaN	NaN	NaN	NaN	NaN	NaN	P13498	P13498	Cytochrome b-245 light chain	CYBA
NaN	NaN	NaN	NaN	NaN	NaN	NaN	NaN	NaN	NaN	NaN	NaN	2535	23448	NaN	NaN	NaN	NaN	NaN	NaN	NaN	NaN	P13501	P13501	C-C motif chemokine 5;RANTES(3-68);RANTES(4-68)	CCL5
27.3993	27.3878	27.3353	27.224	27.2226	27.2622	27.0854	27.3804	26.961	27.4751	27.3927	26.9953	0	49712	NaN	NaN	NaN	NaN	NaN	NaN	NaN	NaN	P13612;P13612-2	P13612	Integrin alpha-4	ITGA4
36.0156	35.9902	36.0742	36.0465	36.3255	36.3401	36.4	36.3101	35.6909	35.6566	35.6296	35.5399	0	32331	NaN	NaN	NaN	NaN	NaN	NaN	153	215	P13639	P13639	Elongation factor 2	EEF2
34.3953	34.4214	34.414	34.5099	34.4125	34.4164	34.4883	34.3069	35.3921	35.5224	35.4555	35.3988	0	32331	NaN	NaN	446	NaN	NaN	NaN	NaN	NaN	P13667	P13667	Protein disulfide-isomerase A4	PDIA4
27.0933	NaN	NaN	NaN	NaN	NaN	NaN	NaN	28.2037	27.5871	28.0955	27.6129	48717	44086	NaN	NaN	447	NaN	NaN	NaN	NaN	NaN	P13674	P13674	Prolyl 4-hydroxylase subunit alpha-1	P4HA1
31.4141	31.1921	31.2456	31.1766	31.0806	30.9215	31.2217	31.2458	32.2072	32.2336	32.1643	32.1869	0	32331	NaN	NaN	NaN	NaN	606	273	NaN	NaN	P13674-2;P13674-3	P13674-2;P13674-3	Prolyl 4-hydroxylase subunit alpha-1	P4HA1
NaN	NaN	NaN	NaN	NaN	NaN	NaN	NaN	NaN	NaN	NaN	NaN	0	938	5046	NaN	NaN	2457	NaN	NaN	NaN	NaN	P13686	P13686	Tartrate-resistant acid phosphatase type 5	ACP5
33.3433	33.5199	33.4834	33.5724	33.9744	33.8452	33.9285	33.872	33.3814	33.4213	33.4333	33.3105	0	24938	NaN	NaN	NaN	NaN	609	NaN	NaN	NaN	P13693;P13693-2;Q56UQ5;Q9HAU6	P13693;P13693-2	Translationally-controlled tumor protein	TPT1
28.3716	28.5505	28.76	28.6042	29.3541	29.2847	29.3485	29.1678	28.3898	27.727	28.715	29.0638	0	11669	NaN	NaN	NaN	NaN	NaN	NaN	NaN	NaN	P13716;P13716-2	P13716;P13716-2	Delta-aminolevulinic acid dehydratase	ALAD
NaN	NaN	NaN	NaN	NaN	NaN	NaN	NaN	NaN	NaN	NaN	NaN	10783	30393	NaN	NaN	NaN	NaN	NaN	NaN	NaN	NaN	P13726-2;P13726	P13726-2;P13726	Tissue factor	F3
NaN	NaN	NaN	NaN	NaN	NaN	NaN	NaN	NaN	NaN	NaN	NaN	0	35633	NaN	NaN	NaN	NaN	NaN	169	NaN	NaN	P13747	P13747	HLA class I histocompatibility antigen, alpha chain E	HLA-E
29.7659	29.4551	29.55	29.6489	29.5386	29.5773	29.7611	29.4657	30.6387	30.4553	30.6417	30.8579	0	32331	NaN	NaN	NaN	2465	NaN	NaN	NaN	NaN	P13760	P13760	HLA class II histocompatibility antigen, DRB1-4 beta chain	HLA-DRB1
27.9126	28.2095	27.9523	28.4587	28.0616	27.9421	28.1469	27.5766	29.306	29.2447	29.4282	29.5203	0	49427	NaN	NaN	NaN	2466	351	NaN	NaN	112	P13761;Q9TQE0	P13761;Q9TQE0	HLA class II histocompatibility antigen, DRB1-7 beta chain;HLA class II histocompatibility antigen, DRB1-9 beta chain	HLA-DRB1
27.253	27.3536	27.8113	27.1775	NaN	NaN	NaN	26.5659	28.2196	27.9803	27.9035	27.8757	0	10837	NaN	NaN	NaN	NaN	NaN	NaN	NaN	NaN	P13762	P13762	HLA class II histocompatibility antigen, DR beta 4 chain	HLA-DRB4
28.6868	28.6837	27.1343	28.7272	29.1617	29.0844	29.0465	29.3288	28.4403	28.4087	28.6386	28.6465	0	32331	NaN	NaN	NaN	NaN	NaN	NaN	NaN	NaN	P13796;P13796-2	P13796	Plastin-2	LCP1
32.0041	31.9971	31.9845	32.0318	32.1155	32.2458	32.0999	32.2862	31.7567	31.6076	31.5468	31.6906	0	32331	NaN	NaN	455	NaN	NaN	282	NaN	NaN	P13797;P13797-3;P13797-2	P13797;P13797-3;P13797-2	Plastin-3	PLS3
31.1978	31.0596	31.15	31.0372	31.3658	31.4051	31.5196	31.4575	30.9532	31.1922	30.8544	31.1509	0	28688	NaN	NaN	NaN	NaN	NaN	NaN	NaN	NaN	P13798	P13798	Acylamino-acid-releasing enzyme	APEH
34.0504	33.9033	33.9754	34.0336	34.0125	34.0314	33.8214	34.0863	34.2483	34.216	34.1639	34.3	0	32331	NaN	NaN	457	NaN	NaN	NaN	NaN	NaN	P13804;P13804-2	P13804;P13804-2	Electron transfer flavoprotein subunit alpha, mitochondrial	ETFA
30.905	30.9467	31.0604	30.8244	31.0119	30.8627	30.9995	30.9098	30.1996	30.3864	30.4741	30.3637	0	32331	NaN	NaN	NaN	2492	NaN	NaN	NaN	NaN	P13807-2;P13807	P13807-2;P13807	Glycogen [starch] synthase, muscle	GYS1
31.0328	30.9147	30.848	30.9946	31.0364	31.0012	31.0943	31.0193	31.2036	31.164	31.1291	31.0587	0	32331	NaN	NaN	NaN	NaN	NaN	NaN	NaN	NaN	P13861;P13861-2	P13861;P13861-2	cAMP-dependent protein kinase type II-alpha regulatory subunit	PRKAR2A
NaN	NaN	NaN	NaN	NaN	NaN	NaN	NaN	NaN	NaN	NaN	NaN	36169	18882	NaN	NaN	NaN	2496	NaN	NaN	NaN	NaN	P13928-3;Q5VT79-2;P13928	P13928-3;Q5VT79-2;P13928	Annexin A8;Annexin A8-like protein 2	ANXA8;ANXA8L2
30.9401	31.0295	31.0004	31.0725	31.1784	31.0938	30.9198	30.9393	31.6419	31.5958	31.6693	31.6148	0	28455	5100	NaN	NaN	NaN	NaN	NaN	NaN	NaN	P13984	P13984	General transcription factor IIF subunit 2	GTF2F2
31.4384	30.9436	31.3995	31.0352	29.8175	30.7454	30.7478	30.4028	31.0546	31.3388	31.013	30.9854	0	56352	NaN	NaN	NaN	NaN	NaN	NaN	NaN	NaN	P13987	P13987	CD59 glycoprotein	CD59
31.3531	31.4358	31.4481	31.4211	31.286	31.3216	31.4488	31.6321	32.1775	32.0793	31.9874	31.8826	0	21982	NaN	197	NaN	NaN	NaN	NaN	NaN	NaN	P13995;P13995-2;Q9H903-3	P13995;P13995-2	Bifunctional methylenetetrahydrofolate dehydrogenase/cyclohydrolase, mitochondrial;NAD-dependent methylenetetrahydrofolate dehydrogenase;Methenyltetrahydrofolate cyclohydrolase	MTHFD2
32.5	32.9332	32.9632	33.1438	33.2862	33.3567	33.3107	33.4062	31.8299	32.0627	31.9624	31.7618	0	19884	5108	NaN	NaN	NaN	616	NaN	NaN	NaN	P14174	P14174	Macrophage migration inhibitory factor	MIF
NaN	NaN	NaN	NaN	NaN	NaN	NaN	NaN	NaN	NaN	NaN	NaN	37567	18649	5109	NaN	NaN	2506	NaN	NaN	NaN	NaN	P14207	P14207	Folate receptor beta	FOLR2
NaN	NaN	NaN	NaN	NaN	NaN	NaN	NaN	NaN	NaN	NaN	NaN	0	18165	5110	NaN	NaN	2507	NaN	NaN	NaN	NaN	P14209-3;P14209	P14209-3;P14209	CD99 antigen	CD99
33.5184	33.4245	33.5435	33.3953	33.378	33.3898	33.3494	33.3827	34.7871	34.7772	34.784	34.7727	0	32331	NaN	NaN	461	NaN	NaN	NaN	157	NaN	P14314-2;P14314	P14314-2;P14314	Glucosidase 2 subunit beta	PRKCSH
NaN	NaN	NaN	NaN	NaN	NaN	NaN	NaN	NaN	NaN	NaN	NaN	0	32331	5119	NaN	NaN	NaN	NaN	NaN	NaN	NaN	P14317;P14317-2	P14317	Hematopoietic lineage cell-specific protein	HCLS1
31.6276	31.5289	31.4805	31.6294	31.9481	31.9174	31.8449	31.8576	31.8615	31.8888	31.7839	31.8862	0	32331	NaN	NaN	NaN	NaN	NaN	NaN	NaN	NaN	P14324-2;P14324	P14324-2;P14324	Farnesyl pyrophosphate synthase	FDPS
NaN	NaN	NaN	NaN	NaN	NaN	NaN	NaN	NaN	NaN	NaN	NaN	92836	31573	NaN	NaN	NaN	NaN	NaN	NaN	NaN	NaN	P14373;P14373-2	P14373;P14373-2	Zinc finger protein RFP	TRIM27
NaN	NaN	NaN	NaN	NaN	NaN	NaN	NaN	NaN	NaN	NaN	NaN	0	37199	NaN	NaN	NaN	2519	NaN	NaN	NaN	NaN	P14384	P14384	Carboxypeptidase M	CPM
29.4729	29.418	29.5336	29.402	29.512	29.3348	29.3305	29.3291	30.621	30.6118	30.6634	30.4752	18657	1049	NaN	NaN	NaN	NaN	NaN	NaN	NaN	NaN	P14406	P14406	Cytochrome c oxidase subunit 7A2, mitochondrial	COX7A2
27.7637	27.6985	27.7205	27.8286	27.7216	NaN	27.7703	27.8926	28.2154	28.5174	28.0977	28.3399	0	30857	NaN	NaN	NaN	NaN	NaN	NaN	NaN	219	P14543;P14543-2	P14543;P14543-2	Nidogen-1	NID1
29.9158	30.2743	30.1418	30.2608	31.4812	31.518	31.6073	31.3522	31.2759	31.3823	31.3426	31.2823	0	32331	NaN	NaN	462	NaN	619	NaN	NaN	220	P14550	P14550	Alcohol dehydrogenase [NADP(+)]	AKR1A1
NaN	NaN	NaN	NaN	NaN	NaN	NaN	NaN	NaN	NaN	NaN	NaN	0	26882	NaN	NaN	NaN	NaN	620	NaN	NaN	NaN	P14598;A6NI72;A8MVU1;P14598-2	P14598;A6NI72;A8MVU1	Neutrophil cytosol factor 1;Putative neutrophil cytosol factor 1B;Putative neutrophil cytosol factor 1C	NCF1;NCF1B;NCF1C
34.4235	34.2519	34.3672	34.2478	34.9692	35.0755	34.9396	35.1751	34.587	34.711	34.7029	34.7899	0	32331	NaN	NaN	NaN	NaN	NaN	NaN	158	NaN	P14618;P14618-3	P14618;P14618-3	Pyruvate kinase PKM	PKM
37.7927	37.9085	38.0159	37.9308	38.5804	38.5774	38.6192	38.5751	38.0287	37.9962	38.0468	38.0545	0	32331	NaN	NaN	NaN	NaN	NaN	NaN	158	NaN	P14618-2	P14618-2	Pyruvate kinase PKM	PKM
NaN	NaN	NaN	NaN	NaN	NaN	NaN	NaN	NaN	NaN	NaN	NaN	48216	41317	5154	NaN	NaN	NaN	NaN	NaN	NaN	NaN	P14621	P14621	Acylphosphatase-2	ACYP2
36.7349	36.7205	36.6883	36.761	36.4791	36.6054	36.6046	36.613	37.2777	37.2842	37.29	37.315	0	32331	NaN	NaN	NaN	NaN	NaN	NaN	NaN	227	P14625	P14625	Endoplasmin	HSP90B1
28.5393	28.7017	28.4367	28.4563	28.669	28.4968	28.7576	28.7334	28.2119	27.9479	28.3606	28.1865	21427	21133	NaN	NaN	NaN	2556	NaN	NaN	NaN	NaN	P14635;P14635-2	P14635;P14635-2	G2/mitotic-specific cyclin-B1	CCNB1
27.0566	27.2122	27.0714	27.1327	27.3432	27.1427	27.2968	27.1635	NaN	NaN	NaN	27.0175	34501	67568	5157	NaN	NaN	2557	NaN	NaN	NaN	NaN	P14649	P14649	Myosin light chain 6B	MYL6B
32.0229	31.8937	32.0482	32.0959	32.0958	32.3047	32.345	32.0162	32.4411	32.458	32.4564	32.1581	0	53144	NaN	NaN	NaN	NaN	NaN	NaN	NaN	NaN	P14678;P14678-2;P63162;P63162-2;P14678-3	P14678;P14678-2;P63162;P63162-2;P14678-3	Small nuclear ribonucleoprotein-associated proteins B and B;Small nuclear ribonucleoprotein-associated protein N	SNRPB;SNRPN
31.8816	31.8675	31.793	31.8433	32.0309	31.9748	32.0479	32.1321	31.6141	31.6407	31.6143	31.6542	0	20891	NaN	NaN	NaN	NaN	NaN	NaN	NaN	NaN	P14735;P14735-2	P14735;P14735-2	Insulin-degrading enzyme	IDE
30.7022	31.2009	30.9452	30.8527	30.8646	30.9369	30.8505	30.711	32.0532	32.0781	31.8962	32.0697	0	32331	NaN	NaN	NaN	2569	NaN	307	NaN	228	P14854	P14854	Cytochrome c oxidase subunit 6B1	COX6B1
27.8188	27.7193	27.5935	27.6063	27.8493	27.6442	28.019	27.8333	27.4049	27.3447	27.6276	27.5228	0	33061	NaN	NaN	NaN	2570	NaN	NaN	NaN	NaN	P14859-5;P14859-6;P14859-4;P14859-3;P14859;P14859-2;Q9UKI9-3;Q9UKI9;Q9UKI9-2;P09086-4;P09086-3;P09086-2;P09086;P09086-5	P14859-5;P14859-6;P14859-4;P14859-3;P14859;P14859-2;Q9UKI9-3;Q9UKI9;Q9UKI9-2	POU domain, class 2, transcription factor 1;POU domain, class 2, transcription factor 3	POU2F1;POU2F3
34.6121	34.6521	34.6191	34.6772	34.6594	34.5795	34.6309	34.6602	34.5596	34.5344	34.5614	34.4168	0	32331	NaN	NaN	NaN	NaN	NaN	NaN	NaN	NaN	P14866;P14866-2	P14866;P14866-2	Heterogeneous nuclear ribonucleoprotein L	HNRNPL
33.3839	33.2833	33.2457	33.1977	33.4164	33.4728	33.4751	33.4233	33.2232	33.2625	33.2658	33.2013	0	32331	NaN	NaN	NaN	NaN	637	NaN	NaN	233	P14868;P14868-2	P14868;P14868-2	Aspartate--tRNA ligase, cytoplasmic	DARS
NaN	NaN	NaN	NaN	NaN	NaN	NaN	NaN	NaN	NaN	NaN	NaN	0	32331	NaN	NaN	482	NaN	NaN	NaN	NaN	234	P14902	P14902	Indoleamine 2,3-dioxygenase 1	IDO1
NaN	NaN	NaN	NaN	25.7736	NaN	NaN	NaN	28.0221	28.0871	27.1454	27.821	19372	13046	NaN	NaN	NaN	2594	NaN	NaN	NaN	NaN	P14923	P14923	Junction plakoglobin	JUP
28.5283	28.4083	28.3449	28.6419	29.1022	29.3342	29.2802	29.7168	30.0127	29.9101	29.8756	29.9942	0	10049	NaN	NaN	NaN	2595	NaN	NaN	NaN	NaN	P14927;P14927-2	P14927;P14927-2	Cytochrome b-c1 complex subunit 7	UQCRB
NaN	NaN	NaN	NaN	NaN	NaN	NaN	NaN	NaN	NaN	NaN	NaN	0	32331	NaN	NaN	NaN	NaN	638	312	159	235	P15090	P15090	Fatty acid-binding protein, adipocyte	FABP4
NaN	NaN	NaN	NaN	NaN	NaN	NaN	NaN	NaN	NaN	NaN	NaN	0	2562	NaN	NaN	NaN	NaN	NaN	NaN	NaN	NaN	P15104	P15104	Glutamine synthetase	GLUL
32.1942	32.312	32.2188	32.1797	33.3892	33.4535	33.3672	33.326	33.286	33.3228	33.2699	33.2002	0	32331	NaN	NaN	NaN	NaN	NaN	NaN	NaN	NaN	P15121	P15121	Aldose reductase	AKR1B1
32.9119	33.0928	33.0172	32.9613	32.8348	32.8084	32.7565	32.9613	33.0291	32.9378	32.9811	33.0147	0	32331	NaN	NaN	486	NaN	NaN	NaN	NaN	NaN	P15144	P15144	Aminopeptidase N	ANPEP
27.7075	27.7888	28.0831	27.7487	27.3361	27.3324	27.2473	27.8475	28.2822	28.4293	28.3383	27.9577	21263	20318	NaN	NaN	NaN	2612	NaN	NaN	NaN	NaN	P15151-3;P15151-2;P15151;P15151-4	P15151-3;P15151-2;P15151;P15151-4	Poliovirus receptor	PVR
NaN	NaN	NaN	NaN	NaN	NaN	NaN	NaN	NaN	NaN	NaN	NaN	0	37278	NaN	NaN	NaN	NaN	NaN	NaN	NaN	NaN	P15153	P15153	Ras-related C3 botulinum toxin substrate 2	RAC2
33.4938	33.4012	33.4799	33.4176	33.7826	33.7643	33.6802	33.8057	33.1333	33.1369	33.146	33.0797	0	32331	NaN	NaN	487	NaN	639	NaN	NaN	NaN	P15170-2;P15170-3;P15170	P15170-2;P15170-3;P15170	Eukaryotic peptide chain release factor GTP-binding subunit ERF3A	GSPT1
NaN	NaN	NaN	NaN	NaN	NaN	NaN	NaN	NaN	NaN	NaN	NaN	0	4724	NaN	NaN	NaN	NaN	NaN	NaN	NaN	NaN	P15289;P15289-2	P15289;P15289-2	Arylsulfatase A;Arylsulfatase A component B;Arylsulfatase A component C	ARSA
NaN	NaN	NaN	NaN	NaN	NaN	NaN	NaN	NaN	NaN	NaN	NaN	48309	41797	NaN	NaN	NaN	NaN	NaN	NaN	NaN	NaN	P15291-2;P15291	P15291-2;P15291	Beta-1,4-galactosyltransferase 1;Lactose synthase A protein;N-acetyllactosamine synthase;Beta-N-acetylglucosaminylglycopeptide beta-1,4-galactosyltransferase;Beta-N-acetylglucosaminyl-glycolipid beta-1,4-galactosyltransferase;Processed beta-1,4-galactosyltransferase 1	B4GALT1
NaN	NaN	NaN	NaN	NaN	NaN	NaN	NaN	NaN	NaN	NaN	NaN	20068	15603	NaN	NaN	NaN	NaN	NaN	NaN	NaN	NaN	P15309;P15309-2;P15309-3	P15309;P15309-2;P15309-3	Prostatic acid phosphatase;PAPf39	ACPP
33.8858	33.9062	33.8656	33.8867	34.2053	34.1881	34.2326	34.2538	34.1516	33.9956	33.9499	33.9592	0	32331	NaN	NaN	NaN	NaN	NaN	NaN	160	239	P15311	P15311	Ezrin	EZR
NaN	NaN	NaN	NaN	NaN	NaN	NaN	NaN	NaN	NaN	NaN	NaN	22458	24318	NaN	NaN	NaN	NaN	NaN	NaN	NaN	NaN	P15336-3;P15336-7;P15336-5;P15336	P15336-3;P15336-7;P15336-5;P15336	Cyclic AMP-dependent transcription factor ATF-2	ATF2
29.8235	29.9906	29.8772	29.7805	30.4997	30.4604	30.4878	30.3838	29.96	29.8584	29.905	29.9719	0	32331	NaN	NaN	NaN	NaN	NaN	NaN	NaN	NaN	P15374	P15374	Ubiquitin carboxyl-terminal hydrolase isozyme L3	UCHL3
30.0904	29.902	30.0288	30.1433	29.9633	30.2393	30.1541	30.193	30.1005	30.1299	30.2771	30.1832	0	49592	NaN	NaN	NaN	NaN	NaN	NaN	NaN	NaN	P15407;P15407-2	P15407	Fos-related antigen 1	FOSL1
NaN	NaN	NaN	NaN	25.6351	NaN	NaN	25.3353	NaN	NaN	NaN	NaN	49245	48122	NaN	NaN	NaN	NaN	NaN	NaN	NaN	NaN	P15408-3;P15408;P15408-2	P15408-3;P15408;P15408-2	Fos-related antigen 2	FOSL2
NaN	NaN	NaN	NaN	NaN	NaN	NaN	NaN	NaN	NaN	NaN	NaN	0	32331	NaN	NaN	NaN	NaN	NaN	NaN	NaN	NaN	P15498;P15498-2;Q9UKW4-2	P15498;P15498-2	Proto-oncogene vav	VAV1
NaN	NaN	NaN	NaN	NaN	NaN	NaN	NaN	NaN	NaN	NaN	NaN	0	23886	NaN	NaN	NaN	NaN	NaN	NaN	NaN	NaN	P15509;P15509-7;P15509-3;P15509-5;P15509-2;P15509-8;P15509-4;P15509-6	P15509;P15509-7;P15509-3;P15509-5;P15509-2;P15509-8;P15509-4;P15509-6	Granulocyte-macrophage colony-stimulating factor receptor subunit alpha	CSF2RA
27.2454	27.3471	NaN	NaN	26.8876	26.8858	NaN	26.68	26.9522	26.8045	26.7889	NaN	49092	47222	NaN	NaN	NaN	NaN	NaN	NaN	NaN	NaN	P15529-15;P15529-12;P15529-14;P15529-11;P15529-13;P15529-10;P15529;P15529-9;P15529-8	P15529-15;P15529-12;P15529-14;P15529-11;P15529-13;P15529-10;P15529;P15529-9;P15529-8	Membrane cofactor protein	CD46
NaN	NaN	NaN	NaN	NaN	NaN	NaN	NaN	NaN	NaN	NaN	NaN	12266	29189	NaN	NaN	NaN	NaN	NaN	NaN	NaN	NaN	P15529-7;P15529-4;P15529-6;P15529-3;P15529-5;P15529-2;P15529-16	P15529-7;P15529-4;P15529-6;P15529-3;P15529-5;P15529-2;P15529-16	Membrane cofactor protein	CD46
28.732	28.8491	29.0403	28.7751	30.7953	30.9025	30.8963	30.4261	30.2981	30.1657	30.5041	29.5904	0	18066	NaN	72	140	NaN	NaN	NaN	NaN	240	P15531;P15531-2	P15531;P15531-2	Nucleoside diphosphate kinase A	NME1
31.7763	31.7113	31.6754	31.777	31.9897	31.9597	32.1074	31.7767	31.7578	31.7012	31.6848	31.6554	0	17346	NaN	NaN	NaN	2636	NaN	NaN	NaN	NaN	P15559-2;P15559;P15559-3	P15559-2;P15559;P15559-3	NAD(P)H dehydrogenase [quinone] 1	NQO1
29.8606	29.9002	30.0452	30.1985	29.7866	29.824	29.7789	29.8218	31.365	31.4683	31.5745	31.6003	0	31191	NaN	NaN	NaN	NaN	641	316	NaN	NaN	P15586;P15586-2	P15586;P15586-2	N-acetylglucosamine-6-sulfatase	GNS
NaN	NaN	NaN	NaN	NaN	NaN	NaN	NaN	NaN	NaN	NaN	NaN	73013	14581	152	NaN	NaN	NaN	NaN	NaN	NaN	NaN	P15621-2;P15621-3;P15621	P15621-2;P15621-3;P15621	Zinc finger protein 44	ZNF44
NaN	NaN	NaN	NaN	NaN	NaN	26.8741	29.2353	NaN	NaN	NaN	NaN	36245	88556	5260	NaN	NaN	NaN	NaN	NaN	NaN	NaN	P15735-2;P15735	P15735-2;P15735	Phosphorylase b kinase gamma catalytic chain, liver/testis isoform	PHKG2
NaN	NaN	NaN	NaN	NaN	NaN	NaN	NaN	NaN	NaN	NaN	NaN	20999	2471	NaN	NaN	NaN	1673	NaN	NaN	NaN	NaN	P15812-13;P15812-2;P15812;P15812-3;P15812-4;P15812-9;P15812-8;P15812-6;P15812-5	P15812-13;P15812-2;P15812;P15812-3;P15812-4;P15812-9;P15812-8;P15812-6;P15812-5	T-cell surface glycoprotein CD1e, membrane-associated;T-cell surface glycoprotein CD1e, soluble	CD1E
NaN	NaN	NaN	NaN	NaN	NaN	NaN	NaN	NaN	NaN	NaN	NaN	0	23729	NaN	NaN	NaN	NaN	NaN	NaN	NaN	NaN	P15848;P15848-2;Q5FYB1;Q5FYB1-2	P15848;P15848-2	Arylsulfatase B	ARSB
35.0307	35.0933	35.0425	35.0489	34.7738	34.8581	34.8485	34.7691	34.1056	34.1798	34.1907	33.9859	0	32331	NaN	NaN	NaN	NaN	644	317	NaN	NaN	P15880	P15880	40S ribosomal protein S2	RPS2
NaN	NaN	NaN	NaN	NaN	NaN	NaN	NaN	NaN	NaN	NaN	NaN	19286	1268	5271	NaN	NaN	2648	NaN	NaN	NaN	NaN	P15924;P15924-3;P15924-2	P15924;P15924-3;P15924-2	Desmoplakin	DSP
31.5872	31.3842	31.4314	31.4419	31.685	31.6366	31.7411	31.6599	31.3081	31.2088	31.3965	30.899	0	32331	NaN	NaN	NaN	NaN	NaN	NaN	NaN	NaN	P15927;P15927-2;P15927-3	P15927;P15927-2;P15927-3	Replication protein A 32 kDa subunit	RPA2
28.901	29.4838	29.3631	29.5271	29.1158	28.818	28.6338	28.8767	29.9777	29.7811	29.8308	29.8826	0	41285	5274	NaN	NaN	NaN	NaN	NaN	NaN	NaN	P15954	P15954	Cytochrome c oxidase subunit 7C, mitochondrial	COX7C
NaN	NaN	NaN	NaN	NaN	NaN	NaN	NaN	NaN	NaN	NaN	25.2496	13724	28151	NaN	NaN	NaN	NaN	NaN	NaN	NaN	NaN	P16035	P16035	Metalloproteinase inhibitor 2	TIMP2
NaN	NaN	NaN	NaN	NaN	NaN	NaN	NaN	NaN	NaN	NaN	NaN	0	32331	NaN	202	NaN	NaN	NaN	NaN	NaN	NaN	P16050;P16050-2	P16050;P16050-2	Arachidonate 15-lipoxygenase	ALOX15
33.6347	33.6033	33.5037	33.6644	33.2348	33.438	33.3608	33.2857	33.7632	33.8341	33.8401	33.6692	0	2261	NaN	NaN	NaN	NaN	652	NaN	NaN	NaN	P16070-13;P16070-10;P16070-16;P16070-8;P16070-17;P16070-6;P16070-4;P16070-3;P16070-5;P16070;P16070-18;P16070-12;P16070-14;P16070-11;P16070-7;P16070-9;P16070-15;P16070-19	P16070-13;P16070-10;P16070-16;P16070-8;P16070-17;P16070-6;P16070-4;P16070-3;P16070-5;P16070;P16070-18;P16070-12;P16070-14;P16070-11;P16070-7	CD44 antigen	CD44
29.2294	29	28.93	28.9645	29.1642	29.2887	29.2537	29.497	27.9474	28.1625	26.8471	NaN	0	79548	NaN	NaN	NaN	NaN	NaN	NaN	NaN	NaN	P16083	P16083	Ribosyldihydronicotinamide dehydrogenase [quinone]	NQO2
35.9295	36.1279	35.9643	36.1757	35.6021	35.6845	35.5941	35.9352	36.1928	36.2107	36.0713	36.4346	0	32331	NaN	NaN	NaN	NaN	NaN	NaN	NaN	NaN	P16104;Q71UI9-5	P16104	Histone H2AX	H2AFX
31.4316	31.4402	31.3472	31.4555	31.455	31.5039	31.6568	31.5018	31.6688	31.7401	31.7012	31.7862	0	32331	NaN	NaN	499	NaN	NaN	NaN	NaN	NaN	P16144-2;P16144-4;P16144-3;P16144;P16144-5	P16144-2;P16144-4;P16144-3;P16144	Integrin beta-4	ITGB4
NaN	NaN	NaN	NaN	NaN	NaN	NaN	NaN	NaN	NaN	NaN	NaN	0	5285	NaN	NaN	NaN	2676	NaN	NaN	NaN	NaN	P16150	P16150	Leukosialin	SPN
31.9775	31.8728	31.9903	31.8906	32.706	32.7938	32.6858	32.8563	32.1933	32.3102	32.2995	32.2203	0	32331	NaN	NaN	500	NaN	655	326	NaN	NaN	P16152;P16152-2	P16152;P16152-2	Carbonyl reductase [NADPH] 1	CBR1
NaN	NaN	NaN	NaN	NaN	NaN	NaN	NaN	NaN	NaN	NaN	NaN	0	59383	NaN	NaN	NaN	NaN	NaN	NaN	NaN	NaN	P16219	P16219	Short-chain specific acyl-CoA dehydrogenase, mitochondrial	ACADS
NaN	NaN	NaN	NaN	27.4516	27.1655	27.3432	27.1461	27.0059	26.9732	NaN	26.9502	0	25644	NaN	NaN	NaN	2681	NaN	NaN	NaN	NaN	P16220-2;P16220;P16220-3;Q03060-23;Q03060-9;Q03060-24;Q03060-8;Q03060-32;Q03060-26;Q03060-21;Q03060-31;Q03060-6	P16220-2;P16220;P16220-3	Cyclic AMP-responsive element-binding protein 1	CREB1
29.1603	29.6878	29.6876	29.5967	29.5237	29.6374	29.5921	29.2568	30.5028	30.5747	30.5938	30.4577	0	1652	NaN	NaN	NaN	NaN	NaN	NaN	NaN	NaN	P16278;P16278-3;P16278-2;Q6UWU2-2;Q6UWU2	P16278;P16278-3;P16278-2	Beta-galactosidase	GLB1
NaN	NaN	NaN	NaN	NaN	NaN	NaN	NaN	NaN	NaN	NaN	NaN	0	90195	NaN	NaN	NaN	NaN	NaN	NaN	NaN	NaN	P16284-3;P16284-2;P16284;P16284-6;P16284-5;P16284-4	P16284-3;P16284-2;P16284;P16284-6;P16284-5;P16284-4	Platelet endothelial cell adhesion molecule	PECAM1
NaN	NaN	NaN	NaN	NaN	NaN	NaN	NaN	NaN	NaN	NaN	NaN	0	26128	NaN	NaN	NaN	2685	NaN	NaN	NaN	NaN	P16298;P16298-4;P16298-3;P16298-2	P16298;P16298-4;P16298-3;P16298-2	Serine/threonine-protein phosphatase 2B catalytic subunit beta isoform	PPP3CB
28.6434	28.6913	28.767	28.2833	28.5627	28.5256	28.56	28.4648	28.024	27.7845	27.317	27.9505	0	95293	NaN	NaN	NaN	2686	NaN	NaN	NaN	NaN	P16333	P16333	Cytoplasmic protein NCK1	NCK1
28.7057	28.3533	28.0433	27.9577	28.0842	28.2002	28.2774	27.855	27.8471	27.3577	27.6608	26.8744	21249	20279	NaN	NaN	NaN	NaN	NaN	NaN	NaN	NaN	P16383;P16383-2;P16383-3;P16383-4	P16383;P16383-2	GC-rich sequence DNA-binding factor 2	GCFC2
32.6942	32.6896	32.7253	32.9303	29.211	29.5206	29.1349	28.9187	31.0381	30.919	31.049	30.7964	0	15214	NaN	NaN	NaN	NaN	NaN	NaN	NaN	NaN	P16401	P16401	Histone H1.5	HIST1H1B
35.953	35.9082	35.8181	35.9245	33.3956	33.3888	33.2844	33.2895	34.5128	34.4637	34.5625	34.5337	0	17422	NaN	NaN	NaN	NaN	NaN	NaN	NaN	NaN	P16402	P16402	Histone H1.3	HIST1H1D
33.3623	33.4818	33.1636	33.6502	30.9568	30.7393	31.0163	30.6795	31.9237	31.8948	32.2045	31.9896	0	42417	NaN	NaN	NaN	NaN	NaN	NaN	NaN	NaN	P16403	P16403	Histone H1.2	HIST1H1C
29.4564	29.555	29.6662	29.6122	28.5026	29.0548	29.124	29.2631	30.044	30.1571	30.1442	29.9598	0	32331	NaN	NaN	NaN	NaN	NaN	NaN	NaN	NaN	P16435	P16435	NADPH--cytochrome P450 reductase	POR
NaN	NaN	NaN	NaN	NaN	NaN	NaN	NaN	NaN	NaN	NaN	NaN	18298	94344	NaN	NaN	NaN	NaN	NaN	NaN	NaN	NaN	P16455	P16455	Methylated-DNA--protein-cysteine methyltransferase	MGMT
33.4815	33.504	33.3993	33.3892	32.9883	32.9778	32.9875	33.0072	33.3127	33.2574	33.2016	33.2781	0	32331	NaN	203	NaN	NaN	NaN	NaN	NaN	NaN	P16615;P16615-5;P16615-2;P16615-3;P16615-4	P16615;P16615-5;P16615-2;P16615-3;P16615-4	Sarcoplasmic/endoplasmic reticulum calcium ATPase 2	ATP2A2
NaN	NaN	NaN	NaN	NaN	NaN	NaN	NaN	NaN	NaN	NaN	NaN	0	3817	NaN	NaN	NaN	NaN	NaN	NaN	NaN	NaN	P16671;P16671-4;P16671-3;P16671-2	P16671;P16671-4;P16671-3;P16671-2	Platelet glycoprotein 4	CD36
NaN	NaN	NaN	NaN	NaN	NaN	NaN	NaN	NaN	NaN	NaN	NaN	0	32331	NaN	NaN	NaN	NaN	NaN	NaN	NaN	NaN	P16885	P16885	1-phosphatidylinositol 4,5-bisphosphate phosphodiesterase gamma-2	PLCG2
28.8299	28.7734	28.9879	29.0688	29.3181	29.1818	29.2989	29.2874	29.733	29.6097	29.5458	30.0095	0	13011	NaN	NaN	NaN	NaN	NaN	NaN	NaN	NaN	P16930;P16930-2	P16930;P16930-2	Fumarylacetoacetase	FAH
34.3753	34.3091	34.5322	34.6165	34.7721	34.7325	34.8281	34.8134	34.9488	34.9794	34.9679	35.0768	0	32331	NaN	NaN	NaN	NaN	NaN	NaN	NaN	NaN	P16949;P16949-2;Q9H169-3;Q9H169;Q9H169-4;Q9H169-2;REV__P36956-3;REV__P36956-2;REV__P36956;REV__P36956-4;Q9NZ72-2;Q9NZ72	P16949;P16949-2	Stathmin	STMN1
33.6305	33.5152	33.4516	33.5076	33.7108	33.6956	33.8137	33.7366	33.3964	33.3528	33.2986	33.3275	0	32331	NaN	NaN	NaN	2708	NaN	NaN	NaN	NaN	P16989;P16989-3	P16989;P16989-3	Y-box-binding protein 3	YBX3
NaN	NaN	NaN	NaN	NaN	NaN	NaN	NaN	NaN	NaN	NaN	NaN	35069	7375	NaN	NaN	NaN	2709	NaN	NaN	NaN	NaN	P16989-2	P16989-2	Y-box-binding protein 3	YBX3
NaN	NaN	NaN	NaN	NaN	NaN	NaN	NaN	NaN	NaN	NaN	NaN	44324	17251	152	NaN	NaN	NaN	NaN	NaN	163	243	P17024	P17024	Zinc finger protein 20	ZNF20
NaN	NaN	26.128	25.6651	25.2672	NaN	25.2709	NaN	NaN	25.6735	25.7216	NaN	27917	20882	NaN	NaN	NaN	NaN	NaN	NaN	NaN	NaN	P17026	P17026	Zinc finger protein 22	ZNF22
28.4369	28.6983	28.7021	28.6003	27.9478	27.8784	28.0981	28.3852	27.9954	28.3988	28.3996	28.6132	19512	13518	NaN	NaN	NaN	NaN	NaN	NaN	NaN	NaN	P17028;P17028-2;Q8N8E2-3;Q09FC8-3;Q6AZW8;B4DX44;Q96NJ3-2;Q9UK12;Q9UK11;Q9UK12-2;Q09FC8-4;P17022-2;P17022;Q09FC8-2;Q96NJ3;Q09FC8;Q02386;Q14588;Q14590-2;Q14590;Q9NYT6;Q9UJU3-2;Q9UJU3	P17028	Zinc finger protein 24	ZNF24
NaN	NaN	27.606	27.7393	NaN	NaN	NaN	26.7378	27.5787	26.9641	26.8883	27.0538	20585	17455	NaN	NaN	NaN	NaN	NaN	NaN	NaN	NaN	P17029	P17029	Zinc finger protein with KRAB and SCAN domains 1	ZKSCAN1
25.3234	NaN	25.4087	25.0515	NaN	25.2949	NaN	NaN	27.6599	27.8275	27.9444	26.2824	0	17848	NaN	NaN	NaN	NaN	NaN	327	NaN	NaN	P17050	P17050	Alpha-N-acetylgalactosaminidase	NAGA
34.2612	34.3538	34.3606	34.0507	34.2234	34.3001	34.5465	34.4608	34.2318	34.3666	34.4982	34.3343	0	76007	NaN	NaN	NaN	NaN	NaN	NaN	NaN	244	P17066;P48741	P17066	Heat shock 70 kDa protein 6	HSPA6
NaN	NaN	NaN	NaN	NaN	NaN	NaN	NaN	NaN	NaN	NaN	NaN	49751	16268	5216	NaN	NaN	NaN	NaN	NaN	NaN	NaN	P17081	P17081	Rho-related GTP-binding protein RhoQ	RHOQ
33.6218	34.1541	34.4438	34.2692	33.5776	33.5596	33.3503	33.3806	35.2719	34.8251	35.1745	35.0769	0	32331	NaN	NaN	NaN	NaN	NaN	NaN	NaN	NaN	P17096;P17096-3	P17096;P17096-3	High mobility group protein HMG-I/HMG-Y	HMGA1
30.6868	30.4216	30.4412	30.6449	29.7861	29.9768	30.1142	30.0513	30.6798	30.5082	30.6362	30.4984	21418	21085	NaN	NaN	NaN	NaN	NaN	NaN	NaN	NaN	P17096-2	P17096-2	High mobility group protein HMG-I/HMG-Y	HMGA1
27.7938	NaN	27.8167	26.9903	NaN	NaN	NaN	26.737	27.0665	26.6656	NaN	27.1396	49521	50212	5408	NaN	NaN	NaN	NaN	NaN	NaN	NaN	P17152	P17152	Transmembrane protein 11, mitochondrial	TMEM11
32.4137	32.3662	32.286	32.4281	33.0675	32.898	32.8794	32.9913	32.2852	32.3412	32.5108	32.4461	0	32331	NaN	NaN	NaN	NaN	NaN	NaN	NaN	NaN	P17174;P17174-2	P17174;P17174-2	Aspartate aminotransferase, cytoplasmic	GOT1
NaN	NaN	27.9343	27.8788	NaN	NaN	NaN	NaN	28.2227	28.4222	28.3101	28.1422	95581	13005	NaN	NaN	NaN	NaN	NaN	NaN	NaN	NaN	P17213	P17213	Bactericidal permeability-increasing protein	BPI
29.885	29.9035	30.0517	29.8909	29.4683	29.6367	29.4933	29.4979	29.1504	29.2999	29.5207	29.6901	0	14476	NaN	NaN	NaN	NaN	NaN	NaN	NaN	NaN	P17252	P17252	Protein kinase C alpha type	PRKCA
28.4489	28.2004	28.1141	28.1041	27.2854	27.4793	27.5849	27.0791	28.5239	28.6767	28.598	28.2314	0	49899	NaN	NaN	NaN	NaN	NaN	NaN	NaN	NaN	P17275	P17275	Transcription factor jun-B	JUNB
29.0495	28.941	29.141	28.9768	28.8166	28.8565	29.1013	28.7636	28.8759	28.8355	28.7089	29.0607	0	54023	NaN	NaN	NaN	2716	NaN	NaN	NaN	NaN	P17301	P17301	Integrin alpha-2	ITGA2
NaN	NaN	NaN	NaN	NaN	NaN	NaN	NaN	NaN	NaN	NaN	NaN	48599	43515	NaN	NaN	NaN	NaN	NaN	NaN	NaN	NaN	P17405-4;P17405;P17405-3;P17405-2	P17405-4;P17405;P17405-3;P17405-2	Sphingomyelin phosphodiesterase	SMPD1
31.0592	31.0627	31.3171	31.2741	30.6807	30.8113	30.7941	30.7035	30.366	30.6845	30.7875	30.6657	0	17497	NaN	NaN	NaN	NaN	665	NaN	NaN	NaN	P17480-2;P17480	P17480-2;P17480	Nucleolar transcription factor 1	UBTF
28.1077	28.4269	28.3436	28.3271	28.242	28.0677	28.2227	28.2782	28.3808	28.172	28.2778	28.2939	0	17257	5432	NaN	NaN	NaN	NaN	NaN	NaN	NaN	P17535	P17535	Transcription factor jun-D	JUND
NaN	NaN	NaN	NaN	NaN	NaN	NaN	NaN	NaN	NaN	NaN	NaN	35286	75501	NaN	NaN	NaN	NaN	NaN	NaN	NaN	NaN	P17544-4;P17544-2;P17544-3;P17544-6;P17544;P17544-5	P17544-4;P17544-2;P17544-3;P17544-6;P17544;P17544-5	Cyclic AMP-dependent transcription factor ATF-7	ATF7
27.4457	NaN	NaN	NaN	NaN	NaN	NaN	NaN	29.0163	28.9319	28.9418	28.8258	34572	68149	NaN	NaN	NaN	NaN	NaN	NaN	NaN	NaN	P17568	P17568	NADH dehydrogenase [ubiquinone] 1 beta subcomplex subunit 7	NDUFB7
29.5726	29.0789	29.351	28.991	29.492	29.5358	29.3228	29.5411	29.0937	29.0196	29.2922	29.1103	0	37426	5439	NaN	NaN	2724	666	328	NaN	NaN	P17612;P17612-2	P17612;P17612-2	cAMP-dependent protein kinase catalytic subunit alpha	PRKACA
33.3702	33.325	33.3586	33.3767	33.4268	33.466	33.4116	33.4854	32.4329	32.4184	32.4784	32.4198	0	32331	NaN	204	509	NaN	667	NaN	NaN	NaN	P17655;P17655-2	P17655;P17655-2	Calpain-2 catalytic subunit	CAPN2
NaN	NaN	NaN	NaN	NaN	NaN	NaN	NaN	NaN	NaN	NaN	NaN	10801	30793	NaN	NaN	NaN	NaN	NaN	NaN	NaN	NaN	P17661	P17661	Desmin	DES
27.8091	27.9702	28.0761	27.6902	27.2612	26.8434	26.8244	26.5384	28.0019	NaN	28.4934	26.9883	0	82599	NaN	NaN	NaN	NaN	NaN	NaN	NaN	NaN	P17676-2;P17676;P49716;Q15744	P17676-2;P17676	CCAAT/enhancer-binding protein beta	CEBPB
NaN	NaN	NaN	NaN	26.5267	26.5554	26.5398	26.4876	NaN	NaN	26.2993	NaN	50727	59247	NaN	NaN	NaN	NaN	NaN	NaN	NaN	NaN	P17677;P17677-2	P17677;P17677-2	Neuromodulin	GAP43
28.2662	28.346	28.4051	28.2929	28.2038	28.0265	28.1751	27.8824	28.3564	28.415	28.2714	28.2826	16722	27301	NaN	NaN	NaN	NaN	NaN	169	NaN	NaN	P17693	P17693	HLA class I histocompatibility antigen, alpha chain G	HLA-G
28.285	28.3765	28.1572	28.0563	28.2627	28.6939	28.1488	28.4975	28.11	28.4095	28.6378	28.6814	0	38336	5456	NaN	NaN	NaN	NaN	NaN	NaN	NaN	P17706-2;P17706;P17706-3;P17706-4	P17706-2;P17706;P17706-3;P17706-4	Tyrosine-protein phosphatase non-receptor type 2	PTPN2
NaN	NaN	NaN	NaN	NaN	NaN	NaN	NaN	NaN	NaN	NaN	NaN	72993	14562	5457	NaN	NaN	NaN	NaN	NaN	NaN	NaN	P17787	P17787	Neuronal acetylcholine receptor subunit beta-2	CHRNB2
32.5481	32.6301	32.6048	32.4808	33.2437	33.2573	33.296	33.2332	32.8352	32.729	32.8345	32.8101	0	32331	NaN	NaN	NaN	NaN	NaN	329	NaN	NaN	P17812;P17812-2	P17812;P17812-2	CTP synthase 1	CTPS1
27.8341	27.0388	27.1722	27.1605	27.3457	27.2642	27.4209	27.3184	26.8365	26.965	NaN	26.9534	0	75098	NaN	NaN	NaN	NaN	NaN	NaN	NaN	NaN	P17813-2;P17813	P17813-2;P17813	Endoglin	ENG
34.5945	34.5892	34.6557	34.6925	34.5494	34.4996	34.6029	34.4274	34.3366	34.4887	34.4353	34.3683	0	32331	NaN	205	510	NaN	NaN	330	NaN	NaN	P17844;P17844-2	P17844;P17844-2	Probable ATP-dependent RNA helicase DDX5	DDX5
31.5648	31.4387	31.2637	31.5076	31.5246	31.5592	31.4839	31.6485	30.6219	30.6721	30.6317	30.7201	0	32331	NaN	NaN	NaN	NaN	NaN	NaN	165	NaN	P17858;P17858-2	P17858;P17858-2	ATP-dependent 6-phosphofructokinase, liver type	PFKL
NaN	NaN	NaN	NaN	NaN	NaN	NaN	NaN	25.6794	27.3548	26.0959	26.3153	0	14596	NaN	NaN	NaN	NaN	NaN	NaN	NaN	NaN	P17900	P17900	Ganglioside GM2 activator;Ganglioside GM2 activator isoform short	GM2A
NaN	NaN	NaN	NaN	NaN	NaN	NaN	NaN	NaN	NaN	NaN	NaN	20338	16529	NaN	206	NaN	NaN	NaN	NaN	NaN	245	P17927;Q2VPA4-3;Q2VPA4;Q2VPA4-2	P17927	Complement receptor type 1	CR1
30.9464	30.8942	30.9202	30.6478	31.136	31.1185	31.1446	31.2346	31.4898	31.4582	31.5642	31.4126	0	28771	5496	NaN	NaN	2758	NaN	NaN	NaN	NaN	P17931	P17931	Galectin-3	LGALS3
NaN	NaN	NaN	NaN	NaN	NaN	NaN	NaN	NaN	NaN	NaN	NaN	13711	27835	NaN	NaN	NaN	NaN	NaN	NaN	NaN	NaN	P17947;P17947-2	P17947;P17947-2	Transcription factor PU.1	SPI1
33.0893	32.9292	33.1369	33.1038	33.3879	33.2486	33.1651	33.3314	32.8384	32.6375	32.6237	32.7791	0	32331	NaN	NaN	511	NaN	674	NaN	NaN	NaN	P17980	P17980	26S protease regulatory subunit 6A	PSMC3
35.234	35.1587	35.166	35.1734	35.4176	35.2873	35.2649	35.3958	34.7577	34.8544	34.7974	34.6939	0	32331	NaN	NaN	512	NaN	675	NaN	NaN	NaN	P17987	P17987	T-complex protein 1 subunit alpha	TCP1
31.1943	31.3942	31.3645	31.5373	31.473	31.4232	31.4132	31.439	31.7504	31.7904	31.8919	31.9506	0	32331	NaN	NaN	513	NaN	NaN	NaN	NaN	NaN	P18031	P18031	Tyrosine-protein phosphatase non-receptor type 1	PTPN1
26.4005	NaN	26.748	26.673	26.3056	26.5421	NaN	NaN	28.476	28.2692	28.1523	28.0318	0	77543	NaN	NaN	NaN	NaN	NaN	NaN	NaN	NaN	P18065	P18065	Insulin-like growth factor-binding protein 2	IGFBP2
30.0443	30.1648	29.4467	30.101	29.8847	30.2036	29.8305	30.1968	29.2579	29.912	29.7149	29.408	21377	20846	NaN	NaN	NaN	NaN	NaN	NaN	NaN	NaN	P18074;P18074-2	P18074;P18074-2	TFIIH basal transcription factor complex helicase XPD subunit	ERCC2
33.2365	33.3924	33.4513	33.4548	33.0085	33.1006	32.9772	33.2462	33.024	32.9021	32.903	32.9021	0	1442	5525	NaN	NaN	2788	NaN	NaN	NaN	NaN	P18077	P18077	60S ribosomal protein L35a	RPL35A
30.0435	30.0423	29.9523	30.2911	29.9038	29.6964	29.4944	29.4773	30.0616	30.3336	29.9265	29.8672	0	20597	NaN	NaN	NaN	2789	NaN	NaN	NaN	NaN	P18084	P18084	Integrin beta-5	ITGB5
32.0198	31.961	31.9542	31.928	32.0645	31.9616	31.9734	32.0138	30.9982	31.1453	31.3357	31.1375	0	32331	NaN	NaN	514	NaN	NaN	NaN	NaN	NaN	P18085	P18085	ADP-ribosylation factor 4	ARF4
35.3285	35.2788	35.2684	35.2205	35.0863	34.8396	34.9357	35.0555	34.3557	34.389	34.3803	34.3899	0	32331	5548	207	NaN	NaN	NaN	331	NaN	246	P18124	P18124	60S ribosomal protein L7	RPL7
34.6409	34.6027	34.59	34.5754	34.7975	34.8591	34.8294	34.8155	34.4815	34.4038	34.3872	34.4095	0	32331	NaN	NaN	NaN	NaN	NaN	NaN	NaN	NaN	P18206-2;P18206	P18206-2;P18206	Vinculin	VCL
NaN	NaN	NaN	NaN	NaN	NaN	NaN	NaN	NaN	NaN	NaN	NaN	48765	44644	NaN	NaN	NaN	NaN	NaN	NaN	NaN	NaN	P18428	P18428	Lipopolysaccharide-binding protein	LBP
NaN	NaN	NaN	NaN	NaN	NaN	NaN	NaN	NaN	NaN	NaN	NaN	10794	30699	NaN	NaN	NaN	2825	680	NaN	NaN	NaN	P18433-4;P18433-2;P18433-3;P18433	P18433-4;P18433-2;P18433-3;P18433	Receptor-type tyrosine-protein phosphatase alpha	PTPRA
NaN	NaN	NaN	NaN	NaN	NaN	NaN	NaN	NaN	NaN	NaN	NaN	0	87453	NaN	NaN	NaN	NaN	NaN	NaN	NaN	NaN	P18440	P18440	Arylamine N-acetyltransferase 1	NAT1
NaN	NaN	NaN	NaN	NaN	NaN	NaN	NaN	NaN	NaN	NaN	NaN	46982	16523	NaN	NaN	NaN	NaN	NaN	NaN	NaN	191	P18463	P18463	HLA class I histocompatibility antigen, B-37 alpha chain	HLA-B
NaN	NaN	NaN	NaN	NaN	NaN	NaN	NaN	NaN	NaN	NaN	NaN	0	32331	NaN	NaN	NaN	2826	NaN	NaN	NaN	NaN	P18510-2;P18510-4;P18510;P18510-3	P18510-2;P18510-4;P18510;P18510-3	Interleukin-1 receptor antagonist protein	IL1RN
31.1059	30.895	30.7772	30.8795	30.3729	30.5078	30.43	30.4014	30.8136	30.984	31.0024	31.0772	0	260	NaN	NaN	518	NaN	NaN	NaN	NaN	NaN	P18583-5;P18583-7;P18583;P18583-9;P18583-2;P18583-10;P18583-4;P18583-3;P18583-8	P18583-5;P18583-7;P18583;P18583-9;P18583-2;P18583-10;P18583-4;P18583-3	Protein SON	SON
29.1031	29.1311	28.8845	29.1761	29.2838	29.3293	29.3986	29.3792	29.029	28.9028	29.1249	28.9665	0	56478	5568	NaN	NaN	NaN	NaN	NaN	NaN	NaN	P18615;P18615-3;P18615-4	P18615;P18615-3;P18615-4	Negative elongation factor E	NELFE
34.1916	34.1386	34.1361	34.0208	34.0858	34.1007	34.1569	34.2114	33.0454	32.8778	32.9943	33.0255	0	32331	NaN	NaN	519	NaN	681	NaN	NaN	247	P18621;P18621-3;P18621-2	P18621;P18621-3;P18621-2	60S ribosomal protein L17	RPL17
34.3326	34.2988	34.3227	34.457	34.9972	35.0432	35.0532	35.0151	34.4209	34.4764	34.3595	34.3627	0	32331	NaN	208	NaN	NaN	NaN	NaN	NaN	NaN	P18669;P15259	P18669	Phosphoglycerate mutase 1	PGAM1
32.1306	32.2114	32.3551	32.1107	32.2703	32.3058	32.3295	32.2992	31.7993	31.8465	31.8023	31.7118	0	32331	NaN	NaN	522	NaN	NaN	NaN	NaN	NaN	P18754;P18754-2	P18754;P18754-2	Regulator of chromosome condensation	RCC1
NaN	NaN	NaN	NaN	NaN	NaN	NaN	NaN	NaN	NaN	NaN	24.8118	19179	12316	NaN	NaN	NaN	NaN	NaN	NaN	NaN	NaN	P18827	P18827	Syndecan-1	SDC1
29.023	29.0831	29.0167	28.9792	28.895	29.023	28.9759	28.9368	29.3371	29.0209	29.1043	29.2148	20661	17737	NaN	NaN	NaN	2851	NaN	NaN	NaN	NaN	P18846;P18846-2	P18846;P18846-2	Cyclic AMP-dependent transcription factor ATF-1	ATF1
29.6323	29.5897	29.6245	29.6544	29.9311	30.1146	29.9574	30.102	29.2594	29.5193	29.3448	29.2324	0	994	NaN	NaN	NaN	NaN	NaN	NaN	NaN	NaN	P18858;P18858-3;P18858-2	P18858;P18858-3;P18858-2	DNA ligase 1	LIG1
30.9151	30.4394	30.4671	31.2082	30.8539	30.7928	30.9459	30.8511	31.5913	31.4555	31.5999	31.378	0	32331	NaN	NaN	NaN	NaN	NaN	NaN	NaN	NaN	P18859;P18859-2	P18859;P18859-2	ATP synthase-coupling factor 6, mitochondrial	ATP5J
29.9962	29.8603	29.9394	29.8261	29.8915	30.1242	30.1855	29.7835	29.6772	29.3454	29.4508	30.0496	0	88086	NaN	NaN	NaN	NaN	NaN	NaN	NaN	NaN	P18887	P18887	DNA repair protein XRCC1	XRCC1
30.4414	30.0804	30.0496	30.1536	30.2412	30.1845	30.0969	30.2078	30.5827	30.5209	30.4934	30.592	0	13613	NaN	NaN	NaN	NaN	688	NaN	167	250	P19022;P19022-2	P19022;P19022-2	Cadherin-2	CDH2
NaN	NaN	NaN	NaN	NaN	NaN	NaN	NaN	NaN	NaN	NaN	NaN	40184	1772	916	NaN	NaN	NaN	NaN	NaN	NaN	NaN	P19105	P19105	Myosin regulatory light chain 12A	MYL12A
30.4405	30.6189	30.4291	30.5891	30.7689	30.7518	30.851	30.7412	30.2438	30.0354	30.2836	30.0976	0	24393	NaN	NaN	NaN	NaN	NaN	NaN	NaN	NaN	P19174;P19174-2	P19174;P19174-2	1-phosphatidylinositol 4,5-bisphosphate phosphodiesterase gamma-1	PLCG1
NaN	NaN	NaN	NaN	NaN	NaN	NaN	NaN	26.891	NaN	NaN	NaN	49817	52447	NaN	NaN	NaN	2860	NaN	NaN	NaN	NaN	P19256-2;P19256-3;P19256	P19256-2;P19256-3;P19256	Lymphocyte function-associated antigen 3	CD58
36.4533	36.4776	36.4781	36.4638	36.4245	36.4089	36.3945	36.3757	36.8707	36.8506	36.8252	36.8154	0	32331	5601	NaN	NaN	NaN	NaN	338	NaN	NaN	P19338	P19338	Nucleolin	NCL
32.2878	32.0937	32.0958	32.1345	32.2781	32.3225	32.3538	32.2519	32.1139	31.9052	32.0973	32.1053	0	32331	NaN	NaN	529	NaN	NaN	339	NaN	251	P19367;P19367-4;P19367-2;P19367-3	P19367;P19367-4;P19367-2;P19367-3	Hexokinase-1	HK1
29.9589	29.9582	29.8937	29.9943	30.4552	30.4233	30.2752	30.49	30.5599	30.2103	30.3226	30.3072	0	12411	5612	NaN	NaN	NaN	NaN	NaN	NaN	NaN	P19387	P19387	DNA-directed RNA polymerase II subunit RPB3	POLR2C
30.0659	29.9341	29.9396	30.0441	30.3102	30.224	30.2042	30.1938	30.1802	30.2561	30.1681	30.0821	0	24616	5613	NaN	530	NaN	NaN	NaN	NaN	NaN	P19388	P19388	DNA-directed RNA polymerases I, II, and III subunit RPABC1	POLR2E
NaN	NaN	NaN	NaN	NaN	NaN	NaN	NaN	NaN	NaN	NaN	NaN	19654	14022	5614	NaN	NaN	NaN	NaN	NaN	NaN	NaN	P19397	P19397	Leukocyte surface antigen CD53	CD53
30.3326	30.1086	30.1121	30.0809	30.2374	30.2339	30.218	30.222	30.9568	31.1096	31.1634	31.0534	0	22049	NaN	NaN	NaN	2876	NaN	NaN	NaN	NaN	P19404	P19404	NADH dehydrogenase [ubiquinone] flavoprotein 2, mitochondrial	NDUFV2
27.4012	27.8854	27.3069	27.2221	27.303	27.4605	27.3899	27.3304	27.2564	27.3402	27.3526	27.309	20024	15425	NaN	NaN	NaN	NaN	NaN	NaN	NaN	NaN	P19447	P19447	TFIIH basal transcription factor complex helicase XPB subunit	ERCC3
NaN	NaN	NaN	NaN	NaN	NaN	NaN	NaN	NaN	NaN	NaN	NaN	0	10057	NaN	NaN	NaN	NaN	NaN	NaN	NaN	NaN	P19474;P19474-2	P19474;P19474-2	E3 ubiquitin-protein ligase TRIM21	TRIM21
31.6188	31.5222	31.5757	31.5497	31.5424	31.61	31.4656	31.5861	31.2084	31.1012	31.1882	30.9717	0	32331	5634	NaN	NaN	NaN	NaN	NaN	NaN	NaN	P19525;P19525-2	P19525;P19525-2	Interferon-induced, double-stranded RNA-activated protein kinase	EIF2AK2
NaN	NaN	NaN	NaN	NaN	NaN	NaN	NaN	NaN	NaN	NaN	NaN	1935	1299	NaN	NaN	NaN	NaN	NaN	NaN	NaN	NaN	P19532;P19532-2	P19532	Transcription factor E3	TFE3
32.1727	32.0431	32.1586	32.1297	32.7053	32.7649	32.7359	32.5099	31.8288	31.8482	31.7611	31.7243	0	32331	NaN	NaN	NaN	NaN	690	340	NaN	NaN	P19623	P19623	Spermidine synthase	SRM
NaN	NaN	NaN	NaN	NaN	NaN	NaN	NaN	NaN	NaN	NaN	NaN	26742	22791	NaN	NaN	NaN	NaN	NaN	NaN	NaN	NaN	P19652	P19652	Alpha-1-acid glycoprotein 2	ORM2
30.1192	30.3998	30.2784	30.6526	30.6762	30.8578	30.6812	30.8202	30.3469	30.4984	30.5047	30.4747	0	26139	NaN	NaN	NaN	NaN	NaN	NaN	NaN	NaN	P19784	P19784	Casein kinase II subunit alpha	CSNK2A2
NaN	NaN	NaN	NaN	NaN	NaN	NaN	NaN	NaN	NaN	NaN	NaN	35273	7549	NaN	NaN	NaN	NaN	NaN	NaN	NaN	NaN	P19823;CON__Q9TRI1	P19823	Inter-alpha-trypsin inhibitor heavy chain H2	ITIH2
NaN	NaN	NaN	NaN	NaN	NaN	NaN	NaN	NaN	NaN	NaN	NaN	21018	24876	NaN	NaN	NaN	NaN	NaN	NaN	NaN	NaN	P19827	P19827	Inter-alpha-trypsin inhibitor heavy chain H1	ITIH1
29.3582	28.5837	29.5391	29.1629	29.8229	29.3796	30.0394	30.0049	29.3032	29.1475	29.4314	29.2324	0	31023	NaN	NaN	531	2886	NaN	NaN	NaN	252	P19838;P19838-2;P19838-3	P19838;P19838-2;P19838-3	Nuclear factor NF-kappa-B p105 subunit;Nuclear factor NF-kappa-B p50 subunit	NFKB1
NaN	NaN	NaN	NaN	NaN	NaN	NaN	NaN	NaN	NaN	NaN	NaN	0	32331	NaN	NaN	NaN	NaN	693	341	NaN	253	P19878;P19878-3;P19878-4	P19878;P19878-3;P19878-4	Neutrophil cytosol factor 2	NCF2
NaN	NaN	NaN	NaN	NaN	NaN	NaN	NaN	NaN	NaN	NaN	NaN	21505	21433	NaN	NaN	NaN	NaN	NaN	341	NaN	253	P19878-2	P19878-2	Neutrophil cytosol factor 2	NCF2
NaN	NaN	NaN	NaN	NaN	NaN	NaN	NaN	NaN	NaN	25.6039	NaN	53855	15879	NaN	NaN	NaN	NaN	NaN	NaN	NaN	NaN	P19883-2;P19883	P19883-2;P19883	Follistatin	FST
NaN	NaN	NaN	NaN	NaN	NaN	NaN	NaN	NaN	NaN	NaN	NaN	0	32331	NaN	NaN	NaN	NaN	694	342	168	NaN	P19971;P19971-2	P19971;P19971-2	Thymidine phosphorylase	TYMP
30.0164	29.9725	30.021	29.9397	30.2325	30.1427	30.1198	29.8975	30.1199	29.8898	30.0665	29.9959	0	13107	NaN	NaN	NaN	NaN	NaN	NaN	NaN	NaN	P20020-6;P20020-3;P20020-4;P20020;P20020-5;P20020-2;Q01814-6;Q01814-8;Q01814-5;Q01814;Q01814-4;Q01814-7;Q01814-3;Q01814-2	P20020-6;P20020-3;P20020-4;P20020;P20020-5;P20020-2	Plasma membrane calcium-transporting ATPase 1	ATP2B1
NaN	NaN	NaN	NaN	NaN	NaN	NaN	NaN	NaN	NaN	NaN	NaN	0	26849	NaN	NaN	NaN	NaN	NaN	NaN	NaN	NaN	P20036	P20036	HLA class II histocompatibility antigen, DP alpha 1 chain	HLA-DPA1
25.9654	25.8583	25.9933	NaN	26.3673	26.2296	26.0613	26.1626	26.5161	26.2413	28.2985	27.3631	0	3188	NaN	NaN	NaN	2903	NaN	148	NaN	112	P20039	P20039	HLA class II histocompatibility antigen, DRB1-11 beta chain	HLA-DRB1
32.8668	32.9894	32.7615	32.9788	32.8762	32.8714	32.9135	32.988	32.5307	32.5628	32.6009	32.2745	0	32331	NaN	NaN	NaN	NaN	695	NaN	NaN	NaN	P20042	P20042	Eukaryotic translation initiation factor 2 subunit 2	EIF2S2
31.7468	31.6883	31.6974	31.6993	30.9273	30.9215	30.8981	30.7958	31.3823	31.366	31.3989	31.2781	0	32331	NaN	NaN	NaN	NaN	NaN	NaN	NaN	NaN	P20073-2;P20073	P20073-2;P20073	Annexin A7	ANXA7
NaN	NaN	NaN	NaN	NaN	NaN	NaN	NaN	NaN	NaN	NaN	NaN	0	9911	NaN	NaN	NaN	NaN	NaN	NaN	NaN	NaN	P20138-2;P20138;P20138-3	P20138-2;P20138	Myeloid cell surface antigen CD33	CD33
NaN	NaN	NaN	NaN	NaN	NaN	NaN	NaN	NaN	NaN	NaN	NaN	48757	44504	5691	NaN	NaN	NaN	NaN	NaN	NaN	NaN	P20226-2;P20226;Q6SJ96	P20226-2;P20226	TATA-box-binding protein	TBP
27.1159	27.1323	27.0317	27.1891	27.4217	27.3124	26.9165	27.1532	27.0561	27.0116	27.3685	27.2504	0	23505	5692	NaN	NaN	NaN	NaN	NaN	NaN	NaN	P20248	P20248	Cyclin-A2	CCNA2
NaN	NaN	NaN	NaN	NaN	NaN	NaN	NaN	NaN	NaN	NaN	NaN	41601	17674	NaN	NaN	NaN	NaN	NaN	NaN	NaN	NaN	P20265-3;P20265-2;P20265;Q03052;P20264	P20265-3;P20265-2;P20265;Q03052;P20264	POU domain, class 3, transcription factor 2;POU domain, class 3, transcription factor 1;POU domain, class 3, transcription factor 3	POU3F2;POU3F1;POU3F3
32.8126	32.8467	32.9453	32.8285	33.2958	33.1973	33.1226	33.2136	32.4977	32.4988	32.4785	32.5416	0	32331	5693	NaN	NaN	NaN	NaN	NaN	NaN	NaN	P20290	P20290	Transcription factor BTF3	BTF3
28.0131	27.9651	28.0413	28.7162	26.4229	26.415	27.0439	26.439	29.3137	29.4169	29.4913	29.5129	0	32007	NaN	NaN	NaN	NaN	NaN	NaN	NaN	NaN	P20290-2	P20290-2	Transcription factor BTF3	BTF3
NaN	NaN	NaN	NaN	NaN	NaN	NaN	NaN	NaN	NaN	NaN	NaN	50899	60574	NaN	NaN	NaN	NaN	NaN	NaN	NaN	NaN	P20292	P20292	Arachidonate 5-lipoxygenase-activating protein	ALOX5AP
NaN	NaN	NaN	NaN	NaN	NaN	NaN	NaN	NaN	NaN	NaN	NaN	5949	15693	3166	NaN	NaN	NaN	NaN	NaN	NaN	NaN	P20336	P20336	Ras-related protein Rab-3A	RAB3A
27.0694	27.0376	26.9584	27.0367	27.5127	27.1102	27.0524	26.9088	27.1476	27.3345	27.4681	27.2548	19414	13245	5695	NaN	NaN	2920	NaN	NaN	NaN	NaN	P20338	P20338	Ras-related protein Rab-4A	RAB4A
27.6871	27.8097	27.5212	28.0017	27.3011	27.8623	27.8517	27.8263	28.3339	28.3669	28.7035	28.6266	0	17229	5696	NaN	NaN	NaN	696	NaN	NaN	NaN	P20339;P20339-2	P20339;P20339-2	Ras-related protein Rab-5A	RAB5A
NaN	NaN	NaN	NaN	NaN	NaN	NaN	NaN	NaN	NaN	NaN	NaN	50251	55467	NaN	NaN	NaN	NaN	NaN	NaN	NaN	NaN	P20340;P20340-3	P20340	Ras-related protein Rab-6A	RAB6A
32.0283	31.8725	31.8373	32.0241	31.6363	31.5934	31.7877	31.5917	32.1337	32.115	32.1895	32.073	0	15687	NaN	NaN	NaN	NaN	NaN	NaN	NaN	NaN	P20340-2;P20340-4	P20340-2;P20340-4	Ras-related protein Rab-6A	RAB6A
29.695	29.9017	29.6339	29.9581	29.601	29.5355	29.4648	29.4877	29.2738	29.1402	29.121	29.1761	0	62885	NaN	NaN	NaN	2927	NaN	NaN	NaN	NaN	P20585	P20585	DNA mismatch repair protein Msh3	MSH3
NaN	NaN	NaN	NaN	NaN	NaN	NaN	NaN	NaN	NaN	NaN	NaN	0	32331	NaN	NaN	NaN	NaN	NaN	NaN	NaN	256	P20591;P20591-2	P20591;P20591-2	Interferon-induced GTP-binding protein Mx1;Interferon-induced GTP-binding protein Mx1, N-terminally processed	MX1
NaN	NaN	NaN	NaN	NaN	NaN	NaN	NaN	NaN	NaN	NaN	NaN	0	25496	NaN	NaN	NaN	NaN	NaN	NaN	NaN	NaN	P20592	P20592	Interferon-induced GTP-binding protein Mx2	MX2
32.6475	32.6742	32.7141	32.7674	33.1306	33.2048	32.987	33.2395	32.6938	32.6257	32.7064	32.7493	0	32331	NaN	NaN	NaN	NaN	NaN	NaN	NaN	NaN	P20618	P20618	Proteasome subunit beta type-1	PSMB1
30.5912	30.8307	30.7231	30.5316	30.5247	30.7565	30.5982	30.2839	30.5899	30.7082	30.6568	30.7748	0	29522	NaN	NaN	NaN	NaN	NaN	NaN	NaN	NaN	P20645	P20645	Cation-dependent mannose-6-phosphate receptor	M6PR
31.3755	31.2782	31.327	31.2811	31.3008	31.1943	31.3105	31.4341	32.4859	32.3186	32.291	32.2172	0	19411	NaN	NaN	NaN	2940	NaN	343	NaN	257	P20674	P20674	Cytochrome c oxidase subunit 5A, mitochondrial	COX5A
34.9929	34.9523	34.9557	34.8902	34.4544	34.4759	34.4534	34.4126	35.343	35.3291	35.3223	35.2322	0	32331	NaN	209	NaN	NaN	697	344	NaN	258	P20700	P20700	Lamin-B1	LMNB1
NaN	NaN	NaN	NaN	NaN	NaN	NaN	NaN	NaN	NaN	NaN	NaN	0	32331	NaN	NaN	NaN	2951	NaN	NaN	NaN	NaN	P20701;P20701-2	P20701;P20701-2	Integrin alpha-L	ITGAL
NaN	NaN	NaN	NaN	NaN	NaN	NaN	NaN	NaN	NaN	NaN	NaN	0	32331	NaN	NaN	NaN	NaN	698	NaN	NaN	NaN	P20702	P20702	Integrin alpha-X	ITGAX
NaN	NaN	NaN	NaN	NaN	NaN	NaN	NaN	NaN	NaN	NaN	NaN	59431	15587	NaN	NaN	NaN	1469	NaN	NaN	NaN	NaN	P20742-2	P20742-2	Pregnancy zone protein	PZP
NaN	NaN	NaN	NaN	NaN	NaN	NaN	NaN	NaN	NaN	NaN	NaN	0	85252	NaN	NaN	542	NaN	699	NaN	NaN	NaN	P20810-10;P20810-6;P20810-9;P20810-7;P20810-8;P20810;P20810-4	P20810-10;P20810-6;P20810-9;P20810-7;P20810-8;P20810;P20810-4	Calpastatin	CAST
33.1515	33.2879	33.3153	33.1902	33.6339	33.5624	33.5987	33.6057	33.3378	33.1955	33.1647	33.3181	0	32331	NaN	NaN	542	NaN	699	NaN	NaN	NaN	P20810-5;P20810-2;P20810-3	P20810-5;P20810-2;P20810-3	Calpastatin	CAST
30.4981	30.5395	30.2164	30.1766	31.0869	30.8615	30.8273	30.7922	30.8227	30.8146	31.0022	31.1532	0	26945	NaN	210	NaN	NaN	NaN	NaN	NaN	NaN	P20839;P20839-3;P20839-7;P20839-5;P20839-6;P20839-2;P20839-4	P20839;P20839-3;P20839-7;P20839-5;P20839-6;P20839-2;P20839-4	Inosine-5-monophosphate dehydrogenase 1	IMPDH1
NaN	NaN	NaN	NaN	NaN	NaN	NaN	NaN	NaN	NaN	NaN	NaN	13766	28761	NaN	NaN	NaN	NaN	NaN	NaN	NaN	NaN	P20851-2;P20851	P20851-2;P20851	C4b-binding protein beta chain	C4BPB
NaN	NaN	NaN	NaN	NaN	NaN	NaN	NaN	NaN	NaN	NaN	NaN	50067	54028	NaN	NaN	NaN	NaN	NaN	NaN	NaN	NaN	P20933	P20933	N(4)-(beta-N-acetylglucosaminyl)-L-asparaginase;Glycosylasparaginase alpha chain;Glycosylasparaginase beta chain	AGA
29.6244	29.5144	29.3814	29.3627	29.3591	29.6687	29.7607	30.1751	29.4218	29.0162	29.1953	29.1505	0	10436	NaN	NaN	NaN	NaN	NaN	NaN	NaN	NaN	P20936-2;P20936-4;P20936;P20936-3	P20936-2;P20936-4;P20936	Ras GTPase-activating protein 1	RASA1
31.7026	32.1193	32.1524	31.8053	32.3538	32.1282	32.2459	32.1258	31.7309	32.1299	32.3333	32.2963	0	17449	NaN	NaN	NaN	NaN	NaN	NaN	NaN	NaN	P20962	P20962	Parathymosin	PTMS
29.5105	29.6631	29.5754	29.4184	29.5447	29.6481	29.6304	29.5012	29.4296	29.7325	29.2773	29.1653	0	53261	NaN	NaN	NaN	NaN	NaN	NaN	NaN	NaN	P21127-8;P21127-3;P21127-2;P21127;P21127-6;P21127-9;Q9UQ88-4;Q9UQ88-3;Q9UQ88-2;Q9UQ88;P21127-10;P21127-12;P21127-4;P21127-5;Q9UQ88-10;Q9UQ88-5;Q9UQ88-9;Q13882	P21127-8;P21127-3;P21127-2;P21127;P21127-6;P21127-9;Q9UQ88-4;Q9UQ88-3;Q9UQ88-2;Q9UQ88;P21127-10;P21127-12;P21127-4;P21127-5;Q9UQ88-10;Q9UQ88-5;Q9UQ88-9	Cyclin-dependent kinase 11B;Cyclin-dependent kinase 11A	CDK11B;CDK11A
29.5952	29.1997	29.5046	29.417	29.6504	29.6485	29.5636	29.7748	29.4465	29.5988	29.509	29.3824	0	18238	NaN	NaN	NaN	2972	704	NaN	NaN	261	P21266	P21266	Glutathione S-transferase Mu 3	GSTM3
31.4894	31.3911	31.4888	31.4341	31.7189	31.9758	31.9134	31.8036	31.8089	31.7773	31.8321	31.748	0	32331	NaN	NaN	NaN	NaN	NaN	NaN	NaN	NaN	P21281;P15313	P21281	V-type proton ATPase subunit B, brain isoform	ATP6V1B2
31.1672	31.0277	31.1753	31.1055	31.1579	31.3165	31.2447	31.3952	30.6391	30.8113	30.8154	30.7792	0	32331	NaN	NaN	547	NaN	NaN	NaN	NaN	NaN	P21283;Q8NEY4-2;Q8NEY4	P21283	V-type proton ATPase subunit C 1	ATP6V1C1
33.2126	33.0585	33.1437	33.1821	33.13	33.1182	33.1701	33.1642	32.7245	32.8427	32.7781	32.7126	0	32331	NaN	NaN	NaN	NaN	NaN	NaN	169	NaN	P21291	P21291	Cysteine and glycine-rich protein 1	CSRP1
36.3477	36.3452	36.3272	36.3092	36.5112	36.5143	36.4717	36.5162	36.2549	36.2669	36.2969	36.3	0	32331	NaN	NaN	NaN	NaN	NaN	NaN	170	NaN	P21333-2;P21333	P21333-2;P21333	Filamin-A	FLNA
27.5672	27.2343	27.6418	27.3053	27.0263	27.6173	27.2647	27.276	26.9023	27.3168	27.1353	27.1387	21137	19748	NaN	NaN	NaN	NaN	NaN	NaN	NaN	NaN	P21359;P21359-2;P21359-6;P21359-4;P21359-3;P21359-5	P21359;P21359-2;P21359-6;P21359-4	Neurofibromin;Neurofibromin truncated	NF1
NaN	NaN	NaN	NaN	NaN	NaN	NaN	NaN	NaN	NaN	NaN	NaN	0	13096	5834	NaN	NaN	3005	720	352	NaN	NaN	P21397;P21397-2	P21397;P21397-2	Amine oxidase [flavin-containing] A	MAOA
30.9888	30.9061	30.9189	30.888	31.4509	31.4616	31.3929	31.4299	30.8319	30.8623	30.9395	30.9083	0	26227	NaN	NaN	554	NaN	NaN	NaN	NaN	NaN	P21399;O00408-5;O00408-4;O00408-3;O00408	P21399	Cytoplasmic aconitate hydratase	ACO1
NaN	NaN	NaN	NaN	NaN	NaN	NaN	NaN	NaN	NaN	NaN	NaN	19857	14807	NaN	NaN	NaN	NaN	NaN	NaN	NaN	NaN	P21580	P21580	Tumor necrosis factor alpha-induced protein 3;A20p50;A20p37	TNFAIP3
29.9933	29.8064	29.7833	29.861	29.8415	29.5199	29.6202	29.6211	29.4491	29.4915	29.5998	29.5896	0	10626	NaN	NaN	NaN	NaN	NaN	NaN	NaN	NaN	P21589;P21589-2	P21589;P21589-2	5-nucleotidase	NT5E
NaN	NaN	NaN	NaN	NaN	NaN	NaN	NaN	NaN	NaN	NaN	NaN	12291	29636	NaN	NaN	NaN	NaN	NaN	NaN	NaN	NaN	P21675-8;P21675-6;P21675-7;P21675-3;P21675-5;P21675-9;P21675;P21675-2;P21675-12;P21675-4;P21675-10;P21675-11	P21675-8;P21675-6;P21675-7;P21675-3;P21675-5;P21675-9;P21675;P21675-2;P21675-12;P21675-4;P21675-10;P21675-11	Transcription initiation factor TFIID subunit 1	TAF1
NaN	NaN	NaN	NaN	NaN	NaN	NaN	NaN	NaN	NaN	NaN	NaN	0	19571	NaN	NaN	NaN	NaN	NaN	NaN	NaN	NaN	P21695-2;P21695	P21695-2;P21695	Glycerol-3-phosphate dehydrogenase [NAD(+)], cytoplasmic	GPD1
NaN	NaN	NaN	NaN	NaN	NaN	NaN	NaN	NaN	NaN	NaN	NaN	44279	17123	NaN	NaN	NaN	NaN	NaN	NaN	NaN	NaN	P21730	P21730	C5a anaphylatoxin chemotactic receptor 1	C5AR1
NaN	NaN	NaN	NaN	NaN	NaN	NaN	NaN	NaN	NaN	NaN	NaN	0	25467	NaN	NaN	NaN	NaN	NaN	NaN	NaN	NaN	P21757;P21757-3;P21757-2	P21757;P21757-3;P21757-2	Macrophage scavenger receptor types I and II	MSR1
33.5195	33.5454	33.6029	33.5733	33.1893	33.2778	33.1216	33.1692	34.4722	34.4956	34.5677	34.4583	0	32331	NaN	NaN	NaN	NaN	NaN	NaN	NaN	271	P21796	P21796	Voltage-dependent anion-selective channel protein 1	VDAC1
NaN	NaN	NaN	NaN	NaN	NaN	NaN	NaN	NaN	NaN	NaN	NaN	27876	20705	NaN	NaN	NaN	NaN	723	NaN	NaN	NaN	P21860-4;P21860;P21860-3;P21860-5	P21860-4;P21860;P21860-3;P21860-5	Receptor tyrosine-protein kinase erbB-3	ERBB3
29.8002	29.912	30.0585	30.1685	30.1483	29.9628	29.8674	29.4364	30.8986	30.5986	30.55	30.6003	0	42629	NaN	NaN	NaN	3013	NaN	NaN	NaN	NaN	P21912	P21912	Succinate dehydrogenase [ubiquinone] iron-sulfur subunit, mitochondrial	SDHB
30.0289	29.9244	29.9127	29.7936	30.1947	29.8663	29.9585	29.6721	29.3412	29.4819	29.46	29.3203	0	11908	NaN	NaN	NaN	NaN	NaN	NaN	NaN	NaN	P21926	P21926	CD9 antigen	CD9
NaN	NaN	27.3524	NaN	NaN	NaN	NaN	NaN	NaN	NaN	NaN	NaN	20547	17321	NaN	NaN	NaN	NaN	NaN	NaN	NaN	NaN	P21953;P21953-2	P21953	2-oxoisovalerate dehydrogenase subunit beta, mitochondrial	BCKDHB
31.5797	31.5453	31.8023	31.9032	31.5899	31.6838	31.4916	31.8197	31.0077	31.0581	30.8579	30.9894	0	32331	NaN	NaN	NaN	NaN	NaN	NaN	NaN	NaN	P21964-2;P21964	P21964-2;P21964	Catechol O-methyltransferase	COMT
35.7104	35.6572	35.658	35.6585	35.8546	35.8728	35.823	35.818	35.0117	35.1476	35.0837	35.074	0	32331	NaN	NaN	NaN	NaN	NaN	NaN	NaN	NaN	P21980;P21980-2;P21980-3;O43548-2;O43548	P21980;P21980-2	Protein-glutamine gamma-glutamyltransferase 2	TGM2
28.4096	28.0776	28.2758	28.4221	28.2401	28.2585	28.2551	28.223	28.929	28.8044	28.8032	28.6524	0	31434	NaN	NaN	NaN	3026	NaN	NaN	NaN	NaN	P22033	P22033	Methylmalonyl-CoA mutase, mitochondrial	MUT
30.7623	30.6944	30.7099	30.6689	30.8499	31.1538	30.9634	31.0634	30.4096	30.3908	30.456	30.8391	0	26741	NaN	NaN	NaN	3027	NaN	NaN	NaN	NaN	P22059;Q969R2-6;Q969R2-3;Q969R2-2;Q969R2;Q969R2-5;Q969R2-4	P22059	Oxysterol-binding protein 1	OSBP
31.5023	31.5746	31.506	31.5635	31.6907	31.9035	31.847	31.7624	31.8225	31.9369	31.516	31.4718	0	32331	NaN	NaN	NaN	NaN	NaN	NaN	NaN	NaN	P22061;P22061-2	P22061;P22061-2	Protein-L-isoaspartate(D-aspartate) O-methyltransferase	PCMT1
33.2545	33.2138	33.2199	33.2723	33.0054	33.0483	33.0665	33.1478	32.9392	33.0258	32.9661	33.0574	0	26318	NaN	NaN	558	NaN	730	NaN	NaN	NaN	P22087	P22087	rRNA 2-O-methyltransferase fibrillarin	FBL
NaN	NaN	NaN	NaN	NaN	NaN	NaN	NaN	NaN	NaN	NaN	NaN	0	35026	NaN	NaN	NaN	NaN	NaN	NaN	NaN	NaN	P22090	P22090	40S ribosomal protein S4, Y isoform 1	RPS4Y1
34.0096	33.952	33.87	33.8868	34.3201	34.2981	34.2393	34.3344	33.5717	33.6496	33.6146	33.5482	0	32331	NaN	NaN	NaN	NaN	731	NaN	NaN	276	P22102;P22102-2	P22102	Trifunctional purine biosynthetic protein adenosine-3;Phosphoribosylamine--glycine ligase;Phosphoribosylformylglycinamidine cyclo-ligase;Phosphoribosylglycinamide formyltransferase	GART
34.6859	34.6671	34.639	34.6603	35.0385	34.9516	35.0553	34.9888	34.6444	34.6733	34.7385	34.6385	0	32331	NaN	220	NaN	NaN	733	NaN	NaN	277	P22234;P22234-2	P22234;P22234-2	Multifunctional protein ADE2;Phosphoribosylaminoimidazole-succinocarboxamide synthase;Phosphoribosylaminoimidazole carboxylase	PAICS
NaN	NaN	NaN	NaN	NaN	NaN	NaN	NaN	NaN	NaN	NaN	NaN	63888	39541	5943	NaN	NaN	3049	NaN	NaN	NaN	NaN	P22304;P22304-3;P22304-2	P22304;P22304-3;P22304-2	Iduronate 2-sulfatase;Iduronate 2-sulfatase 42 kDa chain;Iduronate 2-sulfatase 14 kDa chain	IDS
30.8327	30.7547	30.7244	30.7404	30.1685	30.0953	30.0951	30.1112	31.5209	31.2901	31.4958	31.2217	0	32331	NaN	NaN	565	NaN	734	NaN	NaN	NaN	P22307;P22307-7;P22307-8;P22307-4;P22307-2;P22307-6;P22307-3;P22307-5	P22307;P22307-7;P22307-8;P22307-4;P22307-2;P22307-6	Non-specific lipid-transfer protein	SCP2
35.4971	35.3807	35.3777	35.3876	35.947	35.8607	35.8192	35.9165	35.5737	35.5096	35.4956	35.4901	0	32331	NaN	221	566	NaN	NaN	365	NaN	NaN	P22314-2;P22314	P22314-2;P22314	Ubiquitin-like modifier-activating enzyme 1	UBA1
35.1768	35.0897	34.9801	35.0432	35.7715	35.7637	35.7903	35.7972	35.2301	35.2211	35.2783	35.2686	0	32331	NaN	72	NaN	NaN	NaN	366	NaN	NaN	P22392-2;P22392	P22392-2;P22392	Nucleoside diphosphate kinase B	NME2
25.9819	26.6094	NaN	NaN	NaN	NaN	NaN	NaN	26.6707	NaN	26.6375	26.5715	35836	83249	NaN	NaN	NaN	3068	NaN	NaN	NaN	NaN	P22415-2;P22415	P22415-2;P22415	Upstream stimulatory factor 1	USF1
NaN	NaN	NaN	NaN	NaN	NaN	NaN	NaN	NaN	NaN	NaN	NaN	98107	12846	NaN	NaN	NaN	3069	741	NaN	NaN	NaN	P22557-2;P22557	P22557-2;P22557	5-aminolevulinate synthase, erythroid-specific, mitochondrial	ALAS2
29.106	29.487	29.0252	29.5761	29.3805	29.5362	29.4646	29.5556	30.1984	30.1526	30.3465	30.0947	0	72921	NaN	NaN	NaN	3070	NaN	NaN	NaN	NaN	P22570;P22570-7;P22570-5;P22570-2;P22570-3;P22570-4;P22570-6	P22570;P22570-7;P22570-5;P22570-2;P22570-3;P22570-4;P22570-6	NADPH:adrenodoxin oxidoreductase, mitochondrial	FDXR
NaN	NaN	NaN	NaN	NaN	NaN	NaN	NaN	NaN	NaN	NaN	NaN	0	46228	5439	NaN	NaN	NaN	NaN	NaN	NaN	NaN	P22612	P22612	cAMP-dependent protein kinase catalytic subunit gamma	PRKACG
36.3192	36.6306	36.7964	36.8098	36.7541	36.7631	36.8393	36.7929	37.5113	37.5423	37.5293	37.592	0	32331	5974	222	NaN	NaN	NaN	367	NaN	NaN	P22626	P22626	Heterogeneous nuclear ribonucleoproteins A2/B1	HNRNPA2B1
27.8897	27.7035	27.7618	27.5118	27.2376	27.2503	27.1451	26.9938	27.9281	27.9541	27.7696	27.8023	0	57909	NaN	NaN	NaN	NaN	NaN	NaN	NaN	NaN	P22670	P22670	MHC class II regulatory factor RFX1	RFX1
30.7434	30.5815	30.4351	30.8095	31.261	31.2292	31.1535	31.2797	30.6906	30.6629	30.724	30.9326	0	22158	5975	NaN	570	NaN	NaN	NaN	NaN	285	P22676	P22676	Calretinin	CALB2
29.4615	29.6256	29.3984	29.5607	29.4262	29.7851	29.3292	29.6537	29.2979	29.4513	28.6666	29.3028	0	10145	NaN	NaN	NaN	NaN	NaN	NaN	NaN	NaN	P22681	P22681	E3 ubiquitin-protein ligase CBL	CBL
NaN	NaN	NaN	NaN	NaN	NaN	NaN	NaN	NaN	NaN	NaN	NaN	4834	41878	NaN	NaN	NaN	NaN	NaN	NaN	NaN	NaN	P22692-2;P22692	P22692-2;P22692	Insulin-like growth factor-binding protein 4	IGFBP4
30.3952	30.4071	30.6711	30.4659	30.7701	30.8402	30.8632	30.6191	30.5052	30.5108	30.6023	30.499	0	1492	NaN	NaN	NaN	2724	NaN	NaN	NaN	NaN	P22694-2	P22694-2	cAMP-dependent protein kinase catalytic subunit beta	PRKACB
31.6989	31.613	31.6286	31.7031	31.8818	31.8648	31.6642	31.7366	32.7573	32.7294	32.6335	32.6292	0	32331	NaN	NaN	NaN	NaN	NaN	NaN	NaN	NaN	P22695	P22695	Cytochrome b-c1 complex subunit 2, mitochondrial	UQCRC2
29.3438	29.1284	29.2463	28.8886	29.3441	29.2501	29.3941	29.1133	29.1484	29.1863	29.2924	28.6731	0	10951	NaN	NaN	NaN	NaN	NaN	NaN	NaN	NaN	P22830;P22830-2	P22830;P22830-2	Ferrochelatase, mitochondrial	FECH
NaN	NaN	NaN	NaN	NaN	NaN	NaN	NaN	NaN	NaN	NaN	NaN	0	32331	NaN	223	NaN	NaN	NaN	NaN	173	NaN	P22897;P22897-2	P22897	Macrophage mannose receptor 1	MRC1
NaN	NaN	NaN	NaN	NaN	NaN	NaN	NaN	NaN	NaN	NaN	NaN	77531	32213	NaN	NaN	NaN	NaN	NaN	NaN	NaN	NaN	P23025	P23025	DNA repair protein complementing XP-A cells	XPA
NaN	NaN	NaN	NaN	NaN	NaN	NaN	NaN	NaN	NaN	NaN	NaN	0	32331	NaN	NaN	574	NaN	NaN	NaN	NaN	288	P23141;P23141-2;Q9UKY3;REV__Q8NET5;Q9UKY3-2;O00748-2;O00748	P23141;P23141-2	Liver carboxylesterase 1	CES1
31.3901	31.4737	31.4387	31.4802	31.7106	31.5925	31.5991	31.5584	31.494	31.525	31.4279	31.3554	0	32331	NaN	NaN	575	NaN	NaN	NaN	NaN	NaN	P23193;P23193-2;Q15560-2;Q15560	P23193;P23193-2	Transcription elongation factor A protein 1	TCEA1
NaN	NaN	NaN	NaN	NaN	NaN	NaN	NaN	NaN	NaN	NaN	NaN	0	46172	NaN	NaN	NaN	NaN	NaN	NaN	NaN	NaN	P23219-3;P23219-2;P23219;P23219-6;P23219-5;P23219-4	P23219-3;P23219-2;P23219;P23219-6;P23219-5;P23219-4	Prostaglandin G/H synthase 1	PTGS1
31.2621	31.1161	31.0742	31.2309	31.0664	30.9027	31.0221	30.8863	30.9246	30.9195	30.9051	30.8376	0	32331	NaN	NaN	NaN	3109	NaN	NaN	NaN	NaN	P23229-4;P23229-2;P23229-9;P23229-6;P23229-5;P23229-3;P23229;P23229-7	P23229-4;P23229-2;P23229-9;P23229-6;P23229-5;P23229-3;P23229;P23229-7	Integrin alpha-6;Integrin alpha-6 heavy chain;Integrin alpha-6 light chain;Processed integrin alpha-6	ITGA6
34.9403	34.9099	35.0025	35.0384	35.0894	35.0508	35.1002	35.0733	35.178	35.1225	35.1219	35.0477	0	32331	6050	224	NaN	NaN	NaN	375	NaN	NaN	P23246;P23246-2	P23246;P23246-2	Splicing factor, proline- and glutamine-rich	SFPQ
30.8802	30.9328	31.002	30.9077	31.0423	30.9764	30.9168	30.9535	30.5005	30.7588	30.6129	30.5724	0	32331	NaN	NaN	NaN	NaN	NaN	NaN	NaN	NaN	P23258;Q9NRH3	P23258;Q9NRH3	Tubulin gamma-1 chain;Tubulin gamma-2 chain	TUBG1;TUBG2
34.5666	34.4857	34.5087	34.5377	34.5523	34.6063	34.6512	34.6	35.5405	35.4963	35.4964	35.4354	0	32331	6055	NaN	NaN	NaN	760	376	NaN	NaN	P23284	P23284	Peptidyl-prolyl cis-trans isomerase B	PPIB
NaN	NaN	NaN	NaN	NaN	NaN	NaN	NaN	NaN	NaN	NaN	NaN	0	12612	NaN	NaN	NaN	NaN	NaN	NaN	NaN	NaN	P23297	P23297	Protein S100-A1	S100A1
31.6664	31.8491	31.7304	31.6755	31.8007	31.8015	31.8075	31.6597	32.517	32.5059	32.5476	32.5773	0	32331	NaN	NaN	NaN	NaN	761	NaN	NaN	NaN	P23368;P23368-2;Q16798-2	P23368;P23368-2	NAD-dependent malic enzyme, mitochondrial	ME2
33.6783	33.5637	33.5147	33.5844	34.2756	34.2227	34.2673	34.2001	33.7516	33.7632	33.7707	33.7874	0	32331	NaN	NaN	NaN	NaN	NaN	NaN	NaN	NaN	P23381;P23381-2	P23381;P23381-2	Tryptophan--tRNA ligase, cytoplasmic;T1-TrpRS;T2-TrpRS	WARS
35.4873	35.4628	35.4249	35.3799	35.3799	35.2827	35.3378	35.3571	34.8253	34.8799	34.9153	34.8722	0	32331	NaN	NaN	NaN	NaN	NaN	379	NaN	NaN	P23396;P23396-2	P23396;P23396-2	40S ribosomal protein S3	RPS3
NaN	28.756	28.5275	28.393	28.7708	28.1204	28.5979	28.6593	29.8945	29.4094	29.3916	29.6968	0	23579	NaN	NaN	NaN	NaN	NaN	NaN	NaN	NaN	P23434	P23434	Glycine cleavage system H protein, mitochondrial	GCSH
26.9499	26.6357	NaN	NaN	NaN	26.9563	NaN	26.6077	NaN	NaN	NaN	NaN	18801	11027	6074	NaN	NaN	NaN	NaN	NaN	NaN	NaN	P23443-4;P23443-3;P23443-5;P23443-2;P23443	P23443-4;P23443-3;P23443-5;P23443-2;P23443	Ribosomal protein S6 kinase beta-1	RPS6KB1
NaN	NaN	NaN	NaN	NaN	NaN	NaN	NaN	NaN	NaN	NaN	NaN	0	25257	NaN	NaN	NaN	3153	NaN	NaN	NaN	NaN	P23458	P23458	Tyrosine-protein kinase JAK1	JAK1
NaN	NaN	NaN	NaN	NaN	NaN	NaN	NaN	NaN	NaN	NaN	NaN	0	32331	NaN	225	579	NaN	NaN	NaN	NaN	NaN	P23469-2;P23469	P23469-2;P23469	Receptor-type tyrosine-protein phosphatase epsilon	PTPRE
NaN	NaN	NaN	NaN	NaN	NaN	NaN	NaN	NaN	NaN	NaN	NaN	0	30914	NaN	225	579	NaN	NaN	NaN	NaN	NaN	P23469-3	P23469-3	Receptor-type tyrosine-protein phosphatase epsilon	PTPRE
NaN	NaN	NaN	NaN	NaN	NaN	NaN	NaN	NaN	NaN	NaN	NaN	12302	29889	NaN	NaN	NaN	NaN	NaN	NaN	NaN	NaN	P23470-2;P23470	P23470-2;P23470	Receptor-type tyrosine-protein phosphatase gamma	PTPRG
32.7747	32.862	33.0453	32.9349	32.8857	33.0142	32.929	32.8308	32.9342	32.6754	32.6061	32.9516	0	13847	NaN	NaN	NaN	3161	NaN	NaN	NaN	NaN	P23497;P23497-3;P23497-4;P23497-6;P23497-5;P23497-2;P23497-7;Q9H930-3	P23497;P23497-3;P23497-4;P23497-6;P23497-5;P23497-2;P23497-7	Nuclear autoantigen Sp-100	SP100
27.5936	NaN	27.3837	27.3815	NaN	NaN	NaN	NaN	27.6798	27.9071	27.9218	27.5697	0	10446	NaN	NaN	NaN	NaN	NaN	NaN	NaN	NaN	P23511-2;P23511	P23511-2;P23511	Nuclear transcription factor Y subunit alpha	NFYA
33.0412	33.0233	32.9795	33.0706	33.5961	33.5505	33.564	33.4689	33.2681	33.2351	33.2222	33.2806	0	32331	NaN	NaN	NaN	NaN	NaN	380	NaN	289	P23526;P23526-2	P23526;P23526-2	Adenosylhomocysteinase	AHCY
36.9576	37.0541	37.041	37.0866	37.3525	37.3705	37.332	37.3673	37.0621	37.1071	37.1302	37.0941	0	32331	NaN	NaN	NaN	NaN	NaN	381	174	NaN	P23528	P23528	Cofilin-1	CFL1
33.1875	33.3916	33.4486	33.4696	33.6177	33.6107	33.6699	33.6173	33.5206	33.5749	33.5388	33.5981	0	32331	NaN	NaN	NaN	NaN	NaN	NaN	NaN	NaN	P23588;P23588-2;REV__P23588-2;REV__P23588	P23588;P23588-2	Eukaryotic translation initiation factor 4B	EIF4B
27.3028	27.3389	27.3316	27.41	27.8308	27.5913	27.5983	27.4337	25.7298	NaN	NaN	NaN	0	10371	NaN	NaN	NaN	NaN	NaN	NaN	NaN	NaN	P23610	P23610	Factor VIII intron 22 protein	F8A1
28.5472	27.973	28.1697	28.0645	27.9674	28.0349	28.1757	28.1309	28.3086	28.3906	28.3564	28.2311	0	2691	NaN	NaN	NaN	NaN	NaN	NaN	NaN	NaN	P23634-6;P23634;P23634-7;P23634-8;P23634-4;P23634-2;P23634-5;P23634-3	P23634-6;P23634;P23634-7;P23634-8;P23634-4;P23634-2;P23634-5;P23634-3	Plasma membrane calcium-transporting ATPase 4	ATP2B4
28.2032	28.3406	27.9041	27.8538	27.8945	27.8763	28.0347	27.7894	27.4213	27.2725	27.3482	27.5447	0	33498	NaN	NaN	NaN	NaN	NaN	NaN	NaN	NaN	P23743;P23743-3;P23743-2	P23743	Diacylglycerol kinase alpha	DGKA
30.7293	30.6078	30.4876	30.5395	30.7386	30.6746	30.7474	30.5564	30.7048	30.8946	30.6169	30.8733	0	20711	NaN	NaN	NaN	NaN	NaN	NaN	NaN	NaN	P23786	P23786	Carnitine O-palmitoyltransferase 2, mitochondrial	CPT2
30.0902	30.2093	30.0689	30.3089	30.4052	30.2753	30.3592	30.4771	30.8299	30.7105	30.8079	30.6519	0	79652	NaN	NaN	NaN	NaN	NaN	NaN	NaN	NaN	P23919;P23919-2	P23919;P23919-2	Thymidylate kinase	DTYMK
32.1499	32.2321	32.0507	32.2287	32.3236	32.3577	32.2464	32.2695	31.9498	31.8756	31.9044	31.8651	0	32331	NaN	NaN	NaN	NaN	783	NaN	NaN	NaN	P23921	P23921	Ribonucleoside-diphosphate reductase large subunit	RRM1
NaN	NaN	NaN	NaN	NaN	NaN	NaN	NaN	NaN	NaN	NaN	NaN	0	14832	NaN	NaN	NaN	NaN	NaN	NaN	NaN	NaN	P24298	P24298	Alanine aminotransferase 1	GPT
NaN	NaN	NaN	NaN	NaN	NaN	NaN	NaN	NaN	NaN	NaN	NaN	12279	2945	6153	NaN	NaN	3184	NaN	NaN	NaN	NaN	P24385	P24385	G1/S-specific cyclin-D1	CCND1
27.4135	27.5353	27.0503	27.7493	28.1342	27.984	28.1703	28.4621	27.4718	26.8213	27.5741	27.7562	0	60886	NaN	NaN	NaN	3185	NaN	NaN	NaN	NaN	P24386;P24386-2	P24386	Rab proteins geranylgeranyltransferase component A 1	CHM
NaN	NaN	NaN	NaN	NaN	NaN	NaN	NaN	NaN	NaN	NaN	NaN	48828	45067	6168	NaN	NaN	NaN	NaN	NaN	NaN	NaN	P24390;P24390-2	P24390;P24390-2	ER lumen protein-retaining receptor 1	KDELR1
27.5125	27.6765	27.7904	27.6692	27.0468	27.4675	27.37	27.4872	27.3249	27.1866	27.0855	26.6787	0	24593	NaN	NaN	NaN	NaN	NaN	NaN	NaN	NaN	P24468;P10589;P24468-3;P24468-2	P24468;P10589;P24468-3;P24468-2	COUP transcription factor 2;COUP transcription factor 1	NR2F2;NR2F1
33.6053	33.6775	33.5269	33.5879	33.8679	33.9618	33.9232	33.8459	33.3745	33.3199	33.3564	33.1731	0	32331	NaN	233	NaN	NaN	NaN	NaN	NaN	NaN	P24534	P24534	Elongation factor 1-beta	EEF1B2
30.6935	31.0164	31.1749	31.173	31.3255	31.413	31.4876	31.1544	32.0668	31.9067	31.9044	31.7349	0	32331	NaN	NaN	NaN	3189	NaN	NaN	NaN	NaN	P24539	P24539	ATP synthase F(0) complex subunit B1, mitochondrial	ATP5F1
NaN	NaN	NaN	NaN	NaN	NaN	NaN	NaN	NaN	NaN	NaN	NaN	0	26963	NaN	NaN	NaN	NaN	NaN	NaN	NaN	NaN	P24557;P24557-3;P24557-2;P24557-4	P24557;P24557-3;P24557-2;P24557-4	Thromboxane-A synthase	TBXAS1
NaN	NaN	NaN	NaN	NaN	NaN	NaN	NaN	NaN	NaN	NaN	NaN	63969	39929	6185	NaN	NaN	NaN	NaN	NaN	NaN	NaN	P24588	P24588	A-kinase anchor protein 5	AKAP5
30.8154	30.8515	30.741	30.8484	30.9887	30.9337	31.0119	30.9673	30.7325	30.7895	30.8409	30.7632	0	32331	NaN	NaN	NaN	NaN	787	NaN	NaN	NaN	P24666;P24666-4;P24666-3;P24666-2	P24666;P24666-4;P24666-3;P24666-2	Low molecular weight phosphotyrosine protein phosphatase	ACP1
32.4862	32.4239	32.4508	32.4796	32.3626	32.4254	32.4891	32.4016	32.9334	32.9242	32.9257	32.8937	0	32331	NaN	NaN	NaN	NaN	NaN	NaN	NaN	NaN	P24752;P24752-2	P24752	Acetyl-CoA acetyltransferase, mitochondrial	ACAT1
27.7262	27.084	27.5085	27.2144	NaN	NaN	NaN	NaN	27.6225	27.6613	27.5787	27.5605	50209	55323	NaN	NaN	NaN	NaN	NaN	384	NaN	295	P24821-4;P24821;P24821-6;P24821-5;P24821-2;P24821-3	P24821-4;P24821;P24821-6;P24821-5;P24821-2;P24821-3	Tenascin	TNC
NaN	NaN	NaN	NaN	NaN	NaN	NaN	NaN	NaN	NaN	NaN	NaN	20938	18876	6195	NaN	NaN	NaN	NaN	NaN	NaN	NaN	P24844;P24844-2	P24844;P24844-2	Myosin regulatory light polypeptide 9	MYL9
NaN	NaN	NaN	NaN	NaN	NaN	NaN	NaN	NaN	NaN	NaN	NaN	62073	32435	NaN	NaN	NaN	NaN	NaN	NaN	NaN	NaN	P24863;P24863-2	P24863;P24863-2	Cyclin-C	CCNC
31.2389	31.1578	31.0807	30.9588	31.2288	31.2099	31.1958	31.0691	30.9803	30.8364	30.9598	31.0221	0	32331	NaN	NaN	NaN	NaN	NaN	NaN	NaN	NaN	P24928;P24928-2	P24928	DNA-directed RNA polymerase II subunit RPB1	POLR2A
30.7982	30.6438	30.9727	30.7355	30.9349	31.0607	30.9995	30.7148	30.2857	30.5132	30.4718	30.3548	0	11007	NaN	NaN	NaN	3202	NaN	NaN	NaN	NaN	P24941;P24941-2	P24941;P24941-2	Cyclin-dependent kinase 2	CDK2
29.0419	29.1554	29.0546	28.3896	29.0685	28.9853	29.1645	29.0672	28.6433	28.516	28.7211	27.6865	0	5901	NaN	NaN	NaN	NaN	NaN	NaN	NaN	NaN	P25098	P25098	Beta-adrenergic receptor kinase 1	ADRBK1
33.3304	33.2586	33.1946	33.189	33.3661	33.2774	33.3338	33.3937	32.6912	32.8453	32.8835	32.8411	0	32331	NaN	NaN	NaN	NaN	790	NaN	NaN	NaN	P25205	P25205	DNA replication licensing factor MCM3	MCM3
27.529	27.4378	27.4384	27.5353	27.3265	28.0948	27.3236	28.0142	NaN	NaN	NaN	NaN	0	26433	NaN	NaN	NaN	NaN	NaN	NaN	NaN	NaN	P25208	P25208	Nuclear transcription factor Y subunit beta	NFYB
28.9609	NaN	NaN	28.3646	28.1546	28.2007	29.3419	29.0512	29.005	28.8503	28.8418	28.8454	0	10283	6225	NaN	NaN	NaN	NaN	NaN	NaN	NaN	P25325-2;P25325	P25325-2;P25325	3-mercaptopyruvate sulfurtransferase	MPST
34.6348	34.5994	34.6694	34.6163	34.9975	34.9271	34.7263	35.0262	34.3089	34.2626	34.29	34.327	0	32331	NaN	234	NaN	NaN	791	385	NaN	296	P25398	P25398	40S ribosomal protein S12	RPS12
28.8904	28.7925	28.7975	28.9623	27.4477	27.3727	27.7729	27.4568	27.4112	27.6809	27.1489	26.6959	0	4285	2006	NaN	NaN	NaN	NaN	NaN	NaN	NaN	P25440;P25440-3;P25440-2;P25440-4	P25440;P25440-3;P25440-2;P25440-4	Bromodomain-containing protein 2	BRD2
28.3747	28.4737	26.5603	28.6905	28.6286	28.4249	27.2976	28.0831	NaN	NaN	27.6636	NaN	0	28873	NaN	NaN	NaN	NaN	NaN	NaN	NaN	NaN	P25445-6;P25445	P25445-6;P25445	Tumor necrosis factor receptor superfamily member 6	FAS
29.1959	29.4394	29.1919	29.3256	28.5971	28.6561	28.536	28.4028	29.3146	29.6524	29.4444	29.7073	0	57493	NaN	NaN	NaN	NaN	NaN	NaN	NaN	297	P25490;Q96MM3	P25490	Transcriptional repressor protein YY1	YY1
31.8054	31.6689	31.7087	31.7908	32.2904	32.3548	32.3188	32.3291	31.9886	32.0975	32.0389	32.1573	0	32331	NaN	NaN	NaN	3217	NaN	NaN	NaN	NaN	P25685;P25685-2	P25685;P25685-2	DnaJ homolog subfamily B member 1	DNAJB1
NaN	NaN	NaN	NaN	NaN	NaN	NaN	NaN	NaN	NaN	NaN	NaN	36377	90999	NaN	NaN	NaN	NaN	NaN	NaN	NaN	NaN	P25686-2;P25686	P25686-2;P25686	DnaJ homolog subfamily B member 2	DNAJB2
35.4429	35.4718	35.4502	35.4459	35.1743	35.1532	35.1689	35.2465	36.0964	35.9911	36.0331	36.1385	0	32331	NaN	NaN	NaN	NaN	NaN	NaN	NaN	298	P25705;P25705-2;P25705-3	P25705;P25705-2;P25705-3	ATP synthase subunit alpha, mitochondrial	ATP5A1
NaN	NaN	NaN	NaN	NaN	NaN	NaN	NaN	NaN	NaN	NaN	NaN	0	32331	NaN	NaN	NaN	3225	NaN	NaN	NaN	NaN	P25774;P25774-2	P25774;P25774-2	Cathepsin S	CTSS
33.4334	33.4995	33.5175	33.5015	33.884	33.8242	33.8283	33.7929	34.19	34.1994	34.1415	34.1307	0	32331	NaN	NaN	NaN	NaN	795	NaN	NaN	299	P25786;P25786-2	P25786;P25786-2	Proteasome subunit alpha type-1	PSMA1
32.5763	32.5794	32.5073	32.5503	33.4599	33.4059	33.4795	33.4857	33.5034	33.4459	33.5336	33.5206	0	32331	6253	NaN	NaN	NaN	NaN	NaN	NaN	NaN	P25787	P25787	Proteasome subunit alpha type-2	PSMA2
33.1637	33.2059	33.3196	33.4029	33.3195	33.4907	33.5735	33.3674	33.4334	33.5103	33.4519	33.5559	0	32331	NaN	NaN	599	NaN	NaN	NaN	NaN	NaN	P25788-2;P25788	P25788-2;P25788	Proteasome subunit alpha type-3	PSMA3
33.0789	33.0439	33.1507	33.0795	33.3746	33.4363	33.2619	33.4902	33.2412	33.2803	33.2393	33.377	0	32331	NaN	NaN	NaN	NaN	NaN	386	NaN	NaN	P25789;P25789-2	P25789;P25789-2	Proteasome subunit alpha type-4	PSMA4
NaN	NaN	NaN	NaN	NaN	NaN	NaN	NaN	NaN	NaN	NaN	NaN	0	28892	NaN	NaN	NaN	NaN	NaN	NaN	NaN	NaN	P25815	P25815	Protein S100-P	S100P
NaN	NaN	NaN	NaN	NaN	NaN	NaN	NaN	NaN	NaN	NaN	NaN	0	31114	NaN	NaN	NaN	NaN	NaN	NaN	NaN	NaN	P25942	P25942	Tumor necrosis factor receptor superfamily member 5	CD40
NaN	NaN	NaN	NaN	NaN	NaN	NaN	NaN	NaN	NaN	NaN	NaN	22479	2452	NaN	NaN	NaN	NaN	NaN	NaN	NaN	NaN	P25942-2	P25942-2	Tumor necrosis factor receptor superfamily member 5	CD40
NaN	NaN	NaN	NaN	NaN	NaN	NaN	NaN	NaN	NaN	NaN	NaN	0	25636	NaN	NaN	NaN	NaN	NaN	NaN	NaN	NaN	P25963	P25963	NF-kappa-B inhibitor alpha	NFKBIA
31.5424	31.5365	31.4773	31.4946	31.096	31.0704	31.126	31.2157	31.713	31.6678	31.7242	31.5938	0	11417	NaN	NaN	602	NaN	796	NaN	NaN	NaN	P26006;P26006-1	P26006;P26006-1	Integrin alpha-3;Integrin alpha-3 heavy chain;Integrin alpha-3 light chain	ITGA3
NaN	NaN	NaN	NaN	NaN	NaN	NaN	NaN	NaN	NaN	NaN	NaN	63847	39345	6283	NaN	NaN	NaN	NaN	NaN	NaN	NaN	P26012-2;P26012	P26012-2;P26012	Integrin beta-8	ITGB8
35.2601	35.3794	35.3772	35.3501	35.4127	35.4493	35.4863	35.41	35.6969	35.7183	35.6911	35.6699	0	32331	NaN	NaN	NaN	NaN	797	NaN	175	NaN	P26038	P26038	Moesin	MSN
32.4602	32.3715	32.2603	32.3073	32.3956	32.4277	32.3843	32.3177	31.6947	31.9493	31.8952	31.7573	0	32331	NaN	NaN	606	NaN	NaN	NaN	NaN	NaN	P26196	P26196	Probable ATP-dependent RNA helicase DDX6	DDX6
28.2208	28.6085	28.5728	29.8408	29.627	29.7842	27.5312	27.3992	29.6415	29.7794	29.597	29.7349	0	22391	NaN	NaN	NaN	NaN	NaN	NaN	NaN	NaN	P26232-2;P26232-5;P26232;P26232-3;P26232-4;P26232-6	P26232-2;P26232-5;P26232;P26232-3;P26232-4;P26232-6	Catenin alpha-2	CTNNA2
NaN	NaN	NaN	NaN	NaN	NaN	NaN	NaN	NaN	NaN	NaN	NaN	48442	42738	NaN	NaN	NaN	NaN	NaN	NaN	NaN	NaN	P26358;P26358-3	P26358;P26358-3	DNA (cytosine-5)-methyltransferase 1	DNMT1
31.7512	31.534	31.8452	31.9364	31.7197	31.9241	32.065	32.0195	30.9083	30.8454	30.5786	31.0615	0	31841	NaN	NaN	NaN	NaN	NaN	NaN	NaN	NaN	P26358-2	P26358-2	DNA (cytosine-5)-methyltransferase 1	DNMT1
32.9006	32.9456	32.9722	33.1476	33.3841	33.3655	33.4045	33.503	33.2875	33.3132	33.2001	33.167	0	32331	NaN	NaN	NaN	NaN	NaN	NaN	NaN	NaN	P26368-2;P26368	P26368-2;P26368	Splicing factor U2AF 65 kDa subunit	U2AF2
34.9625	35.0399	35.1342	35.2469	34.9016	35.053	34.9934	34.8459	34.0988	34.1028	34.2181	34.2582	0	32331	NaN	NaN	NaN	NaN	NaN	NaN	NaN	NaN	P26373;P26373-2	P26373;P26373-2	60S ribosomal protein L13	RPL13
29.0557	29.2364	29.2132	29.194	29.2544	29.1808	29.1547	29.3055	29.3541	29.2076	29.2233	29.0883	0	12832	NaN	NaN	NaN	3282	NaN	NaN	NaN	NaN	P26374	P26374	Rab proteins geranylgeranyltransferase component A 2	CHML
29.7909	29.7136	29.7601	29.9512	30.0479	30.1029	29.8101	29.8344	30.87	30.859	30.9689	30.974	0	23595	NaN	NaN	NaN	3283	NaN	NaN	NaN	NaN	P26440;P26440-2	P26440;P26440-2	Isovaleryl-CoA dehydrogenase, mitochondrial	IVD
32.8793	32.8602	32.8805	33.0184	33.5933	33.6204	33.7163	33.5694	33.2312	33.1632	33.2466	33.3456	0	39213	NaN	NaN	NaN	NaN	NaN	NaN	NaN	NaN	P26447	P26447	Protein S100-A4	S100A4
24.5027	25.6187	24.215	NaN	NaN	NaN	NaN	NaN	25.1013	24.916	NaN	NaN	0	7324	NaN	NaN	NaN	NaN	NaN	NaN	NaN	NaN	P26572	P26572	Alpha-1,3-mannosyl-glycoprotein 2-beta-N-acetylglucosaminyltransferase	MGAT1
32.5639	32.8822	32.9438	33.1296	32.7299	32.9627	32.9654	32.8938	33.1552	33.0585	33.0471	33.1926	0	22368	NaN	14	NaN	NaN	NaN	NaN	NaN	NaN	P26583	P26583	High mobility group protein B2	HMGB2
35.4552	35.3508	35.3823	35.4976	35.2999	35.3088	35.236	35.4264	35.7597	35.6517	35.6219	35.6699	0	32331	NaN	NaN	NaN	NaN	NaN	NaN	NaN	NaN	P26599;P26599-2;P26599-3	P26599;P26599-2;P26599-3	Polypyrimidine tract-binding protein 1	PTBP1
34.1187	34.0286	34.1161	34.0864	34.3239	34.2565	34.2571	34.2482	33.801	33.7918	33.8105	33.8662	0	32331	NaN	NaN	607	NaN	NaN	NaN	NaN	NaN	P26639;P26639-2	P26639;P26639-2	Threonine--tRNA ligase, cytoplasmic	TARS
33.0168	32.9664	32.9393	32.9104	33.3043	33.3115	33.2811	33.3122	32.7516	32.8705	32.8312	32.7779	0	32331	NaN	NaN	NaN	NaN	NaN	NaN	NaN	NaN	P26640;P26640-2	P26640	Valine--tRNA ligase	VARS
35.2877	35.2782	35.2119	35.2523	35.6054	35.6455	35.6039	35.639	35.1276	35.2019	35.1732	35.1805	0	32331	NaN	239	NaN	NaN	NaN	NaN	NaN	NaN	P26641;P26641-2	P26641;P26641-2	Elongation factor 1-gamma	EEF1G
30.9827	30.8397	31.0657	31.1405	31.372	31.2601	31.3624	31.2762	32.4397	32.5404	32.4526	32.4571	0	15902	NaN	NaN	NaN	3319	NaN	NaN	NaN	NaN	P26885	P26885	Peptidyl-prolyl cis-trans isomerase FKBP2	FKBP2
NaN	NaN	NaN	NaN	NaN	NaN	NaN	NaN	NaN	NaN	NaN	NaN	62266	33004	NaN	NaN	NaN	NaN	NaN	NaN	NaN	NaN	P26951-2;P26951	P26951-2;P26951	Interleukin-3 receptor subunit alpha	IL3RA
30.7076	30.387	30.7043	30.7638	28.2951	28.4143	28.4675	28.0788	30.7728	30.8558	30.3297	30.6173	0	23316	6379	NaN	NaN	NaN	NaN	NaN	NaN	NaN	P27105;P27105-2	P27105	Erythrocyte band 7 integral membrane protein	STOM
29.5961	29.8994	29.8389	30.0771	29.9556	30.2295	30.1448	29.9201	30.8041	31.2724	31.0569	30.8038	0	12469	6380	NaN	NaN	NaN	NaN	NaN	NaN	NaN	P27144	P27144	Adenylate kinase 4, mitochondrial	AK4
NaN	NaN	NaN	NaN	NaN	NaN	NaN	NaN	NaN	NaN	NaN	NaN	12311	30164	6381	NaN	NaN	NaN	NaN	NaN	NaN	NaN	P27169	P27169	Serum paraoxonase/arylesterase 1	PON1
NaN	NaN	NaN	NaN	NaN	NaN	NaN	NaN	NaN	NaN	NaN	NaN	8884	13403	NaN	NaN	NaN	NaN	NaN	NaN	NaN	NaN	P27216;P27216-2	P27216;P27216-2	Annexin A13	ANXA13
33.8684	33.8725	33.9158	33.9246	34.1761	34.1147	34.0576	34.054	33.5116	33.3652	33.3468	33.1776	0	32331	NaN	NaN	612	NaN	817	NaN	NaN	NaN	P27348	P27348	14-3-3 protein theta	YWHAQ
29.4225	29.5448	29.2113	29.0137	29.5939	29.6295	29.417	29.1012	29.1908	29.2835	29.3792	29.2893	0	60139	NaN	NaN	NaN	NaN	NaN	400	178	NaN	P27361;P27361-3;P27361-2;P31152;Q16659	P27361;P27361-3;P27361-2	Mitogen-activated protein kinase 3	MAPK3
NaN	NaN	NaN	NaN	NaN	NaN	NaN	NaN	NaN	NaN	NaN	NaN	92851	31579	NaN	NaN	NaN	NaN	NaN	NaN	NaN	NaN	P27448-3;P27448-4;P27448;P27448-8;P27448-2;P27448-6;P27448-7	P27448-3;P27448-4;P27448;P27448-8;P27448-2;P27448-6;P27448-7	MAP/microtubule affinity-regulating kinase 3	MARK3
NaN	NaN	NaN	NaN	NaN	NaN	NaN	NaN	NaN	NaN	NaN	NaN	293	20443	NaN	NaN	NaN	NaN	NaN	NaN	NaN	NaN	P27449	P27449	V-type proton ATPase 16 kDa proteolipid subunit	ATP6V0C
NaN	NaN	NaN	NaN	NaN	NaN	NaN	NaN	NaN	NaN	NaN	NaN	58082	15743	NaN	NaN	NaN	NaN	NaN	NaN	NaN	NaN	P27482	P27482	Calmodulin-like protein 3	CALML3
NaN	NaN	NaN	NaN	NaN	NaN	NaN	NaN	NaN	NaN	NaN	NaN	48988	46627	NaN	NaN	NaN	NaN	NaN	NaN	NaN	NaN	P27540-2;P27540-3;P27540-4;P27540	P27540-2;P27540-3;P27540-4;P27540	Aryl hydrocarbon receptor nuclear translocator	ARNT
34.1635	34.188	34.3114	34.3534	33.9465	34.2551	34.1444	34.1569	32.9905	33.1386	32.9486	33.1021	0	32331	NaN	240	NaN	NaN	818	401	NaN	306	P27635	P27635	60S ribosomal protein L10	RPL10
32.9094	32.8405	32.8717	32.8376	32.9869	33.0044	33.056	33.0317	32.5894	32.5343	32.6231	32.5349	0	32331	NaN	NaN	617	NaN	NaN	NaN	NaN	NaN	P27694	P27694	Replication protein A 70 kDa DNA-binding subunit;Replication protein A 70 kDa DNA-binding subunit, N-terminally processed	RPA1
32.5347	32.5773	32.6894	32.6685	32.9225	32.8941	32.9	32.8354	32.7849	32.7827	32.7336	32.7626	0	32331	NaN	241	NaN	NaN	NaN	NaN	NaN	307	P27695	P27695	DNA-(apurinic or apyrimidinic site) lyase;DNA-(apurinic or apyrimidinic site) lyase, mitochondrial	APEX1
NaN	NaN	NaN	NaN	NaN	NaN	NaN	NaN	NaN	NaN	NaN	NaN	50075	54055	6409	NaN	618	NaN	NaN	NaN	NaN	NaN	P27701-2;P27701	P27701-2;P27701	CD82 antigen	CD82
28.8062	28.8072	28.906	28.8589	29.1756	29.173	29.3529	29.0087	29.019	29.4767	29.4159	29.4263	0	18669	NaN	NaN	NaN	NaN	NaN	NaN	NaN	NaN	P27707	P27707	Deoxycytidine kinase	DCK
34.1409	34.0584	34.0567	34.0285	34.2665	34.2297	34.2091	34.2015	33.5632	33.5892	33.6354	33.5671	0	32331	NaN	242	NaN	NaN	NaN	NaN	179	NaN	P27708	P27708	CAD protein;Glutamine-dependent carbamoyl-phosphate synthase;Aspartate carbamoyltransferase;Dihydroorotase	CAD
35.2719	35.2475	35.2884	35.3955	35.5662	35.4845	35.4247	35.4972	36.5024	36.4596	36.4074	36.5262	0	32331	NaN	NaN	NaN	NaN	NaN	NaN	180	NaN	P27797	P27797	Calreticulin	CALR
34.0277	33.8295	33.8383	33.8394	33.8788	33.8039	33.9134	33.8696	33.7453	33.7199	33.5931	33.6458	0	32331	NaN	245	NaN	NaN	NaN	NaN	NaN	NaN	P27816;P27816-6;P27816-2;P27816-7	P27816;P27816-6;P27816-2	Microtubule-associated protein 4	MAP4
NaN	27.1999	27.2432	NaN	26.8247	26.8441	NaN	NaN	26.2442	NaN	NaN	NaN	34229	63493	NaN	NaN	NaN	3380	NaN	NaN	NaN	NaN	P27816-4	P27816-4	Microtubule-associated protein 4	MAP4
NaN	26.6429	NaN	NaN	NaN	NaN	NaN	NaN	NaN	NaN	26.529	NaN	49661	51518	NaN	NaN	627	NaN	NaN	NaN	NaN	NaN	P27816-5	P27816-5	Microtubule-associated protein 4	MAP4
33.4814	33.7319	33.6451	33.6724	33.81	33.8165	33.8333	33.6943	34.2162	34.0655	34.2661	34.3154	0	32331	NaN	NaN	NaN	NaN	838	NaN	NaN	312	P27824;P27824-2;P27824-3	P27824;P27824-2;P27824-3	Calnexin	CANX
NaN	NaN	NaN	NaN	NaN	24.8636	24.7162	NaN	NaN	NaN	NaN	NaN	0	32331	NaN	NaN	NaN	NaN	NaN	NaN	NaN	NaN	P27986;P27986-4;P27986-3;P27986-2;P27986-5;Q92569-3;Q92569-2	P27986;P27986-4;P27986-3;P27986-2;P27986-5	Phosphatidylinositol 3-kinase regulatory subunit alpha	PIK3R1
NaN	NaN	NaN	NaN	NaN	NaN	NaN	NaN	NaN	NaN	NaN	NaN	63321	3731	6454	NaN	NaN	NaN	NaN	NaN	NaN	NaN	P27987-2;P27987	P27987-2;P27987	Inositol-trisphosphate 3-kinase B	ITPKB
NaN	NaN	NaN	NaN	NaN	NaN	NaN	NaN	NaN	NaN	NaN	NaN	78245	14088	NaN	NaN	NaN	NaN	NaN	NaN	NaN	NaN	P28039;P28039-2	P28039;P28039-2	Acyloxyacyl hydrolase;Acyloxyacyl hydrolase small subunit;Acyloxyacyl hydrolase large subunit	AOAH
30.2596	30.3809	30.317	30.2715	30.6701	30.6032	30.5147	30.346	31.0197	30.9574	30.8125	30.922	0	32331	NaN	NaN	NaN	NaN	NaN	NaN	NaN	NaN	P28062;P28062-2	P28062;P28062-2	Proteasome subunit beta type-8	PSMB8
29.3744	29.2758	29.0408	29.3607	29.8234	30.0028	29.9459	29.733	29.9258	29.6945	29.1798	29.6646	0	69013	6462	NaN	NaN	NaN	839	NaN	NaN	NaN	P28065;P28065-2	P28065;P28065-2	Proteasome subunit beta type-9	PSMB9
33.7187	33.7498	33.728	33.7008	33.747	33.7569	33.7406	33.7304	33.8218	33.6748	33.9375	33.8143	0	32331	NaN	NaN	631	NaN	840	NaN	NaN	313	P28066;P28066-2	P28066;P28066-2	Proteasome subunit alpha type-5	PSMA5
NaN	NaN	NaN	NaN	NaN	NaN	NaN	NaN	NaN	NaN	NaN	NaN	20555	17335	6466	NaN	NaN	NaN	NaN	NaN	NaN	NaN	P28067	P28067	HLA class II histocompatibility antigen, DM alpha chain	HLA-DMA
NaN	NaN	NaN	NaN	NaN	NaN	NaN	NaN	NaN	NaN	NaN	NaN	0	61298	NaN	NaN	NaN	NaN	NaN	NaN	NaN	NaN	P28068	P28068	HLA class II histocompatibility antigen, DM beta chain	HLA-DMB
31.7388	31.3784	31.7987	31.6014	32.6418	32.5507	32.5354	32.4738	32.1152	32.19	32.0494	32.0714	0	32331	NaN	NaN	NaN	NaN	NaN	NaN	NaN	NaN	P28070	P28070	Proteasome subunit beta type-4	PSMB4
32.615	32.4802	32.5329	32.3953	32.7868	32.8515	32.7281	32.8753	32.8195	32.8895	32.8332	32.8613	0	32331	6471	NaN	NaN	NaN	NaN	NaN	NaN	NaN	P28072	P28072	Proteasome subunit beta type-6	PSMB6
32.3376	32.2317	32.2882	32.2506	32.7003	32.6453	32.6308	32.535	32.759	32.711	32.599	32.6551	0	32331	NaN	NaN	NaN	NaN	NaN	NaN	NaN	314	P28074;P28074-2	P28074	Proteasome subunit beta type-5	PSMB5
NaN	NaN	NaN	23.7934	NaN	NaN	NaN	NaN	NaN	NaN	NaN	NaN	95568	12989	NaN	NaN	NaN	NaN	NaN	NaN	NaN	NaN	P28074-3	P28074-3	Proteasome subunit beta type-5	PSMB5
NaN	NaN	NaN	NaN	NaN	NaN	NaN	NaN	NaN	NaN	NaN	NaN	37572	18657	NaN	NaN	NaN	NaN	NaN	NaN	NaN	NaN	P28161;P28161-2	P28161;P28161-2	Glutathione S-transferase Mu 2	GSTM2
29.3765	29.1991	29.3248	29.258	28.7959	28.6593	28.7524	28.5201	28.4724	28.9082	28.7911	28.8498	0	66268	NaN	NaN	NaN	3414	NaN	NaN	NaN	NaN	P28288;P28288-2;P28288-3	P28288;P28288-2	ATP-binding cassette sub-family D member 3	ABCD3
29.7093	29.68	29.6639	29.5193	29.0468	28.9656	29.1238	28.9823	29.6307	29.7506	29.4543	29.7649	0	8093	NaN	NaN	NaN	NaN	NaN	NaN	NaN	NaN	P28290;P28290-2;P28290-3	P28290;P28290-2;P28290-3	Sperm-specific antigen 2	SSFA2
32.7359	32.776	32.7111	32.6754	32.4297	32.3541	32.3169	32.2642	32.9874	33.1627	33.1634	33.0098	0	32331	NaN	NaN	NaN	NaN	NaN	NaN	NaN	NaN	P28331;P28331-2;P28331-4;P28331-5;P28331-3	P28331;P28331-2;P28331-4;P28331-5;P28331-3	NADH-ubiquinone oxidoreductase 75 kDa subunit, mitochondrial	NDUFS1
31.3356	31.362	31.427	31.1844	31.3315	31.5992	31.523	31.4196	31.029	31.0743	31.0764	30.7591	0	32331	NaN	NaN	NaN	NaN	NaN	NaN	NaN	NaN	P28340	P28340	DNA polymerase delta catalytic subunit	POLD1
27.7725	27.6005	27.4703	27.6126	NaN	26.9583	NaN	26.5647	27.3218	27.82	27.448	27.488	35404	76779	6511	NaN	NaN	NaN	841	NaN	NaN	NaN	P28347;P28347-2;Q99594;Q15561-3;Q15561;Q15562;Q15562-2;Q15562-4;Q15561-2;Q15562-3	P28347;P28347-2;Q99594;Q15561-3;Q15561;Q15562;Q15562-2;Q15562-4	Transcriptional enhancer factor TEF-1;Transcriptional enhancer factor TEF-5;Transcriptional enhancer factor TEF-3;Transcriptional enhancer factor TEF-4	TEAD1;TEAD3;TEAD4;TEAD2
28.7644	28.4744	28.6558	28.6763	28.6312	28.6317	28.6055	28.8242	28.1426	28.7346	28.8009	28.6932	0	46083	NaN	246	NaN	NaN	NaN	NaN	183	NaN	P28370;P28370-2	P28370;P28370-2	Probable global transcription activator SNF2L1	SMARCA1
31.9666	32.0805	32.1285	32.1894	32.2384	32.2633	32.2634	32.1756	31.9619	31.8804	31.9611	31.9697	0	32331	NaN	NaN	NaN	NaN	842	400	178	NaN	P28482;P28482-2	P28482;P28482-2	Mitogen-activated protein kinase 1	MAPK1
NaN	NaN	NaN	NaN	NaN	NaN	NaN	NaN	NaN	NaN	NaN	NaN	0	82219	NaN	NaN	NaN	3435	NaN	NaN	NaN	NaN	P28676	P28676	Grancalcin	GCA
25.8792	26.3382	26.0711	26.2712	26.5769	25.5332	NaN	27.0898	NaN	NaN	NaN	26.3211	20358	16608	NaN	NaN	NaN	NaN	NaN	NaN	NaN	NaN	P28702;P28702-3	P28702;P28702-3	Retinoic acid receptor RXR-beta	RXRB
27.4387	27.2563	27.0799	27.0179	26.9149	27.1827	26.5599	26.9724	27.3328	27.1671	27.3856	26.966	34429	66687	6520	NaN	NaN	NaN	NaN	NaN	NaN	NaN	P28715;P28715-2;P28715-3	P28715	DNA repair protein complementing XP-G cells	ERCC5
29.9191	29.0826	29.7356	29.079	30.0742	30.5988	30.1606	29.6769	31.6053	32.0601	31.7578	31.6041	0	29262	NaN	NaN	NaN	3436	NaN	NaN	NaN	NaN	P28799;P28799-2;P28799-3	P28799;P28799-2;P28799-3	Granulins;Acrogranin;Paragranulin;Granulin-1;Granulin-2;Granulin-3;Granulin-4;Granulin-5;Granulin-6;Granulin-7	GRN
32.6269	32.6041	32.5919	32.6293	33.0663	33.1534	33.08	32.9756	33.3228	33.2069	33.2898	33.2245	0	32331	NaN	247	NaN	NaN	NaN	NaN	NaN	NaN	P28838-2;P28838	P28838-2;P28838	Cytosol aminopeptidase	LAP3
NaN	NaN	NaN	NaN	NaN	NaN	NaN	NaN	NaN	NaN	NaN	NaN	0	91044	NaN	NaN	NaN	3446	NaN	NaN	NaN	NaN	P28845	P28845	Corticosteroid 11-beta-dehydrogenase isozyme 1	HSD11B1
NaN	NaN	NaN	NaN	NaN	NaN	NaN	NaN	NaN	NaN	NaN	NaN	21409	21061	NaN	NaN	NaN	NaN	NaN	NaN	NaN	NaN	P28907;P28907-2	P28907	ADP-ribosyl cyclase/cyclic ADP-ribose hydrolase 1	CD38
NaN	NaN	NaN	NaN	NaN	NaN	NaN	NaN	NaN	NaN	NaN	NaN	0	17152	NaN	NaN	636	NaN	NaN	NaN	NaN	NaN	P29016;P29016-2;P15812-10;P15812-12;P15812-11;P15812-7	P29016;P29016-2	T-cell surface glycoprotein CD1b	CD1B
NaN	NaN	NaN	NaN	NaN	NaN	NaN	NaN	NaN	NaN	NaN	NaN	0	31953	6572	NaN	NaN	NaN	NaN	NaN	NaN	NaN	P29017	P29017	T-cell surface glycoprotein CD1c	CD1C
31.5241	31.2223	31.252	31.5321	31.6178	31.4263	31.3307	31.6362	30.863	31.0705	30.5379	30.6387	0	25975	NaN	NaN	NaN	NaN	NaN	NaN	NaN	NaN	P29034	P29034	Protein S100-A2	S100A2
NaN	27.1289	27.8918	27.7418	27.5407	27.7708	27.6769	27.3231	27.7614	27.5589	27.5196	27.5551	0	50771	NaN	NaN	NaN	NaN	NaN	NaN	NaN	NaN	P29083	P29083	General transcription factor IIE subunit 1	GTF2E1
28.1889	28.0387	28.3285	28.2636	27.6839	27.6581	27.8971	27.3614	27.4891	27.8513	27.6286	27.8333	0	25411	6575	NaN	NaN	NaN	NaN	NaN	NaN	NaN	P29084	P29084	Transcription initiation factor IIE subunit beta	GTF2E2
32.6462	32.6302	32.6141	32.6723	32.9345	32.9733	32.956	32.9315	32.4105	32.3921	32.4478	32.3484	0	32331	NaN	NaN	NaN	NaN	845	NaN	NaN	NaN	P29144	P29144	Tripeptidyl-peptidase 2	TPP2
30.8407	30.7178	30.6662	30.6387	31.015	30.9722	30.8989	31.0863	30.6882	30.7075	30.6911	30.7313	0	11101	NaN	NaN	NaN	3453	NaN	NaN	NaN	NaN	P29218;P29218-3;P29218-2	P29218;P29218-3;P29218-2	Inositol monophosphatase 1	IMPA1
32.6545	32.5941	32.5718	32.6525	32.6004	32.5991	32.6365	32.5906	32.5488	32.6155	32.5864	32.5818	0	32331	NaN	NaN	637	NaN	NaN	NaN	NaN	NaN	P29317;P29317-2;Q9UF33-2;Q9UF33-3;P54756-3;P29320;P29322	P29317	Ephrin type-A receptor 2	EPHA2
NaN	NaN	NaN	NaN	NaN	NaN	NaN	NaN	NaN	NaN	NaN	NaN	0	32331	NaN	NaN	NaN	NaN	NaN	418	NaN	NaN	P29350;P29350-3;P29350-4	P29350;P29350-3;P29350-4	Tyrosine-protein phosphatase non-receptor type 6	PTPN6
30.1022	30.1177	29.7135	29.7144	30.2398	30.1349	30.2064	30.0792	29.5877	30.0637	30.1147	29.7078	0	21422	NaN	NaN	NaN	3467	NaN	NaN	NaN	318	P29353;P29353-6;P29353-2;P29353-7;P29353-3;P29353-5;P98077	P29353;P29353-6;P29353-2;P29353-7;P29353-3;P29353-5	SHC-transforming protein 1	SHC1
29.2955	29.1857	28.9753	29.2053	28.6232	28.7017	28.5877	28.7457	29.121	29.0259	28.6503	28.7839	0	39869	NaN	NaN	NaN	NaN	NaN	NaN	NaN	NaN	P29372-5;P29372-4;P29372-2;P29372	P29372-5;P29372-4;P29372-2;P29372	DNA-3-methyladenine glycosylase	MPG
NaN	NaN	NaN	NaN	NaN	NaN	NaN	NaN	NaN	NaN	NaN	NaN	0	32331	NaN	NaN	NaN	NaN	NaN	NaN	NaN	NaN	P29373;P29762	P29373	Cellular retinoic acid-binding protein 2	CRABP2
36.665	36.7066	36.7168	36.7407	36.7697	36.8002	36.7752	36.8123	36.7617	36.7403	36.7531	36.8105	0	32331	NaN	NaN	NaN	NaN	NaN	NaN	184	NaN	P29401;P29401-2	P29401;P29401-2	Transketolase	TKT
NaN	NaN	NaN	NaN	NaN	NaN	NaN	NaN	NaN	NaN	NaN	NaN	0	60536	NaN	NaN	NaN	NaN	NaN	NaN	NaN	NaN	P29460	P29460	Interleukin-12 subunit beta	IL12B
NaN	NaN	NaN	NaN	NaN	NaN	NaN	NaN	NaN	NaN	NaN	NaN	0	32331	NaN	NaN	NaN	NaN	NaN	NaN	NaN	NaN	P29466-2;P29466;P29466-3;P29466-4;P29466-5	P29466-2;P29466;P29466-3;P29466-4	Caspase-1;Caspase-1 subunit p20;Caspase-1 subunit p10	CASP1
28.7334	28.5708	28.5053	28.5725	28.2297	28.1157	27.8657	28.2606	28.2151	28.4208	28.31	28.1425	0	48299	NaN	NaN	NaN	NaN	854	NaN	NaN	NaN	P29558-2;P29558	P29558-2;P29558	RNA-binding motif, single-stranded-interacting protein 1	RBMS1
31.0698	31.125	31.1277	31.2141	30.8611	30.7874	30.8143	30.8681	30.7579	30.8344	30.7933	30.8546	0	32331	NaN	NaN	NaN	3486	855	NaN	NaN	NaN	P29590;P29590-5;P29590-2;P29590-9;P29590-4;P29590-14;P29590-10	P29590;P29590-5;P29590-2;P29590-9;P29590-4;P29590-14;P29590-10	Protein PML	PML
NaN	NaN	NaN	NaN	NaN	NaN	NaN	NaN	NaN	NaN	NaN	NaN	6216	32698	NaN	NaN	NaN	NaN	855	NaN	NaN	NaN	P29590-11;P29590-12	P29590-11;P29590-12	Protein PML	PML
NaN	NaN	NaN	NaN	NaN	NaN	NaN	NaN	NaN	NaN	NaN	NaN	1846	99043	NaN	NaN	642	NaN	NaN	NaN	NaN	NaN	P29692	P29692	Elongation factor 1-delta	EEF1D
34.492	34.5669	34.6099	34.5554	34.6781	34.7412	34.75	34.7562	34.6341	34.6986	34.6823	34.6401	0	32331	NaN	NaN	642	NaN	NaN	NaN	NaN	NaN	P29692-2	P29692-2	Elongation factor 1-delta	EEF1D
NaN	NaN	NaN	NaN	NaN	NaN	NaN	NaN	NaN	NaN	NaN	NaN	0	32278	NaN	NaN	642	NaN	NaN	NaN	NaN	NaN	P29692-3	P29692-3	Elongation factor 1-delta	EEF1D
NaN	NaN	NaN	NaN	NaN	NaN	NaN	NaN	NaN	NaN	NaN	NaN	0	68839	NaN	NaN	642	NaN	NaN	NaN	NaN	NaN	P29692-4	P29692-4	Elongation factor 1-delta	EEF1D
NaN	NaN	NaN	NaN	NaN	NaN	NaN	NaN	NaN	NaN	NaN	NaN	0	2223	NaN	NaN	NaN	NaN	NaN	NaN	NaN	NaN	P29728-2;P29728;P29728-3	P29728-2;P29728	2-5-oligoadenylate synthase 2	OAS2
NaN	NaN	NaN	NaN	NaN	NaN	NaN	NaN	NaN	NaN	NaN	NaN	1672	27264	6693	NaN	NaN	NaN	858	NaN	NaN	NaN	P29803	P29803	Pyruvate dehydrogenase E1 component subunit alpha, testis-specific form, mitochondrial	PDHA2
31.9384	31.9271	31.8949	31.8911	32.1549	32.1647	32.0843	32.0115	32.5913	32.4362	32.5036	32.5133	0	32331	NaN	NaN	NaN	NaN	NaN	NaN	NaN	NaN	P29966	P29966	Myristoylated alanine-rich C-kinase substrate	MARCKS
29.3759	29.5076	28.9234	28.9657	29.8818	29.6283	29.996	29.911	29.1296	28.9988	29.1459	29.1048	0	66584	NaN	NaN	NaN	NaN	NaN	NaN	NaN	NaN	P29992	P29992	Guanine nucleotide-binding protein subunit alpha-11	GNA11
26.7588	26.6524	26.8088	26.7179	26.8684	27.2877	26.3066	27.1004	28.442	28.1944	28.2723	27.5807	0	67361	6696	252	NaN	NaN	NaN	NaN	NaN	NaN	P30038;P30038-2;P30038-3	P30038;P30038-2;P30038-3	Delta-1-pyrroline-5-carboxylate dehydrogenase, mitochondrial	ALDH4A1
31.5542	31.5493	31.556	31.6389	31.6985	31.6627	31.8431	31.7105	33.4455	33.4106	33.5257	33.4149	0	32331	6697	253	NaN	NaN	NaN	NaN	NaN	322	P30040;P30040-2	P30040	Endoplasmic reticulum resident protein 29	ERP29
34.6623	34.6308	34.6518	34.7763	35.5193	35.5197	35.5414	35.6349	34.4159	34.4542	34.472	34.4171	0	32331	NaN	254	NaN	NaN	NaN	NaN	185	323	P30041	P30041	Peroxiredoxin-6	PRDX6
30.8614	30.8935	30.8051	30.9323	31.089	31.268	31.0188	31.1745	31.5049	31.4716	31.3367	31.2445	0	2226	NaN	NaN	NaN	NaN	864	NaN	NaN	NaN	P30042;P30042-2	P30042;P30042-2	ES1 protein homolog, mitochondrial	C21orf33
29.8012	29.7335	29.4531	29.8118	30.6369	30.7234	30.6829	30.7242	29.5776	29.8606	30.0032	29.7409	0	32331	NaN	NaN	NaN	NaN	NaN	NaN	NaN	NaN	P30043	P30043	Flavin reductase (NADPH)	BLVRB
32.4347	32.4664	32.6444	32.418	33.1991	33.0942	33.1759	33.1448	33.0322	33.0829	33.0431	33.0824	0	32331	NaN	255	NaN	3501	865	NaN	NaN	NaN	P30044-2;P30044;P30044-3;P30044-4	P30044-2;P30044;P30044-3;P30044-4	Peroxiredoxin-5, mitochondrial	PRDX5
30.4764	30.5788	30.7769	30.3958	31.7556	31.7424	31.9238	31.7062	31.5927	31.5996	31.6082	31.3358	0	21885	6710	NaN	NaN	NaN	NaN	NaN	NaN	NaN	P30046;P30046-2;A6NHG4	P30046;P30046-2;A6NHG4	D-dopachrome decarboxylase;D-dopachrome decarboxylase-like protein	DDT;DDTL
NaN	NaN	NaN	NaN	NaN	NaN	NaN	NaN	NaN	NaN	NaN	NaN	21209	20096	6711	NaN	NaN	NaN	NaN	NaN	NaN	NaN	P30047-2;P30047	P30047-2;P30047	GTP cyclohydrolase 1 feedback regulatory protein	GCHFR
33.4817	33.3987	33.5118	33.4111	33.9512	33.8163	33.7809	33.9151	34.7619	34.7225	34.6929	34.7185	0	32331	NaN	NaN	NaN	3502	NaN	NaN	NaN	324	P30048-2;P30048	P30048-2;P30048	Thioredoxin-dependent peroxide reductase, mitochondrial	PRDX3
29.6854	29.538	29.5602	29.4491	29.5692	29.6716	29.4338	29.9661	30.542	30.4724	30.4435	30.3722	0	2788	NaN	NaN	NaN	NaN	NaN	NaN	NaN	NaN	P30049	P30049	ATP synthase subunit delta, mitochondrial	ATP5D
34.0339	34.0284	34.006	34.187	34.329	34.3692	34.4415	34.4371	33.3901	33.5357	33.4058	33.4981	0	32331	NaN	NaN	NaN	NaN	NaN	NaN	NaN	NaN	P30050;P30050-2	P30050;P30050-2	60S ribosomal protein L12	RPL12
32.6307	32.5893	32.6693	32.7352	32.7037	32.6408	32.5121	32.549	33.398	33.2416	33.2672	33.1856	0	32331	NaN	NaN	NaN	NaN	868	NaN	NaN	NaN	P30084	P30084	Enoyl-CoA hydratase, mitochondrial	ECHS1
31.8401	31.7688	31.7585	31.8228	32.1069	32.0903	32.148	31.9785	32.1109	31.8969	31.8954	31.8339	0	32331	NaN	NaN	NaN	NaN	869	427	NaN	NaN	P30085;P30085-2	P30085;P30085-2	UMP-CMP kinase	CMPK1
32.2967	32.3643	32.2462	32.2447	33.0125	32.992	32.9208	33.0603	33.1022	33.0773	33.1025	33.1216	0	32331	NaN	NaN	NaN	NaN	870	428	NaN	NaN	P30086	P30086	Phosphatidylethanolamine-binding protein 1;Hippocampal cholinergic neurostimulating peptide	PEBP1
36.0069	36.0054	36.0378	35.9994	35.9111	35.9457	35.9448	35.9267	36.9875	36.9911	36.91	36.981	0	32331	NaN	256	647	NaN	NaN	NaN	NaN	NaN	P30101	P30101	Protein disulfide-isomerase A3	PDIA3
34.1485	34.0986	34.1714	34.1865	34.5446	34.5231	34.4675	34.5728	33.5435	33.3865	33.4542	33.4609	0	32331	NaN	257	NaN	NaN	NaN	431	NaN	NaN	P30153	P30153	Serine/threonine-protein phosphatase 2A 65 kDa regulatory subunit A alpha isoform	PPP2R1A
29.32	29.0573	28.9283	28.9716	29.1138	28.9552	29.1628	28.9999	28.1277	28.2911	27.9449	28.0199	0	55051	NaN	NaN	649	NaN	NaN	431	NaN	NaN	P30154;P30154-2;P30154-3;P30154-4;P30154-5	P30154;P30154-2;P30154-3;P30154-4;P30154-5	Serine/threonine-protein phosphatase 2A 65 kDa regulatory subunit A beta isoform	PPP2R1B
29.3225	29.4867	29.2113	29.3175	29.2652	29.2604	29.1923	29.2091	28.7781	28.8297	28.6441	28.7938	0	68698	NaN	NaN	NaN	NaN	NaN	NaN	NaN	NaN	P30260;P30260-2	P30260;P30260-2	Cell division cycle protein 27 homolog	CDC27
NaN	NaN	NaN	NaN	NaN	NaN	NaN	NaN	NaN	NaN	NaN	NaN	26838	23425	NaN	NaN	NaN	NaN	NaN	NaN	NaN	NaN	P30273	P30273	High affinity immunoglobulin epsilon receptor subunit gamma	FCER1G
30.7899	31.0346	31.3313	30.8828	31.3299	31.1062	31.3756	31.076	32.099	32.2336	32.1895	32.3742	0	1683	NaN	NaN	NaN	NaN	880	NaN	NaN	NaN	P30405;P30405-2	P30405	Peptidyl-prolyl cis-trans isomerase F, mitochondrial	PPIF
28.0483	28.1804	28.3872	28.0747	27.5263	27.5324	27.7233	27.7724	NaN	NaN	NaN	NaN	19751	14484	NaN	NaN	NaN	NaN	NaN	NaN	186	NaN	P30414	P30414	NK-tumor recognition protein;Putative peptidyl-prolyl cis-trans isomerase	NKTR
31.9346	31.9892	31.866	31.9361	32.2577	32.3476	32.2285	32.2746	31.1844	30.9903	31.2952	31.3099	0	32331	NaN	NaN	NaN	NaN	NaN	NaN	NaN	NaN	P30419	P30419	Glycylpeptide N-tetradecanoyltransferase 1	NMT1
28.276	28.674	28.5404	28.2047	NaN	NaN	27.7903	26.9174	28.3698	NaN	NaN	NaN	0	16548	NaN	NaN	NaN	NaN	NaN	169	NaN	NaN	P30455;P30443	P30455;P30443	HLA class I histocompatibility antigen, A-36 alpha chain;HLA class I histocompatibility antigen, A-1 alpha chain	HLA-A
NaN	NaN	NaN	NaN	NaN	NaN	NaN	NaN	NaN	NaN	NaN	NaN	40195	17735	NaN	NaN	NaN	NaN	NaN	NaN	NaN	191	P30462	P30462	HLA class I histocompatibility antigen, B-14 alpha chain	HLA-B
NaN	NaN	NaN	NaN	NaN	NaN	NaN	NaN	NaN	NaN	NaN	NaN	1955	13603	NaN	NaN	NaN	3536	NaN	NaN	NaN	NaN	P30466	P30466	HLA class I histocompatibility antigen, B-18 alpha chain	HLA-B
NaN	NaN	NaN	NaN	NaN	NaN	NaN	NaN	NaN	NaN	NaN	NaN	20653	17683	NaN	NaN	NaN	NaN	NaN	169	NaN	NaN	P30480;P01889;P30460	P30480;P01889;P30460	HLA class I histocompatibility antigen, B-42 alpha chain;HLA class I histocompatibility antigen, B-7 alpha chain;HLA class I histocompatibility antigen, B-8 alpha chain	HLA-B
28.2521	28.5238	28.2883	28.374	28.2839	28.155	28.0484	28.1267	28.3503	28.232	28.0867	27.8638	21368	20778	NaN	NaN	NaN	NaN	NaN	NaN	NaN	NaN	P30481;P30485	P30481;P30485	HLA class I histocompatibility antigen, B-44 alpha chain;HLA class I histocompatibility antigen, B-47 alpha chain	HLA-B
NaN	NaN	NaN	NaN	NaN	NaN	NaN	NaN	NaN	NaN	NaN	NaN	63837	39337	NaN	NaN	NaN	2131	NaN	NaN	NaN	191	P30495	P30495	HLA class I histocompatibility antigen, B-56 alpha chain	HLA-B
NaN	NaN	NaN	NaN	NaN	NaN	NaN	NaN	NaN	NaN	NaN	NaN	3543	7696	NaN	NaN	NaN	3537	NaN	NaN	NaN	NaN	P30499	P30499	HLA class I histocompatibility antigen, Cw-1 alpha chain	HLA-C
24.627	25.591	NaN	27.0297	24.7553	24.4811	24.3516	NaN	25.7241	25.3415	25.1977	25.2259	0	32331	NaN	NaN	NaN	NaN	NaN	169	NaN	NaN	P30508;Q29960-2;Q29960;P30501	P30508;Q29960-2;Q29960;P30501	HLA class I histocompatibility antigen, Cw-12 alpha chain;HLA class I histocompatibility antigen, Cw-16 alpha chain;HLA class I histocompatibility antigen, Cw-2 alpha chain	HLA-C
NaN	NaN	NaN	NaN	NaN	NaN	NaN	NaN	NaN	NaN	NaN	NaN	19146	12257	6771	NaN	NaN	NaN	NaN	NaN	NaN	NaN	P30511;P30511-3;P30511-2	P30511;P30511-3;P30511-2	HLA class I histocompatibility antigen, alpha chain F	HLA-F
30.8263	30.9803	30.8508	30.986	30.4563	30.41	30.3185	30.4158	31.1887	31.1796	31.0501	31.0283	0	32331	NaN	NaN	653	NaN	881	NaN	NaN	326	P30519;P30519-2	P30519;P30519-2	Heme oxygenase 2	HMOX2
32.566	32.4411	32.4786	32.4141	33.1381	33.1292	33.1062	33.0859	32.4301	32.6271	32.624	32.6561	0	32331	NaN	NaN	NaN	NaN	NaN	NaN	NaN	NaN	P30520	P30520	Adenylosuccinate synthetase isozyme 2	ADSS
28.503	28.2142	28.359	28.4881	28.0401	28.4396	28.1601	28.1416	28.6001	28.828	28.9792	28.9984	0	26424	NaN	NaN	NaN	NaN	NaN	NaN	NaN	NaN	P30530-2;P30530	P30530-2;P30530	Tyrosine-protein kinase receptor UFO	AXL
31.0619	31.223	31.2622	31.224	30.8718	30.9163	30.9896	31.1549	32.1201	32.0603	32.1083	32.0632	0	19503	NaN	NaN	654	NaN	NaN	NaN	NaN	NaN	P30533	P30533	Alpha-2-macroglobulin receptor-associated protein	LRPAP1
29.183	28.9014	28.6534	28.7419	29.6499	29.6853	29.2736	NaN	29.7884	29.8531	29.5247	29.6008	0	36658	6784	NaN	NaN	3549	882	434	NaN	NaN	P30536	P30536	Translocator protein	TSPO
32.2465	32.0654	32.077	32.2144	32.5637	32.4921	32.4444	32.4535	31.7962	31.748	31.9631	31.8487	0	32331	NaN	NaN	NaN	NaN	883	NaN	NaN	NaN	P30566;P30566-2	P30566;P30566-2	Adenylosuccinate lyase	ADSL
29.9418	29.8985	29.786	29.8995	28.1636	28.3997	28.407	28.1934	NaN	NaN	NaN	NaN	27949	21112	NaN	NaN	NaN	NaN	NaN	NaN	NaN	NaN	P30613-2;P30613	P30613-2;P30613	Pyruvate kinase PKLR	PKLR
31.2357	31.1887	31.1762	31.0895	31.2166	31.209	31.2507	31.2147	31.0379	31.0922	31.1642	31.0194	0	32331	NaN	NaN	NaN	NaN	884	NaN	NaN	NaN	P30622-2;P30622-1;P30622	P30622-2;P30622-1;P30622	CAP-Gly domain-containing linker protein 1	CLIP1
30.5483	30.4386	30.5429	30.4659	31.1933	31.0872	31.0977	31.0557	30.8474	30.8765	30.5745	31.038	0	12107	NaN	NaN	NaN	NaN	NaN	NaN	NaN	NaN	P30626-2;P30626;P30626-3	P30626-2;P30626;P30626-3	Sorcin	SRI
27.438	27.4429	26.9466	27.2509	27.9018	27.9636	28.0676	27.8749	26.2257	NaN	26.5118	NaN	0	12836	6801	NaN	NaN	3564	NaN	NaN	NaN	NaN	P30711;P30711-2	P30711	Glutathione S-transferase theta-1	GSTT1
30.7487	30.7035	30.772	30.4794	31.0465	31.126	30.9439	30.9352	30.9322	30.9528	30.8984	31.0036	0	32331	6802	NaN	NaN	NaN	885	435	NaN	327	P30740;P30740-2	P30740;P30740-2	Leukocyte elastase inhibitor	SERPINB1
NaN	NaN	NaN	NaN	NaN	NaN	NaN	NaN	NaN	NaN	NaN	NaN	0	50457	6803	NaN	NaN	NaN	NaN	NaN	NaN	NaN	P30793;P30793-3;P30793-2;P30793-4	P30793;P30793-3;P30793-2;P30793-4	GTP cyclohydrolase 1	GCH1
28.7107	28.6387	28.6071	29.1144	28.5893	28.8284	28.7172	28.7008	28.7856	28.4378	28.4872	28.5887	0	32618	6804	NaN	NaN	3570	NaN	NaN	NaN	NaN	P30825;P52569;P52569-3	P30825	High affinity cationic amino acid transporter 1	SLC7A1
30.68	30.5762	30.4477	30.497	30.6138	30.528	30.5724	30.6295	31.4341	31.3465	31.3866	31.4408	0	16838	NaN	NaN	NaN	NaN	NaN	NaN	NaN	NaN	P30837	P30837	Aldehyde dehydrogenase X, mitochondrial	ALDH1B1
31.6054	31.5633	31.6143	31.6983	31.7818	31.7781	31.7475	31.7318	31.4317	31.3387	31.4376	31.3626	0	3218	NaN	NaN	NaN	NaN	NaN	NaN	NaN	NaN	P30876	P30876	DNA-directed RNA polymerase II subunit RPB2	POLR2B
NaN	NaN	NaN	NaN	NaN	NaN	NaN	NaN	NaN	NaN	NaN	NaN	44292	17173	6824	NaN	NaN	NaN	NaN	NaN	NaN	NaN	P31025;Q5VSP4	P31025	Lipocalin-1	LCN1
31.8221	31.7215	31.725	31.7295	31.7284	31.6881	31.7313	31.7596	32.5553	32.5555	32.5442	32.4827	0	32331	NaN	NaN	NaN	NaN	NaN	NaN	NaN	NaN	P31040;P31040-2;P31040-3	P31040;P31040-2;P31040-3	Succinate dehydrogenase [ubiquinone] flavoprotein subunit, mitochondrial	SDHA
28.3336	27.5862	28.2634	27.5324	29.1447	28.8036	29.1115	29.1029	27.8345	27.4507	26.2222	27.7901	0	32331	NaN	NaN	NaN	NaN	NaN	NaN	NaN	NaN	P31146	P31146	Coronin-1A	CORO1A
32.0091	32.2422	32.0614	32.1163	32.4522	32.4486	32.4547	32.6118	31.8514	31.989	32.0103	31.9614	0	32331	NaN	259	NaN	NaN	NaN	NaN	NaN	NaN	P31150	P31150	Rab GDP dissociation inhibitor alpha	GDI1
NaN	NaN	NaN	NaN	NaN	NaN	NaN	NaN	NaN	NaN	NaN	NaN	40282	18043	6857	NaN	NaN	NaN	NaN	NaN	NaN	NaN	P31151;Q86SG5	P31151;Q86SG5	Protein S100-A7;Protein S100-A7A	S100A7;S100A7A
33.2943	33.3692	33.2556	33.3411	33.6225	33.5811	33.5733	33.5878	33.4556	33.4239	33.5692	33.4902	0	32331	NaN	NaN	659	NaN	NaN	NaN	NaN	NaN	P31153;P31153-2	P31153;P31153-2	S-adenosylmethionine synthase isoform type-2	MAT2A
26.6271	NaN	NaN	NaN	NaN	NaN	26.575	NaN	NaN	NaN	NaN	NaN	19728	14394	NaN	NaN	NaN	2493	NaN	NaN	NaN	NaN	P31323	P31323	cAMP-dependent protein kinase type II-beta regulatory subunit	PRKAR2B
30.8847	30.8232	30.7252	30.7704	31.2276	31.1317	31.1424	31.147	30.2877	30.3093	30.2841	30.2427	0	21696	NaN	NaN	NaN	NaN	890	438	NaN	332	P31350;P31350-2	P31350;P31350-2	Ribonucleoside-diphosphate reductase subunit M2	RRM2
29.2514	28.9115	28.9575	28.9683	28.7941	28.9305	29.081	29.2008	28.8736	29.0847	29.257	28.6092	0	14333	NaN	NaN	NaN	NaN	NaN	NaN	NaN	NaN	P31483;P31483-3	P31483;P31483-3	Nucleolysin TIA-1 isoform p40	TIA1
NaN	NaN	NaN	NaN	NaN	NaN	NaN	NaN	NaN	NaN	NaN	NaN	40213	1778	NaN	NaN	NaN	NaN	NaN	NaN	NaN	NaN	P31641;P31641-2	P31641;P31641-2	Sodium- and chloride-dependent taurine transporter	SLC6A6
32.6278	32.6545	32.644	32.5626	32.8924	32.9603	32.9666	32.9086	32.5872	32.7145	32.7071	32.6558	0	32331	NaN	NaN	660	NaN	NaN	NaN	NaN	NaN	P31689;P31689-2	P31689;P31689-2	DnaJ homolog subfamily A member 1	DNAJA1
28.6829	28.1255	28.7388	29.0276	29.1206	29.2455	29.4047	29.0377	28.9754	29.0306	28.8243	29.0914	0	6178	NaN	NaN	NaN	3612	NaN	NaN	NaN	NaN	P31749;P31749-2	P31749;P31749-2	RAC-alpha serine/threonine-protein kinase	AKT1
28.3513	27.8499	27.9601	28.2643	28.4805	28.1696	28.4096	28.3287	28.0133	27.9649	27.7661	28.1512	0	24864	NaN	NaN	NaN	NaN	NaN	NaN	NaN	NaN	P31751;P31751-2	P31751;P31751-2	RAC-beta serine/threonine-protein kinase	AKT2
31.7932	31.7325	31.7184	31.754	31.8102	31.7216	31.819	31.7809	32.497	32.493	32.5377	32.5982	0	32331	NaN	261	NaN	NaN	893	NaN	NaN	NaN	P31930	P31930	Cytochrome b-c1 complex subunit 1, mitochondrial	UQCRC1
30.6648	30.6524	30.5704	30.6999	31.2401	31.3321	31.1928	31.0014	31.4301	31.476	31.429	31.4738	0	32331	NaN	NaN	661	NaN	NaN	NaN	NaN	NaN	P31937	P31937	3-hydroxyisobutyrate dehydrogenase, mitochondrial	HIBADH
33.4748	33.4554	33.4349	33.4731	34.0489	34.146	34.1168	34.1738	33.6527	33.6778	33.6591	33.6549	0	32331	NaN	NaN	NaN	NaN	NaN	NaN	NaN	NaN	P31939;P31939-2	P31939;P31939-2	Bifunctional purine biosynthesis protein PURH;Phosphoribosylaminoimidazolecarboxamide formyltransferase;IMP cyclohydrolase	ATIC
NaN	NaN	NaN	NaN	NaN	NaN	NaN	NaN	NaN	NaN	NaN	NaN	0	27254	NaN	NaN	NaN	NaN	NaN	NaN	NaN	NaN	P31941;P31941-2	P31941;P31941-2	DNA dC->dU-editing enzyme APOBEC-3A	APOBEC3A
32.2347	32.0532	32.0958	32.0821	31.9841	31.8856	31.889	31.9281	32.4271	32.3141	32.2374	32.4448	0	32331	6907	NaN	662	NaN	NaN	NaN	NaN	335	P31942-2;P31942;P31942-3;P31942-4	P31942-2;P31942;P31942-3;P31942-4	Heterogeneous nuclear ribonucleoprotein H3	HNRNPH3
34.8288	34.7422	34.7407	34.7912	34.9145	35.0043	34.9803	34.9442	35.057	35.0011	34.9734	35.0166	0	32331	NaN	262	663	NaN	896	NaN	NaN	NaN	P31943	P31943	Heterogeneous nuclear ribonucleoprotein H;Heterogeneous nuclear ribonucleoprotein H, N-terminally processed	HNRNPH1
NaN	NaN	NaN	NaN	NaN	NaN	NaN	NaN	NaN	NaN	NaN	25.9713	32173	20117	NaN	NaN	NaN	NaN	NaN	NaN	NaN	NaN	P31944	P31944	Caspase-14;Caspase-14 subunit p17, mature form;Caspase-14 subunit p10, mature form;Caspase-14 subunit p20, intermediate form;Caspase-14 subunit p8, intermediate form	CASP14
34.2019	34.1304	34.0336	34.028	34.8939	34.9339	34.869	34.9639	34.0734	33.6931	33.773	33.8809	0	32331	6911	263	NaN	NaN	817	NaN	NaN	NaN	P31946-2;P31946	P31946-2;P31946	14-3-3 protein beta/alpha;14-3-3 protein beta/alpha, N-terminally processed	YWHAB
33.3966	33.0734	33.2466	33.05	33.4957	33.5624	33.5947	33.6084	32.8047	32.9658	32.9583	33.374	0	87583	NaN	NaN	NaN	3648	NaN	NaN	NaN	NaN	P31947;P31947-2	P31947;P31947-2	14-3-3 protein sigma	SFN
35.7597	35.6927	35.7612	35.8606	36.1032	36.0735	36.0847	36.1137	35.4757	35.5291	35.4651	35.4184	0	32331	NaN	NaN	NaN	NaN	NaN	441	NaN	341	P31948;P31948-3	P31948;P31948-3	Stress-induced-phosphoprotein 1	STIP1
34.9852	35.0404	35.0609	35.0213	35.0637	35.0419	35.3598	35.0733	34.6096	34.3991	34.2988	34.5429	0	32331	NaN	NaN	NaN	NaN	NaN	NaN	NaN	NaN	P31949	P31949	Protein S100-A11;Protein S100-A11, N-terminally processed	S100A11
NaN	NaN	NaN	NaN	NaN	NaN	NaN	NaN	NaN	NaN	NaN	NaN	0	55842	6926	NaN	NaN	NaN	NaN	NaN	NaN	NaN	P31994-5;P31994-2	P31994-5;P31994-2	Low affinity immunoglobulin gamma Fc region receptor II-b	FCGR2B
31.291	31.278	31.3313	31.292	31.0554	31.1052	31.1325	31.2406	31.2206	31.1046	31.2096	31.2084	0	1664	NaN	NaN	NaN	NaN	NaN	NaN	191	NaN	P32004-3;P32004-2;P32004	P32004-3;P32004-2;P32004	Neural cell adhesion molecule L1	L1CAM
NaN	NaN	NaN	NaN	NaN	NaN	NaN	NaN	NaN	NaN	NaN	NaN	34825	71046	NaN	267	NaN	NaN	903	NaN	NaN	NaN	P32019;P32019-3;P32019-2;P32019-4	P32019;P32019-3;P32019-2;P32019-4	Type II inositol 1,4,5-trisphosphate 5-phosphatase	INPP5B
33.4588	33.3637	33.3638	33.3641	33.7637	33.6342	33.6243	33.7055	33.7015	33.6095	33.7707	33.6165	0	32331	NaN	NaN	673	NaN	904	442	NaN	NaN	P32119;P32119-2	P32119	Peroxiredoxin-2	PRDX2
28.2665	27.3689	28.1826	28.6299	28.7471	28.4233	28.6097	28.7389	26.4555	27.393	26.2047	25.731	0	15468	NaN	NaN	NaN	NaN	NaN	NaN	NaN	NaN	P32121;P32121-3;P32121-4;P32121-5;P32121-2	P32121;P32121-3;P32121-4;P32121-5;P32121-2	Beta-arrestin-2	ARRB2
NaN	NaN	NaN	NaN	NaN	NaN	NaN	NaN	NaN	NaN	NaN	NaN	0	31088	NaN	NaN	674	NaN	NaN	NaN	NaN	NaN	P32189-1;P32189-4;P32189-2;P32189;Q14409	P32189-1;P32189-4;P32189-2;P32189;Q14409	Glycerol kinase;Putative glycerol kinase 3	GK;GK3P
NaN	NaN	NaN	NaN	NaN	NaN	NaN	NaN	NaN	NaN	NaN	NaN	20408	16843	NaN	NaN	NaN	NaN	NaN	NaN	NaN	NaN	P32248	P32248	C-C chemokine receptor type 7	CCR7
NaN	NaN	NaN	NaN	NaN	NaN	NaN	NaN	NaN	NaN	NaN	NaN	52467	15928	6954	NaN	NaN	NaN	NaN	NaN	NaN	NaN	P32249	P32249	G-protein coupled receptor 183	GPR183
NaN	NaN	NaN	NaN	NaN	NaN	NaN	NaN	NaN	NaN	NaN	NaN	0	28165	NaN	NaN	NaN	NaN	NaN	NaN	NaN	NaN	P32320	P32320	Cytidine deaminase	CDA
29.442	29.8458	30.0092	29.3892	29.8477	30.01	30.1228	29.3951	29.0009	29.4379	29.1865	29.8432	0	88048	NaN	268	NaN	NaN	NaN	NaN	NaN	NaN	P32321;P32321-2	P32321;P32321-2	Deoxycytidylate deaminase	DCTD
29.9071	29.7416	29.7009	29.6285	29.7711	29.7177	29.6718	29.6471	30.2248	30.1012	30.0981	30.0144	0	30285	NaN	NaN	NaN	NaN	NaN	NaN	NaN	NaN	P32322;P32322-3;P32322-2	P32322;P32322-3;P32322-2	Pyrroline-5-carboxylate reductase 1, mitochondrial	PYCR1
NaN	NaN	NaN	NaN	NaN	NaN	NaN	NaN	NaN	NaN	NaN	NaN	12264	29171	NaN	NaN	NaN	NaN	NaN	NaN	NaN	NaN	P32418-2;P32418-3;P32418-4;P32418-5;P32418	P32418-2;P32418-3;P32418-4;P32418-5;P32418	Sodium/calcium exchanger 1	SLC8A1
24.3746	24.8738	25.1866	23.7676	25.3995	26.0009	26.712	NaN	22.9158	NaN	22.8323	23.57	0	32331	NaN	NaN	NaN	NaN	NaN	443	NaN	NaN	P32455	P32455	Interferon-induced guanylate-binding protein 1	GBP1
NaN	NaN	NaN	NaN	NaN	NaN	NaN	NaN	NaN	NaN	NaN	NaN	0	32331	NaN	NaN	NaN	NaN	NaN	443	NaN	NaN	P32456	P32456	Interferon-induced guanylate-binding protein 2	GBP2
NaN	NaN	NaN	NaN	NaN	NaN	NaN	NaN	NaN	NaN	NaN	NaN	19501	13473	NaN	NaN	NaN	NaN	NaN	NaN	NaN	NaN	P32519-2;P32519	P32519-2;P32519	ETS-related transcription factor Elf-1	ELF1
26.726	27.3709	27.0613	27.1932	27.3183	27.1657	27.4278	27.1903	26.505	27.0154	NaN	27.0431	0	29759	6985	NaN	NaN	NaN	NaN	NaN	NaN	NaN	P32780;P32780-2	P32780;P32780-2	General transcription factor IIH subunit 1	GTF2H1
29.6565	29.7957	29.7473	29.7159	29.972	30.1135	30.1202	29.9714	29.5314	29.6499	29.4736	29.5908	0	2533	NaN	NaN	NaN	NaN	NaN	NaN	NaN	NaN	P32929;P32929-3;P32929-2	P32929;P32929-3;P32929-2	Cystathionine gamma-lyase	CTH
NaN	NaN	NaN	NaN	NaN	NaN	NaN	NaN	NaN	NaN	NaN	NaN	34358	65516	NaN	NaN	NaN	NaN	NaN	NaN	NaN	NaN	P32942	P32942	Intercellular adhesion molecule 3	ICAM3
34.4957	34.4802	34.3857	34.3039	33.719	33.8739	33.9194	33.8874	33.4797	33.5797	33.5389	33.2378	0	32331	NaN	NaN	677	NaN	908	NaN	NaN	NaN	P32969	P32969	60S ribosomal protein L9	RPL9
28.4861	28.914	29.005	28.5638	28.9335	29.2891	29.0986	29.0912	29.2706	29.0292	29.1482	28.8759	0	32673	NaN	NaN	NaN	NaN	NaN	NaN	NaN	NaN	P32970;P32970-2	P32970;P32970-2	CD70 antigen	CD70
25.8855	26.9777	25.6145	25.2913	25.5063	24.3361	24.2913	24.7073	25.378	27.4528	26.6749	26.043	0	32331	NaN	NaN	NaN	NaN	NaN	NaN	NaN	NaN	P33121;P33121-2	P33121;P33121-2	Long-chain-fatty-acid--CoA ligase 1	ACSL1
NaN	NaN	NaN	NaN	NaN	NaN	NaN	NaN	NaN	NaN	NaN	NaN	3207	19861	NaN	NaN	NaN	NaN	NaN	NaN	NaN	NaN	P33121-3	P33121-3	Long-chain-fatty-acid--CoA ligase 1	ACSL1
33.2308	33.2437	33.2813	33.2871	33.5132	33.5126	33.4858	33.4248	33.1874	33.1696	33.2399	33.1934	0	32331	NaN	NaN	NaN	NaN	NaN	NaN	NaN	NaN	P33176;O60282-2	P33176	Kinesin-1 heavy chain	KIF5B
31.3979	31.3512	31.3094	31.3487	31.0472	30.907	31.0372	30.9162	31.511	31.5982	31.6251	31.4958	0	32331	NaN	NaN	NaN	NaN	NaN	NaN	NaN	NaN	P33240-2;P33240	P33240-2;P33240	Cleavage stimulation factor subunit 2	CSTF2
NaN	NaN	NaN	NaN	NaN	NaN	NaN	NaN	NaN	NaN	NaN	NaN	0	32331	NaN	269	678	NaN	NaN	NaN	192	342	P33241	P33241	Lymphocyte-specific protein 1	LSP1
NaN	NaN	NaN	NaN	NaN	NaN	NaN	NaN	NaN	NaN	NaN	NaN	1844	97833	7019	269	678	NaN	915	NaN	192	342	P33241-2	P33241-2	Lymphocyte-specific protein 1	LSP1
NaN	NaN	NaN	NaN	NaN	NaN	NaN	NaN	NaN	NaN	NaN	NaN	36252	88735	NaN	NaN	NaN	3725	NaN	NaN	NaN	NaN	P33316	P33316	Deoxyuridine 5-triphosphate nucleotidohydrolase, mitochondrial	DUT
31.8718	32.1126	32.5334	32.5294	32.8106	33.0066	33.1145	32.9279	32.8236	32.7997	32.7711	32.7009	0	32331	NaN	NaN	NaN	3725	NaN	NaN	NaN	NaN	P33316-2	P33316-2	Deoxyuridine 5-triphosphate nucleotidohydrolase, mitochondrial	DUT
26.8839	NaN	26.6529	26.5521	NaN	26.3836	NaN	26.5734	27.0386	26.8762	27.3354	27.1825	0	29742	NaN	NaN	NaN	NaN	NaN	NaN	NaN	NaN	P33527;P33527-9;P33527-2;P33527-3;P33527-5;P33527-4;P33527-6;P33527-7;P33527-8	P33527;P33527-9;P33527-2;P33527-3;P33527-5;P33527-4;P33527-6;P33527-7;P33527-8	Multidrug resistance-associated protein 1	ABCC1
27.2139	27.0947	26.9595	27.1789	27.4445	27.3	27.4952	27.689	26.6214	27.6735	26.2723	27.4916	34874	71517	NaN	NaN	NaN	3726	NaN	NaN	NaN	343	P33552	P33552	Cyclin-dependent kinases regulatory subunit 2	CKS2
NaN	NaN	NaN	NaN	NaN	NaN	NaN	NaN	NaN	NaN	NaN	NaN	48239	414	NaN	NaN	NaN	NaN	NaN	NaN	NaN	NaN	P33681-2;P33681;P33681-3	P33681-2;P33681;P33681-3	T-lymphocyte activation antigen CD80	CD80
28.1467	27.743	27.8799	28.0152	28.1162	28.0237	28.3877	27.6824	NaN	NaN	NaN	26.6013	0	9462	NaN	NaN	NaN	NaN	NaN	NaN	NaN	NaN	P33764	P33764	Protein S100-A3	S100A3
NaN	26.0615	NaN	26.4354	26.2461	NaN	NaN	NaN	NaN	NaN	NaN	NaN	0	26216	NaN	NaN	NaN	NaN	NaN	NaN	NaN	NaN	P33897;Q9UBJ2	P33897	ATP-binding cassette sub-family D member 1	ABCD1
NaN	NaN	NaN	NaN	NaN	NaN	NaN	NaN	NaN	NaN	NaN	NaN	20589	17467	NaN	NaN	NaN	NaN	NaN	NaN	195	NaN	P33908-2	P33908-2	Mannosyl-oligosaccharide 1,2-alpha-mannosidase IA	MAN1A1
NaN	NaN	NaN	NaN	NaN	NaN	NaN	NaN	NaN	NaN	NaN	NaN	63644	38333	6168	NaN	NaN	NaN	NaN	NaN	NaN	NaN	P33947-2;P33947	P33947-2;P33947	ER lumen protein-retaining receptor 2	KDELR2
33.248	33.1952	33.1512	33.1402	33.4277	33.4283	33.4399	33.3683	33.1907	33.2	33.225	33.1455	0	32331	NaN	NaN	679	NaN	923	NaN	NaN	NaN	P33991	P33991	DNA replication licensing factor MCM4	MCM4
32.5917	32.5252	32.513	31.061	32.5615	32.7213	32.6831	31.8783	32.2147	32.3178	32.2404	32.1139	0	32331	NaN	NaN	NaN	NaN	924	NaN	NaN	NaN	P33992	P33992	DNA replication licensing factor MCM5	MCM5
33.2975	33.0858	33.0822	33.1014	33.0149	33.0442	33.0284	33.0711	32.9522	33.0329	33.0778	33.0112	0	32331	NaN	NaN	NaN	NaN	925	NaN	NaN	NaN	P33993;P33993-3;P33993-2	P33993;P33993-3	DNA replication licensing factor MCM7	MCM7
NaN	NaN	NaN	NaN	NaN	NaN	NaN	NaN	NaN	NaN	NaN	26.334	0	19388	NaN	NaN	NaN	3753	NaN	NaN	NaN	NaN	P34059	P34059	N-acetylgalactosamine-6-sulfatase	GALNS
NaN	NaN	NaN	NaN	NaN	NaN	NaN	NaN	NaN	NaN	NaN	NaN	0	23258	NaN	NaN	NaN	3754	NaN	NaN	NaN	NaN	P34810;P34810-2;P34810-3	P34810;P34810-2;P34810-3	Macrosialin	CD68
30.2841	30.2488	30.1523	30.1597	30.547	30.5836	30.5913	30.7021	30.3815	30.4089	30.3894	30.4764	0	32331	NaN	NaN	NaN	NaN	NaN	NaN	NaN	NaN	P34896-2;P34896;P34896-3;P34896-4	P34896-2;P34896;P34896-3;P34896-4	Serine hydroxymethyltransferase, cytosolic	SHMT1
33.8929	33.9172	33.9257	33.8819	33.8574	33.9653	33.8634	33.978	34.7815	34.8196	34.8586	34.7627	0	32331	NaN	NaN	680	NaN	926	NaN	NaN	344	P34897-3;P34897;P34897-2	P34897-3;P34897;P34897-2	Serine hydroxymethyltransferase, mitochondrial	SHMT2
NaN	NaN	NaN	NaN	NaN	NaN	NaN	NaN	NaN	NaN	NaN	NaN	0	1028	7071	NaN	NaN	NaN	927	NaN	NaN	NaN	P34910;P34910-2	P34910;P34910-2	Protein EVI2B	EVI2B
NaN	NaN	NaN	NaN	26.7538	26.6832	27.0445	26.7557	NaN	NaN	NaN	NaN	64092	40466	4589	NaN	NaN	NaN	NaN	NaN	NaN	193	P34931	P34931	Heat shock 70 kDa protein 1-like	HSPA1L
34.829	34.742	34.8083	34.8618	35.3516	35.3556	35.2942	35.3527	34.8285	34.7506	34.7449	34.8453	0	32331	NaN	273	681	NaN	NaN	NaN	NaN	NaN	P34932;P34932-2	P34932	Heat shock 70 kDa protein 4	HSPA4
30.0846	30.05	29.984	29.6537	30.4591	30.4273	30.2552	30.4849	29.9784	30.0535	29.8948	29.903	0	11291	NaN	NaN	NaN	3790	NaN	450	NaN	348	P34949;P34949-2	P34949;P34949-2	Mannose-6-phosphate isomerase	MPI
NaN	NaN	NaN	NaN	NaN	NaN	24.2942	NaN	NaN	NaN	NaN	NaN	63121	36516	NaN	NaN	NaN	NaN	NaN	NaN	NaN	NaN	P35030-5;P35030-3;P35030-2;P35030-4;P35030	P35030-5;P35030-3;P35030-2;P35030-4;P35030	Trypsin-3	PRSS3
27.6091	27.4937	27.319	27.4163	26.9738	27.152	26.967	27.1172	26.7136	27.0405	NaN	26.8826	18349	95706	NaN	NaN	NaN	NaN	NaN	NaN	NaN	NaN	P35052;P35052-2	P35052;P35052-2	Glypican-1;Secreted glypican-1	GPC1
28.9325	28.6491	28.8949	28.6099	29.4755	29.4846	29.5359	29.5791	29.6488	29.5016	29.7328	29.6175	0	65134	NaN	NaN	NaN	NaN	NaN	NaN	NaN	NaN	P35080	P35080	Profilin-2	PFN2
30.8783	30.6354	30.6311	30.5867	31.1232	31.1456	31.1451	31.1024	31.4827	31.6628	31.3466	31.4761	0	15966	NaN	NaN	NaN	NaN	NaN	NaN	NaN	NaN	P35080-2	P35080-2	Profilin-2	PFN2
33.014	33.045	33.0224	33.0407	33.0062	32.937	33.0162	32.9348	32.595	32.5246	32.3804	32.3789	0	32331	NaN	274	682	NaN	934	NaN	NaN	NaN	P35221;P35221-2;P35221-3;Q9UI47	P35221;P35221-2;P35221-3	Catenin alpha-1	CTNNA1
32.9594	32.7593	32.8306	32.8867	32.7681	32.7968	32.6646	32.8077	32.6524	32.4903	32.2819	32.2503	0	32331	NaN	275	NaN	NaN	NaN	NaN	NaN	NaN	P35222;P35222-2	P35222	Catenin beta-1	CTNNB1
26.1028	25.7938	25.8119	25.9374	NaN	NaN	NaN	25.1084	25.7833	25.987	26.1289	26.3232	37502	18514	NaN	NaN	NaN	NaN	NaN	NaN	NaN	NaN	P35227	P35227	Polycomb group RING finger protein 2	PCGF2
33.6104	33.7102	33.6394	33.5998	33.3513	33.319	33.2191	33.5131	34.628	34.5365	34.5986	34.5798	0	32331	7111	NaN	NaN	NaN	NaN	NaN	NaN	NaN	P35232;P35232-2	P35232	Prohibitin	PHB
NaN	NaN	NaN	NaN	NaN	NaN	NaN	NaN	NaN	NaN	NaN	NaN	0	51574	NaN	NaN	NaN	NaN	NaN	NaN	NaN	NaN	P35236;P35236-2;P35236-3;REV__O75330-4;REV__O75330-2;REV__O75330;REV__O75330-3	P35236;P35236-2;P35236-3	Tyrosine-protein phosphatase non-receptor type 7	PTPN7
31.455	31.636	31.5632	31.5489	32.0323	32.0504	31.9941	31.9892	31.6602	31.8552	31.6329	31.6681	0	32331	NaN	NaN	NaN	NaN	NaN	NaN	NaN	NaN	P35237	P35237	Serpin B6	SERPINB6
NaN	NaN	NaN	NaN	NaN	NaN	NaN	NaN	NaN	NaN	NaN	NaN	67625	15047	NaN	NaN	NaN	NaN	NaN	NaN	NaN	NaN	P35240-4;P35240-6;P35240-5;P35240-3;P35240;P35240-2;P35240-8	P35240-4;P35240-6;P35240-5;P35240-3;P35240;P35240-2;P35240-8	Merlin	NF2
32.2352	32.2778	32.4213	32.4956	32.5905	32.6717	32.7524	32.5989	32.4824	32.646	32.6534	32.5429	0	32331	NaN	NaN	489	NaN	NaN	NaN	NaN	301	P35241;P35241-5;P35241-4;P35241-2;P35241-3	P35241;P35241-5;P35241-4	Radixin	RDX
31.0532	31.0543	31.0259	31.0336	31.6175	31.4457	31.3128	31.7215	30.619	30.5544	30.5388	31.0836	0	20452	NaN	NaN	NaN	NaN	NaN	NaN	NaN	NaN	P35244	P35244	Replication protein A 14 kDa subunit	RPA3
30.7688	30.6161	30.7019	30.7492	30.7114	30.763	30.7568	30.9049	30.6656	30.8882	30.7677	30.8087	0	26717	NaN	NaN	NaN	3835	NaN	NaN	NaN	NaN	P35249;P35249-2	P35249;P35249-2	Replication factor C subunit 4	RFC4
30.8012	30.6667	30.6838	30.7159	30.6827	30.7133	30.7054	30.7237	30.1759	29.9606	30.1336	30.0462	0	27563	NaN	NaN	NaN	NaN	NaN	NaN	NaN	NaN	P35250;P35250-2	P35250;P35250-2	Replication factor C subunit 2	RFC2
28.8265	28.856	28.6718	28.6809	28.7566	28.8553	28.6499	28.7944	28.6512	28.2867	28.8678	28.4645	0	18402	NaN	NaN	NaN	3840	NaN	NaN	NaN	NaN	P35251-2;P35251	P35251-2;P35251	Replication factor C subunit 1	RFC1
33.7601	33.7416	33.5957	33.6545	33.3928	33.4467	33.3336	33.4549	32.8526	32.8975	32.9663	32.7336	0	32331	7136	NaN	NaN	3841	NaN	NaN	NaN	NaN	P35268	P35268	60S ribosomal protein L22	RPL22
31.0072	30.8525	30.8379	30.8692	30.6554	30.556	30.5732	30.6535	31.3495	31.1797	31.3501	31.3514	0	32331	7137	NaN	NaN	NaN	NaN	NaN	NaN	NaN	P35269	P35269	General transcription factor IIF subunit 1	GTF2F1
28.767	28.8268	28.9725	28.9357	29.7144	29.6099	29.4519	29.4858	29.4721	29.4016	29.4124	29.6243	0	13759	NaN	NaN	NaN	NaN	NaN	NaN	NaN	NaN	P35270;REV__Q16649	P35270	Sepiapterin reductase	SPR
NaN	NaN	NaN	NaN	NaN	NaN	NaN	NaN	NaN	NaN	NaN	NaN	18386	96551	NaN	NaN	NaN	NaN	NaN	NaN	NaN	NaN	P35354	P35354	Prostaglandin G/H synthase 2	PTGS2
NaN	NaN	NaN	NaN	NaN	NaN	NaN	NaN	NaN	NaN	NaN	NaN	21027	25017	NaN	NaN	NaN	NaN	NaN	NaN	NaN	NaN	P35475;P35475-2	P35475;P35475-2	Alpha-L-iduronidase	IDUA
NaN	NaN	NaN	NaN	NaN	NaN	NaN	NaN	NaN	NaN	NaN	NaN	27999	2139	NaN	NaN	NaN	NaN	NaN	NaN	NaN	NaN	P35556;P35556-2	P35556	Fibrillin-2	FBN2
29.2108	28.9629	29.0592	29.3778	29.6169	29.6439	29.8578	29.5974	28.8699	29.1805	28.9963	29.0195	0	14977	NaN	NaN	NaN	NaN	NaN	NaN	NaN	NaN	P35573;P35573-2;P35573-3	P35573;P35573-2;P35573-3	Glycogen debranching enzyme;4-alpha-glucanotransferase;Amylo-alpha-1,6-glucosidase	AGL
36.5035	36.5239	36.5237	36.5107	36.7638	36.8151	36.7936	36.8014	36.5229	36.5005	36.4571	36.4531	0	32331	NaN	NaN	NaN	NaN	NaN	452	NaN	NaN	P35579;P35579-2	P35579;P35579-2	Myosin-9	MYH9
33.9634	33.9835	33.9254	33.9749	34.1112	34.1812	34.2386	34.2162	34.0367	34.0588	34.0305	34.0372	0	32331	NaN	NaN	696	NaN	946	NaN	NaN	351	P35580;P35580-2;P35580-3;P35580-4;Q8N1T3-3;Q8N1T3	P35580;P35580-2;P35580-3;P35580-4	Myosin-10	MYH10
33.1921	33.2158	33.2469	33.1871	33.4351	33.5078	33.5149	33.5389	33.3065	33.2679	33.2463	33.2895	0	32331	NaN	NaN	697	NaN	NaN	NaN	NaN	352	P35606;P35606-2	P35606;P35606-2	Coatomer subunit beta	COPB2
NaN	NaN	NaN	NaN	NaN	NaN	NaN	NaN	NaN	NaN	NaN	NaN	41535	17505	NaN	NaN	NaN	NaN	NaN	NaN	NaN	NaN	P35609-2;P35609	P35609-2;P35609	Alpha-actinin-2	ACTN2
29.5952	29.641	29.8618	29.7382	29.4594	29.088	29.3221	29.4351	29.1969	29.3822	29.4421	29.3463	0	32331	NaN	NaN	NaN	3931	NaN	NaN	NaN	NaN	P35610;P35610-3;P35610-2	P35610;P35610-3;P35610-2	Sterol O-acyltransferase 1	SOAT1
30.9931	31.1151	31.0641	30.996	31.3188	31.3703	31.3196	31.3581	30.7584	30.7519	30.6075	30.6871	0	32331	NaN	NaN	NaN	NaN	NaN	NaN	NaN	NaN	P35611-2;P35611-6;P35611;P35611-3;P35611-4;P35611-5	P35611-2;P35611-6;P35611;P35611-3;P35611-4;P35611-5	Alpha-adducin	ADD1
NaN	NaN	NaN	NaN	NaN	NaN	NaN	NaN	NaN	NaN	NaN	26.8433	20665	17747	7204	NaN	NaN	NaN	NaN	NaN	NaN	NaN	P35612;P35612-2;P35612-8;P35612-9;P35612-4;P35612-3;P35612-5;P35612-6	P35612;P35612-2;P35612-8;P35612-9;P35612-4;P35612-3	Beta-adducin	ADD2
30.8283	30.8281	30.7607	30.6619	30.6407	30.5761	30.6182	30.8692	30.471	30.6117	30.4403	30.5486	0	63316	NaN	NaN	698	NaN	NaN	NaN	NaN	NaN	P35613-2;P35613;P35613-4;P35613-3	P35613-2;P35613;P35613-4;P35613-3	Basigin	BSG
27.242	27.2662	27.1345	27.2772	NaN	26.274	NaN	26.3643	27.1811	27.2315	27.5129	27.5661	50293	55669	NaN	NaN	NaN	NaN	NaN	NaN	NaN	NaN	P35625	P35625	Metalloproteinase inhibitor 3	TIMP3
NaN	NaN	NaN	NaN	NaN	NaN	NaN	NaN	NaN	NaN	NaN	NaN	0	35397	NaN	NaN	NaN	NaN	NaN	NaN	NaN	NaN	P35626	P35626	Beta-adrenergic receptor kinase 2	ADRBK2
32.6495	32.7611	32.7949	32.7775	33.0647	33.0343	33.0632	33.1965	32.6652	32.5279	32.6712	32.7436	0	32331	NaN	NaN	699	NaN	NaN	455	NaN	353	P35637-2;P35637	P35637-2;P35637	RNA-binding protein FUS	FUS
31.7872	31.6463	31.6708	31.6186	31.6681	31.7481	31.5841	31.6901	31.6297	31.6853	31.6236	31.5155	0	32331	NaN	NaN	NaN	NaN	NaN	NaN	NaN	NaN	P35658-2;P35658;P35658-5	P35658-2;P35658;P35658-5	Nuclear pore complex protein Nup214	NUP214
31.7147	31.6175	31.8305	31.5822	30.8707	31.0764	31.1543	31.2938	31.2154	30.8893	30.8225	30.9283	0	12317	7227	NaN	700	NaN	951	NaN	NaN	NaN	P35659;P35659-2	P35659;P35659-2	Protein DEK	DEK
28.6829	28.5595	28.756	29.0327	28.2359	28.1138	28.1012	28.064	28.0811	28.2408	28.0476	28.416	0	90886	7228	NaN	NaN	3947	952	NaN	NaN	NaN	P35711-2;P35711-5;P35711;P35711-4;P35712-4;P35712-2;P35712-3;P35712;P35711-3	P35711-2;P35711-5;P35711;P35711-4	Transcription factor SOX-5	SOX5
29.363	29.3188	29.3283	29.3203	29.6506	29.6214	29.5555	29.7066	29.2172	29.0795	29.6159	29.539	0	32331	NaN	NaN	NaN	NaN	NaN	NaN	NaN	NaN	P35754	P35754	Glutaredoxin-1	GLRX
28.3614	28.1686	28.738	28.3736	28.6703	28.7282	28.8554	28.602	28.6099	27.5599	28.1581	28.1319	0	10412	NaN	NaN	NaN	NaN	NaN	NaN	NaN	NaN	P35813;P35813-3;P35813-2	P35813;P35813-3;P35813-2	Protein phosphatase 1A	PPM1A
28.3836	28.3463	28.304	28.4007	28.3126	28.0344	28.0751	27.8983	28.3996	28.0155	28.0012	27.6924	0	82507	NaN	NaN	NaN	NaN	NaN	NaN	NaN	NaN	P35869	P35869	Aryl hydrocarbon receptor	AHR
29.4618	28.3649	29.2568	29.4322	29.4422	29.5061	29.2905	29.3711	34.4431	34.1937	34.8002	34.6099	0	32331	NaN	NaN	NaN	NaN	NaN	NaN	NaN	NaN	P35908	P35908	Keratin, type II cytoskeletal 2 epidermal	KRT2
29.246	28.9543	29.0357	29.1103	28.817	28.841	28.7113	29.0212	29.5652	29.5946	29.7994	29.9114	0	19494	NaN	NaN	NaN	NaN	NaN	NaN	NaN	NaN	P35914;P35914-3;P35914-2;Q8TB92-5;Q8TB92-2;Q8TB92	P35914;P35914-3;P35914-2	Hydroxymethylglutaryl-CoA lyase, mitochondrial	HMGCL
33.1422	33.1873	33.1268	32.9481	33.5266	33.4096	33.4636	33.2593	33.0533	32.8916	33.0337	33.1216	0	32331	NaN	NaN	NaN	NaN	NaN	NaN	NaN	NaN	P35998;P35998-2	P35998;P35998-2	26S protease regulatory subunit 7	PSMC2
NaN	NaN	NaN	NaN	NaN	NaN	NaN	NaN	NaN	NaN	NaN	NaN	44267	17099	NaN	278	NaN	NaN	956	456	NaN	354	P36268-2;P36268;P36268-3;Q14390;P19440-3;B5MD39	P36268-2;P36268;P36268-3	Inactive gamma-glutamyltranspeptidase 2	GGT2
27.7122	27.3721	27.6289	27.1567	28.7336	28.5297	28.3935	27.6402	28.2308	28.7706	28.1376	28.4629	0	60002	NaN	NaN	NaN	NaN	NaN	NaN	NaN	NaN	P36404;P36404-2	P36404;P36404-2	ADP-ribosylation factor-like protein 2	ARL2
30.3953	30.3753	30.2217	30.2706	30.9143	30.8643	30.7986	30.9221	30.4709	30.5455	30.6625	30.4855	0	18887	NaN	NaN	NaN	NaN	NaN	NaN	NaN	NaN	P36405	P36405	ADP-ribosylation factor-like protein 3	ARL3
NaN	NaN	NaN	NaN	NaN	NaN	NaN	NaN	NaN	NaN	NaN	NaN	2103	2515	7260	NaN	NaN	NaN	NaN	NaN	NaN	NaN	P36406-3;P36406-2;P36406	P36406-3;P36406-2;P36406	E3 ubiquitin-protein ligase TRIM23	TRIM23
28.6735	28.3778	28.6229	28.7705	28.7334	28.6964	28.82	28.8311	28.4989	28.2605	28.5552	27.8535	0	16367	NaN	NaN	NaN	NaN	NaN	NaN	NaN	NaN	P36507	P36507	Dual specificity mitogen-activated protein kinase kinase 2	MAP2K2
31.7413	31.9326	31.7169	31.7857	31.4064	31.3615	31.2961	31.2885	31.8	31.76	31.7228	31.9478	0	26049	7264	NaN	NaN	NaN	NaN	NaN	NaN	NaN	P36542;P36542-2	P36542;P36542-2	ATP synthase subunit gamma, mitochondrial	ATP5C1
30.1892	30.2119	30.0453	30.16	30.4607	30.2495	30.5312	30.3033	30.0215	30.1574	29.9245	30.1304	0	24031	NaN	NaN	NaN	NaN	NaN	NaN	NaN	NaN	P36543;P36543-3;P36543-2;Q96A05	P36543;P36543-3;P36543-2	V-type proton ATPase subunit E 1	ATP6V1E1
31.2763	31.3372	31.2635	31.3019	31.9446	32.0879	31.9599	32.0567	32.1232	32.2041	32.2284	32.2411	0	32331	NaN	NaN	NaN	NaN	NaN	NaN	NaN	NaN	P36551;P36551-2	P36551	Oxygen-dependent coproporphyrinogen-III oxidase, mitochondrial	CPOX
35.9337	35.853	35.7839	35.7956	35.7399	35.7436	35.6683	35.6596	34.719	34.7495	34.7732	34.8736	0	32331	NaN	NaN	NaN	NaN	NaN	NaN	NaN	355	P36578	P36578	60S ribosomal protein L4	RPL4
27.5294	NaN	NaN	NaN	28.6428	28.7076	28.6356	28.5334	28.9692	28.5837	28.7414	28.7979	0	43575	NaN	NaN	NaN	NaN	NaN	NaN	NaN	NaN	P36639-4;P36639-3;P36639-2;P36639	P36639-4;P36639-3;P36639-2;P36639	7,8-dihydro-8-oxoguanine triphosphatase	NUDT1
33.2836	33.2328	33.1536	33.2029	33.2326	33.3247	33.2243	33.1406	33.3445	33.3247	33.3565	33.1734	0	32331	NaN	NaN	705	NaN	NaN	NaN	NaN	356	P36776-2;P36776;P36776-3	P36776-2;P36776;P36776-3	Lon protease homolog, mitochondrial	LONP1
32.2746	32.1974	32.1128	32.1517	32.5335	32.5341	32.5064	32.6358	32.0414	32.0391	32.1047	32.0822	0	32331	NaN	NaN	NaN	NaN	NaN	NaN	NaN	NaN	P36871;P36871-2;P36871-3	P36871;P36871-2;P36871-3	Phosphoglucomutase-1	PGM1
30.7174	30.42	30.333	30.3503	30.6684	30.6694	30.3	30.3746	30.4235	30.4961	30.3211	30.4241	0	12436	NaN	NaN	NaN	NaN	NaN	NaN	NaN	NaN	P36873;P36873-2	P36873;P36873-2	Serine/threonine-protein phosphatase PP1-gamma catalytic subunit	PPP1CC
29.8458	29.7254	29.6487	29.6602	29.9194	29.6093	29.952	29.8785	29.2598	29.4959	29.361	29.2697	0	66275	NaN	NaN	NaN	3993	NaN	NaN	NaN	NaN	P36915;P36915-2	P36915;P36915-2	Guanine nucleotide-binding protein-like 1	GNL1
NaN	NaN	NaN	NaN	NaN	NaN	NaN	NaN	NaN	NaN	NaN	NaN	67558	14975	7304	NaN	NaN	NaN	NaN	NaN	NaN	NaN	P36941-2;P36941	P36941-2;P36941	Tumor necrosis factor receptor superfamily member 3	LTBR
28.1533	28.2935	28.2605	28.3261	27.8755	28.5199	28.6185	28.481	28.5345	28.5544	28.4122	28.4795	0	73266	NaN	NaN	NaN	NaN	NaN	NaN	NaN	NaN	P36954	P36954	DNA-directed RNA polymerase II subunit RPB9	POLR2I
31.6052	31.5293	31.5185	31.5795	31.4605	31.4847	31.4262	31.3452	31.6795	31.7073	31.7571	31.8235	0	32331	NaN	NaN	NaN	NaN	NaN	NaN	NaN	NaN	P36957;P36957-2	P36957;P36957-2	Dihydrolipoyllysine-residue succinyltransferase component of 2-oxoglutarate dehydrogenase complex, mitochondrial	DLST
26.934	NaN	26.8441	NaN	27.7174	27.3852	28.553	28.0788	26.1344	26.4885	24.8293	26.5746	0	90373	NaN	NaN	NaN	NaN	959	NaN	NaN	NaN	P36969-2;P36969	P36969-2;P36969	Phospholipid hydroperoxide glutathione peroxidase, mitochondrial	GPX4
32.8071	32.7282	32.6841	32.8999	32.4281	32.4042	32.2848	32.315	32.4405	32.3805	32.3347	32.3477	0	29993	7317	NaN	NaN	4001	NaN	NaN	NaN	NaN	P37108	P37108	Signal recognition particle 14 kDa protein	SRP14
30.5317	30.3314	30.1716	30.2749	30.9171	30.7597	30.9049	31.0129	30.0356	29.6365	29.3117	29.8025	0	23957	7318	NaN	NaN	NaN	NaN	NaN	NaN	NaN	P37198	P37198	Nuclear pore glycoprotein p62	NUP62
32.362	32.4608	32.4285	32.2887	31.5719	31.5403	31.4475	31.2123	30.7944	30.7105	30.8715	30.5954	0	20488	NaN	NaN	706	NaN	NaN	NaN	NaN	NaN	P37235;P84074;P61601	P37235;P84074	Hippocalcin-like protein 1;Neuron-specific calcium-binding protein hippocalcin	HPCAL1;HPCA
27.7791	26.8634	26.8894	26.7655	26.3369	26.5645	NaN	NaN	26.7787	26.5602	26.611	26.6144	0	22835	NaN	281	NaN	NaN	960	NaN	NaN	NaN	P37268;P37268-5;P37268-2;P37268-4;P37268-3	P37268;P37268-5;P37268-2;P37268-4;P37268-3	Squalene synthase	FDFT1
26.7794	26.8393	26.895	26.7772	26.8896	26.5373	26.7621	27.2999	26.9203	26.8173	27.4328	27.2833	0	35551	NaN	NaN	NaN	NaN	NaN	NaN	NaN	NaN	P37275-3;P37275-4;P37275-5;P37275;P37275-2	P37275-3;P37275-4;P37275-5;P37275;P37275-2	Zinc finger E-box-binding homeobox 1	ZEB1
NaN	NaN	NaN	NaN	NaN	NaN	NaN	NaN	NaN	NaN	NaN	NaN	6753	14881	NaN	NaN	NaN	NaN	NaN	NaN	NaN	NaN	P37287;P37287-3;P37287-2	P37287;P37287-3;P37287-2	Phosphatidylinositol N-acetylglucosaminyltransferase subunit A	PIGA
35.6122	35.5832	35.6899	35.6718	36.3589	36.2197	36.2353	36.1276	35.4185	35.121	35.2586	35.2874	0	32331	NaN	NaN	NaN	NaN	NaN	NaN	NaN	NaN	P37802;P37802-2	P37802;P37802-2	Transgelin-2	TAGLN2
33.2552	33.2329	33.2003	33.1446	33.0789	33.1022	33.1584	33.1533	33.1825	33.1809	33.2657	33.1774	0	30083	7327	NaN	709	NaN	NaN	NaN	NaN	NaN	P37837	P37837	Transaldolase	TALDO1
29.6041	29.2532	29.2785	29.236	29.3755	29.1969	29.2186	29.3103	29.5045	29.2002	29.0432	29.0611	0	78162	NaN	NaN	NaN	NaN	NaN	NaN	NaN	NaN	P37840-2;P37840;P37840-3;Q16143	P37840-2;P37840;P37840-3	Alpha-synuclein	SNCA
32.9684	32.7738	32.7964	32.7955	32.7794	32.8341	32.8506	32.8625	33.3928	33.4378	33.4852	33.44	0	32331	NaN	NaN	NaN	NaN	NaN	NaN	NaN	NaN	P38117;P38117-2	P38117;P38117-2	Electron transfer flavoprotein subunit beta	ETFB
34.1559	34.2755	34.337	34.3908	34.1884	34.1273	34.1654	34.2494	34.482	34.5539	34.528	34.5633	0	32331	NaN	NaN	NaN	NaN	NaN	NaN	NaN	NaN	P38159;P38159-2;P38159-3	P38159;P38159-2	RNA-binding motif protein, X chromosome;RNA-binding motif protein, X chromosome, N-terminally processed	RBMX
28.6698	28.6274	28.7883	28.6199	27.067	27.1977	27.0587	27.1206	27.9298	27.6326	27.6296	27.5832	0	7855	NaN	NaN	NaN	NaN	NaN	NaN	NaN	NaN	P38432	P38432	Coilin	COIL
NaN	NaN	NaN	NaN	NaN	NaN	NaN	NaN	NaN	NaN	NaN	NaN	34495	67518	NaN	NaN	NaN	NaN	NaN	NaN	NaN	NaN	P38570	P38570	Integrin alpha-E;Integrin alpha-E light chain;Integrin alpha-E heavy chain	ITGAE
26.6554	27.0587	26.6454	27.4096	27.0922	27.1761	27.9849	27.2122	25.5611	NaN	25.1683	NaN	0	32331	NaN	282	NaN	NaN	NaN	NaN	NaN	NaN	P38571-2;P38571	P38571-2;P38571	Lysosomal acid lipase/cholesteryl ester hydrolase	LIPA
32.7272	32.6891	32.6427	32.6443	33.0845	33.0438	33.1078	33.0147	32.8524	32.8152	32.7547	32.7835	0	32331	NaN	NaN	NaN	NaN	NaN	NaN	NaN	NaN	P38606;P38606-2	P38606;P38606-2	V-type proton ATPase catalytic subunit A	ATP6V1A
35.9617	35.8846	35.8104	35.8071	35.7827	35.7649	35.6904	35.7535	36.3601	36.4312	36.4128	36.4371	0	32331	NaN	283	NaN	NaN	963	NaN	NaN	359	P38646	P38646	Stress-70 protein, mitochondrial	HSPA9
32.9342	32.8418	33.0026	32.9068	32.9201	32.9405	32.9262	32.872	33.2901	33.3279	33.344	33.2331	0	32331	NaN	NaN	719	NaN	NaN	NaN	NaN	NaN	P38919	P38919	Eukaryotic initiation factor 4A-III;Eukaryotic initiation factor 4A-III, N-terminally processed	EIF4A3
NaN	NaN	NaN	NaN	NaN	NaN	NaN	NaN	NaN	NaN	NaN	NaN	48884	45315	NaN	NaN	NaN	NaN	NaN	NaN	NaN	NaN	P38936	P38936	Cyclin-dependent kinase inhibitor 1	CDKN1A
34.794	34.7749	34.7959	34.918	34.5274	34.4431	34.5696	34.3209	34.6179	34.5317	34.4235	34.4345	0	26066	NaN	NaN	NaN	NaN	NaN	467	NaN	360	P39019	P39019	40S ribosomal protein S19	RPS19
35.5739	35.7578	35.734	35.7003	35.3403	35.3364	35.3827	35.3326	34.6557	34.6759	34.6241	34.728	0	32331	NaN	NaN	NaN	NaN	NaN	NaN	NaN	NaN	P39023;Q92901	P39023	60S ribosomal protein L3	RPL3
NaN	NaN	NaN	NaN	NaN	NaN	NaN	NaN	NaN	NaN	NaN	NaN	0	84892	7360	NaN	NaN	4079	NaN	NaN	NaN	NaN	P39210	P39210	Protein Mpv17	MPV17
32.2632	32.2856	32.2364	32.2444	31.9888	32.1334	32.1448	32.1449	32.9093	32.9824	32.9865	33.0294	0	32331	7361	NaN	NaN	4080	NaN	NaN	NaN	NaN	P39656;P39656-3;P39656-2	P39656;P39656-3;P39656-2	Dolichyl-diphosphooligosaccharide--protein glycosyltransferase 48 kDa subunit	DDOST
33.2939	33.4205	33.3837	33.4234	33.8328	33.7927	33.8733	33.7532	33.1608	33.1252	33.1686	33.1507	0	32331	NaN	284	722	NaN	967	NaN	NaN	NaN	P39687;O95626;O43423	P39687	Acidic leucine-rich nuclear phosphoprotein 32 family member A	ANP32A
32.8344	32.8934	32.8923	32.7831	33.1034	32.9243	32.9118	32.9623	32.0972	32.5053	32.2092	32.3695	0	32331	NaN	NaN	NaN	NaN	NaN	NaN	NaN	NaN	P39748;P39748-2	P39748;P39748-2	Flap endonuclease 1	FEN1
29.6232	29.4871	29.7172	29.8324	29.0334	29.1135	28.9981	28.8694	29.9161	29.9319	29.8022	30.3158	0	33309	7367	NaN	NaN	NaN	NaN	NaN	NaN	NaN	P39880-3;P39880-2;P39880;P39880-5;P39880-4;P39880-6	P39880-3;P39880-2;P39880;P39880-5;P39880-4;P39880-6	Homeobox protein cut-like 1	CUX1
31.8176	31.561	31.994	31.6523	32.3698	32.4401	32.4861	32.4086	32.0083	32.0096	32.0175	31.979	0	32331	NaN	NaN	723	NaN	NaN	468	NaN	361	P40121;P40121-2	P40121;P40121-2	Macrophage-capping protein	CAPG
27.515	28.0081	27.3499	27.8019	28.1756	27.0657	28.1488	26.9038	27.1166	27.4188	27.4999	NaN	0	31407	NaN	NaN	NaN	4094	NaN	NaN	NaN	NaN	P40123;P40123-2;P40123-3	P40123;P40123-2	Adenylyl cyclase-associated protein 2	CAP2
NaN	NaN	NaN	NaN	NaN	NaN	NaN	NaN	NaN	NaN	NaN	NaN	34459	66851	7374	NaN	NaN	4095	NaN	NaN	NaN	NaN	P40200-2;P40200	P40200-2;P40200	T-cell surface protein tactile	CD96
31.2755	31.135	31.2119	31.2649	31.517	31.3849	31.4396	31.4296	31.4444	31.3335	31.3768	31.2492	0	32331	7375	NaN	NaN	NaN	NaN	NaN	NaN	NaN	P40222	P40222	Alpha-taxilin	TXLNA
35.1085	35.1572	35.1369	35.0665	35.4094	35.4988	35.4051	35.3966	34.9958	34.8746	34.8838	34.9564	0	32331	NaN	285	NaN	NaN	974	NaN	NaN	NaN	P40227;P40227-2	P40227;P40227-2	T-complex protein 1 subunit zeta	CCT6A
31.3304	31.3388	31.3151	31.3523	31.8505	31.9232	31.8274	31.8405	31.3085	31.296	31.2757	31.1857	0	32331	NaN	NaN	NaN	NaN	NaN	NaN	NaN	NaN	P40261	P40261	Nicotinamide N-methyltransferase	NNMT
NaN	NaN	NaN	NaN	NaN	NaN	NaN	NaN	NaN	NaN	NaN	NaN	27892	20752	NaN	NaN	NaN	NaN	NaN	NaN	NaN	NaN	P40305	P40305	Interferon alpha-inducible protein 27, mitochondrial	IFI27
26.4735	29.7574	26.3958	26.7455	27.8614	27.141	26.2188	26.371	NaN	27.4755	NaN	26.0119	0	32331	NaN	NaN	NaN	4113	NaN	NaN	NaN	NaN	P40306	P40306	Proteasome subunit beta type-10	PSMB10
NaN	NaN	NaN	NaN	NaN	NaN	NaN	NaN	NaN	NaN	NaN	NaN	63171	36656	7391	NaN	NaN	NaN	NaN	NaN	NaN	NaN	P40425;P40424-2;P40424-3;P40424;P40426-2;P40426-5;P40426	P40425	Pre-B-cell leukemia transcription factor 2	PBX2
34.268	34.3226	34.3648	34.5789	33.9224	33.9047	33.9037	33.9179	33.403	33.3517	33.4576	33.2702	0	25928	7392	NaN	NaN	NaN	NaN	NaN	NaN	NaN	P40429;Q6NVV1	P40429	60S ribosomal protein L13a	RPL13A
30.2033	30.3888	30.1381	30.1868	29.8975	29.9361	29.8377	29.9647	29.3841	29.3674	29.4602	29.6185	0	17779	NaN	NaN	NaN	NaN	NaN	469	NaN	NaN	P40616-2;P40616	P40616-2;P40616	ADP-ribosylation factor-like protein 1	ARL1
29.7691	29.563	29.5941	29.4324	29.4882	29.3395	29.3159	29.4013	29.0379	28.9606	29.1923	28.9532	0	94815	NaN	NaN	NaN	NaN	NaN	NaN	NaN	NaN	P40692;P40692-3;P40692-2	P40692;P40692-3;P40692-2	DNA mismatch repair protein Mlh1	MLH1
31.0989	31.1194	31.1428	31.2792	31.2387	31.1739	31.2223	31.1655	31.0035	31.0409	30.9144	30.6935	0	32331	NaN	NaN	NaN	NaN	975	NaN	NaN	NaN	P40763;P40763-3	P40763;P40763-3	Signal transducer and activator of transcription 3	STAT3
NaN	NaN	NaN	NaN	NaN	NaN	NaN	NaN	NaN	NaN	NaN	NaN	211	25824	NaN	NaN	NaN	NaN	975	NaN	NaN	NaN	P40763-2	P40763-2	Signal transducer and activator of transcription 3	STAT3
29.3926	28.9505	29.0648	29.1892	29.5051	29.2883	29.4983	29.2462	29.1918	29.0518	29.1138	29.036	0	13319	NaN	NaN	NaN	NaN	NaN	NaN	NaN	NaN	P40818;P40818-2	P40818;P40818-2	Ubiquitin carboxyl-terminal hydrolase 8	USP8
30.1944	30.0235	29.6904	29.5999	30.4076	30.5583	30.4423	30.5334	29.801	29.87	29.6213	29.7208	0	32331	NaN	NaN	NaN	NaN	NaN	NaN	NaN	NaN	P40855	P40855	Peroxisomal biogenesis factor 19	PEX19
33.7516	33.6101	33.6231	33.4816	34.2874	34.1393	34.2642	34.1623	33.7812	33.6987	33.7364	33.6845	0	32331	NaN	286	NaN	NaN	NaN	NaN	NaN	362	P40925;P40925-3;P40925-2	P40925;P40925-3;P40925-2	Malate dehydrogenase, cytoplasmic	MDH1
35.7795	35.7855	35.7177	35.7467	35.9554	35.946	35.9328	35.9799	37.0967	37.1353	37.1292	37.1476	0	32331	NaN	NaN	730	NaN	978	NaN	NaN	NaN	P40926;P40926-2	P40926;P40926-2	Malate dehydrogenase, mitochondrial	MDH2
31.0353	31.1436	31.1447	31.2621	31.2388	31.2467	31.2435	31.1439	30.5815	30.7626	30.8928	30.51	0	2405	NaN	NaN	NaN	NaN	NaN	NaN	NaN	NaN	P40937;P40937-2	P40937;P40937-2	Replication factor C subunit 5	RFC5
31.0523	31.0121	30.9414	30.9838	31.0188	31.1804	30.9313	31.1022	30.8636	30.737	30.8262	30.7492	0	32331	NaN	NaN	NaN	NaN	NaN	NaN	NaN	NaN	P40938;P40938-2	P40938;P40938-2	Replication factor C subunit 3	RFC3
33.1595	33.208	33.1426	33.2022	33.0591	33.1504	32.9295	33.111	33.1834	33.1863	33.1775	33.1042	0	32331	NaN	NaN	NaN	NaN	NaN	472	NaN	NaN	P40939;P40939-2	P40939	Trifunctional enzyme subunit alpha, mitochondrial;Long-chain enoyl-CoA hydratase;Long chain 3-hydroxyacyl-CoA dehydrogenase	HADHA
33.7458	33.7522	33.6878	33.7193	33.7257	33.6625	33.7047	33.7185	33.4844	33.5428	33.5292	33.4053	0	32331	NaN	289	731	4156	979	NaN	NaN	NaN	P41091;Q2VIR3;Q2VIR3-2	P41091;Q2VIR3;Q2VIR3-2	Eukaryotic translation initiation factor 2 subunit 3;Putative eukaryotic translation initiation factor 2 subunit 3-like protein	EIF2S3;EIF2S3L
NaN	NaN	NaN	NaN	NaN	NaN	NaN	NaN	NaN	NaN	NaN	NaN	48418	42645	NaN	NaN	NaN	NaN	NaN	NaN	NaN	NaN	P41134-2;P41134	P41134-2;P41134	DNA-binding protein inhibitor ID-1	ID1
NaN	NaN	NaN	NaN	NaN	NaN	NaN	NaN	NaN	NaN	NaN	NaN	18889	11297	NaN	NaN	NaN	NaN	NaN	NaN	NaN	NaN	P41162;P41162-2	P41162	ETS translocation variant 3	ETV3
28.2326	28.3612	28.1639	28.0149	27.8986	28.302	27.6415	28.4839	28.304	28.3805	28.4137	27.7831	0	34678	NaN	NaN	NaN	NaN	NaN	NaN	NaN	NaN	P41208;Q12798	P41208	Centrin-2	CETN2
NaN	NaN	26.3797	26.5049	NaN	26.5932	NaN	NaN	NaN	NaN	NaN	NaN	0	47937	NaN	NaN	NaN	NaN	NaN	NaN	NaN	NaN	P41212	P41212	Transcription factor ETV6	ETV6
29.2002	29.6495	29.7538	30.032	29.0639	29.1846	29.3642	29.4135	29.1135	28.7954	28.7031	28.8787	0	19857	NaN	NaN	NaN	NaN	NaN	NaN	NaN	NaN	P41214;P41214-2	P41214;P41214-2	Eukaryotic translation initiation factor 2D	EIF2D
NaN	NaN	NaN	NaN	NaN	NaN	NaN	NaN	NaN	NaN	NaN	NaN	0	25601	NaN	NaN	NaN	NaN	NaN	NaN	NaN	NaN	P41218	P41218	Myeloid cell nuclear differentiation antigen	MNDA
30.3422	30.1898	30.2722	30.2192	30.2417	30.3362	30.3242	30.1288	29.9044	29.6265	29.7379	29.6746	0	12286	NaN	NaN	NaN	4166	NaN	NaN	NaN	NaN	P41223;P41223-2	P41223;P41223-2	Protein BUD31 homolog	BUD31
NaN	NaN	NaN	NaN	NaN	NaN	NaN	NaN	NaN	NaN	NaN	NaN	0	32331	NaN	NaN	NaN	NaN	NaN	NaN	NaN	NaN	P41226	P41226	Ubiquitin-like modifier-activating enzyme 7	UBA7
30.46	30.7026	30.5969	30.6828	31.1675	31.2629	31.3132	31.2312	30.4433	30.4608	30.3851	30.5973	0	26635	NaN	NaN	NaN	NaN	NaN	NaN	NaN	NaN	P41227;P41227-2	P41227;P41227-2	N-alpha-acetyltransferase 10	NAA10
26.4114	NaN	NaN	NaN	26.4194	NaN	NaN	NaN	NaN	NaN	NaN	NaN	35702	80541	NaN	NaN	NaN	NaN	NaN	NaN	NaN	NaN	P41229-2;P41229-5;P41229;P41229-3;P41229-4;Q9BY66-2;Q9BY66;Q9BY66-3	P41229-2;P41229-5;P41229;P41229-3;P41229-4;Q9BY66-2;Q9BY66;Q9BY66-3	Lysine-specific demethylase 5C;Lysine-specific demethylase 5D	KDM5C;KDM5D
29.2031	29.1851	29.0961	29.2632	29.4739	29.4249	29.4286	29.4211	29.4326	29.4719	29.1643	29.3404	0	49421	NaN	NaN	NaN	4171	NaN	NaN	NaN	NaN	P41236;Q6NXS1	P41236;Q6NXS1	Protein phosphatase inhibitor 2;Protein phosphatase inhibitor 2-like protein 3	PPP1R2;PPP1R2P3
30.9937	30.838	30.9142	30.8969	31.0747	31.2032	30.988	31.0963	30.9299	30.9319	30.786	30.767	0	32331	NaN	NaN	NaN	NaN	NaN	473	NaN	NaN	P41240	P41240	Tyrosine-protein kinase CSK	CSK
34.4444	34.358	34.2937	34.3111	34.5349	34.5665	34.6154	34.5657	34.3268	34.3303	34.2171	34.2831	0	32331	NaN	NaN	NaN	NaN	NaN	NaN	NaN	365	P41250	P41250	Glycine--tRNA ligase	GARS
34.1196	34.0664	34.0463	34.0032	34.3731	34.3291	34.3542	34.3007	33.4371	33.4923	33.4535	33.5667	0	32331	NaN	293	NaN	NaN	983	474	NaN	NaN	P41252	P41252	Isoleucine--tRNA ligase, cytoplasmic	IARS
31.7784	31.7598	31.819	31.5923	32.4946	32.3003	32.5933	32.4739	31.8983	31.8215	32.0349	31.7042	0	32331	NaN	NaN	NaN	NaN	NaN	NaN	NaN	NaN	P41567	P41567	Eukaryotic translation initiation factor 1	EIF1
29.6602	30.0048	30.0239	29.8858	29.8046	29.9227	29.9225	29.8709	28.943	28.9825	29.1867	29.0902	0	76625	NaN	NaN	NaN	NaN	NaN	NaN	NaN	NaN	P41743;Q05513-2;Q05513-3;Q05513	P41743	Protein kinase C iota type	PRKCI
29.4566	29.7729	29.8199	29.25	30.0932	30.3025	30.1789	29.8562	29.433	29.1662	29.5035	29.3235	0	90055	NaN	NaN	NaN	NaN	986	NaN	NaN	NaN	P42025	P42025	Beta-centractin	ACTR1B
NaN	NaN	NaN	NaN	NaN	NaN	NaN	NaN	NaN	NaN	NaN	NaN	0	23168	NaN	NaN	NaN	NaN	NaN	NaN	NaN	NaN	P42081-6;P42081-3;P42081;P42081-2;P42081-5	P42081-6;P42081-3;P42081	T-lymphocyte activation antigen CD86	CD86
28.9433	28.5187	29.0628	28.5799	30.0178	29.8586	29.9335	29.7645	30.1325	30.3375	30.3755	30.2509	0	32331	NaN	NaN	732	NaN	NaN	NaN	NaN	NaN	P42126;P42126-2	P42126;P42126-2	Enoyl-CoA delta isomerase 1, mitochondrial	ECI1
33.5002	33.3225	33.3775	33.3551	33.2742	33.1137	33.1936	33.2426	33.3653	33.3551	33.3925	33.3104	0	32331	NaN	294	733	NaN	NaN	NaN	NaN	NaN	P42166;P42167-3	P42166	Lamina-associated polypeptide 2, isoform alpha;Thymopoietin;Thymopentin	TMPO
31.1451	30.8626	30.9623	31.1562	30.3679	30.3042	30.4167	30.3436	30.9396	30.9698	30.9718	30.9956	0	16671	7557	NaN	734	NaN	NaN	NaN	NaN	NaN	P42167	P42167	Lamina-associated polypeptide 2, isoforms beta/gamma;Thymopoietin;Thymopentin	TMPO
NaN	NaN	NaN	NaN	NaN	NaN	NaN	NaN	NaN	NaN	NaN	NaN	3343	19557	7557	NaN	734	NaN	NaN	NaN	NaN	NaN	P42167-2	P42167-2	Lamina-associated polypeptide 2, isoforms beta/gamma;Thymopoietin;Thymopentin	TMPO
32.14	31.9463	32.1027	32.108	32.1476	32.1053	32.2203	32.2203	31.7492	31.7187	31.6873	31.8186	0	32331	NaN	NaN	NaN	NaN	NaN	NaN	203	NaN	P42224;P42224-2	P42224;P42224-2	Signal transducer and activator of transcription 1-alpha/beta	STAT1
29.787	29.6205	29.738	29.6435	29.1999	29.207	29.1594	28.6026	29.2631	28.8126	28.8094	28.9472	0	32331	NaN	NaN	NaN	NaN	NaN	NaN	NaN	NaN	P42226;P42226-3;P42226-2	P42226;P42226-3;P42226-2	Signal transducer and activator of transcription 6	STAT6
28.1082	27.9798	28.6244	27.839	28.6795	28.4765	28.3407	28.5577	27.6927	27.8929	27.9937	27.1171	0	29575	NaN	NaN	NaN	4224	NaN	NaN	NaN	NaN	P42229;P42229-2	P42229;P42229-2	Signal transducer and activator of transcription 5A	STAT5A
32.746	32.6633	32.7139	32.7398	32.7682	32.8988	32.9071	32.9307	32.5029	32.4327	32.3821	32.4452	0	32331	NaN	NaN	737	NaN	NaN	NaN	NaN	NaN	P42285	P42285	Superkiller viralicidic activity 2-like 2	SKIV2L2
29.2921	29.3562	29.4408	29.1564	30.3846	30.2136	29.9951	30.0209	29.9596	30.2971	30.0307	30.1065	0	99495	NaN	NaN	NaN	4238	NaN	NaN	NaN	NaN	P42330;P42330-2	P42330;P42330-2	Aldo-keto reductase family 1 member C3	AKR1C3
NaN	NaN	NaN	NaN	NaN	NaN	NaN	NaN	NaN	NaN	NaN	NaN	42961	17455	NaN	NaN	NaN	NaN	NaN	NaN	NaN	NaN	P42331;P42331-5	P42331;P42331-5	Rho GTPase-activating protein 25	ARHGAP25
NaN	NaN	NaN	NaN	NaN	NaN	NaN	NaN	NaN	NaN	NaN	NaN	0	32331	NaN	NaN	NaN	NaN	NaN	NaN	NaN	NaN	P42331-4	P42331-4	Rho GTPase-activating protein 25	ARHGAP25
NaN	NaN	NaN	NaN	NaN	NaN	NaN	NaN	NaN	NaN	NaN	NaN	49237	48033	NaN	NaN	NaN	NaN	NaN	NaN	NaN	NaN	P42336	P42336	Phosphatidylinositol 4,5-bisphosphate 3-kinase catalytic subunit alpha isoform	PIK3CA
NaN	NaN	NaN	NaN	NaN	NaN	NaN	NaN	NaN	NaN	NaN	NaN	21473	21291	NaN	NaN	NaN	NaN	NaN	NaN	NaN	NaN	P42338	P42338	Phosphatidylinositol 4,5-bisphosphate 3-kinase catalytic subunit beta isoform	PIK3CB
29.9705	29.8123	29.7907	29.867	30.017	29.7246	29.8178	29.6417	29.1394	28.9712	28.8234	28.8886	0	10633	NaN	NaN	NaN	NaN	NaN	NaN	NaN	NaN	P42345	P42345	Serine/threonine-protein kinase mTOR	MTOR
25.3378	25.0099	25.5402	25.0988	24.7589	24.4209	25.7203	24.6728	NaN	NaN	NaN	NaN	0	18191	NaN	NaN	NaN	4242	NaN	NaN	NaN	NaN	P42356;P42356-2;A4QPH2;A4QPH2-4;A4QPH2-2;Q8N8J0	P42356	Phosphatidylinositol 4-kinase alpha	PI4KA
30.7994	30.6399	30.7472	30.7715	30.5576	30.5191	30.5614	30.8321	30.6046	30.6621	30.8321	30.4682	0	32331	NaN	NaN	739	NaN	NaN	NaN	NaN	NaN	P42566;P42566-2	P42566;P42566-2	Epidermal growth factor receptor substrate 15	EPS15
29.5711	29.5286	29.7193	29.4025	29.6801	29.5461	29.4801	29.9693	29.3208	29.3634	29.317	29.376	0	17587	NaN	NaN	740	NaN	NaN	NaN	NaN	NaN	P42574	P42574	Caspase-3;Caspase-3 subunit p17;Caspase-3 subunit p12	CASP3
27.3811	26.8686	27.0221	27.2163	28.4221	29.1801	28.5243	28.3059	27.0153	27.3742	27.8301	NaN	0	49767	NaN	NaN	NaN	NaN	NaN	NaN	NaN	NaN	P42575;P42575-2;P42575-3	P42575;P42575-2	Caspase-2;Caspase-2 subunit p18;Caspase-2 subunit p13;Caspase-2 subunit p12	CASP2
33.0948	33.3645	33.1971	33.3802	32.8853	32.7965	32.9422	33.065	32.784	32.7755	32.9058	32.5844	0	11458	7653	NaN	741	4249	NaN	NaN	NaN	370	P42677	P42677	40S ribosomal protein S27	RPS27
NaN	NaN	NaN	NaN	NaN	NaN	NaN	NaN	NaN	NaN	NaN	NaN	0	20392	NaN	NaN	NaN	4173	NaN	479	NaN	NaN	P42679;P42679-2;P42679-3	P42679;P42679-2;P42679-3	Megakaryocyte-associated tyrosine-protein kinase	MATK
NaN	NaN	NaN	NaN	NaN	NaN	NaN	NaN	NaN	NaN	NaN	NaN	18986	11681	NaN	NaN	NaN	NaN	NaN	NaN	NaN	NaN	P42684-7;P42684-5;P42684-6;P42684;P42684-4;P42684-10;P42684-2;P42684-3;P42684-8	P42684-7;P42684-5;P42684-6;P42684;P42684-4;P42684-10;P42684-2;P42684-3	Abelson tyrosine-protein kinase 2	ABL2
NaN	NaN	NaN	NaN	NaN	NaN	NaN	NaN	NaN	NaN	NaN	NaN	19697	14281	NaN	NaN	NaN	NaN	NaN	NaN	NaN	NaN	P42694;P42694-2	P42694;P42694-2	Probable helicase with zinc finger domain	HELZ
29.0781	29.0192	28.8274	28.9055	28.7831	28.8169	28.5677	28.9119	28.6441	28.4807	28.2522	27.9392	0	45041	NaN	NaN	NaN	NaN	NaN	NaN	NaN	NaN	P42695	P42695	Condensin-2 complex subunit D3	NCAPD3
29.3021	29.3591	29.3969	29.5505	29.119	28.9062	28.9552	29.1233	28.882	28.4628	29.0292	29.0618	0	65649	NaN	NaN	NaN	NaN	NaN	NaN	NaN	NaN	P42696;P42696-2	P42696;P42696-2	RNA-binding protein 34	RBM34
34.6143	34.5701	34.5988	34.5709	34.4056	34.4177	34.4063	34.4053	34.6038	34.6065	34.5207	34.5935	0	32331	NaN	NaN	742	NaN	996	NaN	NaN	NaN	P42704	P42704	Leucine-rich PPR motif-containing protein, mitochondrial	LRPPRC
[truncated: 5,222 more rows]
