# Supplementary material for: Deciphering the Mechanisms of Improved Immunogenicity of Hypochlorous Acid-Treated Antigens in Anti-Cancer Dendritic Cell-Based Vaccines
Source: Vaccines (Basel). 2020 Jun 2;8(2):271. doi: 10.3390/vaccines8020271 (PMC7349990; doi:10.3390/vaccines8020271)
Supplement: Supplementary file 1 [file vaccines-08-00271-s001.zip › Supplemental table 4.xlsx]

## Sheet: Feuil1
LFQ intensity immature DC_unloaded_donor 1_replicate 1	LFQ intensity immature DC_unloaded_donor 1_replicate 2	LFQ intensity immature DC_unloaded_donor 1_replicate 3	LFQ intensity immature DC_unloaded_donor 2_replicate 1	LFQ intensity immature DC_unloaded_donor 2_replicate 2	LFQ intensity immature DC_unloaded_donor 2_replicate 3	LFQ intensity immature DC_FT-L loaded_donor 1_replicate 1	LFQ intensity immature DC_FT-L loaded_donor 1_replicate 2	LFQ intensity immature DC_FT-L loaded_donor 1_replicate 3	LFQ intensity immature DC_Ox-L loaded_donor 1_replicate 1	LFQ intensity immature DC_Ox-L loaded_donor 1_replicate 2	LFQ intensity immature DC_Ox-L loaded_donor 1_replicate 3	LFQ intensity mature DC_unloaded_donor 1_replicate 1	LFQ intensity mature DC_unloaded_donor 1_replicate 2	LFQ intensity mature DC_unloaded_donor 2_replicate 1	LFQ intensity mature DC_unloaded_donor 2_replicate 2	LFQ intensity mature DC_unloaded_donor 2_replicate 3	LFQ intensity mature DC_FT-L loaded_donor 1_replicate 1	LFQ intensity mature DC_FT-L loaded_donor 1_replicate 2	LFQ intensity mature DC_FT-L loaded_donor 1_replicate 3	LFQ intensity mature DC_FT-L loaded_donor 2_replicate 1	LFQ intensity mature DC_FT-L loaded_donor 2_replicate 2	LFQ intensity mature DC_FT-L loaded_donor 2_replicate 3	LFQ intensity mature DC_Ox-L loaded_donor 1_replicate 1	LFQ intensity mature DC_Ox-L loaded_donor 1_replicate 2	LFQ intensity mature DC_Ox-L loaded_donor 1_replicate 3	LFQ intensity mature DC_Ox-L loaded_donor 2_replicate 1	LFQ intensity mature DC_Ox-L loaded_donor 2_replicate 2	LFQ intensity mature DC_Ox-L loaded_donor 2_replicate 3	N: Peptides	N: Razor + unique peptides	N: Unique peptides	N: Q-value	N: Score	N: Intensity	N: Carbamidomethyl (C) site IDs	N: Oxidation (C) site IDs	N: Oxidation (K) site IDs	N: Oxidation (M) site IDs	N: Oxidation (P) site IDs	N: Oxidation (W) site IDs	N: Oxidation (W) to Kynurenin site IDs	N: Oxidation (Y) site IDs	T: Protein IDs	T: Majority protein IDs	T: Protein names	T: Gene names
NaN	NaN	NaN	NaN	NaN	NaN	NaN	NaN	NaN	NaN	NaN	NaN	NaN	NaN	NaN	NaN	NaN	NaN	NaN	NaN	NaN	NaN	NaN	NaN	NaN	27.1142	NaN	NaN	NaN	4	1	1	19102	12097	561180000	NaN	NaN	NaN	NaN	NaN	NaN	NaN	NaN	A0A0B4J2A2;P0DN37;P0DN26;A0A075B759;F5H284	A0A0B4J2A2;P0DN37;P0DN26;A0A075B759;F5H284	Peptidyl-prolyl cis-trans isomerase;Peptidyl-prolyl cis-trans isomerase A-like 4D	PPIAL4C;PPIAL4E;PPIAL4D
NaN	NaN	NaN	NaN	NaN	NaN	NaN	NaN	NaN	NaN	NaN	NaN	NaN	NaN	NaN	NaN	NaN	NaN	NaN	NaN	NaN	NaN	NaN	NaN	NaN	NaN	NaN	NaN	NaN	1	1	1	62784	35015	452820000	NaN	NaN	NaN	2	NaN	NaN	NaN	NaN	A0A0B4J2F0	A0A0B4J2F0		PIGBOS1
NaN	NaN	NaN	NaN	NaN	NaN	NaN	NaN	NaN	NaN	NaN	NaN	NaN	NaN	NaN	NaN	NaN	NaN	NaN	NaN	NaN	NaN	NaN	NaN	NaN	NaN	NaN	NaN	25.4981	2	2	2	95594	1303	694850000	3	NaN	NaN	NaN	NaN	NaN	NaN	NaN	A0A0U1RRE5	A0A0U1RRE5
31.0453	31.0208	30.9349	30.7505	30.7488	30.9104	30.8993	30.7875	30.7977	30.7698	30.7541	30.9105	31.1059	30.9128	30.7719	30.8681	30.778	30.9293	31.0178	30.8847	30.7034	30.798	30.738	30.9371	31.0452	30.9786	30.7741	30.7558	30.8382	21	21	19	0	11219	23246000000	NaN	NaN	4	NaN	9	NaN	NaN	NaN	A0AV96-2;A0AV96	A0AV96-2;A0AV96	RNA-binding protein 47	RBM47
NaN	NaN	NaN	NaN	NaN	NaN	NaN	NaN	NaN	NaN	NaN	NaN	NaN	NaN	NaN	NaN	NaN	NaN	NaN	NaN	NaN	NaN	NaN	NaN	NaN	NaN	NaN	NaN	NaN	2	2	2	95462	12921	344930000	NaN	NaN	NaN	NaN	NaN	NaN	NaN	NaN	A0AVF1-2;A0AVF1-3;A0AVF1	A0AVF1-2;A0AVF1-3;A0AVF1	Intraflagellar transport protein 56	TTC26
32.9035	32.8698	32.8875	32.338	32.4499	32.399	32.7745	32.7825	32.7847	32.7276	32.8177	32.7301	32.8501	32.8572	32.5963	32.6032	32.6264	32.7979	32.8316	32.7866	32.5085	32.4151	32.547	32.631	32.7688	32.7664	32.5784	32.6409	32.5934	62	62	62	0	32331	129650000000	NaN	0	5	NaN	11	NaN	NaN	NaN	A0AVT1;A0AVT1-2;A0AVT1-3;A0AVT1-4	A0AVT1;A0AVT1-2	Ubiquitin-like modifier-activating enzyme 6	UBA6
28.5348	28.0323	28.2633	30.2822	30.3328	30.671	29.0737	29.2165	28.7937	29.2119	28.9003	29.6643	29.4465	29.1985	30.6445	30.5098	30.6567	29.84	29.9592	30.6822	30.5252	30.4554	30.6863	30.3886	30.3706	29.7585	30.4585	30.4206	30.3427	34	34	34	0	15055	34398000000	NaN	NaN	6	NaN	NaN	NaN	NaN	NaN	A0FGR8-2;A0FGR8;A0FGR8-6;A0FGR8-4;A0FGR8-5	A0FGR8-2;A0FGR8;A0FGR8-6;A0FGR8-4	Extended synaptotagmin-2	ESYT2
NaN	NaN	NaN	NaN	NaN	NaN	NaN	NaN	NaN	NaN	NaN	NaN	NaN	NaN	NaN	NaN	NaN	NaN	NaN	NaN	NaN	NaN	NaN	NaN	NaN	NaN	NaN	NaN	NaN	5	5	5	20636	17625	1204300000	33	NaN	NaN	12	12	NaN	NaN	NaN	A0JLT2-2;A0JLT2	A0JLT2-2;A0JLT2	Mediator of RNA polymerase II transcription subunit 19	MED19
29.4365	29.1049	28.9832	28.0339	28.2628	28.2698	29.3734	29.2767	29.2502	28.8956	28.8204	28.7398	28.8133	28.3779	28.118	28.0299	28.0847	28.4846	28.851	28.7871	28.0605	27.9025	27.9626	28.9414	28.7534	29.0339	28.1487	28.4351	28.2716	19	19	19	19186	12353	3800100000	NaN	NaN	NaN	NaN	NaN	NaN	NaN	NaN	A0JNW5;A0JNW5-2	A0JNW5	UHRF1-binding protein 1-like	UHRF1BP1L
33.2545	33.0103	33.0898	32.4206	32.3795	32.3331	33.1513	32.9188	33.1292	32.8754	32.6609	32.9282	32.8684	32.8345	32.1199	32.2579	32.2497	32.5291	32.5297	32.6076	31.9261	32.3005	32.1659	32.6322	32.7651	32.8243	32.0827	32.2874	32.3306	53	53	53	0	28524	53169000000	NaN	NaN	NaN	NaN	NaN	NaN	NaN	NaN	A0MZ66;A0MZ66-3;A0MZ66-6;A0MZ66-5;A0MZ66-4;A0MZ66-8;A0MZ66-2;A0MZ66-7	A0MZ66;A0MZ66-3;A0MZ66-6;A0MZ66-5;A0MZ66-4;A0MZ66-8;A0MZ66-2	Shootin-1	KIAA1598
NaN	NaN	NaN	NaN	NaN	NaN	NaN	NaN	NaN	NaN	NaN	NaN	NaN	NaN	NaN	NaN	NaN	NaN	NaN	NaN	NaN	NaN	NaN	NaN	NaN	NaN	NaN	NaN	NaN	3	3	3	21049	25284	562210000	NaN	NaN	NaN	NaN	NaN	NaN	NaN	NaN	A0PJW6	A0PJW6	Transmembrane protein 223	TMEM223
31.5017	31.3053	31.3553	31.6194	31.6314	31.6307	31.2848	31.2648	31.2499	31.188	31.1498	31.3603	31.4839	31.217	31.6877	31.6314	31.6379	31.1781	31.4016	31.2218	31.6241	31.6325	31.6627	31.191	31.3679	31.0901	31.7386	31.7152	31.7585	36	36	35	0	95925	25828000000	NaN	NaN	NaN	NaN	NaN	NaN	NaN	NaN	A1A4S6;A6NI28	A1A4S6	Rho GTPase-activating protein 10	ARHGAP10
28.5701	28.5519	28.9999	30.8383	30.8886	30.8617	28.7745	29.1625	28.9795	29.0345	29.5555	29.4629	28.7271	29.345	30.8214	30.7652	30.8393	29.7055	29.4604	30.4667	31.038	31.0967	31.1169	30.2607	29.8871	29.5516	30.7054	30.5909	30.7282	27	27	27	0	19085	34504000000	NaN	NaN	7	NaN	NaN	NaN	NaN	NaN	A1L0T0	A1L0T0	Acetolactate synthase-like protein	ILVBL
NaN	NaN	NaN	NaN	NaN	NaN	NaN	NaN	NaN	NaN	NaN	NaN	NaN	NaN	NaN	NaN	NaN	NaN	NaN	NaN	NaN	NaN	NaN	NaN	NaN	NaN	NaN	NaN	NaN	5	5	5	34305	64467	1032500000	NaN	NaN	NaN	NaN	NaN	NaN	NaN	NaN	A1L170;A1L170-2	A1L170;A1L170-2	Uncharacterized protein C1orf226	C1orf226
NaN	NaN	NaN	NaN	NaN	NaN	NaN	NaN	NaN	NaN	NaN	NaN	NaN	NaN	NaN	NaN	NaN	NaN	NaN	NaN	NaN	NaN	NaN	NaN	NaN	NaN	NaN	NaN	NaN	3	3	3	50454	57357	265100000	NaN	NaN	NaN	NaN	NaN	NaN	NaN	NaN	A1L188	A1L188	Uncharacterized protein C17orf89	C17orf89
NaN	NaN	NaN	NaN	NaN	NaN	NaN	NaN	NaN	NaN	NaN	NaN	NaN	NaN	NaN	NaN	NaN	NaN	NaN	NaN	NaN	NaN	NaN	NaN	NaN	NaN	NaN	NaN	NaN	19	16	16	20648	17665	4460100000	56	NaN	NaN	NaN	NaN	NaN	NaN	NaN	A1X283	A1X283	SH3 and PX domain-containing protein 2B	SH3PXD2B
27.8735	28.3788	28.3419	28.8057	28.844	28.8248	28.4785	28.3321	28.6564	28.3081	28.5731	27.8624	28.0819	28.2811	28.5023	28.9764	28.9402	28.1888	28.1506	28.5503	28.5552	28.7572	28.7222	28.4203	28.3198	28.2744	28.4488	28.5096	28.39	31	31	31	0	29873	6093000000	NaN	NaN	NaN	NaN	NaN	NaN	NaN	NaN	A2RRP1;A2RRP1-2	A2RRP1;A2RRP1-2	Neuroblastoma-amplified sequence	NBAS
NaN	NaN	NaN	NaN	NaN	NaN	NaN	NaN	NaN	NaN	NaN	NaN	NaN	NaN	NaN	NaN	NaN	NaN	NaN	NaN	NaN	NaN	NaN	NaN	NaN	NaN	NaN	NaN	NaN	4	4	4	78234	1408	2515500000	NaN	NaN	NaN	NaN	NaN	NaN	6	NaN	A2RU67	A2RU67	Uncharacterized protein KIAA1467	KIAA1467
NaN	NaN	NaN	NaN	NaN	NaN	NaN	NaN	NaN	NaN	NaN	NaN	NaN	NaN	NaN	NaN	NaN	NaN	NaN	NaN	NaN	NaN	NaN	NaN	NaN	NaN	NaN	NaN	NaN	6	6	6	50025	53949	8483100000	NaN	NaN	NaN	NaN	NaN	NaN	NaN	NaN	A3KMH1-3;A3KMH1;A3KMH1-2	A3KMH1-3;A3KMH1;A3KMH1-2	von Willebrand factor A domain-containing protein 8	VWA8
NaN	NaN	NaN	NaN	NaN	NaN	NaN	NaN	NaN	NaN	NaN	NaN	NaN	NaN	NaN	NaN	NaN	NaN	NaN	NaN	NaN	NaN	NaN	NaN	NaN	NaN	NaN	NaN	NaN	24	24	17	0	23211	4983400000	NaN	NaN	NaN	NaN	NaN	NaN	NaN	NaN	A3KN83-3;A3KN83-2;A3KN83;A3KN83-4	A3KN83-3;A3KN83-2;A3KN83;A3KN83-4	Protein strawberry notch homolog 1	SBNO1
NaN	NaN	NaN	NaN	NaN	NaN	NaN	NaN	NaN	NaN	NaN	NaN	NaN	NaN	NaN	NaN	NaN	NaN	NaN	NaN	NaN	NaN	NaN	NaN	NaN	NaN	NaN	NaN	NaN	15	15	15	0	49532	4139600000	NaN	NaN	NaN	NaN	NaN	NaN	NaN	NaN	A4D1E9;A4D1E9-2;A4D1E9-3	A4D1E9;A4D1E9-2	GTP-binding protein 10	GTPBP10
29.7694	29.2543	29.6782	29.2027	29.0814	29.069	29.578	29.5972	29.7202	29.2197	29.4854	29.6746	29.1688	29.3307	29.0167	29.0077	28.7231	29.0456	29.3179	29.0737	28.6213	28.6917	28.299	29.1014	29.0932	29.1441	28.9229	28.8506	28.4062	13	13	13	0	23246	3739700000	NaN	NaN	NaN	NaN	NaN	NaN	NaN	NaN	A4D1P6;A4D1P6-2;A4D1P6-3	A4D1P6;A4D1P6-2;A4D1P6-3	WD repeat-containing protein 91	WDR91
NaN	27.6704	27.8657	27.2976	27.6811	27.4542	NaN	NaN	28.2446	28.0663	27.7399	27.7305	26.8646	27.6108	27.5248	NaN	27.1259	27.3679	28.0228	NaN	27.182	27.2346	27.1848	NaN	27.9796	27.7314	27.2331	27.5175	27.2919	5	5	5	19205	12493	2974300000	NaN	NaN	NaN	NaN	NaN	NaN	NaN	NaN	A5D8V6	A5D8V6	Vacuolar protein sorting-associated protein 37C	VPS37C
NaN	NaN	NaN	NaN	25.6703	NaN	NaN	NaN	NaN	NaN	NaN	NaN	NaN	NaN	25.6925	25.6755	NaN	NaN	NaN	NaN	25.9393	26.1713	26.4852	NaN	NaN	NaN	NaN	NaN	25.5634	2	2	2	59482	15689	361860000	NaN	NaN	NaN	NaN	NaN	NaN	NaN	NaN	A5PLL7;A5PLL7-2	A5PLL7;A5PLL7-2	Transmembrane protein 189	TMEM189
28.6106	29.075	28.9031	28.7685	28.8319	28.8187	28.8446	29.0235	28.8779	28.958	29.1086	29.0263	28.776	29.1261	28.8557	28.7803	28.6721	29.2166	28.9468	28.9785	28.5759	28.3431	28.6004	28.7416	29.0863	29.126	28.6304	28.7074	29.0927	15	15	15	0	42432	7862300000	NaN	NaN	NaN	NaN	NaN	NaN	NaN	NaN	A5PLN9-2;A5PLN9-4;A5PLN9;A5PLN9-5;A5PLN9-7	A5PLN9-2;A5PLN9-4;A5PLN9;A5PLN9-5;A5PLN9-7	Trafficking protein particle complex subunit 13	TRAPPC13
31.1109	31.2489	31.1969	30.9442	30.971	31.0254	31.1653	31.0856	31.1469	30.9915	31.0556	31.1363	31.0785	31.0492	30.8267	30.8077	30.9246	31.1428	31.0732	30.9706	30.5568	30.6398	30.687	30.8706	30.905	31.082	30.9404	30.8572	30.9031	86	86	86	0	32331	57664000000	NaN	NaN	NaN	NaN	NaN	NaN	NaN	NaN	A5YKK6;A5YKK6-2;A5YKK6-3;A5YKK6-4	A5YKK6;A5YKK6-2;A5YKK6-3;A5YKK6-4	CCR4-NOT transcription complex subunit 1	CNOT1
29.6769	29.5447	29.6106	29.483	29.3207	29.46	29.6875	29.8695	29.7133	29.6868	29.5462	29.8316	29.8314	29.6089	29.5635	29.4637	29.6748	29.691	29.8602	29.5277	29.4096	29.4285	29.5605	29.7478	29.7205	29.7205	29.6253	29.602	29.4676	34	33	17	0	84646	7942800000	NaN	NaN	NaN	NaN	NaN	NaN	NaN	NaN	A6NC98;A6NC98-4;A6NC98-2;A6NC98-3;A6NC98-6	A6NC98;A6NC98-4;A6NC98-2	Coiled-coil domain-containing protein 88B	CCDC88B
NaN	27.3456	27.5419	28.1928	28.2706	27.9601	27.8679	27.917	27.9234	27.5389	27.669	27.6579	28.5809	28.0072	28.3886	27.9606	28.0912	27.9342	27.7756	27.8335	28.4098	28.2626	28.5189	28.005	28.1136	27.9087	28.1909	28.4858	28.6639	5	5	4	35797	82599	8363700000	NaN	NaN	NaN	NaN	NaN	NaN	NaN	NaN	Q9GZQ8;A6NCE7	Q9GZQ8;A6NCE7	Microtubule-associated proteins 1A/1B light chain 3B;Microtubule-associated proteins 1A/1B light chain 3 beta 2	MAP1LC3B;MAP1LC3B2
NaN	NaN	NaN	NaN	NaN	NaN	NaN	NaN	NaN	NaN	NaN	NaN	NaN	NaN	NaN	NaN	NaN	NaN	NaN	NaN	NaN	NaN	NaN	NaN	NaN	NaN	NaN	NaN	NaN	22	4	4	0	33137	1461300000	NaN	8	NaN	31	NaN	NaN	NaN	NaN	A6NCN2	A6NCN2	Putative keratin-87 protein	KRT87P
31.0536	30.7522	30.9359	30.7964	30.6298	30.6597	30.7843	30.9209	30.7837	30.6671	30.7092	30.8345	30.7488	30.5129	30.4656	30.4743	30.3624	30.5596	30.7782	30.6209	30.3652	30.3927	30.2235	30.7758	30.8326	30.8517	30.4249	30.4271	30.4724	18	18	18	0	2104	27723000000	NaN	NaN	NaN	32	NaN	NaN	NaN	NaN	A6NDG6	A6NDG6	Phosphoglycolate phosphatase	PGP
28.5975	28.946	28.4405	29.0262	28.9388	28.6255	28.3083	28.2577	28.4495	28.3919	28.2242	28.3009	29.3354	28.8732	28.3729	28.7016	28.7308	28.1436	28.4747	28.8605	28.4794	28.4994	28.7157	28.2805	NaN	28.2527	28.6686	28.7753	29.1488	10	10	10	0	91321	8867500000	NaN	NaN	NaN	NaN	NaN	NaN	NaN	NaN	A6NDU8	A6NDU8	UPF0600 protein C5orf51	C5orf51
NaN	NaN	NaN	NaN	NaN	NaN	NaN	NaN	NaN	NaN	NaN	NaN	NaN	NaN	NaN	NaN	NaN	NaN	NaN	NaN	NaN	NaN	NaN	NaN	NaN	NaN	NaN	NaN	NaN	5	5	5	62064	3243	960190000	NaN	NaN	NaN	NaN	NaN	NaN	NaN	NaN	A6NED2	A6NED2	RCC1 domain-containing protein 1	RCCD1
NaN	NaN	NaN	NaN	NaN	NaN	NaN	NaN	NaN	NaN	NaN	NaN	NaN	NaN	NaN	NaN	NaN	NaN	NaN	NaN	NaN	NaN	NaN	NaN	NaN	NaN	NaN	NaN	NaN	4	3	1	99338	12688	5904600000	NaN	NaN	NaN	33	NaN	NaN	NaN	NaN	A6NEF3;A6NEY3;Q8TB68-2;Q8TB68;H3BSY2-3;I6L899-2;A6NCC3-1	A6NEF3;A6NEY3	Putative golgin subfamily A member 6-like protein 4;Putative golgin subfamily A member 6-like protein 3	GOLGA6L4;GOLGA6L3
NaN	NaN	NaN	NaN	NaN	NaN	NaN	NaN	NaN	NaN	NaN	NaN	NaN	NaN	NaN	NaN	NaN	NaN	NaN	NaN	NaN	NaN	NaN	NaN	NaN	NaN	NaN	NaN	NaN	3	3	3	3754	18601	468570000	NaN	NaN	NaN	NaN	NaN	NaN	NaN	NaN	A6NFI3	A6NFI3	Zinc finger protein 316	ZNF316
27.5842	27.2961	27.5834	NaN	NaN	NaN	27.3353	27.9499	27.4555	27.293	27.2996	27.4038	NaN	NaN	NaN	NaN	NaN	NaN	NaN	NaN	NaN	NaN	NaN	NaN	NaN	NaN	NaN	NaN	NaN	8	8	8	18519	10154	313300000	NaN	NaN	NaN	NaN	NaN	NaN	NaN	NaN	A6NGG8	A6NGG8	Uncharacterized protein C2orf71	C2orf71
NaN	NaN	NaN	NaN	NaN	NaN	NaN	NaN	NaN	NaN	NaN	NaN	NaN	NaN	NaN	NaN	NaN	NaN	NaN	NaN	NaN	NaN	NaN	NaN	NaN	NaN	NaN	NaN	27.153	8	1	1	0	41649	4044400000	NaN	NaN	NaN	NaN	NaN	NaN	NaN	NaN	A6NHL2-2;A6NHL2	A6NHL2-2;A6NHL2	Tubulin alpha chain-like 3	TUBAL3
27.7988	NaN	27.7397	27.4719	27.4387	27.1763	NaN	NaN	27.7812	27.8193	NaN	27.9758	27.6529	27.5381	27.7969	27.218	27.5393	27.5642	27.7526	27.5933	27.3868	27.595	27.3953	27.5683	27.7668	27.4246	27.4373	27.3678	27.7526	4	2	2	13722	28146	10915000000	NaN	NaN	NaN	NaN	NaN	NaN	NaN	NaN	A6NHQ2	A6NHQ2	rRNA/tRNA 2-O-methyltransferase fibrillarin-like protein 1	FBLL1
29.3586	28.9591	29.0717	29.2666	29.2548	29.3712	28.9999	28.8725	28.5554	29.0746	28.6661	29.1149	29.1677	29.1413	29.4006	29.4422	29.6745	29.1896	29.2804	29.7519	29.5717	29.4514	29.2545	29.3402	29.286	29.1416	29.2827	29.3235	29.3891	49	49	49	0	1065	14495000000	NaN	NaN	NaN	NaN	NaN	NaN	NaN	NaN	A6NHR9;A6NHR9-2;A6NHR9-3	A6NHR9;A6NHR9-2	Structural maintenance of chromosomes flexible hinge domain-containing protein 1	SMCHD1
NaN	NaN	NaN	NaN	NaN	NaN	NaN	NaN	NaN	NaN	NaN	NaN	NaN	NaN	NaN	NaN	NaN	NaN	NaN	NaN	NaN	NaN	NaN	NaN	NaN	NaN	NaN	NaN	NaN	7	7	6	19932	15124	1396900000	NaN	NaN	NaN	38	NaN	NaN	NaN	NaN	A6NIH7	A6NIH7	Protein unc-119 homolog B	UNC119B
NaN	NaN	NaN	NaN	NaN	NaN	NaN	NaN	NaN	NaN	NaN	NaN	NaN	NaN	NaN	NaN	NaN	NaN	NaN	NaN	NaN	NaN	NaN	NaN	NaN	NaN	NaN	NaN	NaN	2	2	2	91552	13258	1005700000	NaN	NaN	NaN	NaN	NaN	NaN	NaN	NaN	A6NJ78-3;A6NJ78-2;A6NJ78-4;A6NJ78;P0C7V9	A6NJ78-3;A6NJ78-2;A6NJ78-4;A6NJ78;P0C7V9	Probable methyltransferase-like protein 15;Putative methyltransferase-like protein 15P1	METTL15;METTL15P1
NaN	NaN	NaN	NaN	NaN	NaN	NaN	NaN	NaN	NaN	NaN	NaN	28.1055	28.1527	29.8341	29.9487	30.1236	29.1298	29.6698	29.5291	28.2792	28.6608	28.252	29.7767	29.337	28.9814	28.5764	28.3274	28.3923	16	16	16	0	96287	3811200000	NaN	NaN	NaN	39	NaN	NaN	NaN	NaN	A6NK06	A6NK06	Cis-aconitate decarboxylase	IRG1
NaN	NaN	NaN	NaN	NaN	NaN	NaN	NaN	NaN	NaN	NaN	NaN	NaN	NaN	NaN	NaN	NaN	NaN	NaN	NaN	NaN	NaN	NaN	NaN	NaN	NaN	NaN	NaN	NaN	3	3	3	48224	41359	475870000	135	NaN	NaN	NaN	NaN	NaN	NaN	NaN	A6NKF1;A6NKF1-2	A6NKF1;A6NKF1-2	SAC3 domain-containing protein 1	SAC3D1
26.5187	27.1121	26.439	NaN	NaN	NaN	26.8274	26.8684	27.1634	26.9131	27.2066	26.2734	26.8321	27.3469	NaN	NaN	NaN	27.3376	26.9977	27.0379	NaN	NaN	NaN	26.5273	26.9371	26.7792	NaN	NaN	NaN	55	4	2	62913	35761	1693000000	NaN	NaN	NaN	NaN	NaN	NaN	NaN	NaN	A6NKT7;Q7Z3J3;Q7Z3J3-2	A6NKT7;Q7Z3J3	RanBP2-like and GRIP domain-containing protein 3;RanBP2-like and GRIP domain-containing protein 4	RGPD3;RGPD4
NaN	NaN	NaN	NaN	NaN	NaN	NaN	NaN	NaN	NaN	NaN	NaN	NaN	NaN	NaN	NaN	NaN	NaN	NaN	NaN	NaN	NaN	NaN	NaN	NaN	NaN	NaN	NaN	NaN	11	11	3	0	43901	3570500000	151	NaN	NaN	NaN	NaN	NaN	NaN	NaN	A8CG34;A8CG34-2;Q6PJE2-5;Q6PJE2;A6NF01	A8CG34;A8CG34-2	Nuclear envelope pore membrane protein POM 121C	POM121C
NaN	NaN	NaN	NaN	NaN	NaN	NaN	NaN	NaN	NaN	NaN	NaN	NaN	NaN	NaN	NaN	NaN	NaN	NaN	NaN	NaN	NaN	NaN	NaN	NaN	NaN	NaN	NaN	NaN	5	5	5	5015	54986	1754200000	NaN	NaN	NaN	40	NaN	NaN	NaN	NaN	A8MT69;A8MT69-2;A8MT69-3	A8MT69;A8MT69-2	Centromere protein X	STRA13
31.0902	30.1982	30.488	31.0535	31.0144	31.1405	30.0844	30.3927	30.1586	30.987	29.9403	31.1941	30.408	30.6653	30.9985	31.0616	30.9796	31.1349	30.0566	31.1308	31.0464	30.9731	31.1071	30.8334	31.0186	31.1648	30.6049	30.9424	31.0318	6	6	6	0	22676	102960000000	NaN	NaN	NaN	41	NaN	NaN	NaN	NaN	A8MWD9;P62308	A8MWD9;P62308	Putative small nuclear ribonucleoprotein G-like protein 15;Small nuclear ribonucleoprotein G	SNRPGP15;SNRPG
NaN	NaN	NaN	27.4617	27.2313	27.1112	NaN	NaN	NaN	NaN	NaN	NaN	NaN	NaN	27.3994	27.6101	27.422	NaN	NaN	NaN	27.5261	27.7215	27.5303	NaN	NaN	NaN	27.6262	27.6949	27.4751	13	13	13	0	70104	7645800000	NaN	NaN	NaN	NaN	NaN	NaN	NaN	NaN	A8MXV4	A8MXV4	Nucleoside diphosphate-linked moiety X motif 19, mitochondrial	NUDT19
27.279	27.5333	27.4988	28.2144	27.7895	27.7653	28.3787	28.1794	27.7935	27.8409	27.8007	27.6712	27.3003	NaN	26.7563	26.8602	26.7768	27.555	27.6165	27.3729	27.1651	27.1888	26.8	NaN	27.5462	NaN	26.7588	26.8591	27.2236	9	9	9	0	30493	4189300000	NaN	NaN	NaN	NaN	NaN	NaN	NaN	NaN	A9UHW6;A9UHW6-2;A9UHW6-3	A9UHW6;A9UHW6-2;A9UHW6-3	MIF4G domain-containing protein	MIF4GD
NaN	NaN	NaN	NaN	NaN	NaN	NaN	NaN	NaN	NaN	NaN	NaN	NaN	NaN	NaN	NaN	NaN	NaN	NaN	NaN	NaN	NaN	NaN	NaN	NaN	NaN	NaN	28.6862	NaN	2	1	1	19099	12095	1157100000	NaN	NaN	NaN	NaN	NaN	NaN	NaN	NaN	A9Z1Z3-3;A9Z1Z3	A9Z1Z3-3;A9Z1Z3	Fer-1-like protein 4	FER1L4
31.1033	30.9799	31.0571	31.7214	31.7123	31.509	31.2008	31.2799	31.3467	31.0762	31.2769	31.373	32.0023	31.991	33.3444	33.3379	33.2025	32.0069	32.1674	32.1159	33.3284	33.3805	33.3395	32.042	32.2099	32.0832	33.1707	33.1197	33.1823	55	55	53	0	32331	58169000000	NaN	NaN	NaN	43	39	16	NaN	NaN	B0I1T2;B0I1T2-4;B0I1T2-3;B0I1T2-2	B0I1T2;B0I1T2-4	Unconventional myosin-Ig;Minor histocompatibility antigen HA-2	MYO1G
NaN	NaN	NaN	25.7712	NaN	NaN	NaN	NaN	NaN	NaN	NaN	NaN	NaN	NaN	25.5441	25.4297	NaN	NaN	NaN	NaN	25.7139	26.2603	25.3858	NaN	NaN	NaN	NaN	NaN	NaN	3	3	3	62657	34455	338110000	NaN	NaN	NaN	NaN	NaN	NaN	NaN	NaN	B7ZAQ6-2;B7ZAQ6-3;P0CG08;B7ZAQ6	B7ZAQ6-2;B7ZAQ6-3;P0CG08;B7ZAQ6	Golgi pH regulator A;Golgi pH regulator B	GPR89A;GPR89B
29.9304	29.1249	29.3464	29.0366	29.2246	29.2201	29.7031	29.657	29.8688	29.3985	28.8344	29.8964	29.4955	29.6619	NaN	28.6395	28.2764	28.9246	30.0219	29.8704	NaN	NaN	NaN	29.77	29.8235	NaN	28.1946	28.1576	NaN	3	3	1	0	1809	3985700000	170	NaN	NaN	NaN	NaN	NaN	NaN	NaN	P0CG04;B9A064	P0CG04;B9A064	Ig lambda-1 chain C regions;Immunoglobulin lambda-like polypeptide 5	IGLC1;IGLL5
29.9575	29.77	29.9302	29.3934	29.3332	29.6487	29.8895	29.5577	29.6911	29.7179	29.6867	29.7139	29.6229	29.5588	29.2357	29.1295	29.494	29.3749	29.4322	29.6042	29.222	29.6151	28.9891	29.3826	29.5017	29.5041	29.0335	29.4058	29.2686	14	14	6	0	11547	11668000000	NaN	NaN	NaN	NaN	NaN	NaN	NaN	NaN	C4AMC7;Q6VEQ5;A8K0Z3;A8MWX3	C4AMC7;Q6VEQ5;A8K0Z3;A8MWX3	Putative WAS protein family homolog 3;WAS protein family homolog 2;WAS protein family homolog 1;Putative WAS protein family homolog 4	WASH3P;WASH2P;WASH1;WASH4P
26.4096	27.8982	28.2728	29.8737	29.6079	29.4693	26.6512	28.2792	26.6751	27.5993	26.4526	26.828	29.1959	28.7264	30.0847	29.9158	30.2738	28.3073	28.7989	28.6961	30.3793	30.5227	30.5967	28.9661	28.863	29.0401	30.3984	30.7139	29.9505	26	26	26	0	59209	8168300000	NaN	NaN	NaN	NaN	NaN	NaN	NaN	NaN	O43374-2;O43374;C9J798	O43374-2;O43374;C9J798	Ras GTPase-activating protein 4;Putative Ras GTPase-activating protein 4B	RASA4;RASA4B
27.8517	27.8198	27.4345	NaN	27.2845	27.4912	27.3232	27.5183	27.069	26.9499	27.6605	NaN	27.742	27.674	27.564	27.1928	27.3458	27.6041	NaN	NaN	26.9919	27.3184	27.1183	NaN	26.3852	NaN	27.078	27.2731	27.305	9	9	9	0	365	9480100000	NaN	NaN	NaN	NaN	NaN	NaN	NaN	NaN	C9JLW8	C9JLW8	Protein FAM195B	FAM195B
NaN	NaN	NaN	NaN	NaN	NaN	NaN	NaN	NaN	NaN	NaN	NaN	NaN	NaN	NaN	NaN	NaN	NaN	NaN	NaN	NaN	NaN	NaN	NaN	NaN	NaN	NaN	NaN	NaN	1	1	1	63928	3986	130620000	NaN	NaN	NaN	NaN	NaN	NaN	NaN	NaN	E0CX11	E0CX11	Uncharacterized protein C7orf73	C7orf73
NaN	NaN	NaN	NaN	NaN	NaN	NaN	NaN	NaN	NaN	NaN	NaN	NaN	29.653	NaN	NaN	NaN	NaN	NaN	NaN	NaN	NaN	NaN	NaN	NaN	NaN	NaN	NaN	NaN	1	1	1	99393	12723	418200000	332	29	41	114	NaN	NaN	NaN	NaN	E7ERA6	E7ERA6	RING finger protein 223	RNF223
32.3293	32.3175	32.4163	32.1522	32.1392	32.324	32.5594	32.3368	32.3827	32.1679	32.4097	32.2797	32.3707	32.2274	32.2963	32.0506	32.4496	32.1759	32.1898	32.1329	32.2695	32.3323	32.4968	32.0094	32.3118	32.223	32.5706	32.6171	32.2919	12	12	12	0	32331	244380000000	NaN	NaN	NaN	NaN	NaN	NaN	NaN	NaN	Q13765;E9PAV3-2;E9PAV3;Q9BZK3	Q13765;E9PAV3-2;E9PAV3	Nascent polypeptide-associated complex subunit alpha;Nascent polypeptide-associated complex subunit alpha, muscle-specific form	NACA
27.7707	27.4155	27.952	NaN	NaN	NaN	28.3924	NaN	28.2569	27.8879	28.0106	27.8787	NaN	28.265	NaN	NaN	NaN	NaN	NaN	NaN	NaN	NaN	NaN	NaN	NaN	NaN	NaN	NaN	NaN	4	4	4	36043	85952	9815300000	NaN	NaN	NaN	NaN	NaN	NaN	NaN	NaN	E9PRG8	E9PRG8	Uncharacterized protein C11orf98	C11orf98
28.3001	28.0844	28.0382	28.7577	28.5733	28.5999	28.4352	28.4997	28.1646	28.1554	NaN	28.8534	28.6083	NaN	28.6029	28.8187	28.1964	28.5868	NaN	NaN	28.94	28.9248	29.0112	29.002	28.9596	NaN	NaN	28.6656	28.8047	7	7	7	18822	11102	6620700000	NaN	NaN	NaN	NaN	NaN	NaN	NaN	NaN	L0R6Q1	L0R6Q1		SLC35A4
NaN	NaN	NaN	NaN	NaN	NaN	NaN	NaN	NaN	NaN	NaN	NaN	NaN	NaN	NaN	NaN	NaN	NaN	NaN	NaN	NaN	NaN	NaN	NaN	NaN	NaN	NaN	NaN	NaN	3	3	3	22496	24662	297490000	NaN	NaN	NaN	NaN	NaN	NaN	NaN	NaN	L0R8F8	L0R8F8		SMCR7L
27.1341	26.8734	27.6996	27.1789	26.9283	27.261	27.974	28.3431	27.9574	28.2241	28.1808	28.1755	27.1984	26.9596	26.7169	NaN	26.9861	28.0855	28.0192	28.0952	28.1329	27.7279	27.9361	28.2178	28.0867	28.3445	27.4627	27.7957	NaN	7	7	7	19117	12129	3533600000	NaN	NaN	NaN	NaN	NaN	NaN	NaN	NaN	O00115-2;O00115	O00115-2;O00115	Deoxyribonuclease-2-alpha	DNASE2
31.0807	30.2521	29.6575	31.6691	31.5016	31.6035	30.8519	30.7573	30.5709	31.237	31.1019	31.2883	30.9686	30.7445	31.6893	31.7502	31.6519	31.5624	31.0225	31.3935	31.8827	31.9628	31.9096	31.5708	31.353	31.6255	31.61	31.6407	31.6334	37	37	37	0	32331	59062000000	NaN	34	NaN	NaN	NaN	23	NaN	NaN	O00116	O00116	Alkyldihydroxyacetonephosphate synthase, peroxisomal	AGPS
30.8835	30.855	30.7923	30.2894	30.3373	30.4308	30.9433	30.7341	30.5143	30.8474	30.6413	30.7907	30.7038	30.5816	31.1266	31.1092	31.2103	30.648	30.9422	31.3468	31.2587	31.2526	31.2029	31.0345	30.9267	30.4017	31.1051	31.2703	31.1752	38	38	1	0	2128	36652000000	NaN	35	NaN	NaN	NaN	NaN	NaN	NaN	O00139;O00139-4;O00139-1;O00139-5	O00139;O00139-4;O00139-1;O00139-5	Kinesin-like protein KIF2A	KIF2A
NaN	NaN	NaN	NaN	NaN	NaN	NaN	NaN	NaN	NaN	NaN	NaN	NaN	NaN	NaN	NaN	NaN	NaN	NaN	NaN	NaN	NaN	NaN	NaN	NaN	NaN	NaN	NaN	27.5317	38	1	1	19964	15212	2132900000	NaN	35	NaN	NaN	NaN	NaN	NaN	NaN	O00139-2	O00139-2	Kinesin-like protein KIF2A	KIF2A
NaN	NaN	NaN	29.0641	28.9114	28.7057	27.8296	NaN	NaN	NaN	NaN	27.5803	27.6291	NaN	28.7445	28.5792	28.5306	27.1031	27.3944	27.1736	28.4744	28.2535	28.2231	27.3029	27.7267	27.7148	28.4606	28.2971	28.2611	7	7	7	50184	55179	4250000000	NaN	NaN	NaN	NaN	NaN	NaN	NaN	NaN	O00142-4;O00142;O00142-6;O00142-2;O00142-3;O00142-5	O00142-4;O00142;O00142-6;O00142-2;O00142-3;O00142-5	Thymidine kinase 2, mitochondrial	TK2
30.8432	31.0125	30.8235	30.7189	30.8406	30.9697	30.7326	30.9446	30.8993	30.9657	30.5751	30.6508	30.9176	30.9668	30.7894	30.6518	30.8078	30.9723	30.8517	30.7625	30.7049	30.5163	30.7603	31.0219	30.7595	30.5753	30.7416	30.6306	30.8694	36	18	18	0	27181	64898000000	NaN	NaN	NaN	NaN	NaN	NaN	NaN	18	O00148;O00148-2;O00148-3	O00148;O00148-2;O00148-3	ATP-dependent RNA helicase DDX39A	DDX39A
NaN	NaN	NaN	NaN	NaN	NaN	NaN	NaN	NaN	NaN	NaN	NaN	NaN	NaN	NaN	NaN	NaN	NaN	NaN	NaN	NaN	NaN	NaN	NaN	NaN	NaN	NaN	NaN	NaN	25	25	25	0	32331	96271000000	NaN	NaN	NaN	NaN	NaN	NaN	NaN	NaN	O00151	O00151	PDZ and LIM domain protein 1	PDLIM1
32.4968	32.3285	32.2127	32.2171	32.1273	32.069	32.3803	32.4512	32.4177	32.2359	32.4291	32.4335	32.1385	32.1457	31.593	31.6883	31.8047	32.0929	32.0556	32.0305	31.6666	31.7594	31.8417	31.9215	32.0979	32.033	31.7389	31.946	31.7959	27	27	3	0	32331	211110000000	NaN	NaN	NaN	NaN	NaN	NaN	NaN	NaN	O00154;O00154-6;O00154-7;O00154-5	O00154;O00154-6;O00154-7;O00154-5	Cytosolic acyl coenzyme A thioester hydrolase	ACOT7
NaN	NaN	NaN	NaN	NaN	NaN	NaN	NaN	NaN	NaN	NaN	NaN	NaN	NaN	NaN	NaN	NaN	NaN	NaN	NaN	NaN	NaN	NaN	NaN	NaN	NaN	NaN	NaN	26.8267	25	1	1	0	67241	8027600000	NaN	NaN	NaN	NaN	63	NaN	NaN	NaN	O00154-4;O00154-2;O00154-3	O00154-4;O00154-2;O00154-3	Cytosolic acyl coenzyme A thioester hydrolase	ACOT7
30.5859	30.8187	30.6872	31.6009	31.6266	31.5956	30.7525	30.8547	30.6373	30.3803	30.852	30.3589	31.0823	31.1947	31.8216	31.8021	31.7575	31.0645	31.1977	31.0051	31.8684	31.9505	31.8526	31.095	31.0456	31.2782	31.6806	31.7726	31.8433	80	79	2	0	32331	122820000000	NaN	38	NaN	NaN	NaN	NaN	NaN	NaN	O00159-3;O00159	O00159-3;O00159	Unconventional myosin-Ic	MYO1C
33.1807	33.1278	33.0191	33.6389	33.9073	33.7832	33.0631	33.3225	32.9662	33.0104	33.3244	32.9546	32.4852	32.602	33.8185	33.8018	33.7186	32.4997	32.7399	33.4908	33.8835	33.9205	33.9832	32.3685	33.2115	33.3701	33.7182	33.8399	33.885	64	64	57	0	32331	109010000000	NaN	NaN	NaN	NaN	NaN	NaN	NaN	NaN	O00160	O00160	Unconventional myosin-If	MYO1F
29.0068	28.5769	28.6125	29.9948	30.07	30.1402	28.9962	29.1233	28.7975	29.1441	28.7743	29.0968	29.9794	29.7315	30.5179	30.341	30.3368	29.7176	29.2946	29.427	30.7832	30.7489	30.8503	29.6973	29.6992	29.7628	30.2524	30.0873	30.1216	15	15	15	0	12788	20257000000	391	NaN	NaN	NaN	NaN	NaN	NaN	NaN	O00161;O00161-2	O00161;O00161-2	Synaptosomal-associated protein 23	SNAP23
NaN	26.2983	25.5188	27.2172	27.0535	26.9275	26.7001	26.4011	26.9977	26.2568	27.1856	NaN	27.1835	27.0827	26.6645	26.4975	26.23	27.0681	27.1131	26.8118	26.2267	26.7961	NaN	26.4007	26.658	26.5069	NaN	NaN	NaN	15	15	15	0	2656	7605500000	NaN	NaN	NaN	NaN	NaN	NaN	NaN	NaN	O00165;O00165-5;O00165-2;O00165-3;O00165-4;O00165-6	O00165;O00165-5;O00165-2;O00165-3	HCLS1-associated protein X-1	HAX1
31.9265	31.8026	32.0412	31.7768	31.848	31.8639	31.6781	31.631	31.7105	31.7499	31.7719	31.7359	31.8392	31.9479	31.749	31.6536	31.5762	31.7525	31.6848	31.5487	31.5407	31.53	31.5658	31.633	31.7255	31.7754	31.753	31.6621	31.7001	24	24	24	0	28267	93773000000	NaN	NaN	NaN	NaN	NaN	NaN	NaN	NaN	O00170	O00170	AH receptor-interacting protein	AIP
27.6274	27.3537	27.6231	27.6789	27.4915	27.5361	27.6956	28.11	27.7554	27.5179	27.5045	27.9186	28.3086	28.1079	28.5953	28.6626	28.4499	28.1166	28.2597	28.1373	28.4725	28.6005	28.7524	28.3476	28.0359	27.9739	28.6111	28.7516	28.7182	15	15	15	0	53681	7375100000	NaN	NaN	NaN	NaN	NaN	NaN	NaN	NaN	O00178	O00178	GTP-binding protein 1	GTPBP1
31.9056	31.7448	31.6315	32.2564	32.2731	32.0916	31.9155	31.6793	31.7225	31.8673	31.8797	31.5657	31.8406	31.7806	32.6258	32.6263	32.653	31.7323	31.5751	31.7276	32.9099	32.9774	32.9963	31.7848	31.705	31.8645	32.5446	32.453	32.5494	13	13	13	0	15209	43551000000	NaN	NaN	NaN	NaN	NaN	NaN	NaN	NaN	O00182-3;O00182-2;O00182-6;O00182;O00182-5;O00182-4;Q3B8N2-2;Q6DKI2;Q3B8N2	O00182-3;O00182-2;O00182-6;O00182	Galectin-9	LGALS9
30.1408	30.2127	29.9591	29.9604	30.1315	29.9801	30.3465	30.4832	30.2271	30.1629	30.1563	30.2759	30.1721	30.0392	30.2456	30.1224	30.106	30.0202	30.1575	30.0188	30.1086	30.1415	30.2909	30.1473	30.1734	30.2856	30.1226	30.0688	29.9757	26	26	26	0	86435	18108000000	NaN	NaN	NaN	NaN	NaN	NaN	NaN	NaN	O00186	O00186	Syntaxin-binding protein 3	STXBP3
30.2559	29.9993	30.3981	30.3454	30.6761	30.5634	30.0001	30.4855	30.3458	30.2027	30.3311	30.0898	30.1912	30.1319	30.3746	30.2174	30.5766	29.8411	30.1858	29.731	30.3615	30.0141	30.373	29.9407	30.2565	30.0539	30.4368	30.5014	30.2989	11	11	11	0	31662	29953000000	NaN	NaN	NaN	163	NaN	NaN	NaN	NaN	O00193	O00193	Small acidic protein	SMAP
32.5268	32.541	32.458	32.4403	32.5018	32.4662	32.6337	32.6308	32.6266	32.478	32.5916	32.6453	32.4708	32.5226	32.3475	32.3368	32.4412	32.3031	32.4878	32.477	32.274	32.3036	32.2639	32.4612	32.3584	32.3714	32.3727	32.5333	32.4337	58	58	50	0	32331	82178000000	NaN	NaN	NaN	NaN	NaN	NaN	NaN	NaN	O00203;O00203-3;Q13367;Q13367-4	O00203;O00203-3	AP-3 complex subunit beta-1	AP3B1
26.4747	NaN	25.765	26.3768	26.2097	26.4777	26.5448	26.949	26.5618	26.2435	26.4057	26.4134	26.7318	26.357	26.3112	26.3177	26.2797	26.4916	26.261	NaN	26.737	26.3737	26.6483	26.09	25.889	26.1683	25.6923	25.6613	26.1732	10	10	10	34922	72031	2337400000	NaN	NaN	NaN	NaN	NaN	NaN	NaN	NaN	O00214;O00214-2	O00214;O00214-2	Galectin-8	LGALS8
NaN	NaN	NaN	29.2287	29.3716	29.1437	28.0083	NaN	NaN	NaN	NaN	28.9058	NaN	NaN	29.3177	29.1968	29.1538	28.9439	NaN	28.7567	29.3481	29.4766	29.274	29.508	29.2402	29.4639	29.1475	29.193	29.0938	12	12	12	0	97419	21686000000	NaN	NaN	NaN	NaN	NaN	NaN	NaN	NaN	O00217	O00217	NADH dehydrogenase [ubiquinone] iron-sulfur protein 8, mitochondrial	NDUFS8
NaN	NaN	NaN	NaN	NaN	NaN	NaN	NaN	NaN	NaN	NaN	NaN	NaN	NaN	NaN	NaN	NaN	NaN	NaN	NaN	NaN	NaN	NaN	NaN	NaN	NaN	NaN	NaN	NaN	5	5	5	12255	29033	420350000	NaN	NaN	NaN	NaN	NaN	NaN	NaN	NaN	O00220	O00220	Tumor necrosis factor receptor superfamily member 10A	TNFRSF10A
29.656	29.6425	29.6685	29.0737	29.1686	29.1372	29.8674	29.7363	29.7444	29.6924	29.7827	29.6819	29.7927	29.9392	28.889	28.8684	28.9601	29.7373	30.1081	29.9348	29.0763	29.045	29.0314	29.6743	29.8017	29.825	29.2125	28.8882	28.9859	13	13	13	0	81299	6875400000	NaN	NaN	NaN	NaN	NaN	NaN	NaN	NaN	O00221	O00221	NF-kappa-B inhibitor epsilon	NFKBIE
33.165	33.1481	33.265	33.2087	33.2256	33.169	33.1765	33.1865	33.2464	33.1021	33.1585	33.0486	33.1416	33.106	33.22	33.1688	33.2504	33.0891	33.2155	32.962	33.1416	33.1585	33.1765	32.9313	33.0623	33.14	33.2825	33.1941	33.2734	41	41	41	0	32331	314330000000	NaN	39	NaN	NaN	NaN	NaN	NaN	NaN	O00231;O00231-2	O00231;O00231-2	26S proteasome non-ATPase regulatory subunit 11	PSMD11
32.6347	32.6177	32.6701	32.0428	31.942	32.1398	32.6306	32.6345	32.6606	32.5179	32.6544	32.6838	32.5975	32.6527	32.0986	32.014	32.0603	32.7916	32.805	32.6161	31.884	31.9945	31.9314	32.6266	32.5741	32.7414	31.9915	32.1997	32.2346	46	46	46	0	32331	159450000000	NaN	40	NaN	NaN	68	NaN	NaN	19	O00232;O00232-2	O00232;O00232-2	26S proteasome non-ATPase regulatory subunit 12	PSMD12
31.6318	31.4774	31.5003	31.1066	31.0232	31.2104	31.5472	31.53	31.5352	31.4481	31.4222	31.5803	31.5081	31.2946	30.9946	30.9908	30.9995	31.208	31.3101	31.3094	30.9769	31.0371	30.9295	31.4371	31.3592	31.5113	30.9969	30.962	30.9188	11	11	11	0	11379	49560000000	NaN	NaN	NaN	189	NaN	NaN	NaN	NaN	O00233;O00233-2;O00233-3	O00233;O00233-2	26S proteasome non-ATPase regulatory subunit 9	PSMD9
31.853	31.9207	32.1481	31.9182	31.993	31.9761	32.2262	31.9124	31.9941	31.7044	31.7489	31.9675	31.8196	31.7195	31.5355	31.6655	31.6471	31.4739	31.424	31.2656	31.5217	31.5432	31.3598	31.5792	31.4821	31.8321	31.6141	31.5499	31.6902	11	11	11	0	32331	90445000000	NaN	NaN	NaN	NaN	NaN	NaN	NaN	NaN	O00244	O00244	Copper transport protein ATOX1	ATOX1
NaN	NaN	NaN	NaN	NaN	NaN	NaN	NaN	NaN	NaN	NaN	NaN	NaN	NaN	NaN	NaN	NaN	NaN	NaN	NaN	NaN	NaN	NaN	NaN	NaN	NaN	NaN	NaN	NaN	10	10	10	0	79366	2307600000	438	NaN	NaN	NaN	NaN	NaN	NaN	NaN	O00255-2;O00255-3;O00255	O00255-2;O00255-3;O00255	Menin	MEN1
28.209	28.4432	28.0578	29.7071	29.562	29.7296	28.7778	28.6453	28.2734	28.5337	28.7089	28.7888	28.7248	28.4813	29.6799	29.9814	29.3417	28.6601	29.1402	29.8836	30.1576	30.1725	30.1654	29.7007	29.3782	29.4073	29.3805	29.4228	29.6017	15	15	14	0	1224	22099000000	439	NaN	NaN	NaN	NaN	NaN	NaN	NaN	O00264;O00264-2	O00264;O00264-2	Membrane-associated progesterone receptor component 1	PGRMC1
30.9352	30.8972	30.948	30.8649	30.7573	30.6207	31.0762	30.8422	31.1362	30.8469	30.8518	30.8624	30.9447	31.0271	30.6103	30.2845	30.5678	30.9519	31.08	30.8168	30.3107	30.3507	30.1498	30.8338	30.9329	30.8445	30.7441	30.7031	30.7048	52	52	52	0	32331	55892000000	NaN	NaN	NaN	NaN	NaN	NaN	NaN	NaN	O00267-2;O00267	O00267-2;O00267	Transcription elongation factor SPT5	SUPT5H
NaN	NaN	NaN	NaN	NaN	NaN	NaN	NaN	NaN	NaN	NaN	NaN	NaN	NaN	NaN	NaN	NaN	NaN	NaN	NaN	NaN	NaN	NaN	NaN	NaN	NaN	NaN	NaN	NaN	13	13	13	0	24174	1881400000	NaN	NaN	NaN	NaN	NaN	NaN	NaN	NaN	O00268	O00268	Transcription initiation factor TFIID subunit 4	TAF4
30.5683	30.5534	30.371	30.0926	30.0596	30.238	30.7746	30.6087	30.4795	30.3251	30.4484	30.4292	30.3573	30.1115	29.9355	30.0363	30.0659	30.268	30.1899	30.3914	29.7973	29.7307	29.9829	29.9368	29.8719	29.9939	29.9991	30.045	29.8994	26	26	26	0	32331	63003000000	NaN	NaN	NaN	NaN	NaN	NaN	NaN	NaN	O00273;O00273-2	O00273;O00273-2	DNA fragmentation factor subunit alpha	DFFA
NaN	NaN	NaN	NaN	NaN	NaN	NaN	NaN	NaN	NaN	NaN	NaN	NaN	NaN	NaN	NaN	NaN	NaN	NaN	NaN	NaN	NaN	NaN	NaN	NaN	NaN	NaN	NaN	NaN	1	1	1	32084	19882	12979000	NaN	NaN	NaN	NaN	NaN	NaN	NaN	NaN	O00287	O00287	Regulatory factor X-associated protein	RFXAP
30.2919	30.2115	30.417	30.5576	30.5879	30.4863	30.1575	30.0561	30.1193	30.1633	30.2065	30.0246	30.3475	30.1402	30.4464	30.6153	30.586	30.225	30.4035	29.9041	30.2491	30.5935	30.288	30.1031	30.363	30.076	30.8182	30.4969	30.7204	38	38	36	0	13224	22593000000	NaN	NaN	NaN	NaN	NaN	NaN	NaN	NaN	O00291-4;O00291;O00291-3	O00291-4;O00291;O00291-3	Huntingtin-interacting protein 1	HIP1
36.1163	36.2372	36.1314	35.7211	35.6901	35.6562	35.9874	36.1521	36.1427	36.1412	36.136	36.1501	36.2905	36.1986	35.7879	35.7518	35.7223	36.2492	36.0227	36.1088	35.6128	35.6359	35.7171	35.9315	35.9865	36.0891	35.744	35.6923	35.8182	25	25	25	0	32331	996100000000	NaN	41	46	199	NaN	24	NaN	21	O00299	O00299	Chloride intracellular channel protein 1	CLIC1
32.0221	32.062	32.1038	32.2905	32.3758	32.2292	32.1435	32.2805	32.0239	32.0769	32.5024	32.1923	32.2135	32.2057	32.1456	32.045	32.172	32.2231	32.0527	32.1501	32.1248	32.2466	32.1329	31.9058	32.0668	32.2349	32.2162	32.167	32.1942	19	19	19	0	32331	151400000000	NaN	NaN	47	NaN	NaN	NaN	NaN	NaN	O00303	O00303	Eukaryotic translation initiation factor 3 subunit F	EIF3F
27.1568	NaN	27.2867	NaN	NaN	NaN	NaN	NaN	NaN	27.1028	NaN	NaN	NaN	NaN	NaN	NaN	NaN	NaN	NaN	NaN	NaN	NaN	NaN	NaN	NaN	NaN	NaN	NaN	NaN	5	4	3	95449	12915	695120000	472	NaN	NaN	NaN	NaN	NaN	NaN	NaN	O00308-2;O00308;O00308-4	O00308-2;O00308	NEDD4-like E3 ubiquitin-protein ligase WWP2	WWP2
NaN	NaN	NaN	NaN	NaN	NaN	NaN	NaN	NaN	NaN	NaN	NaN	NaN	NaN	NaN	NaN	NaN	NaN	NaN	NaN	NaN	NaN	NaN	NaN	NaN	NaN	NaN	NaN	29.2498	3	1	1	48385	16395	4187100000	472	NaN	NaN	207	NaN	25	NaN	NaN	O00308-3	O00308-3	NEDD4-like E3 ubiquitin-protein ligase WWP2	WWP2
30.6317	30.6125	30.513	30.504	30.374	30.393	30.4663	30.5957	30.8173	30.5291	30.6746	30.5331	30.5016	30.4634	30.3008	30.2735	30.2491	30.2691	30.4484	30.4851	29.9738	30.2013	30.1225	30.2966	30.3044	30.3947	30.3982	30.5251	30.2784	33	33	32	0	73644	11714000000	NaN	43	48	208	NaN	NaN	NaN	22	O00329;O00329-2	O00329	Phosphatidylinositol 4,5-bisphosphate 3-kinase catalytic subunit delta isoform	PIK3CD
NaN	NaN	NaN	29.4098	29.3989	29.4548	NaN	NaN	NaN	26.7268	NaN	NaN	27.0717	NaN	29.3854	29.3697	29.3377	28.0511	28.2722	28.0989	29.4228	29.6005	29.2551	29.2219	28.9727	27.5468	29.4239	29.3679	29.297	20	20	20	0	99775	22695000000	482	NaN	NaN	NaN	NaN	NaN	NaN	NaN	O00330-3;O00330;O00330-2	O00330-3;O00330	Pyruvate dehydrogenase protein X component, mitochondrial	PDHX
NaN	NaN	NaN	NaN	NaN	NaN	NaN	NaN	NaN	NaN	NaN	NaN	NaN	NaN	NaN	NaN	NaN	26.0415	NaN	NaN	NaN	NaN	NaN	NaN	NaN	NaN	NaN	NaN	NaN	4	4	4	2797	21255	189390000	483	NaN	NaN	NaN	NaN	NaN	NaN	NaN	O00391-2;O00391	O00391-2;O00391	Sulfhydryl oxidase 1	QSOX1
28.4906	28.2295	28.4749	28.2121	28.2469	27.9231	28.2845	28.139	27.7904	28.2528	28.4517	28.0727	28.013	28.5813	28.3932	28.3501	28.4034	28.2072	28.509	27.9685	28.1258	28.3948	28.3061	28.1762	28.4155	28.3625	28.0702	27.8906	28.321	7	7	7	0	24699	5879800000	NaN	NaN	49	NaN	NaN	NaN	NaN	NaN	O00399	O00399	Dynactin subunit 6	DCTN6
NaN	NaN	NaN	26.2693	25.845	26.1781	NaN	NaN	NaN	NaN	NaN	NaN	NaN	NaN	26.4077	26.3715	26.5575	NaN	NaN	NaN	27.1636	27.1473	27.2089	NaN	NaN	NaN	25.7024	25.9999	25.9129	6	6	6	19088	12077	817840000	NaN	NaN	NaN	NaN	NaN	NaN	NaN	NaN	O00400	O00400	Acetyl-coenzyme A transporter 1	SLC33A1
NaN	NaN	NaN	27.1031	27.1617	27.1051	NaN	NaN	NaN	NaN	NaN	NaN	NaN	NaN	27.5943	27.5317	26.8647	NaN	NaN	NaN	27.4914	27.2126	27.5128	NaN	NaN	NaN	27.4956	27.1587	NaN	22	22	22	0	10118	12262000000	NaN	NaN	NaN	NaN	NaN	NaN	NaN	NaN	O00401	O00401	Neural Wiskott-Aldrich syndrome protein	WASL
32.5262	32.5845	32.7079	32.6356	32.5686	32.622	32.4192	32.426	32.6345	32.5874	32.5595	32.3942	32.3556	32.4998	32.501	32.4852	32.5283	32.335	32.3554	32.2998	32.4065	32.5285	32.486	32.2264	32.3913	32.422	32.5326	32.5886	32.5385	72	72	8	0	32331	456340000000	NaN	44	NaN	NaN	NaN	NaN	NaN	23	O00410;O00410-3	O00410;O00410-3	Importin-5	IPO5
NaN	NaN	NaN	NaN	NaN	NaN	NaN	NaN	NaN	NaN	NaN	NaN	NaN	NaN	NaN	NaN	NaN	NaN	NaN	NaN	NaN	NaN	NaN	NaN	NaN	NaN	NaN	NaN	NaN	19	19	19	0	46259	2979200000	NaN	NaN	NaN	236	NaN	NaN	NaN	NaN	O00411	O00411	DNA-directed RNA polymerase, mitochondrial	POLRMT
31.1918	30.992	31.4527	30.4193	30.5222	30.4952	31.1481	30.9194	30.8906	31.1833	30.9548	30.7135	31.0064	30.9163	30.78	30.6418	30.7222	31.0962	30.8363	30.5938	30.4586	30.5499	30.6466	30.8902	30.9528	31.0395	30.3472	30.3608	30.6539	17	17	17	0	32331	47928000000	527	NaN	NaN	NaN	NaN	NaN	NaN	NaN	O00422	O00422	Histone deacetylase complex subunit SAP18	SAP18
NaN	NaN	NaN	NaN	NaN	NaN	NaN	NaN	NaN	NaN	NaN	NaN	NaN	NaN	NaN	NaN	NaN	NaN	NaN	NaN	NaN	NaN	NaN	NaN	NaN	NaN	NaN	26.0425	NaN	2	1	1	34762	19108	323660000	NaN	NaN	NaN	NaN	NaN	NaN	NaN	NaN	O00423;O00423-3	O00423;O00423-3	Echinoderm microtubule-associated protein-like 1	EML1
NaN	NaN	NaN	26.5306	26.6796	27.4445	NaN	NaN	NaN	NaN	NaN	NaN	NaN	NaN	26.4239	27.1717	26.5806	NaN	NaN	NaN	26.338	26.146	27.1177	NaN	NaN	NaN	NaN	26.2195	26.1525	39	39	34	0	32331	117400000000	NaN	NaN	NaN	NaN	77	NaN	NaN	NaN	O00425;O00425-2	O00425	Insulin-like growth factor 2 mRNA-binding protein 3	IGF2BP3
32.849	32.8533	32.8614	32.6581	32.6371	32.6356	32.7335	32.8502	32.8992	32.8471	32.9294	32.7555	32.8782	32.9365	32.6458	32.6146	32.5473	32.8915	32.8444	32.7849	32.5786	32.5707	32.5334	32.6973	32.6225	32.6582	32.6209	32.6864	32.5796	66	66	1	0	32331	201500000000	NaN	NaN	54	NaN	78	NaN	NaN	NaN	O00429;O00429-6;O00429-3;O00429-5;O00429-7	O00429;O00429-6;O00429-3;O00429-5;O00429-7	Dynamin-1-like protein	DNM1L
NaN	NaN	NaN	NaN	NaN	NaN	NaN	NaN	NaN	NaN	NaN	NaN	NaN	NaN	NaN	NaN	NaN	NaN	NaN	NaN	NaN	NaN	NaN	NaN	NaN	NaN	NaN	NaN	NaN	66	1	0	0	19113	1417100000	NaN	NaN	54	NaN	78	NaN	NaN	NaN	O00429-2;O00429-8	O00429-2;O00429-8	Dynamin-1-like protein	DNM1L
NaN	NaN	NaN	NaN	NaN	NaN	NaN	NaN	NaN	NaN	NaN	NaN	NaN	NaN	NaN	NaN	NaN	NaN	NaN	NaN	NaN	NaN	NaN	NaN	NaN	NaN	NaN	NaN	NaN	65	1	1	26782	23147	260670000	NaN	NaN	54	NaN	78	NaN	NaN	NaN	O00429-4	O00429-4	Dynamin-1-like protein	DNM1L
30.972	30.7928	30.9893	30.4991	30.4962	30.5094	30.3861	30.7126	30.6719	30.5941	30.6141	30.7381	30.5147	30.9471	30.4368	30.5419	30.5142	30.5742	30.7246	30.5229	30.3073	30.4182	30.2346	30.5684	30.4904	30.6196	30.3137	30.4728	30.2034	18	18	18	0	1552	37095000000	NaN	NaN	NaN	NaN	NaN	NaN	NaN	NaN	O00442;O00442-2	O00442;O00442-2	RNA 3-terminal phosphate cyclase	RTCA
NaN	27.9473	27.8917	27.9999	27.9938	28.4509	NaN	28.3487	NaN	NaN	27.2332	NaN	28.5827	NaN	28.0523	27.8181	27.8214	28.7104	NaN	NaN	27.2313	28.4914	28.109	NaN	NaN	28.6788	27.0838	28.1184	28.0486	16	16	16	35392	76583	8502600000	546	NaN	NaN	NaN	NaN	NaN	NaN	NaN	O00443;O00443-2	O00443	Phosphatidylinositol 4-phosphate 3-kinase C2 domain-containing subunit alpha	PIK3C2A
NaN	NaN	NaN	NaN	NaN	NaN	NaN	NaN	NaN	NaN	NaN	NaN	NaN	NaN	NaN	NaN	NaN	NaN	NaN	NaN	NaN	NaN	NaN	NaN	NaN	NaN	NaN	NaN	NaN	10	7	7	62765	34962	1037400000	NaN	NaN	NaN	NaN	NaN	NaN	NaN	NaN	O00459	O00459	Phosphatidylinositol 3-kinase regulatory subunit beta	PIK3R2
NaN	NaN	NaN	27.9778	27.7246	26.8158	NaN	NaN	NaN	NaN	NaN	NaN	NaN	NaN	27.064	NaN	NaN	NaN	NaN	NaN	26.8234	27.8489	27.6886	NaN	NaN	NaN	NaN	NaN	27.5561	17	17	17	0	14117	7661000000	NaN	NaN	NaN	NaN	NaN	NaN	NaN	NaN	O00461	O00461	Golgi integral membrane protein 4	GOLIM4
27.8889	27.7982	27.7383	27.9104	27.8823	28.1439	28.3945	28.0898	28.2073	27.96	27.5973	27.9919	26.9497	27.4537	27.556	27.406	27.4947	27.3296	27.5682	27.121	27.3742	27.0689	27.2814	27.7913	27.5094	27.5823	27.6345	27.349	26.5876	10	9	9	18315	94674	1704000000	NaN	NaN	NaN	NaN	NaN	NaN	NaN	NaN	O00462	O00462	Beta-mannosidase	MANBA
NaN	NaN	NaN	26.7694	26.8511	NaN	NaN	NaN	NaN	NaN	NaN	NaN	NaN	NaN	26.3157	26.3016	NaN	NaN	NaN	NaN	26.4714	NaN	26.3328	NaN	NaN	NaN	26.4004	26.3575	NaN	3	3	3	16672	26705	505040000	NaN	NaN	NaN	NaN	NaN	NaN	NaN	NaN	O00463;O00463-2;O00463-3	O00463;O00463-2	TNF receptor-associated factor 5	TRAF5
NaN	NaN	NaN	NaN	NaN	NaN	NaN	NaN	NaN	NaN	NaN	NaN	NaN	NaN	NaN	NaN	NaN	NaN	NaN	NaN	NaN	NaN	NaN	NaN	NaN	NaN	NaN	NaN	NaN	45	45	45	0	21088	13230000000	NaN	NaN	NaN	NaN	NaN	NaN	NaN	NaN	O00468-6;O00468-7;O00468-3;O00468-5;O00468-4;O00468;O00468-2	O00468-6;O00468-7;O00468-3;O00468-5;O00468-4;O00468;O00468-2	Agrin;Agrin N-terminal 110 kDa subunit;Agrin C-terminal 110 kDa subunit;Agrin C-terminal 90 kDa fragment;Agrin C-terminal 22 kDa fragment	AGRN
NaN	NaN	NaN	NaN	NaN	NaN	NaN	NaN	NaN	NaN	NaN	NaN	NaN	NaN	NaN	NaN	NaN	NaN	NaN	NaN	NaN	NaN	NaN	NaN	NaN	NaN	NaN	NaN	NaN	34	34	34	0	11807	25800000000	NaN	NaN	NaN	252	NaN	NaN	NaN	NaN	O00469-2;O00469;O00469-3	O00469-2;O00469;O00469-3	Procollagen-lysine,2-oxoglutarate 5-dioxygenase 2	PLOD2
30.1651	30.0381	30.2866	29.8239	29.7189	29.7787	30.1546	30.098	30.3172	29.9864	29.9295	30.0137	29.9743	29.9424	29.6423	29.6618	29.6746	29.8703	30.1071	29.6861	29.3553	29.5657	29.5655	29.9505	29.8802	29.994	29.5873	29.6894	29.7221	33	32	32	0	72615	15432000000	NaN	NaN	NaN	NaN	NaN	NaN	NaN	NaN	O00471	O00471	Exocyst complex component 5	EXOC5
29.8711	29.3072	28.769	29.5129	29.0746	29.5402	30.3131	29.7074	29.8766	29.7211	28.9695	29.3987	29.9404	29.3494	29.8831	29.9204	29.9435	29.2785	29.6011	30.5357	29.8968	29.8848	29.9038	29.7817	30.3143	29.4265	30.1091	29.8164	30.1636	8	7	7	0	1535	11556000000	NaN	NaN	NaN	NaN	NaN	NaN	NaN	NaN	O00479	O00479	High mobility group nucleosome-binding domain-containing protein 4	HMGN4
27.7009	27.3798	NaN	30.521	29.9452	29.8732	28.3951	27.4289	27.4871	27.9273	27.2249	27.8986	NaN	NaN	28.9043	28.9201	29.4435	27.3909	27.071	27.2159	29.4266	29.19	29.2314	28.7061	NaN	NaN	28.7866	29.0656	28.719	5	5	5	20521	17217	18167000000	605	NaN	NaN	NaN	NaN	NaN	NaN	NaN	O00483	O00483	Cytochrome c oxidase subunit NDUFA4	NDUFA4
31.4739	31.2601	31.4379	31.1492	31.1714	31.2491	31.3043	31.245	31.1994	31.328	31.5869	31.2994	31.4588	31.5363	31.1858	31.2731	31.042	31.3194	30.9451	31.0358	31.2107	31.1277	31.3057	31.3763	31.1132	31.2296	30.9664	31.3036	31.0494	21	21	21	0	29962	96667000000	NaN	NaN	NaN	NaN	82	NaN	NaN	NaN	O00487	O00487	26S proteasome non-ATPase regulatory subunit 14	PSMD14
NaN	NaN	NaN	NaN	NaN	NaN	NaN	NaN	NaN	NaN	NaN	NaN	NaN	NaN	NaN	NaN	NaN	NaN	NaN	NaN	NaN	NaN	NaN	NaN	NaN	NaN	NaN	NaN	NaN	4	4	4	20978	18924	2922000000	NaN	NaN	NaN	NaN	NaN	NaN	NaN	NaN	O00488	O00488	Zinc finger protein 593	ZNF593
29.5801	29.8431	29.6683	29.5551	29.6967	29.7193	29.8484	29.5233	29.4088	29.4343	29.4874	29.471	29.4087	29.6764	29.5836	29.4349	29.5995	29.3054	29.635	29.3575	29.6015	29.2173	29.3281	29.3302	29.2782	29.3409	29.6753	29.4955	29.4857	17	15	15	0	11464	6727300000	NaN	NaN	NaN	NaN	NaN	NaN	NaN	NaN	O00499-9;O00499-7;O00499-4;O00499-6;O00499-3;O00499-2;O00499-5;O00499;O00499-10;O00499-8;O00499-11	O00499-9;O00499-7;O00499-4;O00499-6;O00499-3;O00499-2;O00499-5;O00499;O00499-10;O00499-8;O00499-11	Myc box-dependent-interacting protein 1	BIN1
30.2464	30.7531	30.3588	30.6876	30.6042	30.6675	30.3474	30.3062	30.6182	30.7784	30.9443	30.1294	30.4056	30.7843	30.621	30.7187	30.6633	30.8885	30.2188	30.8759	30.712	30.5306	30.6455	30.251	30.5268	30.1695	30.8987	30.8144	30.7033	26	16	16	0	32331	41464000000	NaN	NaN	NaN	262	NaN	NaN	NaN	NaN	O00505	O00505	Importin subunit alpha-4	KPNA3
NaN	NaN	NaN	NaN	NaN	NaN	NaN	NaN	NaN	NaN	NaN	NaN	NaN	NaN	NaN	NaN	NaN	NaN	NaN	NaN	NaN	NaN	NaN	NaN	NaN	NaN	NaN	NaN	NaN	9	1	1	36284	89497	24203000	616	45	NaN	263	NaN	NaN	NaN	NaN	O00506;O00506-3;O00506-2	O00506;O00506-3;O00506-2	Serine/threonine-protein kinase 25	STK25
33.131	33.1444	33.176	30.7409	30.7871	30.7817	33.0056	33.0191	33.0424	33.023	32.9055	33.0542	32.8372	32.799	30.3967	30.3477	30.4107	32.6567	32.6312	32.5786	30.0723	30.1518	30.1836	32.6306	32.7208	32.8276	30.32	29.9067	30.1697	34	34	34	0	32331	30438000000	NaN	NaN	NaN	NaN	NaN	NaN	NaN	NaN	O00534;O00534-3;O00534-2;O00534-4	O00534;O00534-3;O00534-2	von Willebrand factor A domain-containing protein 5A	VWA5A
28.5177	28.4807	28.2159	28.7551	28.4749	28.315	28.3656	28.0077	28.4439	28.3794	28.3496	28.3919	28.0162	28.448	28.4965	28.6636	28.9875	28.3991	28.5429	28.459	28.8714	28.9913	28.8618	29.0684	28.3498	28.0973	28.7814	28.6627	29.1888	37	37	37	0	16984	53158000000	NaN	NaN	NaN	NaN	NaN	NaN	NaN	NaN	O00541;O00541-2	O00541;O00541-2	Pescadillo homolog	PES1
32.6848	32.7497	32.5934	33.05	33.1773	33.0226	33.0042	32.9255	32.8534	32.9398	32.8215	32.7764	32.2125	32.1358	32.7124	32.7059	32.7346	32.2846	32.3783	32.1094	32.9488	32.9027	32.9024	32.2348	32.2143	32.2753	32.7841	32.8747	32.9603	15	15	2	0	32331	76395000000	NaN	NaN	NaN	NaN	NaN	NaN	NaN	NaN	O00560;O00560-3	O00560;O00560-3	Syntenin-1	SDCBP
NaN	NaN	NaN	27.9869	28.0949	27.9965	NaN	NaN	NaN	NaN	NaN	NaN	NaN	NaN	27.7664	27.8842	27.7706	NaN	NaN	NaN	27.9512	28.3253	28.4639	NaN	NaN	NaN	28.4067	28.2395	27.8327	15	2	2	0	37819	3203400000	NaN	NaN	NaN	NaN	NaN	NaN	NaN	NaN	O00560-2	O00560-2	Syntenin-1	SDCBP
28.5918	28.4593	28.4011	28.3533	28.4174	28.4202	28.0625	28.6491	28.5193	27.9283	28.4265	28.0758	28.485	28.4961	28.4995	28.3368	28.2829	28.084	28.5379	28.1526	28.567	28.3179	28.4072	28.3794	28.295	28.2089	28.5452	28.5691	28.1292	18	18	18	19822	14727	3745300000	NaN	NaN	NaN	NaN	NaN	NaN	NaN	NaN	O00562-2;O00562	O00562-2;O00562	Membrane-associated phosphatidylinositol transfer protein 1	PITPNM1
27.9829	28.4746	27.4316	28.0299	27.3401	28.2232	28.6319	28.4919	28.3317	28.6823	28.2422	28.9561	28.0298	27.9659	26.7353	26.9256	28.0454	28.2027	28.322	27.8052	26.4597	26.7329	26.7962	27.8928	28.0842	27.5625	26.9496	27.0764	28.3274	24	24	24	0	21561	45142000000	NaN	NaN	NaN	275	NaN	NaN	NaN	NaN	O00566	O00566	U3 small nucleolar ribonucleoprotein protein MPP10	MPHOSPH10
31.3803	31.0229	31.3119	31.371	31.2834	31.4578	31.187	31.2668	31.1586	31.0356	31.1577	31.1784	30.9007	30.8735	31.698	31.6766	31.7168	30.7646	31.2188	31.3379	31.7342	31.8084	31.7618	31.5512	31.0941	31.1544	31.7633	31.7818	31.7895	47	47	47	0	32331	176480000000	NaN	46	NaN	NaN	87	NaN	26	NaN	O00567	O00567	Nucleolar protein 56	NOP56
33.8854	34.022	34.1353	33.8202	33.8072	33.8285	33.9091	33.8666	33.8412	33.9974	33.8745	34.0477	34.0012	33.9045	33.8255	33.9132	33.8334	33.9732	34.0233	33.9874	33.8847	33.926	33.9444	33.9143	33.9406	34.0406	33.8688	33.8952	33.9069	63	62	24	0	32331	435810000000	NaN	47	NaN	NaN	88	NaN	NaN	NaN	O00571;O00571-2	O00571;O00571-2	ATP-dependent RNA helicase DDX3X	DDX3X
31.5151	31.1469	31.4088	29.1855	29.1692	29.2186	31.6439	31.5023	31.4947	31.6467	31.6619	31.6264	30.7131	30.5853	28.118	28.0024	27.8394	30.9583	30.6863	30.5772	28.1127	27.9522	27.544	30.7057	30.5576	30.5703	28.0096	27.8454	27.9892	10	10	10	0	32331	8955600000	NaN	NaN	NaN	290	NaN	NaN	NaN	NaN	O00584;O00584-2	O00584	Ribonuclease T2	RNASET2
NaN	NaN	NaN	NaN	NaN	NaN	NaN	NaN	NaN	NaN	NaN	NaN	NaN	NaN	NaN	NaN	NaN	NaN	NaN	NaN	NaN	NaN	NaN	NaN	NaN	NaN	NaN	NaN	NaN	6	6	6	0	74065	5323600000	NaN	NaN	NaN	NaN	NaN	NaN	NaN	NaN	O00592-2;O00592	O00592-2;O00592	Podocalyxin	PODXL
NaN	NaN	NaN	NaN	NaN	NaN	NaN	NaN	NaN	NaN	NaN	NaN	NaN	NaN	NaN	NaN	NaN	NaN	NaN	NaN	NaN	NaN	NaN	NaN	NaN	NaN	NaN	NaN	NaN	9	9	9	35486	77511	1309500000	NaN	NaN	NaN	NaN	NaN	NaN	NaN	NaN	O00622	O00622	Protein CYR61	CYR61
30.667	30.6065	30.8613	30.2164	30.2578	29.5946	30.5724	30.6749	30.5602	30.6633	30.5521	30.5049	30.856	30.6319	29.2468	30.1431	28.7709	30.6903	30.5326	30.5815	30.1533	30.577	30.4258	30.6186	30.4222	30.6819	30.2559	29.7014	30.2599	23	23	23	0	23006	64992000000	NaN	NaN	NaN	NaN	91	NaN	NaN	NaN	O00625	O00625	Pirin	PIR
31.4048	31.0065	31.6878	28.9283	28.9493	28.9781	31.4418	31.5082	30.9353	31.8199	31.1969	32.1558	31.3802	30.8869	30.1332	29.6262	29.8306	31.9327	30.5572	30.9466	31.7032	30.798	30.2607	31.7545	30.9478	31.543	30.4887	30.7387	29.7734	5	5	5	1938	13071	13926000000	NaN	NaN	NaN	NaN	NaN	NaN	NaN	NaN	O00626	O00626	C-C motif chemokine 22;MDC(3-69);MDC(5-69);MDC(7-69)	CCL22
32.7279	32.7463	32.5392	32.4534	32.6232	32.5808	32.6366	32.6242	32.7338	32.5572	32.7917	32.547	32.5548	32.7493	32.5872	32.5895	32.5538	32.6824	32.5778	32.7224	32.5716	32.4625	32.4608	32.2357	32.3471	32.4349	32.6505	32.6285	32.4203	29	29	19	0	32331	148010000000	NaN	NaN	NaN	296	NaN	NaN	NaN	NaN	O00629	O00629	Importin subunit alpha-3	KPNA4
28.7753	28.9796	29.0073	27.9707	27.9286	27.9126	29.135	29.2828	28.7464	29.0725	28.9842	28.8663	28.8813	28.8312	27.9409	27.9952	28.1771	28.9056	29.1254	28.7155	27.8185	28.0028	28.468	28.9046	28.9369	29.1646	28.1241	28.4196	28.2456	12	12	12	0	43266	2962500000	NaN	NaN	NaN	NaN	NaN	NaN	NaN	NaN	O00635	O00635	E3 ubiquitin-protein ligase TRIM38	TRIM38
NaN	NaN	NaN	NaN	NaN	NaN	NaN	NaN	NaN	NaN	NaN	NaN	NaN	NaN	NaN	NaN	NaN	NaN	NaN	NaN	NaN	NaN	NaN	NaN	NaN	NaN	NaN	NaN	NaN	7	6	4	42937	17407	670220000	NaN	NaN	NaN	NaN	NaN	NaN	NaN	NaN	O00712;O00712-4;O00712-5;O00712-2	O00712;O00712-4;O00712-5;O00712-2	Nuclear factor 1 B-type	NFIB
30.8128	31.0686	31.104	30.992	30.8944	30.8855	30.8926	30.804	30.7973	31.1032	30.973	30.6184	30.9669	30.8355	30.8068	30.9404	30.6236	30.6423	30.8105	30.433	30.5704	30.7206	30.9725	30.5138	30.493	30.7568	30.7175	31.0839	30.8318	16	16	16	0	19192	26047000000	NaN	NaN	NaN	NaN	NaN	NaN	NaN	NaN	O00743;O00743-2;O00743-3	O00743;O00743-2;O00743-3	Serine/threonine-protein phosphatase 6 catalytic subunit;Serine/threonine-protein phosphatase 6 catalytic subunit, N-terminally processed	PPP6C
34.5025	34.5321	34.5408	34.6191	34.6131	34.5613	34.3382	34.1948	34.389	34.3635	34.5393	34.3673	34.5358	34.4834	34.4303	34.4615	34.4652	34.3215	34.1737	34.1706	34.1326	34.2115	34.1918	34.0079	34.1539	34.4384	34.4044	34.4422	34.3559	51	51	51	0	32331	194740000000	NaN	NaN	NaN	NaN	NaN	NaN	NaN	27	O00754;O00754-2	O00754;O00754-2	Lysosomal alpha-mannosidase;Lysosomal alpha-mannosidase A peptide;Lysosomal alpha-mannosidase B peptide;Lysosomal alpha-mannosidase C peptide;Lysosomal alpha-mannosidase D peptide;Lysosomal alpha-mannosidase E peptide	MAN2B1
33.0498	32.4595	32.6751	NaN	NaN	NaN	33.5677	33.1014	33.2419	32.7623	32.7139	33.1292	32.8766	32.6175	NaN	NaN	NaN	32.7635	33.0684	32.6726	NaN	NaN	NaN	32.7877	32.5455	32.5821	NaN	NaN	NaN	6	3	3	0	25306	45831000000	NaN	NaN	NaN	305	NaN	NaN	NaN	NaN	O00757	O00757	Fructose-1,6-bisphosphatase isozyme 2	FBP2
NaN	NaN	NaN	NaN	NaN	NaN	NaN	NaN	NaN	NaN	NaN	NaN	NaN	NaN	NaN	NaN	NaN	NaN	NaN	NaN	NaN	NaN	NaN	NaN	NaN	NaN	NaN	NaN	NaN	12	12	12	0	60805	10150000000	NaN	NaN	NaN	NaN	NaN	NaN	NaN	NaN	O00762;O00762-3;O00762-2;O00762-4	O00762;O00762-3;O00762-2;O00762-4	Ubiquitin-conjugating enzyme E2 C	UBE2C
34.7587	35.0324	35.0302	34.4639	34.4541	34.4776	34.8478	34.9313	34.8326	35.1214	35.0934	34.8954	34.9605	35.0203	34.1905	34.2175	34.1034	34.8069	34.747	34.5639	34.1327	34.2016	34.1752	34.5417	34.6195	34.7268	34.2191	34.1398	34.2314	20	20	20	0	32331	246480000000	696	NaN	NaN	NaN	NaN	NaN	NaN	28	O00764;O00764-3;O00764-2	O00764;O00764-3;O00764-2	Pyridoxal kinase	PDXK
NaN	NaN	NaN	NaN	NaN	NaN	NaN	NaN	NaN	NaN	NaN	NaN	NaN	NaN	NaN	NaN	NaN	NaN	NaN	NaN	NaN	NaN	NaN	NaN	NaN	NaN	NaN	NaN	NaN	8	8	8	0	51463	4088400000	NaN	NaN	NaN	314	NaN	NaN	NaN	NaN	O00767	O00767	Acyl-CoA desaturase	SCD
29.2781	28.8935	29.2381	29.7206	29.8114	29.728	28.8895	28.5784	29.4342	30.2535	29.0634	28.4451	29.7453	29.2664	29.7403	29.7936	29.8714	28.9383	29.1163	29.1987	29.5612	29.3665	29.5922	29.0288	29.2714	29.3132	29.4651	29.7149	29.6559	59	59	56	0	15042	28536000000	NaN	NaN	NaN	NaN	NaN	NaN	NaN	NaN	O14497;O14497-2;O14497-3	O14497;O14497-2;O14497-3	AT-rich interactive domain-containing protein 1A	ARID1A
NaN	NaN	NaN	NaN	NaN	NaN	NaN	NaN	NaN	NaN	NaN	NaN	NaN	NaN	NaN	NaN	NaN	NaN	NaN	NaN	NaN	NaN	NaN	NaN	NaN	NaN	NaN	NaN	NaN	5	5	5	20206	16171	8890100000	708	NaN	NaN	NaN	94	NaN	NaN	NaN	O14519;O14519-2;O75956	O14519;O14519-2	Cyclin-dependent kinase 2-associated protein 1	CDK2AP1
NaN	NaN	NaN	26.2554	NaN	NaN	NaN	NaN	NaN	NaN	NaN	NaN	NaN	NaN	NaN	NaN	NaN	NaN	NaN	NaN	NaN	26.388	NaN	NaN	NaN	NaN	NaN	NaN	NaN	3	3	3	21078	25596	300160000	709	NaN	NaN	NaN	NaN	NaN	NaN	NaN	O14523;O14523-2	O14523;O14523-2	C2 domain-containing protein 2-like	C2CD2L
28.0881	28.3746	28.3052	28.1277	28.1992	27.8755	27.6529	27.937	28.693	28.1854	28.6885	27.8765	28.091	27.795	27.7871	27.1081	26.9096	27.7806	28.0553	28.0371	27.64	27.3084	27.0212	28.3273	27.7347	28.1369	27.1908	27.3392	26.8154	11	11	11	0	21597	2042600000	710	NaN	NaN	NaN	NaN	NaN	NaN	NaN	O14526-2;O14526;O14526-3	O14526-2;O14526;O14526-3	F-BAR domain only protein 1	FCHO1
28.7469	28.339	28.6261	28.9431	28.697	28.8851	28.997	28.9337	28.6478	28.7871	28.6933	28.9931	29.3514	29.1625	29.0804	29.0383	29.1116	28.8244	29.1532	28.7918	28.9676	29.0074	28.9435	28.802	29.1613	28.8538	29.2409	29.0665	28.8607	14	14	14	0	69072	13676000000	NaN	NaN	NaN	329	NaN	NaN	NaN	NaN	O14530;O14530-2	O14530;O14530-2	Thioredoxin domain-containing protein 9	TXNDC9
30.8516	30.7022	31.1545	30.7964	30.8527	30.7841	30.9456	30.8417	30.9317	30.8137	30.8922	30.8419	32.4656	32.205	33.1451	33.2415	33.1648	32.2702	32.4043	32.2568	33.2046	33.2887	33.2686	32.2784	32.2127	32.2963	33.443	33.358	33.3641	27	27	27	0	32331	63113000000	NaN	NaN	NaN	NaN	NaN	NaN	NaN	NaN	O14545;O14545-2	O14545	TRAF-type zinc finger domain-containing protein 1	TRAFD1
NaN	NaN	NaN	27.3421	27.7346	27.4172	NaN	NaN	NaN	NaN	NaN	NaN	NaN	NaN	27.6077	27.8311	27.7708	NaN	NaN	NaN	27.6298	27.8348	27.8991	NaN	NaN	NaN	27.3142	27.1025	27.5864	6	6	6	0	27125	3566700000	NaN	NaN	NaN	NaN	NaN	NaN	NaN	NaN	O14548	O14548	Cytochrome c oxidase subunit 7A-related protein, mitochondrial	COX7A2L
27.8564	NaN	27.9281	29.9107	30.0201	30.2194	27.9585	NaN	NaN	28.5358	28.1747	28.0054	28.9086	29.0362	30.1975	30.2978	30.2871	28.727	28.3232	28.3497	30.2969	30.2128	30.444	29.3984	29.1777	28.9707	30.1146	30.3619	30.7277	7	7	7	0	27497	34434000000	731	NaN	67	NaN	NaN	NaN	NaN	NaN	O14561	O14561	Acyl carrier protein, mitochondrial	NDUFAB1
NaN	NaN	NaN	NaN	NaN	NaN	NaN	NaN	NaN	NaN	NaN	NaN	NaN	NaN	NaN	NaN	NaN	NaN	NaN	NaN	NaN	NaN	NaN	NaN	NaN	NaN	NaN	NaN	NaN	13	13	13	0	19082	10461000000	NaN	NaN	NaN	NaN	NaN	NaN	NaN	29	O14562	O14562	Ubiquitin domain-containing protein UBFD1	UBFD1
NaN	NaN	NaN	NaN	NaN	NaN	NaN	NaN	NaN	NaN	NaN	NaN	NaN	NaN	NaN	NaN	NaN	NaN	NaN	NaN	NaN	NaN	NaN	NaN	NaN	NaN	NaN	NaN	NaN	1	1	1	18716	10685	888200000	NaN	NaN	NaN	NaN	NaN	NaN	NaN	NaN	O14569	O14569	Cytochrome b561 domain-containing protein 2	CYB561D2
NaN	NaN	NaN	NaN	NaN	NaN	NaN	NaN	NaN	NaN	NaN	NaN	NaN	NaN	NaN	NaN	NaN	NaN	NaN	NaN	NaN	NaN	NaN	NaN	NaN	NaN	NaN	NaN	NaN	33	33	32	0	22787	13831000000	NaN	NaN	NaN	NaN	NaN	NaN	NaN	NaN	O14578-4;O14578;O14578-3;O14578-2	O14578-4;O14578;O14578-3	Citron Rho-interacting kinase	CIT
32.0021	32.0559	31.9131	32.3649	32.3364	32.3111	31.7879	31.9327	31.8285	32.1665	32.0082	31.87	31.8771	32.1584	32.3705	32.2359	32.4121	31.9019	31.7681	31.6891	32.3788	32.4881	32.27	31.717	31.8796	31.8613	32.5059	32.591	32.3883	29	29	29	0	32331	119350000000	NaN	49	NaN	NaN	NaN	NaN	NaN	NaN	O14579;O14579-3;O14579-2	O14579;O14579-3;O14579-2	Coatomer subunit epsilon	COPE
26.6733	NaN	NaN	26.984	NaN	NaN	27.1294	NaN	NaN	NaN	NaN	27.0431	26.9378	26.8997	27.2607	NaN	NaN	26.8389	27.2912	26.8623	27.1258	NaN	NaN	27.03	NaN	27.0713	27.2907	NaN	NaN	12	2	2	25354	23566	840600000	740	NaN	NaN	NaN	NaN	NaN	NaN	NaN	O14602	O14602	Eukaryotic translation initiation factor 1A, Y-chromosomal	EIF1AY
NaN	NaN	NaN	NaN	NaN	NaN	NaN	NaN	NaN	NaN	NaN	NaN	NaN	NaN	NaN	NaN	NaN	NaN	NaN	NaN	NaN	NaN	NaN	NaN	NaN	NaN	NaN	NaN	NaN	4	4	4	35638	79763	620490000	NaN	NaN	NaN	344	NaN	NaN	NaN	NaN	O14613	O14613	Cdc42 effector protein 2	CDC42EP2
32.5885	32.5691	32.2214	32.3329	32.3302	32.2797	32.356	32.3987	32.5017	32.4417	32.4944	32.2488	32.358	32.4042	32.2614	32.2582	32.3135	32.3231	32.3815	32.299	32.2316	32.2722	32.314	32.2483	32.4512	32.4675	32.2942	32.3899	32.3379	55	55	55	0	32331	100670000000	NaN	NaN	NaN	NaN	NaN	NaN	NaN	NaN	O14617-5;O14617;O14617-4;O14617-2;O14617-3	O14617-5;O14617;O14617-4;O14617-2;O14617-3	AP-3 complex subunit delta-1	AP3D1
29.965	29.6626	29.6697	29.3204	29.4987	29.3738	29.7662	29.731	29.6618	29.6133	29.6405	29.7583	29.69	29.3383	29.363	29.2291	29.0997	29.4504	29.7419	29.2742	29.0323	29.1778	29.2213	29.2179	29.2907	29.3798	29.481	29.0178	29.0883	11	11	11	0	24398	11827000000	NaN	NaN	NaN	349	NaN	NaN	NaN	NaN	O14618	O14618	Copper chaperone for superoxide dismutase	CCS
NaN	NaN	NaN	NaN	NaN	NaN	NaN	NaN	NaN	NaN	NaN	NaN	NaN	NaN	NaN	NaN	NaN	NaN	NaN	NaN	NaN	NaN	NaN	NaN	NaN	NaN	NaN	NaN	NaN	9	9	9	0	54223	5231200000	NaN	NaN	NaN	NaN	NaN	NaN	NaN	NaN	O14641;Q92997-2;Q92997	O14641	Segment polarity protein dishevelled homolog DVL-2	DVL2
NaN	NaN	NaN	NaN	26.1415	26.3535	NaN	NaN	NaN	NaN	NaN	NaN	NaN	NaN	27.3678	26.7424	26.5216	NaN	NaN	NaN	26.7605	27.9468	26.6831	NaN	NaN	NaN	26.7136	26.5898	26.6544	35	35	28	0	43569	11770000000	NaN	50	NaN	NaN	97	NaN	34	NaN	O14646-2;O14646	O14646-2;O14646	Chromodomain-helicase-DNA-binding protein 1	CHD1
NaN	NaN	NaN	NaN	NaN	NaN	NaN	NaN	NaN	NaN	NaN	NaN	NaN	NaN	NaN	NaN	NaN	NaN	NaN	NaN	NaN	NaN	NaN	NaN	NaN	NaN	NaN	NaN	NaN	14	7	7	16689	26879	137810000	NaN	NaN	NaN	NaN	NaN	NaN	NaN	33	O14647-2;O14647;O14647-3	O14647-2;O14647	Chromodomain-helicase-DNA-binding protein 2	CHD2
NaN	NaN	NaN	26.9844	27.4966	27.3034	NaN	NaN	NaN	NaN	NaN	26.8547	NaN	NaN	28.1292	27.507	27.9357	27.2879	NaN	NaN	28.0888	27.9625	28.1984	27.5319	NaN	26.6356	27.9499	27.699	27.454	6	6	6	19928	15124	1791600000	761	NaN	NaN	350	NaN	NaN	NaN	NaN	O14653;O14653-2;O14653-3	O14653;O14653-2;O14653-3	Golgi SNAP receptor complex member 2	GOSR2
27.2845	27.7757	27.2468	28.9463	29.1155	29.2158	26.8903	27.0831	26.8115	27.3855	27.7321	27.1982	26.9278	27.6954	29.0384	29.3586	29.1248	28.2575	27.5268	28.4893	29.2762	29.3712	29.168	27.8021	27.9743	28.0116	29.0107	29.1182	28.8681	16	16	16	0	40472	7833300000	NaN	NaN	NaN	351	NaN	NaN	NaN	NaN	O14656;O14656-2	O14656	Torsin-1A	TOR1A
NaN	NaN	NaN	28.6884	28.9335	29.1229	NaN	NaN	NaN	NaN	NaN	NaN	25.703	25.2935	30.1153	30.0214	30.1117	NaN	25.6037	25.6068	30.0781	30.256	30.3291	26.3116	NaN	25.9634	29.8749	29.6553	29.5266	13	13	13	0	27871	7929900000	NaN	NaN	NaN	352	NaN	NaN	NaN	NaN	O14657	O14657	Torsin-1B	TOR1B
NaN	NaN	NaN	27.0933	26.9054	NaN	NaN	NaN	NaN	NaN	NaN	NaN	NaN	NaN	26.6238	26.7173	27.1225	NaN	NaN	NaN	27.1416	27.3432	27.8075	NaN	NaN	NaN	26.8234	27.0607	NaN	8	8	8	0	37631	2559500000	765	NaN	NaN	NaN	NaN	NaN	NaN	NaN	O14662-2;O14662-4;O14662-5;O14662;O14662-6;O14662-3	O14662-2;O14662-4;O14662-5;O14662;O14662-6	Syntaxin-16	STX16
27.203	27.2437	NaN	29.4254	28.757	29.3775	27.4529	27.6227	26.9508	26.8744	27.9733	27.6388	27.3026	26.9536	28.9457	28.6436	29.1417	26.8959	27.1763	27.6411	29.0266	29.3243	28.9103	28.409	27.1238	27.3891	28.5245	28.8339	29.032	23	23	23	0	14298	9210800000	NaN	NaN	NaN	NaN	NaN	NaN	NaN	NaN	O14672;O14672-2	O14672;O14672-2	Disintegrin and metalloproteinase domain-containing protein 10	ADAM10
NaN	NaN	NaN	NaN	NaN	NaN	NaN	NaN	NaN	NaN	NaN	NaN	NaN	NaN	NaN	NaN	NaN	NaN	NaN	NaN	NaN	NaN	NaN	NaN	NaN	NaN	NaN	NaN	NaN	3	3	3	27888	20749	882070000	783	NaN	NaN	NaN	NaN	NaN	NaN	NaN	O14681;O14681-3	O14681;O14681-3	Etoposide-induced protein 2.4 homolog	EI24
NaN	26.9564	NaN	28.3719	27.99	28.3987	26.9717	27.316	NaN	NaN	27.2307	27.6452	NaN	27.4143	28.2242	28.5728	28.3493	27.0344	26.8208	27.8499	28.4184	28.296	28.3037	27.8704	27.479	26.9442	28.2137	28.3157	28.2662	3	3	3	34542	67938	2200500000	NaN	NaN	NaN	NaN	NaN	NaN	NaN	NaN	O14683	O14683	Tumor protein p53-inducible protein 11	TP53I11
NaN	NaN	NaN	NaN	NaN	NaN	NaN	NaN	NaN	NaN	NaN	NaN	NaN	NaN	NaN	NaN	NaN	NaN	NaN	NaN	NaN	NaN	NaN	NaN	NaN	NaN	NaN	NaN	NaN	11	11	10	19666	14087	2764300000	NaN	NaN	NaN	NaN	NaN	NaN	NaN	NaN	O14686;O14686-3	O14686;O14686-3	Histone-lysine N-methyltransferase 2D	KMT2D
29.6158	30.2486	30.1548	30.0866	30.5969	30.395	29.5022	29.718	30.0666	30.0287	30.8937	29.725	29.9676	30.6621	29.4971	29.9931	29.7355	29.9512	29.9879	29.979	29.6305	29.0832	29.5276	29.2313	29.7342	29.9575	30.0522	30.148	29.8915	32	32	32	0	82142	10014000000	NaN	NaN	NaN	NaN	NaN	NaN	NaN	NaN	O14727-4;O14727;O14727-5;O14727-3;O14727-2;O14727-6	O14727-4;O14727;O14727-5;O14727-3;O14727-2	Apoptotic protease-activating factor 1	APAF1
27.3963	27.125	27.3614	26.9189	26.9528	27.0107	27.474	27.1234	27.1379	27.1187	27.0849	NaN	NaN	27.3536	27.8237	27.439	27.1809	27.483	27.1167	27.6916	NaN	27.0839	27.036	27.6309	27.6344	27.6089	27.5783	27.3406	27.2586	9	9	9	48154	40865	2108500000	800	NaN	NaN	NaN	NaN	NaN	NaN	NaN	O14730;O14730-2	O14730;O14730-2	Serine/threonine-protein kinase RIO3	RIOK3
NaN	NaN	NaN	NaN	NaN	NaN	NaN	NaN	NaN	NaN	NaN	NaN	NaN	NaN	NaN	NaN	NaN	25.1928	NaN	NaN	NaN	NaN	NaN	NaN	NaN	NaN	NaN	NaN	NaN	4	4	4	0	6096	1132700000	NaN	NaN	NaN	NaN	NaN	NaN	NaN	NaN	O14732-2;O14732	O14732-2;O14732	Inositol monophosphatase 2	IMPA2
NaN	NaN	NaN	NaN	NaN	NaN	NaN	NaN	NaN	NaN	NaN	NaN	NaN	NaN	NaN	NaN	NaN	NaN	NaN	NaN	NaN	NaN	NaN	NaN	NaN	NaN	NaN	NaN	NaN	7	7	7	49164	47484	749840000	801	NaN	NaN	353	NaN	NaN	NaN	NaN	O14733;O14733-4;O14733-3;O14733-2	O14733;O14733-4;O14733-3;O14733-2	Dual specificity mitogen-activated protein kinase kinase 7	MAP2K7
NaN	NaN	27.4116	27.1285	27.3646	27.5224	NaN	27.353	NaN	27.5948	NaN	27.6295	27.469	27.3987	27.3146	27.5998	27.4549	27.5772	27.6728	27.5315	28.0157	28.4378	28.0017	27.4532	27.4369	27.7744	27.251	27.3471	27.8723	8	8	8	18871	11245	3422800000	NaN	NaN	NaN	NaN	NaN	NaN	NaN	NaN	O14734	O14734	Acyl-coenzyme A thioesterase 8	ACOT8
NaN	NaN	NaN	26.1433	26.6632	26.628	NaN	NaN	NaN	NaN	NaN	25.381	NaN	NaN	26.8028	26.4837	26.9847	25.0976	NaN	27.3938	27.175	26.3896	26.808	26.1228	NaN	24.2787	26.8013	27.0169	26.1073	4	4	4	49221	4798	1732900000	NaN	NaN	NaN	354	NaN	NaN	NaN	NaN	O14735-3;O14735;O14735-2	O14735-3;O14735	CDP-diacylglycerol--inositol 3-phosphatidyltransferase	CDIPT
30.8643	30.6155	30.9066	30.1561	30.3926	30.2447	31.1004	30.7469	31.0053	30.7633	30.5347	30.7	30.73	30.7218	30.5318	30.3581	30.5101	30.5991	30.9926	30.5791	30.3872	30.3098	30.2541	30.8293	30.9505	30.8722	30.4475	30.4905	30.686	13	13	13	0	26803	113590000000	NaN	NaN	NaN	355	NaN	NaN	NaN	NaN	O14737;O14737-2	O14737;O14737-2	Programmed cell death protein 5	PDCD5
31.0921	31.1985	31.1386	30.6455	30.6349	30.5782	31.2239	30.997	31.1404	31.2946	31.3197	31.0792	30.9462	30.9429	30.2509	30.411	30.577	30.9665	30.798	30.9178	30.4707	30.4266	30.4638	30.645	30.7801	30.9013	30.5235	30.412	30.5399	39	39	39	0	32331	87996000000	NaN	NaN	NaN	NaN	100	NaN	NaN	NaN	O14744;O14744-2;O14744-5;O14744-3;O14744-4	O14744;O14744-2;O14744-5;O14744-3;O14744-4	Protein arginine N-methyltransferase 5;Protein arginine N-methyltransferase 5, N-terminally processed	PRMT5
32.1407	31.8244	31.9661	31.1585	31.0146	31.2089	32.4324	32.2902	32.1842	31.9329	31.9851	32.175	31.7422	31.5824	30.9556	30.9948	30.9534	31.7476	31.9529	31.708	30.8513	30.8934	30.8684	31.7563	31.7517	31.7732	30.8992	30.8774	30.8681	27	27	27	0	20566	56772000000	814	NaN	NaN	NaN	NaN	NaN	NaN	NaN	O14745;O14745-2	O14745	Na(+)/H(+) exchange regulatory cofactor NHE-RF1	SLC9A3R1
NaN	NaN	NaN	NaN	NaN	NaN	NaN	NaN	NaN	NaN	NaN	NaN	NaN	NaN	NaN	NaN	NaN	NaN	NaN	NaN	NaN	NaN	NaN	NaN	NaN	NaN	NaN	NaN	NaN	12	12	12	19209	12494	4386700000	815	NaN	NaN	NaN	NaN	NaN	NaN	NaN	O14757-2;O14757;O14757-3	O14757-2;O14757;O14757-3	Serine/threonine-protein kinase Chk1	CHEK1
NaN	NaN	NaN	NaN	NaN	NaN	NaN	NaN	NaN	NaN	NaN	NaN	NaN	NaN	NaN	NaN	NaN	NaN	NaN	NaN	NaN	NaN	NaN	NaN	NaN	NaN	NaN	NaN	NaN	6	6	6	35765	81933	920980000	NaN	NaN	NaN	NaN	NaN	34	NaN	NaN	O14763-2;O14763;O14763-3	O14763-2;O14763	Tumor necrosis factor receptor superfamily member 10B	TNFRSF10B
27.0594	27.3157	27.1779	27.1499	27.2405	27.2517	26.9789	27.831	27.5669	27.0418	27.054	27.4783	26.7614	NaN	27.0793	27.0895	NaN	26.5018	27.0055	27.1109	27.0985	26.7695	27.0916	27.0574	27.1962	27.1519	27.1509	26.9382	27.0789	11	11	7	21169	19924	2096700000	NaN	NaN	NaN	NaN	NaN	NaN	NaN	NaN	O14772;O14772-2	O14772;O14772-2	Fucose-1-phosphate guanylyltransferase	FPGT
33.517	33.8013	33.8677	33.9082	33.9007	33.8885	33.4428	33.4942	33.5391	33.8135	33.8371	33.5674	33.593	33.6937	33.7185	33.7503	33.8336	34.0383	33.6184	33.5827	33.6747	33.5973	33.5726	33.5373	33.5504	33.7248	33.784	33.8127	33.8495	14	14	14	0	32331	133950000000	NaN	NaN	NaN	362	101	35	NaN	NaN	O14773;O14773-2	O14773;O14773-2	Tripeptidyl-peptidase 1	TPP1
NaN	NaN	NaN	NaN	NaN	NaN	NaN	NaN	NaN	NaN	NaN	NaN	NaN	NaN	NaN	NaN	NaN	NaN	NaN	NaN	NaN	NaN	NaN	NaN	NaN	NaN	NaN	NaN	NaN	4	4	4	63684	38492	211810000	830	NaN	NaN	NaN	NaN	NaN	NaN	NaN	O14775-2;O14775-3;O14775	O14775-2;O14775-3;O14775	Guanine nucleotide-binding protein subunit beta-5	GNB5
31.269	31.3968	31.597	30.9221	30.8753	30.9482	31.6832	31.3587	31.4169	31.2537	31.4033	31.3125	31.2373	31.1798	30.8578	30.8695	30.8775	31.2057	31.689	31.463	30.7282	30.8391	30.8999	31.2824	31.3545	31.307	30.8954	30.747	31.0413	50	50	48	0	20998	85599000000	NaN	NaN	NaN	NaN	NaN	NaN	NaN	NaN	O14776-2;O14776	O14776-2;O14776	Transcription elongation regulator 1	TCERG1
NaN	NaN	NaN	NaN	NaN	NaN	NaN	NaN	NaN	NaN	NaN	NaN	NaN	NaN	NaN	NaN	NaN	NaN	NaN	NaN	NaN	NaN	NaN	NaN	NaN	NaN	NaN	NaN	NaN	35	35	35	0	36308	7802000000	NaN	51	71	NaN	NaN	NaN	NaN	34	O14777	O14777	Kinetochore protein NDC80 homolog	NDC80
27.4517	26.9823	27.0976	30.3763	30.5261	30.1877	NaN	26.7975	26.7549	26.6744	27.5594	27.8358	26.3628	27.726	29.7848	29.8335	29.6621	27.9774	26.0287	27.571	28.4741	28.8803	28.7909	25.9217	27.5622	25.9641	27.9905	28.5787	28.0762	20	20	20	0	13211	9597600000	NaN	NaN	NaN	NaN	NaN	NaN	NaN	NaN	O14786;O14786-3;O14786-2	O14786;O14786-3;O14786-2	Neuropilin-1	NRP1
28.7418	29.0826	28.6249	27.8241	28.3313	27.9882	28.9706	28.726	28.5575	28.4384	28.6393	28.9137	28.7689	28.9988	28.6938	28.5845	28.5761	28.466	28.4004	28.5079	28.4571	27.6002	27.9758	28.7023	28.6431	28.5878	28.5465	28.1768	28.3365	32	21	21	0	95738	11905000000	NaN	NaN	NaN	NaN	102	NaN	NaN	NaN	O14787-2;O14787	O14787-2;O14787	Transportin-2	TNPO2
27.4537	NaN	NaN	27.9357	27.8253	27.9169	NaN	NaN	NaN	NaN	NaN	26.9985	NaN	27.2135	27.904	27.7757	27.5831	27.9035	27.891	27.3477	26.7892	26.2939	26.4649	27.4607	NaN	NaN	26.6109	26.2621	26.705	6	6	1	34861	71365	1327700000	NaN	NaN	NaN	NaN	NaN	NaN	NaN	NaN	O14791-2	O14791-2	Apolipoprotein L1	APOL1
NaN	NaN	NaN	NaN	NaN	NaN	NaN	NaN	NaN	NaN	NaN	NaN	NaN	NaN	NaN	NaN	NaN	NaN	NaN	NaN	NaN	NaN	NaN	NaN	NaN	NaN	NaN	NaN	NaN	45	44	44	0	75822	13027000000	NaN	NaN	NaN	369	NaN	NaN	NaN	NaN	O14802	O14802	DNA-directed RNA polymerase III subunit RPC1	POLR3A
NaN	NaN	NaN	NaN	NaN	NaN	NaN	NaN	NaN	NaN	NaN	NaN	NaN	NaN	26.6017	26.6811	26.6377	NaN	NaN	NaN	27.1357	27.1113	27.0006	NaN	NaN	NaN	26.4322	26.9151	26.6063	6	6	6	783	1418	1323800000	NaN	NaN	NaN	NaN	NaN	NaN	NaN	NaN	O14807;O14807-2	O14807;O14807-2	Ras-related protein M-Ras	MRAS
NaN	NaN	NaN	NaN	NaN	NaN	NaN	NaN	NaN	NaN	NaN	NaN	NaN	NaN	NaN	NaN	NaN	NaN	NaN	NaN	NaN	NaN	NaN	NaN	21.6037	NaN	NaN	NaN	NaN	2	2	2	2008	15657	271660000	NaN	NaN	NaN	NaN	NaN	NaN	NaN	NaN	O14817	O14817	Tetraspanin-4	TSPAN4
33.6577	33.6055	33.6699	33.6651	33.4348	33.5888	33.6296	33.5863	33.4142	33.4594	33.6531	33.6754	33.634	33.6867	33.4468	33.5118	33.4848	33.5803	33.6032	33.2419	33.3846	33.4079	33.4416	33.2808	33.3718	33.668	33.609	33.4413	33.6097	26	26	26	0	32331	339100000000	NaN	NaN	NaN	NaN	NaN	NaN	NaN	NaN	O14818;O14818-2;O14818-4;Q8TAA3-2;Q8TAA3-5;Q8TAA3	O14818;O14818-2	Proteasome subunit alpha type-7	PSMA7
29.0737	28.5272	27.726	30.1326	30.1055	30.3738	29.1492	29.3461	29.0573	28.4712	28.8181	29.1522	29.1119	28.8389	30.4426	30.2961	30.2887	29.0526	29.2218	29.13	30.6232	30.2273	30.3984	29.2687	29.1972	28.8113	29.94	30.0101	30.2784	13	13	2	0	24031	36269000000	NaN	NaN	NaN	NaN	NaN	NaN	NaN	NaN	O14828	O14828	Secretory carrier-associated membrane protein 3	SCAMP3
NaN	NaN	NaN	NaN	NaN	NaN	NaN	NaN	NaN	NaN	NaN	NaN	NaN	NaN	NaN	NaN	NaN	NaN	NaN	NaN	NaN	NaN	NaN	NaN	NaN	NaN	NaN	NaN	27.0708	5	5	5	26738	22687	2625900000	NaN	NaN	NaN	NaN	NaN	36	NaN	35	O14832-2;O14832	O14832-2;O14832	Phytanoyl-CoA dioxygenase, peroxisomal	PHYH
29.0336	28.8218	28.9747	29.1125	29.1351	29.1726	29.0417	29.0429	29.3163	28.4571	28.5637	28.8985	29.0142	28.8646	28.6247	28.7562	28.9671	28.7011	28.8026	28.9601	28.5042	28.4445	28.5739	28.5241	28.6454	28.9526	29.1004	28.594	29.812	19	19	19	0	26453	3903100000	NaN	NaN	NaN	NaN	NaN	NaN	NaN	NaN	O14841	O14841	5-oxoprolinase	OPLAH
30.8151	30.6202	30.8637	26.6061	27.7483	27.7641	30.5587	30.7168	30.2375	30.7949	30.5624	30.1965	30.7809	30.5412	26.6752	27.2968	26.5832	30.3416	30.4206	29.829	NaN	25.6359	25.8189	30.64	30.7314	30.8263	27.5939	NaN	26.0275	21	21	21	0	15803	5171000000	NaN	52	NaN	NaN	NaN	NaN	NaN	NaN	O14867	O14867	Transcription regulator protein BACH1	BACH1
27.5767	27.1882	27.911	30.6865	30.5698	30.4537	28.6461	28.4328	27.0009	28.5434	26.7877	28.4361	28.8167	28.6844	30.3311	30.4502	30.5033	29.1352	29.1462	29.5162	30.5214	30.6137	30.5743	29.4224	29.4327	28.8458	30.5673	30.1111	30.2996	13	13	13	0	34952	12302000000	NaN	NaN	NaN	373	NaN	NaN	NaN	NaN	O14874;O14874-2;O14874-3	O14874;O14874-2;O14874-3	[3-methyl-2-oxobutanoate dehydrogenase [lipoamide]] kinase, mitochondrial	BCKDK
NaN	26.8515	NaN	23.8364	NaN	23.6366	25.7667	NaN	NaN	26.1022	25.6434	NaN	31.1181	31.0765	33.0124	33.0223	33.0953	31.2542	30.5933	30.3918	33.2019	33.0203	33.1269	30.5387	30.473	30.7642	33.0275	33.3886	32.5367	29	29	29	0	32331	38612000000	NaN	NaN	NaN	374	NaN	NaN	NaN	NaN	O14879	O14879	Interferon-induced protein with tetratricopeptide repeats 3	IFIT3
28.6857	28.619	26.0575	31.6133	31.6926	31.8277	29.2845	28.5114	28.5361	29.2471	28.2309	29.3247	28.7419	29.3194	31.9479	31.9624	32.0437	29.0267	29.4616	29.9866	31.9491	32.098	32.1923	30.6783	30.1603	29.2662	31.6829	31.8725	31.5556	8	8	8	0	11183	27546000000	NaN	NaN	NaN	375	105	37	NaN	NaN	O14880	O14880	Microsomal glutathione S-transferase 3	MGST3
NaN	NaN	NaN	NaN	NaN	NaN	NaN	NaN	NaN	NaN	NaN	NaN	NaN	NaN	NaN	NaN	NaN	NaN	NaN	NaN	NaN	NaN	NaN	NaN	NaN	NaN	NaN	NaN	NaN	9	9	9	19566	13695	1366900000	NaN	NaN	NaN	NaN	NaN	NaN	NaN	NaN	O14893-3;O14893;O14893-2	O14893-3;O14893;O14893-2	Gem-associated protein 2	GEMIN2
30.0718	29.0453	30.5319	30.2287	30.2611	30.1731	30.1694	30.084	30.1123	30.3496	29.9338	29.2855	30.1568	29.8425	29.4569	29.577	29.5069	29.6498	29.8366	NaN	29.5149	29.6843	29.6006	29.5303	29.7931	29.9313	29.4178	29.4627	29.8271	5	5	5	0	22103	17060000000	NaN	NaN	NaN	376	NaN	NaN	NaN	NaN	O14907	O14907	Tax1-binding protein 3	TAX1BP3
NaN	NaN	NaN	NaN	NaN	NaN	NaN	NaN	NaN	NaN	NaN	NaN	26.7647	NaN	NaN	NaN	NaN	NaN	NaN	NaN	NaN	27.0893	27.0679	NaN	NaN	NaN	NaN	26.8467	NaN	19	19	18	0	61248	16868000000	NaN	NaN	NaN	377	NaN	NaN	NaN	NaN	O14908;O14908-2	O14908;O14908-2	PDZ domain-containing protein GIPC1	GIPC1
30.1793	30.3476	30.4576	30.8392	31.0381	30.3299	30.2583	30.1612	29.8741	30.341	30.5103	30.0376	30.2934	30.4069	31.1642	31.027	30.2371	29.957	30.1378	30.0427	30.9409	30.8287	31.2228	30.465	29.9867	30.1119	31.0072	30.9818	31.0454	32	32	3	0	20546	18653000000	NaN	NaN	NaN	NaN	NaN	NaN	NaN	NaN	O14920;O14920-2;O14920-3	O14920;O14920-2	Inhibitor of nuclear factor kappa-B kinase subunit beta	IKBKB
NaN	NaN	NaN	25.9377	NaN	26.2089	NaN	NaN	NaN	NaN	NaN	NaN	NaN	NaN	NaN	NaN	26.3936	NaN	NaN	NaN	26.8147	NaN	NaN	NaN	NaN	NaN	NaN	26.3769	NaN	4	4	4	0	46052	2080500000	NaN	NaN	NaN	378	NaN	NaN	NaN	NaN	O14925;Q5SRD1	O14925;Q5SRD1	Mitochondrial import inner membrane translocase subunit Tim23;Putative mitochondrial import inner membrane translocase subunit Tim23B	TIMM23;TIMM23B
29.0245	28.8213	29.0239	28.8014	28.6347	28.8117	28.9089	28.9903	28.9438	29.2169	29.32	29.2822	29.0832	28.8167	28.5712	28.4479	28.6532	29.0037	29.1182	29.0653	28.3861	28.5756	28.3522	28.9678	28.4765	29.049	28.91	28.8106	28.4715	18	18	18	0	32331	40730000000	NaN	NaN	NaN	NaN	NaN	NaN	NaN	NaN	O14929;O14929-2	O14929;O14929-2	Histone acetyltransferase type B catalytic subunit	HAT1
30.2237	30.2072	29.9541	29.407	29.7182	29.6064	29.5364	29.7904	29.8856	30.5261	30.0127	29.9863	31.5217	31.5025	30.7825	30.9832	31.1009	31.7596	31.0851	31.2575	31.4396	31.621	31.6203	31.0533	30.955	31.2327	31.049	31.2039	31.3401	11	11	11	0	15564	27487000000	NaN	NaN	NaN	382	106	NaN	NaN	NaN	O14933;O14933-2	O14933;O14933-2	Ubiquitin/ISG15-conjugating enzyme E2 L6	UBE2L6
NaN	NaN	NaN	NaN	NaN	NaN	NaN	NaN	NaN	NaN	NaN	NaN	NaN	NaN	NaN	NaN	NaN	NaN	NaN	NaN	NaN	NaN	NaN	NaN	NaN	NaN	NaN	NaN	NaN	13	13	13	49358	48871	2598800000	NaN	NaN	NaN	383	NaN	NaN	NaN	NaN	O14936-3;O14936-4;O14936-6;O14936-2;O14936;O14936-5	O14936-3;O14936-4;O14936-6;O14936-2;O14936	Peripheral plasma membrane protein CASK	CASK
26.5577	26.6919	NaN	29.5543	29.6864	29.6442	27.9352	26.8657	NaN	27.1805	26.4847	27.7932	NaN	27.2813	29.9638	29.7778	29.5581	27.1189	27.9693	28.326	30.3001	30.0719	30.0343	29.3137	28.5608	27.7234	29.5635	29.4986	29.7212	11	11	11	0	50321	16286000000	NaN	NaN	NaN	384	NaN	NaN	NaN	NaN	O14949	O14949	Cytochrome b-c1 complex subunit 8	UQCRQ
34.8032	34.7763	34.6108	34.3788	34.4745	34.3968	34.6621	34.6895	34.6945	34.8384	35.0168	34.6395	34.8612	34.7373	34.5204	34.5106	34.407	34.7889	34.6709	34.6322	34.3166	34.3083	34.2851	34.5818	34.5356	34.509	34.5281	34.3891	34.5462	17	17	1	0	32331	332940000000	916	NaN	NaN	NaN	NaN	NaN	NaN	NaN	O14950	O14950	Myosin regulatory light chain 12B	MYL12B
NaN	NaN	NaN	NaN	NaN	NaN	NaN	NaN	NaN	NaN	NaN	NaN	NaN	NaN	NaN	NaN	NaN	NaN	NaN	NaN	NaN	NaN	NaN	NaN	NaN	NaN	NaN	NaN	24.6642	1	1	1	44349	17318	160200000	NaN	NaN	NaN	NaN	NaN	NaN	NaN	NaN	O14957	O14957	Cytochrome b-c1 complex subunit 10	UQCR11
31.9223	31.9495	32.0885	31.778	31.8398	31.8603	32.0032	32.167	31.9983	31.9997	31.8653	31.982	32.1012	31.7986	31.6995	31.6584	31.6686	31.8211	32.0315	31.7706	31.4645	31.5463	31.5536	32.0282	31.786	31.9228	31.7459	31.7019	31.5815	34	34	34	0	32331	70049000000	NaN	NaN	76	NaN	NaN	NaN	NaN	NaN	O14964;O14964-2	O14964;O14964-2	Hepatocyte growth factor-regulated tyrosine kinase substrate	HGS
NaN	NaN	NaN	NaN	NaN	NaN	NaN	NaN	NaN	NaN	NaN	NaN	NaN	NaN	NaN	NaN	NaN	NaN	NaN	NaN	NaN	NaN	NaN	NaN	NaN	NaN	NaN	NaN	NaN	11	11	10	3553	77933	2932100000	923	NaN	NaN	NaN	NaN	NaN	NaN	NaN	O14965	O14965	Aurora kinase A	AURKA
NaN	NaN	NaN	NaN	NaN	27.1921	NaN	NaN	NaN	NaN	NaN	NaN	NaN	NaN	29.3177	29.5243	28.9641	NaN	NaN	NaN	28.7292	29.2335	28.675	27.9978	27.3391	NaN	28.4999	28.3577	28.6124	9	8	8	18208	91741	2323800000	NaN	NaN	NaN	NaN	NaN	NaN	NaN	NaN	O14966;O14966-2;O14966-3	O14966;O14966-2;O14966-3	Ras-related protein Rab-7L1	RAB29
30.1884	30.1337	30.1625	29.8126	30.0001	29.8729	30.0458	30.0426	30.1512	29.9702	29.8631	29.9784	29.9896	30.0729	30.0545	30.0014	29.8301	30.0091	30.0567	29.9436	29.9684	30.0217	30.0041	29.7883	29.7714	29.6816	30.0566	29.9777	29.7794	11	11	11	0	31852	12886000000	NaN	NaN	NaN	NaN	NaN	NaN	NaN	NaN	O14972;O14972-2	O14972;O14972-2	Down syndrome critical region protein 3	DSCR3
32.305	32.2619	32.2366	32.0796	31.9422	32.0385	32.4104	32.4882	32.2299	32.2792	32.405	32.3985	32.5647	32.3979	32.0756	32.0934	32.1858	32.4062	32.5855	32.3788	32.039	32.052	31.9372	32.3239	32.4556	32.4793	32.1924	32.2413	32.1237	70	70	2	0	32331	129150000000	NaN	NaN	NaN	NaN	NaN	NaN	NaN	39	O14974;O14974-3;O14974-2;O14974-5;O60237-4	O14974;O14974-3;O14974-2;O14974-5	Protein phosphatase 1 regulatory subunit 12A	PPP1R12A
NaN	NaN	NaN	NaN	NaN	NaN	NaN	NaN	NaN	NaN	NaN	NaN	NaN	NaN	NaN	NaN	NaN	NaN	NaN	NaN	NaN	NaN	NaN	NaN	NaN	NaN	NaN	NaN	27.0157	69	1	1	356	79098	1168100000	NaN	NaN	NaN	NaN	NaN	NaN	NaN	39	O14974-4	O14974-4	Protein phosphatase 1 regulatory subunit 12A	PPP1R12A
31.8955	31.8759	31.9522	31.6418	31.6507	31.711	31.8031	31.8455	31.7895	31.8444	31.9015	31.7636	32.0227	31.7694	31.7581	31.8409	31.851	31.9059	31.6299	31.7198	31.7784	31.7505	31.7595	31.6307	31.7262	31.8345	31.8111	31.7484	31.5262	52	52	52	0	32331	42036000000	NaN	NaN	NaN	NaN	NaN	NaN	NaN	NaN	O14976;O14976-2	O14976;O14976-2	Cyclin-G-associated kinase	GAK
NaN	NaN	NaN	NaN	NaN	NaN	NaN	NaN	NaN	NaN	NaN	NaN	NaN	NaN	NaN	NaN	NaN	NaN	NaN	NaN	NaN	NaN	NaN	NaN	NaN	24.3276	NaN	NaN	NaN	3	2	1	16715	27208	135660000	NaN	53	NaN	401	107	38	NaN	NaN	O14978	O14978	Zinc finger protein 263	ZNF263
32.1645	31.955	32.0154	31.9404	31.6988	31.6317	32.0879	32.1342	31.826	31.8508	31.8313	32.1083	31.8106	31.8204	31.6633	31.6581	31.8752	32.0173	31.7848	31.4795	31.5314	31.5766	31.4875	31.5255	31.7591	31.8862	31.6203	32.0768	31.775	31	29	5	0	32331	184230000000	NaN	NaN	NaN	NaN	108	39	NaN	NaN	O14979	O14979	Heterogeneous nuclear ribonucleoprotein D-like	HNRNPDL
NaN	NaN	NaN	NaN	NaN	NaN	NaN	NaN	NaN	NaN	NaN	NaN	NaN	NaN	NaN	NaN	NaN	NaN	NaN	NaN	NaN	NaN	NaN	NaN	NaN	NaN	NaN	NaN	NaN	28	2	2	0	32331	3704800000	NaN	NaN	NaN	NaN	108	39	NaN	NaN	O14979-3;O14979-2	O14979-3;O14979-2	Heterogeneous nuclear ribonucleoprotein D-like	HNRNPDL
33.2216	33.531	33.3648	33.2061	33.2535	33.1821	33.0738	33.2385	33.364	33.4192	33.503	33.1233	33.256	33.426	33.0755	33.0801	33.1153	33.2964	33.1051	33.2136	32.9972	32.9923	32.9838	32.8547	33.1526	33.2484	33.131	33.1385	33.1812	71	71	71	0	32331	350690000000	NaN	54	NaN	NaN	NaN	40	NaN	NaN	O14980	O14980	Exportin-1	XPO1
28.8953	28.7055	28.8789	29.4703	29.4146	29.2994	29.0785	29.1365	28.9638	28.9848	28.9201	29.0195	28.967	28.9987	29.562	29.7205	29.6684	29.1228	29.4047	29.0725	29.57	29.3276	29.5831	29.0474	29.134	29.1322	29.5629	29.5936	29.5389	49	49	49	0	13467	18882000000	NaN	NaN	NaN	NaN	NaN	NaN	NaN	NaN	O14981;O14981-2	O14981	TATA-binding protein-associated factor 172	BTAF1
NaN	NaN	NaN	NaN	NaN	NaN	NaN	NaN	NaN	NaN	NaN	NaN	NaN	NaN	NaN	NaN	NaN	NaN	NaN	NaN	NaN	NaN	NaN	NaN	NaN	NaN	NaN	NaN	NaN	13	12	12	18664	10525	1516900000	NaN	NaN	NaN	NaN	NaN	NaN	NaN	NaN	O15013-7;O15013-4;O15013-5;O15013-6;O15013	O15013-7;O15013-4;O15013-5;O15013-6;O15013	Rho guanine nucleotide exchange factor 10	ARHGEF10
NaN	NaN	NaN	NaN	NaN	NaN	NaN	NaN	NaN	NaN	NaN	NaN	NaN	NaN	NaN	NaN	NaN	NaN	NaN	NaN	NaN	NaN	NaN	NaN	NaN	NaN	NaN	NaN	NaN	8	8	8	20235	16286	1599900000	NaN	NaN	85	NaN	NaN	NaN	NaN	NaN	O15014	O15014	Zinc finger protein 609	ZNF609
30.2426	29.6705	30.0803	NaN	NaN	NaN	30.2105	30.3968	30.1157	30.8441	30.386	NaN	29.7384	30.0328	NaN	29.3696	29.5609	30.1955	NaN	NaN	30.5881	30.5687	29.4188	NaN	NaN	NaN	NaN	NaN	30.4794	72	53	52	0	11011	31180000000	NaN	NaN	NaN	NaN	NaN	41	NaN	NaN	O15020;O15020-2	O15020;O15020-2	Spectrin beta chain, non-erythrocytic 2	SPTBN2
31.6434	31.6436	31.6425	31.5398	31.3804	31.5218	31.7778	31.6843	31.7364	31.4881	31.4828	31.6635	31.6769	31.5255	31.2709	31.2405	31.2943	31.4335	31.5754	31.4957	31.145	31.1461	31.2084	31.3671	31.5811	31.5958	31.3642	31.2207	31.3531	55	55	55	0	32331	48994000000	NaN	NaN	NaN	431	NaN	NaN	NaN	NaN	O15027;O15027-2;O15027-4;O15027-3;O15027-5	O15027;O15027-2;O15027-4;O15027-3;O15027-5	Protein transport protein Sec16A	SEC16A
29.793	29.5062	29.4044	30.5395	30.4855	30.3638	30.2934	30.0781	30.2971	30.2833	29.9783	30.3556	29.5678	29.5739	29.9248	29.9997	29.9037	29.7772	29.3184	29.2725	29.6545	29.79	29.9843	29.7951	29.4582	29.7085	29.8268	29.3605	29.4625	39	39	38	0	13845	13203000000	NaN	NaN	NaN	NaN	NaN	NaN	NaN	NaN	O15031	O15031	Plexin-B2	PLXNB2
27.1802	26.8346	27.2569	NaN	NaN	NaN	26.6917	26.8446	26.9777	26.5925	26.6626	26.6115	26.5149	26.5122	NaN	NaN	NaN	26.4589	26.4844	NaN	NaN	26.1471	NaN	26.6091	26.5563	26.8338	NaN	NaN	NaN	6	6	6	35305	75712	510890000	NaN	NaN	NaN	NaN	NaN	NaN	NaN	NaN	O15037	O15037	Protein KHNYN	KHNYN
30.6767	30.5427	30.5602	30.5544	30.4178	30.5189	30.9574	30.7504	30.5708	30.5973	30.7969	30.8043	30.8205	30.6563	30.5108	30.6642	30.5903	30.5157	30.6958	30.705	30.6111	30.536	30.4314	30.8721	30.9732	30.7387	30.272	30.4153	30.6002	49	49	24	0	22154	65342000000	NaN	NaN	NaN	NaN	NaN	NaN	NaN	NaN	O15042-2;O15042	O15042-2;O15042	U2 snRNP-associated SURP motif-containing protein	U2SURP
NaN	NaN	NaN	NaN	NaN	NaN	NaN	NaN	NaN	NaN	NaN	NaN	NaN	NaN	NaN	NaN	NaN	NaN	NaN	NaN	NaN	NaN	NaN	NaN	NaN	NaN	NaN	NaN	NaN	7	7	6	48725	44225	760850000	NaN	NaN	NaN	NaN	NaN	NaN	NaN	NaN	O15047	O15047	Histone-lysine N-methyltransferase SETD1A	SETD1A
NaN	NaN	NaN	NaN	NaN	NaN	NaN	NaN	NaN	NaN	NaN	NaN	NaN	NaN	NaN	NaN	NaN	NaN	NaN	NaN	NaN	NaN	NaN	NaN	NaN	NaN	NaN	NaN	NaN	6	6	6	49727	51887	3614100000	NaN	NaN	NaN	NaN	NaN	NaN	NaN	NaN	O15056-3;O15056-2;O15056	O15056-3;O15056-2;O15056	Synaptojanin-2	SYNJ2
NaN	NaN	NaN	NaN	NaN	NaN	NaN	NaN	NaN	NaN	NaN	NaN	NaN	NaN	NaN	NaN	NaN	NaN	NaN	NaN	NaN	NaN	NaN	NaN	NaN	NaN	NaN	NaN	NaN	49	49	49	0	79028	17364000000	1017	NaN	87	NaN	NaN	NaN	38	NaN	O15061;O15061-2;O15061-3	O15061;O15061-2	Synemin	SYNM
NaN	NaN	NaN	NaN	NaN	NaN	NaN	NaN	NaN	NaN	NaN	NaN	NaN	NaN	NaN	NaN	NaN	NaN	NaN	NaN	NaN	NaN	NaN	NaN	NaN	NaN	NaN	NaN	NaN	15	15	13	0	22992	20301000000	NaN	NaN	88	NaN	NaN	NaN	NaN	NaN	O15066;O14782;O15066-2	O15066	Kinesin-like protein KIF3B;Kinesin-like protein KIF3B, N-terminally processed	KIF3B
31.9813	31.8433	31.8251	31.5048	31.462	31.5042	31.9078	31.947	31.835	31.7481	31.8385	32.0296	31.7802	31.678	31.385	31.3597	31.5212	31.6906	31.6182	31.5597	31.2858	31.3301	31.3723	31.3413	31.5261	31.6326	31.4138	31.4809	31.4945	82	82	82	0	32331	221510000000	NaN	55	89	NaN	NaN	NaN	NaN	NaN	O15067	O15067	Phosphoribosylformylglycinamidine synthase	PFAS
NaN	NaN	NaN	NaN	NaN	NaN	NaN	NaN	NaN	NaN	NaN	NaN	NaN	NaN	NaN	NaN	NaN	NaN	NaN	NaN	NaN	NaN	NaN	NaN	NaN	NaN	NaN	NaN	NaN	11	4	3	62402	33511	283720000	NaN	NaN	NaN	NaN	NaN	NaN	NaN	NaN	O15083	O15083	ERC protein 2	ERC2
NaN	NaN	NaN	NaN	NaN	NaN	NaN	NaN	NaN	NaN	NaN	NaN	NaN	NaN	NaN	NaN	NaN	NaN	NaN	NaN	NaN	NaN	NaN	NaN	NaN	NaN	NaN	NaN	NaN	29	27	26	0	13119	13117000000	NaN	NaN	NaN	450	NaN	NaN	NaN	NaN	O15084;O15084-4;O15084-1;O15084-2	O15084;O15084-4;O15084-1;O15084-2	Serine/threonine-protein phosphatase 6 regulatory ankyrin repeat subunit A	ANKRD28
26.6064	NaN	26.8488	26.3994	26.5209	26.6661	26.562	NaN	26.7645	26.632	26.7791	26.9742	26.7723	26.5218	27.3497	27.1811	27.0803	NaN	NaN	26.4382	26.4493	26.904	27.0666	NaN	26.5058	NaN	26.8415	27.1571	26.902	16	16	16	20713	17929	2058500000	NaN	NaN	NaN	451	NaN	NaN	NaN	NaN	O15085-2;O15085	O15085-2;O15085	Rho guanine nucleotide exchange factor 11	ARHGEF11
NaN	NaN	NaN	28.2119	28.4235	NaN	NaN	NaN	NaN	NaN	NaN	NaN	NaN	NaN	NaN	28.1911	28.2585	NaN	NaN	NaN	27.7064	28.0537	NaN	NaN	NaN	NaN	NaN	28.2872	NaN	12	12	12	18671	10547	3132200000	1055	NaN	93	452	NaN	42	39	NaN	O15091;O15091-4;O15091-2;O15091-3	O15091;O15091-4;O15091-2	Mitochondrial ribonuclease P protein 3	KIAA0391
29.2241	29.2703	29.3391	29.5054	29.5944	29.1782	28.8499	28.9345	29.3076	29.148	29.2044	28.7844	28.9796	29.5516	29.0785	29.296	28.8731	29.1659	29.3128	29.4391	29.0696	28.9831	29.3172	28.9195	29.311	29.0766	29.3887	29.0669	29.144	21	20	20	0	39082	9958500000	NaN	NaN	NaN	NaN	NaN	NaN	NaN	NaN	O15111	O15111	Inhibitor of nuclear factor kappa-B kinase subunit alpha	CHUK
28.3819	28.223	27.9515	NaN	NaN	NaN	28.2206	28.1973	28.3726	28.2854	28.0702	28.1359	28.1942	28.3514	NaN	NaN	NaN	28.4922	28.0054	28.2712	NaN	NaN	NaN	27.8881	28.1259	27.9324	NaN	NaN	28.0258	4	4	4	0	38225	5681800000	NaN	NaN	NaN	NaN	NaN	NaN	NaN	NaN	O15116	O15116	U6 snRNA-associated Sm-like protein LSm1	LSM1
30.4721	30.1967	30.4466	29.4821	29.5472	29.4657	30.4393	30.5038	30.4917	30.2069	30.2514	30.3265	30.3083	30.2562	29.2692	29.2426	29.2623	30.207	30.4083	30.1482	29.2115	29.3036	29.2523	30.3499	30.1679	30.1728	29.4076	29.2481	29.2151	20	20	20	0	56512	7191100000	NaN	NaN	NaN	NaN	NaN	NaN	NaN	NaN	O15117-2;O15117-3;O15117	O15117-2;O15117-3;O15117	FYN-binding protein	FYB
28.9101	27.9745	NaN	29.0553	28.5052	28.8117	29.1021	28.9412	29.3908	29.1752	28.9807	29.3181	29.1257	28.7083	29.2142	29.0739	28.7803	29.1742	28.4744	29.4858	29.5158	29.6191	29.6114	29.8599	29.3318	29.1075	28.5877	28.4639	28.454	16	16	16	0	29198	9740600000	NaN	NaN	NaN	NaN	NaN	NaN	NaN	NaN	O15118;O15118-2	O15118;O15118-2	Niemann-Pick C1 protein	NPC1
NaN	NaN	NaN	NaN	25.2776	NaN	NaN	NaN	NaN	NaN	NaN	NaN	NaN	NaN	25.2513	NaN	NaN	NaN	NaN	NaN	25.3798	25.493	25.6563	NaN	NaN	NaN	NaN	NaN	NaN	2	2	2	16725	27334	230030000	NaN	NaN	NaN	NaN	NaN	NaN	NaN	NaN	O15120-2;O15120	O15120-2;O15120	1-acyl-sn-glycerol-3-phosphate acyltransferase beta	AGPAT2
NaN	NaN	NaN	28.1072	28.0647	28.0212	NaN	NaN	NaN	NaN	NaN	NaN	NaN	NaN	28.3991	28.6178	28.6404	NaN	NaN	NaN	28.6213	28.5901	28.745	NaN	NaN	NaN	28.2021	28.166	27.8024	5	5	5	19279	12668	3976700000	NaN	NaN	NaN	453	NaN	NaN	NaN	NaN	O15121	O15121	Sphingolipid delta(4)-desaturase DES1	DEGS1
28.8302	28.0689	28.4863	29.1098	28.7679	28.8937	29.1573	28.7041	29.0664	28.904	28.4852	28.8442	28.0831	28.3106	28.776	29.0019	28.7553	28.5852	29.1378	29.3037	28.731	29.1368	29.0792	29.1786	28.4084	28.3738	28.5948	28.3781	28.5727	12	12	12	0	37336	11330000000	NaN	NaN	94	NaN	NaN	NaN	NaN	NaN	O15126;O15126-2	O15126;O15126-2	Secretory carrier-associated membrane protein 1	SCAMP1
29.9694	29.1729	28.5171	30.9203	30.7323	31.105	30.1725	29.6139	29.7115	29.5003	29.6801	29.8378	29.7582	29.3277	31.0581	31.2275	30.8702	29.6476	29.3743	29.8607	31.4809	31.3421	31.2221	30.0349	29.8264	29.7286	30.3561	30.3954	30.5735	6	6	6	0	22695	20453000000	NaN	NaN	NaN	NaN	NaN	NaN	NaN	NaN	O15127	O15127	Secretory carrier-associated membrane protein 2	SCAMP2
36.0777	35.7528	35.8313	35.9376	35.8418	35.956	35.9486	35.9596	35.8919	35.6916	35.842	35.9669	35.8579	35.7634	35.944	35.9243	36.0275	35.8045	35.9417	35.5352	35.9184	35.6645	35.7425	35.7955	35.8164	35.7321	35.8357	35.9204	35.9727	33	33	31	0	32331	650990000000	NaN	NaN	NaN	NaN	NaN	NaN	NaN	NaN	O15143	O15143	Actin-related protein 2/3 complex subunit 1B	ARPC1B
35.145	35.1572	35.1542	35.0168	35.0818	35.0397	35.0569	35.0884	35.1185	35.0362	35.163	35.1896	35.1962	34.9966	35.0426	35.2232	35.0178	35.0889	35.1488	34.9932	35.1528	34.9947	35.004	34.9948	35.0022	34.9397	35.1035	35.0453	35.2593	38	38	38	0	32331	403750000000	1077	NaN	NaN	NaN	NaN	NaN	NaN	40	O15144	O15144	Actin-related protein 2/3 complex subunit 2	ARPC2
34.3704	34.5098	34.4626	34.5141	34.5755	34.5268	34.2887	34.3334	34.4451	34.6255	34.5856	34.4358	34.3341	34.6028	34.4423	34.416	34.4469	34.3003	34.2718	34.2713	34.4829	34.3424	34.3906	34.1164	34.3023	34.4185	34.3885	34.4327	34.4693	18	18	18	0	32331	270140000000	1078	NaN	97	NaN	NaN	NaN	NaN	41	O15145	O15145	Actin-related protein 2/3 complex subunit 3	ARPC3
NaN	NaN	NaN	26.857	26.6207	26.8782	NaN	NaN	NaN	NaN	NaN	NaN	NaN	NaN	27.311	27.424	27.5236	NaN	NaN	NaN	27.5512	27.2366	27.5336	NaN	NaN	NaN	26.9503	26.7739	26.5808	2	2	2	0	10304	1913400000	NaN	NaN	NaN	467	NaN	NaN	NaN	NaN	O15155;O15155-2	O15155;O15155-2	BET1 homolog	BET1
NaN	NaN	NaN	NaN	NaN	NaN	NaN	NaN	NaN	NaN	NaN	NaN	NaN	NaN	NaN	NaN	NaN	NaN	NaN	NaN	NaN	NaN	NaN	NaN	NaN	NaN	NaN	NaN	24.8852	3	3	3	92707	31063	2596200000	NaN	57	NaN	NaN	NaN	NaN	NaN	NaN	O15156;O15156-2	O15156;O15156-2	Zinc finger and BTB domain-containing protein 7B	ZBTB7B
27.3939	27.6182	27.6403	28.2354	27.8681	27.9396	27.4018	27.5544	28.021	27.7479	27.5807	27.9749	27.0983	27.1865	27.5446	27.6975	28.1212	26.8778	27.2039	27.5625	27.4056	26.9855	27.7035	27.2271	26.8901	27.0122	27.1056	28.1099	NaN	14	14	14	0	17799	20132000000	1081	NaN	NaN	468	NaN	NaN	NaN	NaN	O15160;O15160-2	O15160;O15160-2	DNA-directed RNA polymerases I and III subunit RPAC1	POLR1C
NaN	NaN	NaN	26.281	26.0895	25.8864	NaN	NaN	NaN	NaN	NaN	NaN	NaN	NaN	28.2336	27.9434	28.5221	NaN	NaN	NaN	28.4505	28.0864	28.2431	NaN	NaN	NaN	27.3434	27.5675	26.9172	4	4	4	34299	64379	1418600000	NaN	NaN	NaN	NaN	NaN	NaN	NaN	NaN	O15162-2;O15162	O15162-2;O15162	Phospholipid scramblase 1	PLSCR1
NaN	NaN	NaN	NaN	NaN	NaN	NaN	NaN	NaN	NaN	NaN	NaN	NaN	NaN	NaN	NaN	NaN	NaN	NaN	NaN	NaN	NaN	NaN	NaN	NaN	NaN	NaN	NaN	NaN	18	17	17	0	22695	2110600000	NaN	58	98	NaN	131	NaN	NaN	NaN	O15164-2;O15164	O15164-2;O15164	Transcription intermediary factor 1-alpha	TRIM24
NaN	NaN	NaN	28.2416	27.9751	27.8348	NaN	NaN	NaN	NaN	NaN	NaN	NaN	NaN	28.3302	28.1542	29.2873	NaN	NaN	26.4025	28.6381	28.7395	28.6245	27.0567	NaN	NaN	28.0194	27.9533	27.5188	8	7	7	2061	17569	6015000000	1092	NaN	NaN	NaN	NaN	NaN	NaN	NaN	O15173;O15173-2	O15173;O15173-2	Membrane-associated progesterone receptor component 2	PGRMC2
NaN	NaN	NaN	NaN	NaN	NaN	NaN	NaN	NaN	NaN	NaN	NaN	NaN	NaN	NaN	NaN	NaN	NaN	NaN	NaN	NaN	NaN	NaN	NaN	NaN	NaN	NaN	NaN	NaN	6	6	6	3488	71623	1591700000	NaN	NaN	NaN	NaN	NaN	NaN	NaN	NaN	O15182	O15182	Centrin-3	CETN3
NaN	NaN	NaN	NaN	NaN	NaN	NaN	NaN	NaN	NaN	NaN	NaN	NaN	NaN	NaN	NaN	NaN	NaN	NaN	NaN	NaN	NaN	NaN	NaN	NaN	NaN	NaN	23.2595	NaN	3	3	3	12317	3025	132330000	NaN	NaN	NaN	NaN	NaN	NaN	NaN	NaN	O15211-2;O15211	O15211-2;O15211	Ral guanine nucleotide dissociation stimulator-like 2	RGL2
30.9929	30.956	31.1776	30.666	30.8419	30.6747	31.2714	31.3328	31.2055	30.7922	31.1025	31.1371	31.2442	30.8403	30.62	30.4949	30.6834	31.0233	31.2709	30.9363	30.6279	30.739	30.4761	31.2534	31.0713	31.0826	30.6459	30.6597	30.558	20	20	20	0	32331	102670000000	NaN	NaN	NaN	NaN	NaN	NaN	NaN	NaN	O15212	O15212	Prefoldin subunit 6	PFDN6
NaN	NaN	NaN	NaN	NaN	NaN	NaN	NaN	NaN	NaN	NaN	NaN	NaN	NaN	NaN	NaN	NaN	NaN	NaN	NaN	NaN	NaN	NaN	NaN	NaN	NaN	NaN	NaN	NaN	19	19	19	0	65239	9600700000	NaN	NaN	NaN	471	NaN	NaN	NaN	NaN	O15213	O15213	WD repeat-containing protein 46	WDR46
NaN	NaN	NaN	25.818	25.8938	26.652	26.4078	25.8974	26.0116	26.04	24.9899	26.0529	25.2189	NaN	26.0555	26.0345	NaN	NaN	25.4379	25.778	27.0792	25.757	27.1618	NaN	25.7865	NaN	26.1401	26.1645	25.6266	39	39	39	0	10157	25796000000	NaN	NaN	NaN	NaN	NaN	NaN	NaN	NaN	O15226;O15226-2	O15226;O15226-2	NF-kappa-B-repressing factor	NKRF
NaN	NaN	NaN	27.0758	26.4398	26.9325	NaN	NaN	NaN	NaN	NaN	NaN	NaN	NaN	27.1152	NaN	26.8197	NaN	NaN	NaN	27.3435	NaN	27.4019	NaN	NaN	NaN	26.9406	NaN	26.224	10	10	10	20899	18562	1992700000	NaN	NaN	NaN	NaN	NaN	NaN	NaN	NaN	O15228-2;O15228	O15228-2;O15228	Dihydroxyacetone phosphate acyltransferase	GNPAT
NaN	NaN	NaN	27.6969	28.0169	27.8384	NaN	NaN	NaN	NaN	NaN	NaN	NaN	NaN	27.973	28.4118	27.8014	NaN	NaN	NaN	28.5353	28.5213	28.5372	NaN	NaN	NaN	28.1069	28.1854	28.1859	11	11	11	0	37652	1997900000	NaN	NaN	NaN	476	NaN	NaN	NaN	NaN	O15229;O15229-3;O15229-2	O15229;O15229-3;O15229-2	Kynurenine 3-monooxygenase	KMO
NaN	NaN	NaN	NaN	NaN	NaN	NaN	NaN	NaN	NaN	NaN	NaN	NaN	NaN	NaN	NaN	NaN	NaN	NaN	NaN	NaN	NaN	NaN	NaN	NaN	NaN	NaN	NaN	NaN	82	82	80	0	19516	20803000000	NaN	NaN	NaN	477	NaN	NaN	NaN	NaN	O15230;O15230-2	O15230	Laminin subunit alpha-5	LAMA5
NaN	NaN	NaN	NaN	NaN	NaN	NaN	NaN	NaN	NaN	NaN	NaN	NaN	NaN	NaN	NaN	NaN	NaN	NaN	NaN	NaN	NaN	NaN	NaN	NaN	NaN	NaN	NaN	24.5336	23	1	1	44336	17289	118620000	NaN	NaN	NaN	NaN	NaN	NaN	NaN	NaN	O15231;O15231-6;O15231-4;O15231-7;O15231-8;O15231-9	O15231;O15231-6;O15231-4;O15231-7;O15231-8	Zinc finger protein 185	ZNF185
29.8918	29.8907	29.9636	30.3137	30.2056	30.3256	30.0479	29.7426	29.909	29.6275	29.7272	29.9311	29.6246	29.3281	30.1615	30.0062	30.0517	29.3069	29.4007	29.4042	30.1939	30.058	30.1866	29.4942	29.4352	29.6938	30.2008	30.1122	30.1658	23	23	1	0	89033	9374300000	NaN	NaN	NaN	NaN	NaN	NaN	NaN	NaN	O15231-3;O15231-2	O15231-3;O15231-2	Zinc finger protein 185	ZNF185
NaN	NaN	NaN	NaN	NaN	NaN	NaN	NaN	NaN	NaN	NaN	NaN	NaN	NaN	NaN	NaN	NaN	NaN	NaN	NaN	NaN	NaN	NaN	NaN	NaN	NaN	NaN	NaN	NaN	9	9	9	19073	12011	2818800000	NaN	NaN	NaN	NaN	NaN	NaN	NaN	NaN	O15234	O15234	Protein CASC3	CASC3
NaN	NaN	NaN	NaN	NaN	NaN	NaN	NaN	NaN	NaN	NaN	NaN	NaN	NaN	NaN	NaN	NaN	NaN	NaN	NaN	NaN	NaN	NaN	NaN	NaN	NaN	NaN	NaN	NaN	5	5	5	19516	13521	7062500000	NaN	NaN	NaN	NaN	NaN	NaN	NaN	NaN	O15235	O15235	28S ribosomal protein S12, mitochondrial	MRPS12
NaN	NaN	NaN	NaN	NaN	NaN	NaN	NaN	NaN	NaN	NaN	NaN	NaN	NaN	NaN	NaN	NaN	NaN	NaN	NaN	NaN	NaN	NaN	NaN	NaN	NaN	NaN	NaN	NaN	8	8	8	34276	64145	656130000	NaN	NaN	NaN	NaN	NaN	NaN	NaN	NaN	O15240	O15240	Neurosecretory protein VGF;Neuroendocrine regulatory peptide-1;Neuroendocrine regulatory peptide-2;Antimicrobial peptide VGF[554-577]	VGF
31.1469	31.2195	31.0485	32.5035	32.6682	32.6107	30.7457	30.9594	30.9627	31.1389	31.1166	30.9644	31.2783	31.374	32.4775	32.6645	32.461	31.266	31.0588	31.1292	32.5737	32.6839	32.5781	30.9589	31.0986	31.1322	32.5064	32.6591	32.627	20	19	19	0	29614	41112000000	NaN	NaN	99	NaN	NaN	47	NaN	NaN	O15247	O15247	Chloride intracellular channel protein 2	CLIC2
28.3554	27.9679	26.7784	28.499	28.7576	28.6852	27.6756	28.0718	27.6106	28.5122	28.7332	28.48	28.6926	28.3849	29.451	29.4816	29.8101	29.6047	28.5827	29.4352	29.955	29.8458	30.1778	29.7638	29.326	29.5804	29.5761	29.5829	28.9519	20	20	20	0	91449	6141600000	NaN	NaN	NaN	NaN	NaN	NaN	NaN	NaN	O15254;O15254-2	O15254;O15254-2	Peroxisomal acyl-coenzyme A oxidase 3	ACOX3
28.2854	27.7446	27.2697	29.2133	29.3777	29.2818	28.7227	28.371	28.2661	28.3417	28.48	28.5284	28.2958	NaN	29.6098	29.5526	29.343	28.0066	28.3343	28.8054	29.602	29.5542	29.6539	28.6844	28.3105	28.4774	29.5942	29.2111	29.4559	6	6	6	0	35348	18091000000	NaN	NaN	NaN	480	NaN	NaN	NaN	NaN	O15258	O15258	Protein RER1	RER1
27.82	28.4565	26.8309	30.4804	30.4767	30.0985	27.5856	27.9355	28.1903	28.0428	28.5819	27.8593	28.0621	28.5972	30.3643	30.5455	30.396	29.1343	28.6708	30.6555	31.0603	31.1021	30.7358	29.4051	29.6176	28.5584	30.4247	30.4839	30.1026	6	6	6	0	32331	31881000000	1166	NaN	NaN	NaN	NaN	NaN	NaN	NaN	O15260-2;O15260;O15260-3	O15260-2;O15260;O15260-3	Surfeit locus protein 4	SURF4
29.9817	29.9302	30.1153	29.0077	28.9876	29.0809	30.0663	30.0153	29.9758	29.9862	30.122	30.0064	29.6432	29.8227	28.9698	29.1577	29.0238	29.6914	29.8687	29.6091	28.9197	28.9655	28.9784	29.7106	29.8225	29.798	28.8243	28.8527	28.8618	14	14	14	0	54523	5137400000	NaN	NaN	NaN	NaN	NaN	NaN	NaN	NaN	O15264;O15264-2;P53778-2;P53778	O15264	Mitogen-activated protein kinase 13	MAPK13
NaN	NaN	NaN	29.7937	30.3602	30.0584	NaN	26.9185	26.8301	28.3989	27.5336	28.6631	28.4081	27.5192	30.361	30.2201	30.058	27.2703	26.409	29.2314	30.4957	30.2581	30.6667	29.7794	28.8026	28.8841	30.2927	30.1968	29.8426	18	18	18	0	17389	18301000000	NaN	NaN	NaN	485	NaN	NaN	NaN	NaN	O15269;O15269-2	O15269	Serine palmitoyltransferase 1	SPTLC1
NaN	NaN	NaN	26.7261	27.0262	26.4787	NaN	NaN	NaN	NaN	NaN	NaN	NaN	NaN	27.4959	27.8909	27.8086	NaN	NaN	NaN	27.9528	27.8719	27.8682	NaN	NaN	NaN	27.5519	27.805	27.618	15	15	15	0	6191	3872100000	NaN	NaN	NaN	NaN	NaN	NaN	NaN	NaN	O15270	O15270	Serine palmitoyltransferase 2	SPTLC2
31.123	31.002	31.0206	30.9447	30.9393	30.8772	31.2609	31.4396	31.2124	31.1376	31.0771	31.1567	31.235	31.0007	30.7766	30.8264	30.8397	30.9781	31.2067	31.0387	30.6867	30.6283	30.7321	30.972	31.0607	31.1495	30.8535	30.8103	30.8613	46	46	46	0	29738	44648000000	NaN	NaN	NaN	NaN	NaN	NaN	NaN	NaN	O15294;O15294-3;O15294-2;O15294-4	O15294;O15294-3;O15294-2;O15294-4	UDP-N-acetylglucosamine--peptide N-acetylglucosaminyltransferase 110 kDa subunit	OGT
27.4241	26.9752	27.6184	NaN	NaN	NaN	27.5558	27.5966	27.7359	27.8178	28.2901	27.6724	28.6638	28.3403	NaN	NaN	NaN	28.5908	28.4669	28.4311	NaN	NaN	NaN	28.2677	28.1498	28.4778	NaN	NaN	NaN	11	11	11	20794	18224	1052000000	NaN	NaN	NaN	NaN	NaN	NaN	NaN	NaN	O15296;O15296-3;O15296-4;O15296-2	O15296;O15296-3;O15296-4;O15296-2	Arachidonate 15-lipoxygenase B	ALOX15B
30.5213	30.3242	30.6418	30.3554	30.3606	30.3681	30.4806	30.7028	30.4882	30.4197	30.3601	30.6155	30.4289	30.0788	30.4171	30.4519	30.4646	30.2575	30.4212	30.0701	30.5734	30.2724	30.3175	30.3351	30.2219	30.2482	30.4063	30.3128	30.6163	20	20	18	0	17986	29275000000	NaN	NaN	NaN	NaN	NaN	NaN	NaN	NaN	O15305;O15305-2	O15305	Phosphomannomutase 2	PMM2
NaN	NaN	NaN	NaN	NaN	NaN	NaN	NaN	NaN	NaN	NaN	NaN	NaN	NaN	NaN	NaN	NaN	NaN	NaN	NaN	NaN	NaN	NaN	NaN	NaN	NaN	NaN	NaN	NaN	9	9	9	48908	45489	1400800000	NaN	NaN	NaN	NaN	NaN	NaN	NaN	NaN	O15318	O15318	DNA-directed RNA polymerase III subunit RPC7	POLR3G
NaN	NaN	NaN	29.3111	29.6942	29.8412	NaN	NaN	NaN	NaN	NaN	NaN	NaN	NaN	30.2051	30.3853	30.2861	NaN	NaN	27.6786	30.4208	30.296	30.4684	28.1451	NaN	NaN	29.9553	29.9745	29.6091	7	7	7	34795	70592	6236700000	NaN	NaN	NaN	NaN	NaN	NaN	NaN	NaN	O15321-2;O15321	O15321-2;O15321	Transmembrane 9 superfamily member 1	TM9SF1
NaN	NaN	NaN	NaN	NaN	NaN	NaN	NaN	NaN	NaN	NaN	NaN	NaN	NaN	NaN	NaN	NaN	NaN	NaN	NaN	NaN	NaN	NaN	NaN	NaN	NaN	NaN	NaN	NaN	14	14	14	0	54373	3530700000	1201	NaN	100	NaN	132	NaN	41	NaN	O15327	O15327	Type II inositol 3,4-bisphosphate 4-phosphatase	INPP4B
NaN	NaN	NaN	NaN	NaN	NaN	NaN	NaN	NaN	NaN	NaN	NaN	NaN	NaN	NaN	NaN	NaN	NaN	NaN	NaN	NaN	NaN	NaN	NaN	NaN	NaN	NaN	NaN	NaN	20	20	18	0	1571	7853000000	NaN	NaN	NaN	NaN	NaN	NaN	NaN	NaN	O15344;O15344-2	O15344;O15344-2	E3 ubiquitin-protein ligase Midline-1	MID1
26.6862	NaN	NaN	27.346	27.437	NaN	26.7599	26.7312	26.8831	26.1595	NaN	26.6273	27.3433	NaN	27.3545	27.3329	27.1263	NaN	NaN	26.679	27.2731	27.3982	27.5875	26.8297	26.5105	24.9483	NaN	27.135	NaN	15	14	14	0	50746	40494000000	NaN	NaN	NaN	NaN	NaN	NaN	NaN	42	O15347	O15347	High mobility group protein B3	HMGB3
31.4478	31.3991	31.4717	31.3872	31.3848	31.4521	31.6717	31.5199	31.4354	31.3997	31.343	31.5879	31.5824	31.1931	31.6063	31.381	31.3469	31.4233	31.4354	31.5121	31.1927	31.2492	31.155	31.5488	31.4526	31.5019	31.3691	31.2196	31.4764	34	34	34	0	32331	151110000000	NaN	NaN	NaN	NaN	133	NaN	NaN	43	O15355	O15355	Protein phosphatase 1G	PPM1G
30.3287	30.3693	30.5963	30.1678	30.5342	30.2315	30.6102	30.3601	30.399	30.0268	30.2002	29.9071	30.0215	30.087	30.0426	29.9795	30.0656	29.996	30.0552	29.7967	29.8854	29.8906	29.802	29.4642	29.8484	30.0053	30.1628	30.0856	29.9879	44	41	41	0	12352	18293000000	NaN	NaN	NaN	NaN	NaN	NaN	NaN	NaN	O15357;O15357-2;Q7Z7G1-3;Q7Z7G1	O15357;O15357-2	Phosphatidylinositol 3,4,5-trisphosphate 5-phosphatase 2	INPPL1
32.0397	32.0154	32.0499	31.9368	32.0696	32.1171	31.9688	32.0766	32.0545	32.2646	32.2379	32.1712	31.9433	31.9726	31.9132	32.0387	31.9328	31.9437	32.0129	32.1607	32.1273	32.1119	32.1518	32.0305	32.2002	32.0579	32.0964	32.119	32.099	35	35	35	0	32331	155870000000	NaN	NaN	NaN	NaN	NaN	49	NaN	44	O15371-3;O15371;O15371-2	O15371-3;O15371;O15371-2	Eukaryotic translation initiation factor 3 subunit D	EIF3D
32.5002	32.5254	32.8914	31.8835	31.8846	31.9834	32.7571	32.7197	32.6445	32.5525	32.5072	32.6808	32.4716	32.4543	31.6993	31.7365	31.7763	32.5118	32.7065	32.3842	31.788	31.7167	31.8205	32.4061	32.6194	32.4391	31.9348	31.8419	31.9706	29	29	29	0	32331	130400000000	NaN	NaN	NaN	NaN	NaN	NaN	NaN	NaN	O15372	O15372	Eukaryotic translation initiation factor 3 subunit H	EIF3H
NaN	NaN	NaN	26.1493	26.3485	26.7807	26.4885	NaN	26.125	NaN	26.2714	NaN	26.9864	25.7444	26.7372	26.5085	26.5244	NaN	26.3031	25.9682	26.6527	NaN	26.4054	NaN	26.2024	26.4289	26.4199	26.7781	26.5154	10	9	9	0	59242	2801600000	NaN	NaN	NaN	512	NaN	NaN	NaN	NaN	O15379;O15379-2	O15379;O15379-2	Histone deacetylase 3	HDAC3
NaN	NaN	NaN	NaN	NaN	NaN	NaN	NaN	NaN	NaN	NaN	NaN	NaN	NaN	NaN	NaN	NaN	NaN	NaN	NaN	NaN	NaN	NaN	NaN	NaN	NaN	NaN	NaN	NaN	18	18	18	0	42812	4483300000	NaN	NaN	NaN	NaN	NaN	NaN	NaN	NaN	O15381;O15381-5;O15381-2;O15381-3;O15381-4	O15381;O15381-5;O15381-2;O15381-3;O15381-4	Nuclear valosin-containing protein-like	NVL
NaN	NaN	NaN	29.6978	29.7168	29.6519	NaN	NaN	NaN	NaN	NaN	NaN	26.7477	NaN	29.1191	29.1042	29.2712	26.9875	NaN	26.8417	29.3355	29.2299	29.2604	28.1758	27.5215	25.9164	29.2585	29.0527	28.974	20	20	20	0	12935	24804000000	NaN	NaN	NaN	NaN	134	NaN	NaN	NaN	O15382;O15382-2	O15382;O15382-2	Branched-chain-amino-acid aminotransferase, mitochondrial	BCAT2
NaN	NaN	NaN	NaN	NaN	NaN	NaN	NaN	NaN	NaN	NaN	NaN	NaN	NaN	NaN	NaN	NaN	NaN	NaN	NaN	NaN	NaN	25.5065	NaN	NaN	NaN	NaN	NaN	NaN	2	2	2	12253	29011	120020000	NaN	NaN	NaN	NaN	NaN	NaN	NaN	NaN	O15389;Q08ET2	O15389;Q08ET2	Sialic acid-binding Ig-like lectin 5;Sialic acid-binding Ig-like lectin 14	SIGLEC5;SIGLEC14
27.6877	27.573	27.7233	28.3588	28.1069	28.1202	28.5914	29.2118	28.5236	28.1758	28.0847	NaN	28.5891	28.7694	28.3416	28.3073	28.4088	28.6373	28.8997	29.4388	28.4758	28.4751	28.4168	28.665	28.95	28.7478	28.1899	28.6162	26.4344	23	22	22	0	13071	12874000000	NaN	NaN	NaN	NaN	NaN	NaN	NaN	NaN	O15397;O15397-2	O15397;O15397-2	Importin-8	IPO8
30.2492	29.8877	29.6359	31.3652	31.1424	31.2324	30.5713	30.7442	30.3933	29.9719	30.0663	30.678	30.4259	30.1262	31.4005	31.2804	31.2317	30.6217	30.6287	30.7985	31.527	31.5524	31.638	30.8313	30.6809	30.2247	31.03	30.8622	30.9335	10	10	10	0	1193	22656000000	1263	NaN	NaN	NaN	NaN	NaN	NaN	NaN	O15400-2;O15400	O15400-2;O15400	Syntaxin-7	STX7
28.3579	28.2252	27.6517	29.2501	29.2996	29.4338	29.0271	29.2679	28.8134	28.4369	28.8308	29.2169	29.4945	29.1526	29.5715	29.5119	29.5908	29.5754	29.344	29.4717	30.0065	30.0212	29.8268	29.7675	29.5271	29.6966	29.2575	29.1611	29.7657	9	9	9	0	40255	5747600000	1264	NaN	NaN	516	NaN	NaN	NaN	NaN	O15427	O15427	Monocarboxylate transporter 4	SLC16A3
NaN	NaN	NaN	NaN	NaN	NaN	NaN	NaN	NaN	NaN	NaN	NaN	NaN	NaN	NaN	NaN	NaN	NaN	NaN	NaN	NaN	NaN	NaN	NaN	NaN	NaN	NaN	NaN	NaN	1	1	1	16684	26763	61814000	NaN	NaN	NaN	NaN	NaN	NaN	NaN	NaN	O15431	O15431	High affinity copper uptake protein 1	SLC31A1
NaN	NaN	NaN	NaN	NaN	25.1625	NaN	NaN	NaN	NaN	NaN	NaN	NaN	NaN	NaN	NaN	25.0282	NaN	NaN	NaN	25.7315	NaN	NaN	NaN	NaN	NaN	NaN	NaN	NaN	5	3	3	40317	18219	287210000	NaN	NaN	NaN	NaN	NaN	NaN	NaN	NaN	O15438;O15438-4;O15438-2	O15438;O15438-4	Canalicular multispecific organic anion transporter 2	ABCC3
NaN	NaN	NaN	NaN	NaN	NaN	NaN	NaN	NaN	NaN	NaN	NaN	NaN	NaN	NaN	NaN	NaN	NaN	NaN	NaN	NaN	NaN	NaN	NaN	NaN	NaN	NaN	NaN	NaN	5	4	4	27995	21388	378190000	NaN	NaN	NaN	NaN	NaN	NaN	NaN	NaN	O15439-2;O15439;O15439-4;O15439-3	O15439-2;O15439	Multidrug resistance-associated protein 4	ABCC4
NaN	NaN	NaN	NaN	NaN	NaN	NaN	NaN	NaN	NaN	NaN	NaN	NaN	NaN	NaN	NaN	NaN	NaN	NaN	NaN	NaN	NaN	NaN	NaN	NaN	NaN	NaN	NaN	NaN	11	11	11	0	76094	7617300000	NaN	NaN	NaN	519	NaN	NaN	NaN	NaN	O15446;O15446-2	O15446;O15446-2	DNA-directed RNA polymerase I subunit RPA34	CD3EAP
NaN	NaN	NaN	NaN	NaN	NaN	NaN	NaN	NaN	NaN	NaN	NaN	NaN	NaN	NaN	NaN	NaN	27.7301	27.8323	NaN	NaN	NaN	NaN	28.3433	NaN	27.4134	NaN	NaN	NaN	25	25	25	0	10635	25117000000	NaN	NaN	NaN	520	NaN	NaN	NaN	NaN	O15460-2;O15460	O15460-2;O15460	Prolyl 4-hydroxylase subunit alpha-2	P4HA2
29.0679	NaN	30.0503	NaN	NaN	NaN	29.7229	29.8645	29.716	30.0556	29.5363	29.8069	30.0057	29.148	NaN	NaN	NaN	29.527	29.6141	29.1854	NaN	NaN	NaN	NaN	NaN	NaN	NaN	NaN	NaN	5	5	5	48108	40705	9643100000	NaN	NaN	NaN	NaN	NaN	50	NaN	NaN	O15484	O15484	Calpain-5	CAPN5
29.2879	29.5669	30.0664	30.1062	30.3036	30.2396	29.7276	29.4721	29.4213	29.2942	29.4432	29.3924	29.1025	29.3701	30.3612	30.3648	30.2755	29.3384	29.7066	29.4911	30.705	30.4275	30.475	29.817	29.8574	29.5652	30.0615	30.3584	30.4982	16	16	16	0	59302	29934000000	1274	NaN	NaN	521	NaN	NaN	NaN	NaN	O15498;O15498-2	O15498;O15498-2	Synaptobrevin homolog YKT6	YKT6
NaN	NaN	NaN	NaN	NaN	NaN	NaN	NaN	NaN	NaN	NaN	NaN	NaN	NaN	NaN	NaN	NaN	NaN	NaN	NaN	NaN	NaN	NaN	NaN	NaN	NaN	NaN	NaN	NaN	6	6	6	49751	52147	882010000	1275	NaN	NaN	NaN	NaN	NaN	NaN	NaN	O15504;O15504-3;O15504-2	O15504;O15504-3;O15504-2	Nucleoporin-like protein 2	NUPL2
34.3152	34.1199	34.3881	33.7197	33.768	33.8162	34.266	34.0672	34.1346	34.1444	34.1442	34.2654	34.097	34.3206	33.7381	33.5577	33.7589	33.9833	34.0886	34.0206	33.6161	33.5787	33.6052	34.0392	34.1161	34.0509	33.3663	33.5905	33.6931	15	15	14	0	32331	152320000000	1276	NaN	104	NaN	NaN	51	NaN	NaN	O15511;O15511-2	O15511;O15511-2	Actin-related protein 2/3 complex subunit 5	ARPC5
NaN	NaN	NaN	26.9427	27.0862	26.8048	NaN	NaN	NaN	NaN	NaN	NaN	NaN	NaN	26.1926	26.1573	26.4437	NaN	NaN	NaN	26.5254	26.4245	26.2449	NaN	NaN	NaN	26.6127	NaN	NaN	11	11	11	0	15236	7509600000	NaN	NaN	NaN	NaN	NaN	NaN	NaN	NaN	O15514	O15514	DNA-directed RNA polymerase II subunit RPB4	POLR2D
NaN	NaN	NaN	NaN	NaN	NaN	NaN	NaN	NaN	NaN	NaN	NaN	NaN	NaN	27.4175	27.2016	27.5064	NaN	NaN	NaN	27.031	26.9509	27.3067	NaN	NaN	NaN	27.4091	27.2693	27.1378	6	6	6	49472	49801	1569200000	NaN	NaN	NaN	NaN	NaN	NaN	NaN	NaN	O15519-14;O15519-8;O15519-5;O15519-11;O15519;O15519-13;O15519-2;O15519-9;O15519-12;O15519-10;O15519-6;O15519-7;O15519-3;O15519-15;O15519-4	O15519-14;O15519-8;O15519-5;O15519-11;O15519;O15519-13;O15519-2;O15519-9;O15519-12;O15519-10;O15519-6;O15519-7;O15519-3;O15519-15	CASP8 and FADD-like apoptosis regulator;CASP8 and FADD-like apoptosis regulator subunit p43;CASP8 and FADD-like apoptosis regulator subunit p12	CFLAR
28.5477	28.8145	28.7827	29.0872	29.2424	29.0002	28.8055	28.9693	28.7915	28.6949	28.5996	28.6767	28.7425	28.931	29.3139	29.1339	29.3876	29.1427	28.801	29.1757	29.1551	29.0361	29.1187	29.0477	28.8289	28.3938	28.9436	29.0759	29.1063	47	8	8	0	71087	4875100000	NaN	47	NaN	NaN	88	NaN	NaN	NaN	O15523;O15523-2;O15523-3	O15523;O15523-2	ATP-dependent RNA helicase DDX3Y	DDX3Y
29.5033	29.2756	29.9571	29.4183	29.8005	29.5848	29.1789	29.4551	29.7128	29.29	29.5682	29.3872	29.3692	29.159	29.275	29.2291	29.2343	29.6684	29.2871	29.204	29.3428	29.1669	29.2467	29.435	28.7954	29.2411	29.3086	29.0995	29.2669	17	17	17	0	39569	7021800000	1279	NaN	NaN	NaN	NaN	NaN	NaN	NaN	O15530-3;O15530;O15530-2;Q6A1A2;O15530-4;O15530-5	O15530-3;O15530;O15530-2;Q6A1A2;O15530-4;O15530-5	3-phosphoinositide-dependent protein kinase 1;Putative 3-phosphoinositide-dependent protein kinase 2	PDPK1;PDPK2P
26.0932	26.7221	NaN	30.7786	30.8099	30.701	26.7494	27.9807	26.7295	27.1942	27.5334	27.9251	28.5918	28.1106	31.9091	31.6618	32.0042	28.8612	28.2272	29.9874	32.9785	32.985	32.6715	30.2955	29.6633	29.3207	31.5316	31.3451	31.3239	10	10	10	0	59328	25324000000	NaN	NaN	NaN	527	NaN	52	NaN	NaN	O15533;O15533-3;O15533-2;O15533-4	O15533;O15533-3;O15533-2;O15533-4	Tapasin	TAPBP
NaN	NaN	NaN	NaN	NaN	NaN	NaN	NaN	NaN	NaN	NaN	NaN	NaN	NaN	NaN	NaN	NaN	NaN	NaN	NaN	NaN	NaN	NaN	NaN	NaN	NaN	NaN	NaN	NaN	2	2	2	64113	40539	409960000	NaN	NaN	NaN	NaN	NaN	NaN	NaN	NaN	O15540;O15540-2	O15540;O15540-2	Fatty acid-binding protein, brain	FABP7
27.8711	27.6126	27.9197	27.6048	27.8832	27.7199	27.8636	27.6257	27.8089	27.4848	27.6707	27.989	27.9569	27.9727	27.1621	27.6838	27.9346	27.8301	27.7535	27.5737	26.8789	27.0827	27.5327	27.1702	27.7723	27.5415	26.9557	27.2156	27.0121	12	12	12	0	24461	4819600000	NaN	NaN	NaN	NaN	NaN	NaN	NaN	NaN	O15541;Q8IZP6	O15541	RING finger protein 113A	RNF113A
NaN	NaN	NaN	NaN	NaN	NaN	NaN	NaN	NaN	NaN	NaN	NaN	NaN	NaN	NaN	NaN	NaN	NaN	NaN	NaN	NaN	NaN	NaN	NaN	NaN	NaN	NaN	NaN	NaN	3	3	3	19106	12102	1359500000	NaN	NaN	NaN	NaN	NaN	NaN	NaN	NaN	O15554	O15554	Intermediate conductance calcium-activated potassium channel protein 4	KCNN4
32.7936	32.7333	32.9356	32.8211	32.8377	32.8724	32.9457	32.8374	32.8503	32.7505	32.7783	32.9975	32.75	32.7627	32.8237	32.8926	32.7989	32.7844	32.9702	32.804	32.807	32.8	32.863	32.8009	32.8527	32.8525	32.765	32.8436	32.8124	58	58	57	0	32331	305160000000	NaN	NaN	NaN	NaN	135	54	NaN	NaN	O43143	O43143	Pre-mRNA-splicing factor ATP-dependent RNA helicase DHX15	DHX15
30.7614	30.5356	30.7398	30.2371	30.0851	29.9642	30.7554	30.9394	30.619	30.4835	30.6555	30.8401	30.6028	30.5413	29.7593	29.7914	29.9012	30.6087	30.7349	30.4758	29.5716	29.716	29.5938	30.3619	30.6385	30.4673	30.0271	30.026	29.9553	25	25	25	0	71315	33876000000	NaN	NaN	NaN	543	NaN	NaN	NaN	NaN	O43148;O43148-2	O43148;O43148-2	mRNA cap guanine-N7 methyltransferase	RNMT
30.792	30.9683	30.7466	30.4156	30.5217	30.6111	30.9589	30.9668	30.9596	30.8817	30.872	30.6712	30.6989	30.6147	30.3781	30.5167	30.3024	30.7066	30.6631	30.5812	30.3824	30.2512	30.2714	30.5028	30.633	30.5462	30.375	30.4062	30.5626	53	53	53	0	15564	12765000000	NaN	NaN	NaN	544	NaN	NaN	NaN	NaN	O43149;O43149-3;O43149-2	O43149	Zinc finger ZZ-type and EF-hand domain-containing protein 1	ZZEF1
NaN	NaN	NaN	NaN	NaN	NaN	NaN	NaN	NaN	NaN	NaN	NaN	NaN	NaN	NaN	NaN	NaN	NaN	NaN	NaN	NaN	NaN	NaN	NaN	NaN	NaN	NaN	NaN	NaN	9	7	7	3635	9044	1284100000	NaN	NaN	NaN	NaN	NaN	NaN	NaN	NaN	O43150-2;O43150	O43150-2;O43150	Arf-GAP with SH3 domain, ANK repeat and PH domain-containing protein 2	ASAP2
NaN	NaN	NaN	NaN	NaN	NaN	29.5797	29.6922	29.3576	NaN	29.5201	29.7685	30.0249	29.8661	NaN	NaN	NaN	29.8363	30.0007	29.9468	NaN	NaN	NaN	29.8117	29.7727	NaN	NaN	NaN	29.6397	5	5	5	21005	24732	4528900000	NaN	NaN	NaN	NaN	NaN	55	44	45	O43155	O43155	Leucine-rich repeat transmembrane protein FLRT2	FLRT2
NaN	NaN	NaN	NaN	NaN	NaN	NaN	NaN	NaN	NaN	NaN	NaN	NaN	NaN	NaN	NaN	NaN	NaN	NaN	NaN	NaN	NaN	NaN	NaN	NaN	NaN	NaN	NaN	NaN	30	30	30	0	23771	16516000000	NaN	NaN	NaN	NaN	NaN	NaN	NaN	NaN	O43156	O43156	TELO2-interacting protein 1 homolog	TTI1
27.5066	NaN	27.6976	NaN	NaN	NaN	27.3647	27.5627	27.534	27.1386	27.1819	28.0964	27.539	NaN	NaN	NaN	NaN	27.1234	27.596	27.2928	NaN	NaN	NaN	26.7975	NaN	NaN	NaN	NaN	NaN	13	13	13	0	35475	7291800000	NaN	NaN	NaN	NaN	NaN	NaN	NaN	NaN	O43159	O43159	Ribosomal RNA-processing protein 8	RRP8
27.363	NaN	27.0366	NaN	NaN	NaN	27.004	NaN	27.1359	NaN	27.1481	27.0845	27.4909	NaN	NaN	NaN	NaN	NaN	26.5243	NaN	NaN	NaN	NaN	NaN	27.1641	NaN	NaN	NaN	NaN	7	7	7	20864	18475	3678100000	NaN	NaN	NaN	NaN	NaN	NaN	NaN	NaN	O43164-2;O43164;Q8NG27-2;Q8NG27-3;Q8NG27	O43164-2;O43164	E3 ubiquitin-protein ligase Praja-2	PJA2
NaN	NaN	27.7176	NaN	NaN	NaN	28.1369	NaN	27.988	NaN	NaN	NaN	28.1479	27.9711	NaN	NaN	NaN	27.9802	28.4055	NaN	NaN	NaN	NaN	28.2743	NaN	NaN	NaN	NaN	NaN	4	3	3	32145	20057	745440000	NaN	NaN	NaN	NaN	NaN	NaN	NaN	NaN	O43166-3;O43166-2;O43166	O43166-3;O43166-2;O43166	Signal-induced proliferation-associated 1-like protein 1	SIPA1L1
27.1539	25.8335	NaN	31.0629	31.292	31.1377	27.4529	NaN	27.1284	26.1723	27.1155	28.5195	27.697	NaN	31.0276	31.3232	31.2162	26.7727	28.4092	29.4129	31.2538	31.219	31.3698	28.3441	27.6465	28.2028	30.812	31.0983	30.7673	15	15	15	0	15228	43179000000	NaN	NaN	NaN	545	NaN	NaN	NaN	NaN	O43169	O43169	Cytochrome b5 type B	CYB5B
30.3396	29.9658	30.4044	29.8668	29.7628	29.7543	30.1112	30.1242	30.143	29.9738	29.9297	30.3682	30.5586	30.1903	30.1002	30.2882	29.9655	30.3454	30.1855	30.1355	30.1511	30.0461	30.0574	30.3694	30.1022	30.4411	30.1146	30.0798	30.0168	31	31	31	0	22591	57680000000	NaN	NaN	NaN	NaN	NaN	NaN	NaN	NaN	O43172-2;O43172	O43172-2;O43172	U4/U6 small nuclear ribonucleoprotein Prp4	PRPF4
31.1112	30.9312	31.0643	30.3647	30.3149	30.3106	31.0283	31.0698	31.0031	30.9788	30.8267	31.0039	31.0612	31.0748	30.4296	30.3991	30.4392	31.0554	30.9043	30.8236	30.2724	30.326	30.3305	30.9455	30.9207	30.9873	30.384	30.4676	30.2524	36	36	36	0	32331	321390000000	NaN	NaN	106	NaN	NaN	56	NaN	NaN	O43175	O43175	D-3-phosphoglycerate dehydrogenase	PHGDH
NaN	NaN	NaN	28.5469	28.3902	28.7496	28.3415	NaN	NaN	27.8747	27.7225	28.2809	NaN	28.1919	28.4129	28.7116	28.6125	28.1219	NaN	28.1183	28.5986	28.8614	28.9035	29.2734	28.7455	28.4815	28.6155	28.6756	28.4859	6	6	6	0	23347	13996000000	NaN	NaN	NaN	554	NaN	NaN	NaN	NaN	O43181	O43181	NADH dehydrogenase [ubiquinone] iron-sulfur protein 4, mitochondrial	NDUFS4
30.7644	30.9153	30.7812	30.5756	30.6877	30.4727	30.7159	30.6742	30.7482	30.634	30.7151	30.5619	30.8362	30.7259	30.4337	30.5434	30.5417	30.6179	30.6457	30.6217	30.4851	30.5522	30.4632	30.5732	30.567	30.655	30.5867	30.6754	30.6369	24	22	22	0	32331	22705000000	NaN	NaN	NaN	NaN	NaN	NaN	NaN	NaN	O43237;O43237-2	O43237;O43237-2	Cytoplasmic dynein 1 light intermediate chain 2	DYNC1LI2
33.264	33.241	33.2786	32.8793	32.9482	33.0619	33.3905	33.3704	33.3097	33.0813	33.1941	33.3513	33.1468	33.0526	32.9249	32.9391	33.0781	33.0711	33.3497	33.1194	32.7861	32.9303	32.882	33.2644	33.1199	33.1994	33.0835	33.1038	32.929	51	51	51	0	32331	274210000000	NaN	NaN	NaN	NaN	NaN	NaN	NaN	NaN	O43242;O43242-2	O43242;O43242-2	26S proteasome non-ATPase regulatory subunit 3	PSMD3
NaN	NaN	NaN	NaN	NaN	NaN	NaN	NaN	NaN	NaN	NaN	NaN	NaN	NaN	NaN	NaN	NaN	NaN	NaN	NaN	NaN	NaN	NaN	NaN	NaN	NaN	NaN	NaN	NaN	13	13	3	0	63839	16579000000	NaN	NaN	NaN	562	NaN	NaN	NaN	NaN	O43251-6;O43251-8;O43251-5;O43251-10;O43251-2;O43251;O43251-9;O43251-4;Q9NWB1-4;Q9NWB1-5;O43251-7;Q9NWB1-2;O43251-3;A6NFN3;A6NFN3-2	O43251-6;O43251-8;O43251-5;O43251-10;O43251-2;O43251;O43251-9;O43251-4;Q9NWB1-4;Q9NWB1-5;O43251-7;Q9NWB1-2;O43251-3	RNA binding protein fox-1 homolog 2;RNA binding protein fox-1 homolog 1	RBFOX2;RBFOX1
31.9743	32.0124	32.2031	31.2993	31.358	31.4005	32.0289	32.0006	31.9501	32.2661	32.0971	32.1991	32.0374	32.0106	31.1962	31.2554	31.2939	32.1254	31.8707	31.9016	31.2519	31.1574	31.0027	31.9321	31.8777	32.1558	31.2435	31.0871	31.222	38	38	36	0	32331	81198000000	NaN	NaN	NaN	NaN	NaN	NaN	NaN	NaN	O43252	O43252	Bifunctional 3-phosphoadenosine 5-phosphosulfate synthase 1;Sulfate adenylyltransferase;Adenylyl-sulfate kinase	PAPSS1
28.9023	29.31	28.9507	29.2402	29.079	29.245	28.7643	28.731	29.404	29.0089	29.1204	28.138	28.2652	29.0715	29.0838	29.3211	29.3063	28.7463	28.4872	29.0562	29.1724	29.2466	28.9321	28.6362	29.0388	28.6243	29.1966	29.3316	28.8708	43	43	43	0	32331	29896000000	NaN	NaN	NaN	NaN	NaN	NaN	NaN	46	O43264;O43264-2	O43264;O43264-2	Centromere/kinetochore protein zw10 homolog	ZW10
28.5786	28.4979	29.0686	28.6244	28.7023	28.6938	28.9064	28.9376	28.8573	28.2982	28.5503	28.852	28.6916	28.2958	27.2822	28.2597	27.5978	28.0047	28.1079	28.1246	28.716	28.0868	28.8389	28.3421	28.2905	28.3835	27.064	27.7272	27.6407	13	13	13	20008	1537	2794600000	NaN	NaN	NaN	NaN	NaN	NaN	NaN	NaN	O43278;O43278-2	O43278;O43278-2	Kunitz-type protease inhibitor 1	SPINT1
30.7509	30.6211	30.793	30.7124	30.6224	30.6821	30.963	30.9181	30.7654	30.7405	30.6451	30.9306	30.7463	30.5443	30.6039	30.6081	30.7566	30.694	30.9254	31.0034	30.4643	30.3758	30.4258	30.9038	30.8908	30.7411	30.598	30.5717	30.6686	50	50	50	0	32331	57887000000	NaN	NaN	NaN	NaN	NaN	NaN	NaN	NaN	O43290	O43290	U4/U6.U5 tri-snRNP-associated protein 1	SART1
NaN	NaN	NaN	27.072	27.0616	27.0432	NaN	NaN	NaN	NaN	NaN	NaN	NaN	NaN	27.6886	27.1297	27.2521	NaN	NaN	NaN	28.0268	28.0685	28.1488	NaN	NaN	NaN	27.2574	27.5026	27.5911	6	6	6	0	24529	1106300000	NaN	NaN	NaN	NaN	NaN	NaN	NaN	NaN	O43291;O43291-2	O43291;O43291-2	Kunitz-type protease inhibitor 2	SPINT2
NaN	NaN	NaN	27.5729	27.3177	NaN	NaN	NaN	NaN	NaN	NaN	NaN	NaN	NaN	27.4507	NaN	NaN	NaN	NaN	NaN	27.6022	27.7398	27.5722	NaN	NaN	NaN	27.0137	27.1781	27.1115	10	10	10	18783	1098	3508000000	1402	NaN	NaN	NaN	NaN	NaN	NaN	NaN	O43292;O43292-2	O43292;O43292-2	Glycosylphosphatidylinositol anchor attachment 1 protein	GPAA1
NaN	NaN	NaN	27.0602	NaN	26.667	NaN	NaN	NaN	NaN	NaN	NaN	NaN	NaN	NaN	26.93	26.7977	NaN	NaN	NaN	26.6878	26.8412	26.6102	NaN	NaN	NaN	26.7922	26.5651	NaN	6	6	6	35746	81818	1762700000	1403	NaN	NaN	NaN	NaN	NaN	NaN	NaN	O43293;O43293-2	O43293;O43293-2	Death-associated protein kinase 3	DAPK3
NaN	NaN	NaN	NaN	NaN	NaN	NaN	NaN	NaN	NaN	NaN	NaN	NaN	NaN	NaN	NaN	NaN	NaN	NaN	NaN	NaN	NaN	NaN	NaN	NaN	NaN	NaN	NaN	NaN	8	8	8	0	28288	1123000000	NaN	NaN	NaN	NaN	NaN	NaN	NaN	NaN	O43294;O43294-2	O43294;O43294-2	Transforming growth factor beta-1-induced transcript 1 protein	TGFB1I1
28.1629	28.0122	28.0719	27.7058	27.7552	27.6803	27.9295	27.7191	28.1947	27.8126	27.7782	28.1007	27.8286	27.9496	27.8884	27.9071	28.0277	27.7824	27.8612	27.4462	27.9483	28.0435	27.8017	27.6997	27.6943	27.7195	27.741	28.0236	27.6438	14	14	14	0	25111	2323900000	1406	NaN	NaN	NaN	NaN	NaN	NaN	NaN	O43299;O43299-2;O43299-3	O43299;O43299-2;O43299-3	AP-5 complex subunit zeta-1	AP5Z1
NaN	NaN	NaN	NaN	NaN	NaN	NaN	NaN	NaN	NaN	NaN	NaN	NaN	NaN	NaN	NaN	NaN	NaN	NaN	NaN	NaN	NaN	NaN	NaN	NaN	NaN	NaN	NaN	NaN	7	7	6	67501	14824	1554500000	1407	NaN	NaN	NaN	NaN	NaN	NaN	NaN	O43303-2;O43303	O43303-2;O43303	Centriolar coiled-coil protein of 110 kDa	CCP110
NaN	NaN	NaN	NaN	NaN	NaN	NaN	NaN	NaN	NaN	NaN	NaN	NaN	NaN	NaN	NaN	NaN	NaN	NaN	NaN	NaN	NaN	NaN	NaN	NaN	NaN	NaN	NaN	NaN	4	4	4	4863	43631	237720000	NaN	NaN	NaN	NaN	NaN	NaN	NaN	NaN	O43310;O43310-2	O43310;O43310-2	CBP80/20-dependent translation initiation factor	CTIF
30.3987	30.3676	30.8782	29.9732	30.0013	29.845	30.1801	30.1834	30.2675	30.5337	30.5705	30.6208	30.1554	29.7745	29.5602	30.076	29.3911	29.8413	30.382	30.5733	29.462	30.0913	30.2646	30.2305	29.8494	29.4473	29.578	29.7451	29.1513	34	34	27	0	53543	11658000000	NaN	NaN	NaN	NaN	NaN	NaN	NaN	NaN	O43314-2;O43314	O43314-2;O43314	Inositol hexakisphosphate and diphosphoinositol-pentakisphosphate kinase 2	PPIP5K2
28.3807	28.3179	28.2761	28.0805	28.1665	28.057	28.1546	28.5796	28.5181	28.4867	28.4452	28.1055	28.1379	28.3589	28.2042	28.1299	28.2881	28.168	28.0936	27.9996	27.9801	28.2752	28.2907	27.9848	28.0579	27.9364	28.3433	28.2833	27.9538	17	17	17	0	29157	5273600000	NaN	NaN	NaN	NaN	NaN	NaN	NaN	NaN	O43318;O43318-2;O43318-3;O43318-4	O43318;O43318-2;O43318-3;O43318-4	Mitogen-activated protein kinase kinase kinase 7	MAP3K7
30.2879	30.4261	30.441	30.2646	30.3519	30.4015	30.8438	30.5587	30.6664	30.5753	30.4822	30.7418	30.4846	30.7228	30.1274	30.1581	30.2264	31.0381	31.0396	30.9491	30.0987	30.243	30.1865	30.8121	30.6296	30.3886	30.2779	30.2296	30.068	17	17	17	0	11377	40936000000	1419	NaN	NaN	NaN	NaN	NaN	NaN	NaN	O43324;O43324-2	O43324;O43324-2	Eukaryotic translation elongation factor 1 epsilon-1	EEF1E1
30.9447	30.1998	30.7384	29.4995	29.5245	29.4784	30.8653	30.7767	30.172	30.3093	30.045	30.2746	31.5136	31.5395	31.7615	31.7553	31.6881	31.3959	31.1991	31.3321	31.4778	31.4506	31.6495	31.2941	31.2617	31.3132	30.9827	31.6404	31.2356	26	26	25	0	19306	19026000000	NaN	NaN	NaN	580	NaN	NaN	NaN	NaN	O43353;O43353-2	O43353;O43353-2	Receptor-interacting serine/threonine-protein kinase 2	RIPK2
NaN	NaN	NaN	NaN	NaN	NaN	NaN	NaN	NaN	NaN	NaN	NaN	NaN	NaN	NaN	NaN	NaN	NaN	NaN	NaN	NaN	NaN	NaN	NaN	NaN	NaN	NaN	NaN	NaN	9	9	9	18339	95626	1064800000	NaN	NaN	NaN	NaN	NaN	NaN	NaN	NaN	O43379;O43379-4;O43379-2;O43379-3	O43379;O43379-4	WD repeat-containing protein 62	WDR62
32.0008	32.082	32.1417	32.8089	32.9	32.7888	32.1504	31.9165	31.8549	31.7923	31.7784	32.1734	31.9793	32.0717	32.8409	32.9343	32.8512	31.9494	32.1805	32.428	32.7216	32.9223	32.9394	32.3889	32.0978	31.7462	32.7666	32.8384	32.7885	49	38	3	0	32331	300310000000	NaN	NaN	111	NaN	143	NaN	NaN	NaN	O43390;O43390-3	O43390;O43390-3	Heterogeneous nuclear ribonucleoprotein R	HNRNPR
NaN	NaN	NaN	NaN	NaN	NaN	NaN	NaN	NaN	NaN	NaN	NaN	NaN	NaN	NaN	NaN	NaN	NaN	NaN	NaN	NaN	NaN	NaN	NaN	NaN	NaN	NaN	NaN	NaN	49	3	3	1941	1323	4035300000	NaN	NaN	111	NaN	143	NaN	NaN	NaN	O43390-2;O43390-4	O43390-2;O43390-4	Heterogeneous nuclear ribonucleoprotein R	HNRNPR
27.4613	28.0707	27.8805	29.0984	28.7119	28.9613	27.9411	27.3204	27.8619	27.5368	26.8927	28.3966	28.4058	27.2728	29.6077	29.3876	29.9012	28.0456	29.1137	29.0541	29.6327	29.7373	29.3305	29.1008	28.806	27.6827	29.7517	29.6558	29.443	37	37	37	0	27624	43744000000	NaN	NaN	NaN	NaN	NaN	NaN	NaN	NaN	O43395;O43395-3	O43395	U4/U6 small nuclear ribonucleoprotein Prp3	PRPF3
32.9241	32.9708	33.0675	32.748	32.9046	32.7544	32.6803	32.7836	32.973	32.7582	32.8705	32.661	32.7406	32.832	32.6663	32.8405	32.7882	32.6705	32.7241	32.5652	32.5441	32.6509	32.6092	32.3838	32.5201	32.6595	32.8898	32.7387	32.6545	22	22	22	0	32331	156580000000	NaN	NaN	NaN	NaN	NaN	NaN	NaN	NaN	O43396	O43396	Thioredoxin-like protein 1	TXNL1
33.2279	33.004	32.9893	33.3428	33.2321	33.3271	33.1922	33.226	33.1057	33.0229	33.0056	33.154	33.0005	32.771	33.152	33.0155	33.0128	32.6377	32.9322	32.5705	32.8751	32.8488	33.0089	32.8971	32.9824	32.9835	33.0053	33.1959	33.0631	25	25	7	0	32331	258210000000	NaN	NaN	NaN	NaN	NaN	NaN	NaN	NaN	O43399;O43399-5;O43399-7	O43399;O43399-5;O43399-7	Tumor protein D54	TPD52L2
NaN	NaN	27.238	26.6115	26.6894	26.1736	NaN	NaN	NaN	NaN	NaN	NaN	NaN	NaN	NaN	NaN	26.753	NaN	NaN	NaN	26.4921	26.1118	NaN	NaN	NaN	NaN	NaN	NaN	27.1009	20	2	2	0	24319	4696800000	NaN	NaN	NaN	NaN	NaN	NaN	NaN	NaN	O43399-2;O43399-4;O43399-3;O43399-6	O43399-2;O43399-4;O43399-3;O43399-6	Tumor protein D54	TPD52L2
29.2225	29.2026	29.1944	28.7922	28.6462	28.9362	29.2005	29.1296	29.0044	29.2422	29.2206	29.5117	29.1395	29.4647	28.8648	29.2052	28.5728	29.4021	29.3099	29.3844	28.6712	28.5607	28.7288	29.2951	29.2647	29.0654	28.8703	28.821	29.2571	11	11	11	0	5135	11485000000	NaN	NaN	NaN	NaN	NaN	NaN	NaN	NaN	O43402;O43402-2	O43402	ER membrane protein complex subunit 8	EMC8
NaN	NaN	NaN	NaN	27.2366	27.7484	NaN	NaN	NaN	NaN	NaN	NaN	NaN	NaN	NaN	NaN	NaN	27.6104	NaN	27.0163	NaN	NaN	27.0315	27.0947	27.2462	27.5923	NaN	NaN	NaN	7	7	7	20263	16338	5452400000	NaN	63	112	596	NaN	NaN	45	NaN	O43414-3;O43414-2;O43414	O43414-3;O43414-2;O43414	ERI1 exoribonuclease 3	ERI3
NaN	NaN	NaN	NaN	NaN	NaN	NaN	NaN	NaN	NaN	NaN	NaN	NaN	NaN	NaN	NaN	NaN	NaN	NaN	NaN	NaN	NaN	NaN	NaN	NaN	NaN	NaN	NaN	NaN	3	3	3	167	26996	86179000	NaN	NaN	NaN	NaN	NaN	NaN	NaN	NaN	O43422;O43422-2	O43422	52 kDa repressor of the inhibitor of the protein kinase	PRKRIR
30.355	30.2398	30.3524	30.0882	30.0899	30.2387	30.2736	30.4066	30.3446	30.1801	30.2358	30.2384	30.2171	29.976	30.0389	30.0235	29.9228	30.0605	30.1633	29.9803	29.9577	29.8822	29.8686	30.0115	30.0287	30.2358	29.9258	29.8994	30.053	37	37	37	0	79018	9247200000	NaN	NaN	NaN	NaN	NaN	NaN	NaN	NaN	O43426;O43426-4;O43426-2;O43426-5	O43426;O43426-4;O43426-2	Synaptojanin-1	SYNJ1
28.1471	27.8871	28.1376	27.3977	27.5576	27.2493	28.1097	28.0958	28.1675	27.8803	28.2631	27.9408	27.9801	28.1393	27.2814	27.1816	27.3701	28.0786	27.8513	27.5704	27.3282	26.6706	27.1717	27.9844	27.7537	27.9211	27.0988	27.0896	27.6259	12	12	12	20542	1728	4570300000	1454	NaN	NaN	597	NaN	NaN	NaN	NaN	O43427-2;O43427	O43427-2;O43427	Acidic fibroblast growth factor intracellular-binding protein	FIBP
30.3575	30.2666	30.565	30.2235	29.9885	30.1305	30.629	30.537	30.5588	30.3641	30.4514	30.4067	30.295	30.2602	29.6944	29.8116	29.6605	30.4753	30.5308	30.431	29.8085	29.7925	29.8666	30.2902	30.0677	30.2193	29.7725	29.6434	29.6253	52	44	43	0	98097	26530000000	NaN	NaN	NaN	NaN	NaN	NaN	NaN	NaN	O43432;O43432-3;O43432-4;O43432-2	O43432;O43432-3;O43432-4	Eukaryotic translation initiation factor 4 gamma 3	EIF4G3
29.3776	29.672	29.986	29.4884	29.5738	29.477	29.7835	29.5526	29.7118	29.906	29.6655	29.9314	29.7706	29.7418	29.3592	29.4212	29.4889	29.7015	28.6349	29.2744	29.405	29.2722	29.3459	29.3869	29.7768	29.7589	29.3517	29.4564	29.5535	14	14	14	0	90911	34638000000	NaN	NaN	NaN	NaN	NaN	NaN	NaN	NaN	O43447;O43447-2	O43447;O43447-2	Peptidyl-prolyl cis-trans isomerase H	PPIH
27.8872	28.0737	28.3888	27.5439	27.581	27.5098	28.2308	28.148	28.0963	27.6779	27.9519	28.7818	28.0239	27.9726	26.9928	27.1413	27.794	27.7401	28.24	27.8492	27.3489	27.028	27.0342	NaN	NaN	NaN	27.2629	27.5065	27.1798	11	11	11	0	37874	7854200000	NaN	NaN	NaN	NaN	NaN	NaN	NaN	NaN	O43464;O43464-3;O43464-2;O43464-4;P83110-2;P83110	O43464;O43464-3;O43464-2;O43464-4	Serine protease HTRA2, mitochondrial	HTRA2
32.7063	32.4619	33.0133	32.4227	32.4789	32.4611	32.5991	32.6962	32.5145	32.9054	32.5811	32.9403	32.8934	32.9086	32.2462	32.2534	32.2499	32.7555	32.2079	32.3286	32.2194	32.2298	32.2273	32.4396	32.4258	32.5734	31.9996	31.9682	32.1069	16	16	15	0	32331	91625000000	NaN	NaN	NaN	NaN	NaN	NaN	NaN	NaN	O43488;Q8NHP1	O43488	Aflatoxin B1 aldehyde reductase member 2	AKR7A2
33.2528	33.0627	33.2503	33.623	33.529	33.5971	33.0754	33.1344	33.0923	33.0109	32.9867	33.0802	32.9685	32.8816	33.3335	33.3335	33.3866	32.6381	32.8288	32.7634	33.2636	33.1627	33.2501	32.7714	32.7964	32.8201	33.3123	33.2808	33.2779	85	85	19	0	32331	214660000000	NaN	NaN	113	NaN	NaN	NaN	NaN	NaN	O43491;O43491-3;O43491-2	O43491;O43491-3;O43491-2	Band 4.1-like protein 2	EPB41L2
28.1738	27.7702	27.8498	28.7134	28.333	28.9774	28.4404	28.1685	27.9965	27.8145	27.827	28.5556	27.9285	28.0694	28.2681	28.3952	28.7637	NaN	27.9808	27.9671	28.557	28.1728	27.9338	28.0185	27.9734	28.3151	28.8682	28.3603	28.3798	68	2	2	0	56576	5450600000	NaN	NaN	113	NaN	NaN	NaN	NaN	NaN	O43491-4	O43491-4	Band 4.1-like protein 2	EPB41L2
28.6029	28.0467	NaN	29.3873	29.4886	29.5732	28.6975	29.0711	28.738	28.1886	28.9817	28.8056	28.8974	28.4974	28.5962	28.3968	28.6994	29.3313	28.8847	28.9104	29.4814	29.3484	29.2548	30.2517	28.9425	29.3295	29.1006	28.6175	29.094	18	18	18	0	20552	17996000000	NaN	NaN	114	NaN	NaN	NaN	NaN	NaN	O43493;O43493-2;O43493-5;O43493-3;O43493-4;O43493-6	O43493;O43493-2;O43493-5;O43493-3;O43493-4;O43493-6	Trans-Golgi network integral membrane protein 2	TGOLN2
NaN	NaN	NaN	NaN	NaN	NaN	NaN	NaN	NaN	NaN	NaN	NaN	NaN	NaN	NaN	NaN	NaN	NaN	NaN	NaN	NaN	NaN	NaN	NaN	NaN	NaN	NaN	NaN	NaN	3	3	3	12276	29347	667400000	1477	NaN	NaN	NaN	NaN	NaN	NaN	NaN	O43502-2;O43502	O43502-2;O43502	DNA repair protein RAD51 homolog 3	RAD51C
31.6745	31.5705	31.7682	31.1805	30.9738	31.0496	31.7325	31.5159	31.621	31.4125	31.6753	31.2395	31.9537	31.3215	31.2782	30.9566	31.0981	31.5481	31.404	31.3918	31.1775	31.3051	31.0402	31.3106	31.6498	31.452	30.8169	31.0779	31.5026	6	6	6	0	32331	39935000000	NaN	NaN	NaN	NaN	NaN	NaN	NaN	NaN	O43504	O43504	Ragulator complex protein LAMTOR5	LAMTOR5
31.2711	31.8097	31.7637	32.0283	31.9927	32.0781	31.8656	31.4869	31.6955	30.9209	31.1291	31.2369	31.2653	30.8863	32.1637	31.8513	31.9513	31.1685	31.5515	31.5038	32.1774	31.8332	32.0661	31.3877	31.2942	30.8998	31.9884	31.9308	32.1552	18	18	18	0	17843	32449000000	1481	NaN	NaN	NaN	NaN	NaN	NaN	NaN	O43516;O43516-3;O43516-2;O43516-4	O43516;O43516-3;O43516-2;O43516-4	WAS/WASL-interacting protein family member 1	WIPF1
29.3895	29.0586	28.8395	29.8721	29.5485	29.639	29.189	NaN	NaN	29.1715	29.2375	29.4188	29.1473	NaN	29.5347	29.164	29.2805	28.8463	29.0121	NaN	29.4201	29.0937	29.3616	28.887	28.5942	28.8529	29.3017	29.208	28.2557	9	9	3	35849	83475	7261000000	1482	NaN	NaN	NaN	NaN	NaN	NaN	NaN	O43566;O43566-4	O43566	Regulator of G-protein signaling 14	RGS14
NaN	NaN	NaN	NaN	NaN	NaN	NaN	NaN	NaN	NaN	NaN	NaN	NaN	NaN	NaN	NaN	NaN	NaN	NaN	NaN	NaN	NaN	NaN	NaN	NaN	NaN	NaN	NaN	NaN	7	1	1	77543	32229	0	NaN	NaN	NaN	NaN	NaN	NaN	NaN	NaN	O43566-5;O43566-6	O43566-5;O43566-6	Regulator of G-protein signaling 14	RGS14
29.5615	29.6296	29.4167	30.7525	30.8677	30.9622	29.5183	29.7435	29.7311	29.5168	29.1134	29.4865	29.4393	29.1777	30.4087	30.5611	30.8767	29.4151	28.7778	29.2634	30.2454	30.1136	30.3559	29.3212	29.3062	29.3416	30.2103	30.5795	30.266	8	8	8	0	32691	11857000000	1484	NaN	NaN	620	NaN	NaN	NaN	NaN	O43567;O43567-2	O43567	E3 ubiquitin-protein ligase RNF13	RNF13
28.8863	28.7779	28.8778	NaN	NaN	NaN	28.612	28.7429	28.5425	28.5204	28.9582	28.7578	28.4598	28.4999	28.136	NaN	NaN	28.3498	28.7477	28.896	NaN	27.9832	NaN	28.5242	28.3697	28.773	27.9797	NaN	NaN	10	10	10	20342	1655	2369200000	NaN	NaN	NaN	NaN	NaN	NaN	NaN	NaN	O43572	O43572	A-kinase anchor protein 10, mitochondrial	AKAP10
30.3315	30.3699	30.4638	29.9157	29.9766	30.1177	30.6296	30.5033	30.4007	30.2655	30.1939	30.3974	30.2655	29.92	30.1421	30.1947	30.089	30.0868	30.3598	30.2989	30.1563	29.8997	29.9349	30.4123	30.1465	30.1369	30.0341	29.9973	30.112	15	15	15	0	32331	44970000000	NaN	NaN	NaN	621	150	57	NaN	NaN	O43583	O43583	Density-regulated protein	DENR
31.1222	31.1393	31.2349	29.9147	30.088	30.0504	31.2244	31.1427	31.1421	31.079	31.1203	31.1762	30.8809	30.7934	30.0034	29.8097	29.7717	30.6389	30.7649	30.6578	29.7808	29.896	29.717	30.7235	30.7231	30.9773	29.973	29.654	29.7494	24	24	24	0	18517	10723000000	NaN	NaN	NaN	NaN	NaN	NaN	NaN	NaN	O43586;O43586-2	O43586;O43586-2	Proline-serine-threonine phosphatase-interacting protein 1	PSTPIP1
30.355	30.4968	30.252	30.2965	30.3469	30.286	30.2397	30.4122	30.4647	30.5052	30.4109	30.2844	30.2009	30.4031	29.911	29.8034	29.7831	30.2539	30.4119	30.3169	29.5285	29.6266	29.6907	30.1418	30.1585	30.3554	30.0531	30.0367	30.16	52	52	52	0	32331	80160000000	NaN	NaN	118	NaN	NaN	NaN	NaN	NaN	O43592	O43592	Exportin-T	XPOT
NaN	NaN	NaN	NaN	NaN	NaN	NaN	NaN	NaN	NaN	NaN	NaN	NaN	NaN	NaN	NaN	NaN	NaN	NaN	NaN	NaN	NaN	NaN	NaN	NaN	NaN	NaN	NaN	NaN	4	4	4	63032	36084	1088800000	NaN	NaN	NaN	NaN	NaN	NaN	NaN	NaN	O43597	O43597	Protein sprouty homolog 2	SPRY2
31.4587	31.1724	31.3352	31.6467	31.5598	31.7688	31.3239	31.3259	31.3447	31.201	31.1637	31.7295	31.2039	31.241	31.3914	31.3903	31.1174	30.9655	30.9071	30.889	31.1682	31.4582	31.2854	30.7801	30.6382	30.8388	31.2606	31.3896	30.8285	14	14	14	0	22031	33564000000	NaN	NaN	NaN	633	NaN	NaN	NaN	NaN	O43598;O43598-2	O43598;O43598-2	2-deoxynucleoside 5-phosphate N-hydrolase 1	DNPH1
29.1098	27.051	26.464	30.6891	30.7865	30.7358	29.3932	28.9841	28.7846	28.9343	28.8172	29.1151	29.2742	29.3619	30.6725	30.6026	30.7015	29.4581	29.5949	29.7041	30.632	30.7649	30.6794	29.9747	29.8775	29.2337	30.5602	30.6178	30.8908	36	36	35	0	30448	57957000000	NaN	NaN	119	NaN	NaN	NaN	NaN	47	O43615	O43615	Mitochondrial import inner membrane translocase subunit TIM44	TIMM44
30.672	30.4727	30.4282	30.2891	30.277	30.3138	30.8488	30.6055	30.5961	30.6005	30.4324	30.3362	30.3877	30.4817	30.0095	29.9739	30.1482	30.3776	30.3586	30.2577	30.1087	29.9963	29.929	30.1115	30.4538	30.5346	30.0738	30.2812	30.1126	11	11	11	0	54568	22640000000	1522	NaN	NaN	NaN	NaN	NaN	NaN	NaN	O43617;O43617-2	O43617;O43617-2	Trafficking protein particle complex subunit 3	TRAPPC3
29.66	29.3674	29.6248	30.3368	30.3584	30.2655	29.9275	29.5695	29.6	29.4995	29.3643	29.3061	29.5189	29.1317	30.0108	30.2456	29.8514	28.8883	29.1815	29.3732	30.2222	30.1177	29.9275	29.2831	29.4645	29.5259	30.4038	30.0719	29.9434	15	15	15	0	69387	22819000000	NaN	NaN	NaN	640	NaN	NaN	NaN	NaN	O43633	O43633	Charged multivesicular body protein 2a	CHMP2A
27.8134	27.7146	27.5946	NaN	NaN	NaN	28.1138	28.1865	27.9984	27.7884	27.9896	27.9154	28.3994	28.3139	27.6678	28.0529	28.0929	28.3164	28.2282	28.4612	28.4314	28.1232	28.3064	29.0411	28.5514	28.7772	28.0004	28.0836	28.4365	10	8	8	0	24259	2368500000	1523	NaN	NaN	NaN	NaN	NaN	NaN	NaN	O43639	O43639	Cytoplasmic protein NCK2	NCK2
NaN	NaN	NaN	NaN	NaN	NaN	NaN	NaN	NaN	NaN	NaN	NaN	NaN	NaN	NaN	NaN	NaN	NaN	NaN	NaN	NaN	NaN	NaN	NaN	NaN	NaN	NaN	NaN	NaN	2	2	2	6398	39987	528220000	NaN	NaN	NaN	NaN	NaN	NaN	NaN	NaN	O43657	O43657	Tetraspanin-6	TSPAN6
30.3431	29.9348	29.9919	30.3361	30.2068	30.2359	30.1403	30.0845	30.1484	30.1448	29.8822	30.2219	30.4909	30.0414	30.3832	30.3686	30.4411	29.8788	30.2689	30.2425	30.253	30.3406	30.2264	29.7915	30.0194	29.9735	30.3599	30.0209	29.7789	34	34	34	0	1965	51882000000	NaN	NaN	NaN	NaN	NaN	NaN	NaN	48	O43660;O43660-2	O43660;O43660-2	Pleiotropic regulator 1	PLRG1
NaN	NaN	NaN	NaN	NaN	NaN	NaN	NaN	NaN	NaN	NaN	NaN	NaN	NaN	NaN	NaN	NaN	NaN	NaN	NaN	NaN	NaN	NaN	NaN	NaN	NaN	NaN	NaN	NaN	13	13	13	0	49715	3776200000	NaN	NaN	NaN	646	NaN	NaN	NaN	NaN	O43663-4;O43663;O43663-3;O43663-2	O43663-4;O43663;O43663-3;O43663-2	Protein regulator of cytokinesis 1	PRC1
30.005	29.4738	29.7945	30.04	30.2485	30.0769	29.9552	30.1234	30.0347	29.5311	29.6494	29.9952	29.7771	29.8061	29.8988	29.3718	29.8449	29.833	29.6958	29.7573	29.4562	29.8033	29.9309	29.8786	29.7783	29.8607	29.9991	29.9986	29.9338	11	11	11	0	12465	12383000000	1535	NaN	NaN	NaN	NaN	NaN	NaN	NaN	O43665-3;O43665-2;O43665	O43665-3;O43665-2;O43665	Regulator of G-protein signaling 10	RGS10
30.6735	30.73	31.0152	30.4795	30.414	30.6486	30.6388	30.7357	30.8453	30.5267	30.4235	31.1766	30.7728	30.7992	30.5291	30.4858	30.3698	30.6526	30.8281	30.8971	30.3321	30.3877	30.2762	30.8429	30.8837	30.9816	30.5989	30.4233	30.4309	12	12	12	0	13386	43427000000	NaN	NaN	120	NaN	NaN	NaN	NaN	NaN	O43670-2;O43670;O43670-4;O43670-3	O43670-2;O43670;O43670-4;O43670-3	BUB3-interacting and GLEBS motif-containing protein ZNF207	ZNF207
NaN	NaN	NaN	27.931	27.8048	27.9607	26.921	NaN	NaN	NaN	NaN	27.3709	NaN	27.7892	27.507	27.9484	27.8403	NaN	27.886	27.8826	28.3338	28.4619	28.3793	28.7602	27.8772	27.8466	27.6144	27.9223	27.0005	9	9	9	19335	1296	7003300000	NaN	NaN	NaN	650	NaN	NaN	NaN	NaN	O43674;O43674-2	O43674;O43674-2	NADH dehydrogenase [ubiquinone] 1 beta subcomplex subunit 5, mitochondrial	NDUFB5
NaN	NaN	NaN	NaN	27.8538	27.4166	NaN	NaN	NaN	NaN	NaN	NaN	NaN	NaN	27.4808	27.6402	NaN	NaN	NaN	NaN	NaN	28.1441	NaN	NaN	NaN	NaN	NaN	NaN	NaN	6	6	6	1972	14366	4687600000	NaN	NaN	NaN	NaN	NaN	NaN	NaN	NaN	O43676	O43676	NADH dehydrogenase [ubiquinone] 1 beta subcomplex subunit 3	NDUFB3
NaN	NaN	NaN	NaN	NaN	NaN	NaN	NaN	NaN	NaN	NaN	NaN	NaN	NaN	NaN	NaN	NaN	NaN	NaN	NaN	NaN	NaN	NaN	NaN	NaN	NaN	NaN	NaN	NaN	3	3	3	51115	16109	463120000	NaN	NaN	NaN	NaN	NaN	NaN	NaN	NaN	O43677;REV__Q2KJY2-2;REV__Q2KJY2	O43677	NADH dehydrogenase [ubiquinone] 1 subunit C1, mitochondrial	NDUFC1
28.8409	26.9104	28.4014	29.0395	28.6708	28.7611	28.9984	28.7176	28.3023	27.6353	28.5864	28.755	28.1502	28.2423	28.5641	28.6733	28.8721	27.9384	28.1109	28.1614	28.8772	28.7841	28.806	29.0748	28.4134	28.6505	28.5091	28.7777	28.7863	10	10	9	0	11078	16493000000	1539	NaN	NaN	NaN	NaN	NaN	NaN	NaN	O43678;O43678-2	O43678;O43678-2	NADH dehydrogenase [ubiquinone] 1 alpha subcomplex subunit 2	NDUFA2
31.8174	31.6707	31.6199	32.0074	31.8709	31.9707	31.5751	31.7	31.5986	31.5502	31.7067	31.7619	31.7228	31.7289	31.6971	31.6247	31.6803	31.6354	31.5729	31.3854	31.5298	31.4236	31.5	31.3914	31.4989	31.6237	31.5863	31.6081	31.6742	16	16	16	0	20942	64951000000	NaN	NaN	NaN	NaN	NaN	NaN	NaN	NaN	O43681	O43681	ATPase ASNA1	ASNA1
31.7942	31.7384	31.9564	31.8112	31.7748	31.8015	31.5606	31.494	31.7372	31.7759	31.5864	31.7251	31.7091	31.5409	31.6597	31.8386	31.8138	31.6026	31.6382	31.6151	31.545	31.6985	31.6456	31.7434	31.5322	31.5973	31.566	31.7462	31.5913	23	23	23	0	32331	125160000000	NaN	NaN	NaN	NaN	NaN	NaN	NaN	NaN	O43684-2;O43684	O43684-2;O43684	Mitotic checkpoint protein BUB3	BUB3
NaN	NaN	NaN	NaN	NaN	NaN	NaN	NaN	NaN	NaN	NaN	NaN	NaN	NaN	NaN	NaN	NaN	NaN	NaN	NaN	NaN	NaN	NaN	NaN	NaN	NaN	NaN	NaN	NaN	5	5	5	63221	36946	526260000	NaN	NaN	NaN	NaN	NaN	NaN	NaN	NaN	O43688;O43688-2;O43688-3	O43688;O43688-2;O43688-3	Lipid phosphate phosphohydrolase 2	PPAP2C
36.89	36.9822	36.9788	36.7015	36.7243	36.7645	36.8139	36.9866	36.984	36.8113	36.9399	36.935	36.8556	36.902	36.6597	36.6395	36.676	36.8173	36.7707	36.7525	36.5813	36.5231	36.5735	36.7465	36.7729	36.8161	36.566	36.5578	36.6246	120	120	82	0	32331	3864000000000	NaN	NaN	NaN	NaN	161	NaN	NaN	49	O43707;O43707-2;O43707-3	O43707;O43707-2	Alpha-actinin-4	ACTN4
28.0095	27.8281	28.0012	28.4352	28.3772	28.217	28.2791	28.3527	27.9375	27.9867	27.868	28.1957	28.2598	27.8959	28.0307	28.3339	28.3982	28.0908	28.1269	27.7359	27.8575	28.3168	28.0338	28.0998	28.0191	28.227	27.9313	28.1805	28.2224	8	8	8	35461	77394	2970300000	1556	NaN	NaN	NaN	NaN	NaN	NaN	NaN	O43708;O43708-3;O43708-2	O43708;O43708-3;O43708-2	Maleylacetoacetate isomerase	GSTZ1
NaN	NaN	NaN	NaN	NaN	NaN	NaN	NaN	NaN	NaN	NaN	NaN	NaN	NaN	NaN	NaN	NaN	NaN	NaN	NaN	NaN	NaN	NaN	NaN	NaN	NaN	NaN	NaN	NaN	7	7	7	20799	18224	5577700000	NaN	NaN	NaN	NaN	NaN	NaN	NaN	NaN	O43709;O43709-3;O43709-2	O43709;O43709-3	Probable 18S rRNA (guanine-N(7))-methyltransferase	WBSCR22
28.4313	28.4146	28.3872	27.7717	27.8162	28.0888	28.0397	28.4392	27.9542	28.3361	27.824	28.3695	28.0886	27.8962	27.6815	27.5993	27.8879	27.6568	27.8991	27.4999	27.3668	27.4053	27.4793	28.1491	28.182	27.96	NaN	27.2497	27.3791	8	8	8	0	34911	7322100000	NaN	NaN	NaN	671	NaN	NaN	NaN	NaN	O43715	O43715	TP53-regulated inhibitor of apoptosis 1	TRIAP1
NaN	NaN	NaN	NaN	NaN	NaN	NaN	NaN	NaN	NaN	NaN	NaN	NaN	NaN	NaN	NaN	NaN	NaN	NaN	NaN	NaN	NaN	NaN	NaN	NaN	NaN	NaN	NaN	NaN	4	4	4	49132	47444	739630000	1561	NaN	NaN	NaN	NaN	NaN	NaN	NaN	O43716	O43716	Glutamyl-tRNA(Gln) amidotransferase subunit C, mitochondrial	GATC
31.0055	31.0328	31.2528	29.8062	29.5951	29.9502	31.1661	31.1363	30.8985	30.8961	30.8856	30.9914	30.9226	30.8543	29.8239	30.014	30.0868	30.7747	31.213	30.8869	29.6932	29.2826	29.6406	30.8783	31.0839	31.1114	29.709	29.7236	29.8832	37	37	37	0	32331	33499000000	NaN	NaN	NaN	NaN	NaN	NaN	NaN	NaN	O43719	O43719	HIV Tat-specific factor 1	HTATSF1
NaN	NaN	NaN	NaN	NaN	NaN	NaN	NaN	NaN	NaN	NaN	NaN	NaN	NaN	NaN	NaN	NaN	NaN	NaN	NaN	NaN	NaN	NaN	NaN	NaN	NaN	NaN	NaN	NaN	6	2	1	16697	26962	369170000	NaN	NaN	NaN	NaN	NaN	NaN	NaN	NaN	O43739-2;O43739	O43739-2;O43739	Cytohesin-3	CYTH3
32.7848	32.8623	32.7522	32.6711	32.7001	32.6685	32.6677	32.7213	32.8131	32.7212	32.8859	32.5692	32.6788	32.7703	32.4602	32.5483	32.5073	32.6519	32.7231	32.6212	32.2982	32.4252	32.4157	32.4074	32.7406	32.7064	32.6035	32.682	32.4833	41	41	41	0	32331	106750000000	NaN	NaN	124	NaN	162	NaN	NaN	NaN	O43747;O43747-2	O43747;O43747-2	AP-1 complex subunit gamma-1	AP1G1
NaN	NaN	NaN	26.3467	26.2437	NaN	NaN	NaN	NaN	NaN	NaN	NaN	NaN	NaN	26.7123	26.8683	NaN	NaN	NaN	NaN	27.1976	26.5061	27.082	NaN	NaN	NaN	26.5275	NaN	NaN	6	6	6	0	25581	1716500000	NaN	NaN	NaN	685	NaN	NaN	NaN	NaN	O43752;O43752-2	O43752	Syntaxin-6	STX6
28.9445	29.074	28.461	30.635	30.7285	30.8736	29.3175	29.1674	29.421	29.0233	29.2981	29.6802	29.2252	29.132	30.8583	30.8977	31.2087	29.0819	28.8559	29.3286	31.3763	31.4471	31.465	29.7272	29.6924	29.4329	30.6231	30.7907	30.6753	7	7	7	18882	11282	15400000000	1581	NaN	NaN	686	NaN	NaN	NaN	NaN	O43760;O43760-2	O43760;O43760-2	Synaptogyrin-2	SYNGR2
31.1877	30.7548	31.023	31.1444	31.2585	31.1356	31.1724	31.2992	31.0346	31.1385	31.3384	30.979	31.001	31.1767	30.8665	31.0012	30.9251	31.0635	31.3041	30.9478	31.031	30.9646	31.0239	31.0275	31.0514	31.1636	30.9472	31.0396	30.959	19	19	19	0	19123	47916000000	NaN	NaN	NaN	687	NaN	NaN	NaN	NaN	O43765	O43765	Small glutamine-rich tetratricopeptide repeat-containing protein alpha	SGTA
31.0814	30.9973	31.187	31.1486	31.1643	31.2326	31.4693	31.438	31.2746	31.067	31.1376	31.2658	31.2913	31.1829	31.4314	31.3989	31.4476	31.0341	31.2444	31.1791	31.3193	31.2839	31.2556	31.1697	31.2979	31.1842	31.3871	31.5044	31.5379	16	16	15	0	32331	72067000000	NaN	NaN	125	NaN	NaN	NaN	NaN	NaN	O43768-2;O43768;O43768-9;O43768-3;O43768-4;O43768-8;O43768-6;O43768-5;O43768-7	O43768-2;O43768;O43768-9;O43768-3;O43768-4;O43768-8;O43768-6;O43768-5;O43768-7	Alpha-endosulfine	ENSA
NaN	NaN	NaN	30.6277	30.2098	30.3607	NaN	NaN	NaN	28.3601	NaN	NaN	NaN	NaN	30.3797	30.6896	30.8809	NaN	27.1253	27.7705	30.8808	31.3542	31.1996	29.0137	28.2329	28.6203	30.1147	30.5441	29.8942	16	16	16	0	32883	12101000000	NaN	NaN	NaN	NaN	NaN	NaN	NaN	NaN	O43772	O43772	Mitochondrial carnitine/acylcarnitine carrier protein	SLC25A20
33.8216	33.8031	33.9028	33.0993	33.3139	33.2664	33.7373	33.7942	33.7987	33.8481	33.8385	33.836	33.6649	33.6269	32.9388	33.0908	32.9536	33.5976	33.6707	33.4485	33.1264	33.2866	33.1033	33.4695	33.6734	33.698	33.0471	33.0728	33.095	48	48	30	0	32331	344260000000	NaN	NaN	126	NaN	NaN	68	NaN	NaN	O43776	O43776	Asparagine--tRNA ligase, cytoplasmic	NARS
NaN	NaN	NaN	NaN	NaN	NaN	NaN	NaN	NaN	NaN	NaN	NaN	NaN	NaN	NaN	NaN	NaN	NaN	NaN	NaN	NaN	NaN	NaN	NaN	NaN	NaN	NaN	NaN	NaN	51	50	1	0	18771	29970000000	NaN	NaN	NaN	NaN	NaN	NaN	NaN	NaN	O43795	O43795	Unconventional myosin-Ib	MYO1B
27.6509	27.2906	27.7062	28.0526	27.5576	NaN	27.1164	27.1754	27.447	26.9523	26.8226	27.3121	27.4412	27.1638	27.8235	27.6003	27.6873	26.6169	27.0859	26.7025	27.5603	27.7479	27.4302	27.1746	26.9583	26.8561	27.4332	27.5448	NaN	7	7	7	19869	14847	7912900000	NaN	NaN	NaN	NaN	NaN	NaN	NaN	NaN	O43805	O43805	Sjoegren syndrome nuclear autoantigen 1	SSNA1
NaN	NaN	NaN	NaN	NaN	NaN	NaN	NaN	NaN	NaN	NaN	NaN	NaN	NaN	NaN	NaN	NaN	NaN	NaN	NaN	NaN	NaN	NaN	NaN	NaN	NaN	NaN	NaN	NaN	3	3	3	48193	41138	1109400000	NaN	NaN	NaN	NaN	NaN	NaN	NaN	NaN	O43808	O43808	Peroxisomal membrane protein PMP34	SLC25A17
30.7987	31.246	31.6826	31.021	31.1179	31.1669	30.9679	31.055	30.6799	30.7895	30.6761	31.2868	31.1642	30.8604	31.5135	31.3089	31.1041	30.9164	31.1129	30.5867	31.1721	30.9883	31.2049	30.8499	30.5996	30.9568	31.178	31.0901	30.9805	22	22	22	0	14609	89469000000	1607	NaN	NaN	NaN	NaN	NaN	NaN	NaN	O43809	O43809	Cleavage and polyadenylation specificity factor subunit 5	NUDT21
28.9401	29.0814	29.4315	28.0553	28.4087	28.5455	29.3033	29.16	29.532	29.3426	29.4341	29.433	29.0871	28.7258	28.2673	28.5516	28.6025	28.9064	29.029	28.6989	27.6886	27.8266	28.3599	28.7634	29.0832	29.0564	28.0578	28.3006	28.8484	13	13	13	0	11062	17204000000	NaN	NaN	NaN	NaN	NaN	NaN	NaN	NaN	O43813	O43813	LanC-like protein 1	LANCL1
31.7832	31.5852	31.6744	31.2023	31.0272	31.1203	31.646	31.3807	31.3871	31.4656	31.4824	31.4916	31.5032	31.4151	31.0856	30.9029	31.0795	31.2818	31.2991	31.2024	30.8837	30.93	30.8504	31.0144	31.2736	30.9364	30.8893	30.9906	31.3455	37	37	36	0	30265	33681000000	NaN	NaN	NaN	NaN	NaN	NaN	NaN	NaN	O43815;O43815-2	O43815;O43815-2	Striatin	STRN
29.0083	29.2189	28.7172	29.1741	29.2665	28.8793	29.3271	28.6647	27.8358	28.887	27.6358	28.6689	28.8419	28.1998	28.9582	29.0174	28.5676	28.8171	29.105	28.6956	28.8768	27.9679	28.508	28.2899	28.1903	27.9949	28.7214	29.0323	28.6019	32	32	32	0	32331	68913000000	NaN	NaN	NaN	NaN	NaN	NaN	NaN	NaN	O43818	O43818	U3 small nucleolar RNA-interacting protein 2	RRP9
NaN	NaN	NaN	NaN	NaN	NaN	NaN	NaN	NaN	NaN	NaN	NaN	NaN	NaN	NaN	NaN	NaN	NaN	NaN	NaN	NaN	NaN	NaN	NaN	NaN	NaN	NaN	NaN	NaN	5	5	5	22445	24233	1830700000	NaN	NaN	NaN	NaN	NaN	NaN	NaN	NaN	O43819	O43819	Protein SCO2 homolog, mitochondrial	SCO2
29.2788	29.1972	29.2844	29.2366	29.1562	29.382	29.4201	29.2233	29.5477	29.1074	29.3129	29.1761	29.1693	29.1376	29.375	29.4645	29.1909	29.1149	29.1914	29.451	29.1783	29.3941	29.1494	28.9893	29.2018	28.8681	29.573	29.3922	29.427	29	29	29	0	13938	14995000000	NaN	NaN	NaN	NaN	NaN	NaN	NaN	52	O43823	O43823	A-kinase anchor protein 8	AKAP8
27.9055	28.196	28.2712	31.0291	30.9234	30.8839	28.2321	26.8338	26.6168	28.6627	27.5672	28.0724	29.1154	29.0537	30.8406	30.9807	30.9739	29.3199	28.9997	29.0603	30.8502	30.9299	30.9356	29.2561	29.2031	29.2528	30.7761	30.6551	30.4782	23	23	23	0	2221	47483000000	NaN	NaN	NaN	NaN	NaN	NaN	NaN	NaN	O43837;O43837-2;O43837-3	O43837;O43837-2	Isocitrate dehydrogenase [NAD] subunit beta, mitochondrial	IDH3B
31.2163	31.0878	31.3216	30.9515	30.9518	30.9295	31.1391	31.1277	31.1793	30.9491	31.1059	31.0971	31.1645	30.943	30.9501	30.8312	30.8863	30.8896	31.1441	30.9799	31.0599	31.034	31.0614	30.8526	31.053	31.0512	31.1834	31.1702	31.16	55	55	55	0	30799	63262000000	NaN	NaN	128	NaN	NaN	NaN	NaN	NaN	O43847;O43847-2	O43847;O43847-2	Nardilysin	NRD1
32.3154	32.1964	32.267	33.0712	33.1214	33.0634	32.003	32.0125	31.8511	32.3839	32.4009	32.3062	32.0602	32.0413	31.562	31.4429	31.3846	31.9229	32.0882	32.1323	31.3223	31.275	31.1793	32.0619	32.2498	32.322	31.6949	31.5688	31.611	30	30	5	0	32331	336580000000	NaN	NaN	NaN	NaN	NaN	NaN	NaN	NaN	O43852;O43852-3;O43852-6;O43852-5;O43852-15;O43852-10;O43852-9;O43852-11;O43852-13;O43852-14;O43852-12	O43852;O43852-3;O43852-6;O43852-5;O43852-15;O43852-10;O43852-9	Calumenin	CALU
NaN	NaN	NaN	NaN	NaN	28.2696	NaN	NaN	NaN	NaN	NaN	NaN	NaN	NaN	NaN	NaN	NaN	NaN	NaN	NaN	NaN	26.734	NaN	NaN	NaN	NaN	NaN	NaN	NaN	27	2	2	0	64093	7912800000	NaN	NaN	NaN	NaN	NaN	71	NaN	NaN	O43852-2;O43852-4;O43852-8;O43852-7	O43852-2;O43852-4;O43852-8	Calumenin	CALU
32.6956	32.6678	32.8161	32.3018	32.3147	32.3948	32.7828	32.6909	32.6619	32.7531	32.7588	32.6135	32.425	32.2978	31.9561	32.0883	32.1521	32.243	32.3951	32.186	32.0433	32.035	32.0535	32.4402	32.4784	32.5473	32.2949	32.2444	32.2151	35	35	21	0	32331	75105000000	NaN	NaN	NaN	NaN	NaN	NaN	NaN	NaN	O43865;O43865-2	O43865;O43865-2	Putative adenosylhomocysteinase 2	AHCYL1
NaN	NaN	NaN	NaN	NaN	NaN	NaN	NaN	NaN	NaN	NaN	NaN	NaN	NaN	NaN	28.7725	NaN	NaN	NaN	NaN	NaN	NaN	NaN	NaN	NaN	NaN	NaN	NaN	NaN	9	2	2	27871	20669	318470000	NaN	NaN	NaN	722	NaN	NaN	NaN	NaN	O43896;Q9P2P6-3	O43896	Kinesin-like protein KIF1C	KIF1C
NaN	NaN	NaN	NaN	NaN	NaN	NaN	NaN	NaN	NaN	NaN	NaN	NaN	NaN	NaN	NaN	NaN	NaN	NaN	NaN	NaN	NaN	NaN	NaN	NaN	NaN	NaN	NaN	NaN	9	9	9	20396	16805	1301600000	NaN	NaN	NaN	724	NaN	NaN	NaN	NaN	O43913;O43913-2	O43913;O43913-2	Origin recognition complex subunit 5	ORC5
NaN	NaN	NaN	29.9613	29.8655	29.7867	NaN	NaN	NaN	28.4732	28.5627	NaN	NaN	NaN	29.2165	29.307	29.4902	NaN	NaN	NaN	29.8158	29.7995	29.7484	NaN	28.1652	NaN	29.3273	29.2933	29.2024	3	3	3	0	44264	4945400000	NaN	NaN	NaN	NaN	NaN	NaN	NaN	NaN	O43914-3;O43914;O43914-2	O43914-3;O43914;O43914-2	TYRO protein tyrosine kinase-binding protein	TYROBP
27.934	28.0241	NaN	28.551	28.3543	28.0565	27.8025	27.8419	28.1305	28.4959	28.5499	27.8989	27.9426	27.6944	28.4917	28.2074	27.9285	NaN	NaN	NaN	27.9841	28.5522	28.3223	NaN	NaN	NaN	27.859	27.8269	NaN	11	11	11	0	10202	12620000000	NaN	NaN	NaN	NaN	NaN	NaN	NaN	NaN	O43920	O43920	NADH dehydrogenase [ubiquinone] iron-sulfur protein 5	NDUFS5
27.4798	27.7407	28.0611	NaN	27.7846	28.0623	NaN	NaN	27.2679	27.3096	27.2045	27.774	27.6602	27.7052	27.3857	27.4431	27.1433	27.6589	27.101	27.3725	27.6942	27.6221	27.5017	27.4784	27.0808	27.5767	27.6576	27.2557	27.2539	4	4	4	18529	1017	3411900000	NaN	NaN	NaN	NaN	NaN	NaN	NaN	NaN	O43924	O43924	Retinal rod rhodopsin-sensitive cGMP 3,5-cyclic phosphodiesterase subunit delta	PDE6D
NaN	NaN	NaN	NaN	NaN	NaN	NaN	NaN	NaN	NaN	NaN	NaN	NaN	NaN	NaN	NaN	NaN	NaN	NaN	NaN	NaN	NaN	NaN	NaN	NaN	NaN	NaN	NaN	NaN	9	9	8	34801	70609	671910000	NaN	NaN	NaN	NaN	NaN	NaN	NaN	NaN	O43929;O43929-2;O43929-3;CON__Q2YDI2	O43929;O43929-2;O43929-3	Origin recognition complex subunit 4	ORC4
29.6779	29.3592	29.1903	29.11	29.0614	29.1109	29.5828	29.6224	29.1809	29.3781	29.4647	29.6912	29.5794	29.3686	29.4521	29.3322	29.2662	29.3712	29.9459	29.5172	29.3304	29.1599	29.4384	29.2938	29.6483	29.5344	29.2983	29.0438	29.2114	23	23	23	0	16621	22443000000	NaN	NaN	NaN	725	172	NaN	NaN	NaN	O60216;Q9H4I0;Q9H4I0-2	O60216	Double-strand-break repair protein rad21 homolog	RAD21
28.9156	28.9928	29.1276	28.764	28.4481	28.827	28.9353	28.7882	28.6884	29.3579	29.224	28.9356	29.0235	28.8163	28.5442	28.686	28.9821	28.902	29.1469	28.9694	28.5084	28.8066	28.7685	28.9822	29.0006	29.1396	29.0836	29.0576	28.524	7	7	7	0	32331	17391000000	NaN	NaN	NaN	NaN	NaN	NaN	NaN	NaN	O60220	O60220	Mitochondrial import inner membrane translocase subunit Tim8 A	TIMM8A
30.2171	30.2367	29.9546	29.2027	29.2916	29.4367	28.8174	29.7425	30.0252	28.851	29.8006	29.9349	28.8645	30.4357	29.6853	29.6253	29.5169	30.1031	29.8735	30.005	29.5907	29.6037	29.4826	30.1455	30.1827	29.8587	29.612	29.6322	29.0284	37	36	36	0	13972	22367000000	NaN	NaN	135	NaN	NaN	NaN	NaN	55	O60231	O60231	Putative pre-mRNA-splicing factor ATP-dependent RNA helicase DHX16	DHX16
NaN	NaN	28.8092	NaN	26.6281	NaN	NaN	27.7856	NaN	27.518	NaN	27.7682	27.8242	28.312	26.0874	26.1248	26.3699	28.5357	27.277	NaN	NaN	26.805	25.878	27.8081	27.6523	28.044	NaN	NaN	26.3097	11	11	11	0	32331	31817000000	NaN	NaN	NaN	731	NaN	NaN	NaN	NaN	O60232	O60232	Sjoegren syndrome/scleroderma autoantigen 1	SSSCA1
31.2689	31.1586	31.5096	30.9617	30.8915	31.0619	31.2034	31.1876	31.2024	31.4697	31.3741	31.3026	31.2656	31.1688	30.4982	30.5901	30.7519	31.097	30.9559	30.9465	30.7559	30.6376	30.6845	31.1432	30.9657	30.9601	30.724	30.7902	30.8891	9	7	7	0	32331	19326000000	NaN	NaN	136	NaN	NaN	NaN	NaN	56	O60234	O60234	Glia maturation factor gamma	GMFG
NaN	NaN	NaN	NaN	NaN	NaN	NaN	NaN	NaN	NaN	NaN	NaN	NaN	NaN	NaN	NaN	NaN	NaN	NaN	NaN	NaN	NaN	NaN	NaN	NaN	NaN	NaN	NaN	NaN	21	21	21	0	25208	3906400000	NaN	NaN	NaN	NaN	NaN	NaN	NaN	NaN	O60244	O60244	Mediator of RNA polymerase II transcription subunit 14	MED14
30.053	30.1321	30.2166	30.2031	30.4505	30.1977	30.0166	30.1413	30.1777	30.1207	30.1357	29.877	29.9852	30.1466	30.3969	30.3118	30.1633	30.0786	30.0465	29.6957	30.2012	30.207	30.2889	29.6815	29.9939	29.6321	30.2497	30.1355	30.1826	18	18	16	0	15733	38363000000	1697	NaN	NaN	NaN	NaN	NaN	NaN	NaN	O60256;O60256-3;O60256-4;O60256-2	O60256;O60256-3;O60256-4;O60256-2	Phosphoribosyl pyrophosphate synthase-associated protein 2	PRPSAP2
NaN	NaN	NaN	26.7416	NaN	NaN	NaN	NaN	NaN	NaN	NaN	NaN	NaN	NaN	26.4432	26.981	NaN	NaN	NaN	NaN	27.2849	27.1211	27.2056	NaN	NaN	NaN	27.1869	NaN	26.8355	2	2	2	34767	1911	813960000	NaN	NaN	NaN	NaN	NaN	NaN	NaN	NaN	O60262	O60262	Guanine nucleotide-binding protein G(I)/G(S)/G(O) subunit gamma-7	GNG7
29.8787	29.8239	29.5709	30.8622	30.8367	30.9472	30.1346	29.3243	29.5591	29.8502	29.5474	30.2673	30.207	30.2483	31.5537	31.5872	31.7426	30.3049	30.4021	31.2979	31.6341	31.5897	31.6382	30.896	30.5358	30.231	31.533	31.5856	31.4948	72	72	52	0	32331	82472000000	NaN	NaN	138	NaN	NaN	NaN	NaN	NaN	O60264	O60264	SWI/SNF-related matrix-associated actin-dependent regulator of chromatin subfamily A member 5	SMARCA5
NaN	NaN	NaN	NaN	NaN	NaN	NaN	NaN	NaN	NaN	NaN	NaN	NaN	NaN	NaN	NaN	NaN	NaN	NaN	NaN	NaN	NaN	NaN	NaN	NaN	NaN	NaN	NaN	NaN	3	3	3	44204	16765	635060000	NaN	NaN	NaN	NaN	NaN	NaN	NaN	NaN	O60266-2;O60266	O60266-2;O60266	Adenylate cyclase type 3	ADCY3
29.5828	28.9617	29.236	27.914	27.2146	27.9452	29.2021	29.1684	28.9514	28.8754	29.1151	29.1315	28.1921	28.421	27.5856	27.6449	28.2772	28.9209	28.3774	28.5844	NaN	NaN	27.7299	28.5499	28.5421	28.6945	27.7452	27.6352	28.6107	14	14	14	0	23112	2234600000	1707	NaN	NaN	NaN	NaN	NaN	NaN	NaN	O60268-3;O60268;O60268-2	O60268-3;O60268;O60268-2	Uncharacterized protein KIAA0513	KIAA0513
NaN	NaN	NaN	NaN	NaN	NaN	NaN	NaN	NaN	NaN	NaN	NaN	NaN	NaN	NaN	NaN	NaN	NaN	NaN	NaN	NaN	NaN	NaN	NaN	NaN	NaN	NaN	NaN	24.8652	80	1	1	0	84493	294180000	NaN	NaN	NaN	NaN	NaN	NaN	NaN	NaN	O60271;O60271-3;Q9UPT6-2	O60271;O60271-3	C-Jun-amino-terminal kinase-interacting protein 4	SPAG9
33.2604	33.2269	33.3884	32.3343	32.3229	32.43	33.2923	33.4215	33.2353	33.0765	33.1506	33.2497	33.3268	33.3057	32.6063	32.5351	32.617	33.1858	33.3386	33.0795	32.3694	32.3705	32.3464	33.1929	33.19	33.2249	32.4217	32.4775	32.5171	81	81	2	0	32331	105830000000	NaN	NaN	NaN	NaN	NaN	NaN	NaN	NaN	O60271-4;O60271-2;O60271-9;O60271-5	O60271-4;O60271-2;O60271-9;O60271-5	C-Jun-amino-terminal kinase-interacting protein 4	SPAG9
NaN	NaN	NaN	NaN	NaN	NaN	NaN	NaN	NaN	NaN	NaN	NaN	NaN	NaN	NaN	NaN	NaN	NaN	NaN	NaN	NaN	NaN	NaN	NaN	NaN	NaN	NaN	NaN	NaN	46	46	46	0	10182	9417100000	NaN	NaN	NaN	NaN	NaN	NaN	NaN	NaN	O60287	O60287	Nucleolar pre-ribosomal-associated protein 1	URB1
NaN	NaN	NaN	NaN	NaN	NaN	NaN	NaN	NaN	NaN	NaN	NaN	NaN	NaN	NaN	NaN	NaN	NaN	NaN	NaN	NaN	NaN	NaN	NaN	NaN	NaN	NaN	NaN	NaN	21	21	21	0	27394	1962500000	NaN	NaN	NaN	747	NaN	NaN	NaN	NaN	O60293-2;O60293;O60293-4	O60293-2;O60293	Zinc finger C3H1 domain-containing protein	ZFC3H1
NaN	NaN	NaN	NaN	NaN	NaN	NaN	NaN	NaN	NaN	NaN	NaN	NaN	NaN	NaN	NaN	NaN	NaN	NaN	NaN	NaN	NaN	NaN	NaN	NaN	NaN	NaN	NaN	NaN	10	10	10	18292	94318	2176700000	NaN	NaN	NaN	NaN	NaN	NaN	NaN	NaN	O60294	O60294	tRNA wybutosine-synthesizing protein 4	LCMT2
28.5841	28.4254	28.5116	28.8769	29.0765	29.1612	28.4565	28.0824	28.5601	28.1795	28.4794	27.8339	27.6362	28.4655	29.1955	28.8947	28.9254	28.4707	28.6878	28.5748	29.2118	29.021	29.0133	28.6312	28.7791	28.8715	29.2114	29.2174	29.1196	61	61	61	0	29499	43928000000	NaN	NaN	139	NaN	NaN	NaN	NaN	NaN	O60306	O60306	Intron-binding protein aquarius	AQR
31.4211	31.5262	31.4416	31.5584	31.52	31.5097	31.6367	31.591	31.5288	31.4406	31.6095	31.6143	31.4172	31.4042	31.5129	31.5046	31.4995	31.5088	31.6001	31.4469	31.4965	31.4751	31.4984	31.6741	31.4344	31.5546	31.411	31.2466	31.3791	50	50	50	0	28973	45290000000	NaN	NaN	NaN	NaN	NaN	NaN	NaN	NaN	O60313-2;O60313	O60313-2;O60313	Dynamin-like 120 kDa protein, mitochondrial;Dynamin-like 120 kDa protein, form S1	OPA1
NaN	NaN	NaN	27.6996	27.3501	27.6462	NaN	NaN	NaN	NaN	NaN	NaN	NaN	NaN	27.7066	27.5563	27.5404	NaN	NaN	NaN	27.3535	27.0345	27.4244	NaN	NaN	NaN	27.4911	27.2265	26.8141	9	8	8	35125	74242	1185900000	NaN	NaN	NaN	NaN	NaN	NaN	NaN	NaN	O60315-2;O60315	O60315-2;O60315	Zinc finger E-box-binding homeobox 2	ZEB2
NaN	NaN	NaN	NaN	NaN	NaN	NaN	NaN	NaN	NaN	NaN	NaN	NaN	NaN	NaN	NaN	NaN	NaN	NaN	NaN	NaN	NaN	NaN	NaN	NaN	NaN	NaN	NaN	NaN	8	8	8	49448	49521	753550000	NaN	NaN	NaN	NaN	NaN	NaN	NaN	NaN	O60318;O60318-2	O60318;O60318-2	Germinal-center associated nuclear protein	MCM3AP
28.4677	28.5919	28.6837	29.7477	30.0264	29.7156	27.8858	28.1929	28.3856	28.4643	28.5577	28.3493	28.8024	28.4603	29.0052	29.2805	28.978	28.441	28.2104	27.9544	29.0239	29.6531	28.8406	28.2357	28.6502	28.6188	29.0373	29.3452	29.2195	14	14	11	0	49586	5862400000	1756	NaN	NaN	NaN	NaN	NaN	NaN	NaN	O60331-2;O60331-4;O60331;O60331-3	O60331-2;O60331-4;O60331;O60331-3	Phosphatidylinositol 4-phosphate 5-kinase type-1 gamma	PIP5K1C
30.0226	29.9406	30.1964	28.8058	28.7159	28.7853	29.538	29.1719	29.4533	30.1413	29.6924	29.2046	29.6074	29.4872	28.9556	28.6351	29.0827	29.6421	29.0184	29.4134	28.9214	28.9664	28.6524	29.2845	29.5076	29.5101	28.9839	28.8497	28.9592	37	37	25	0	64318	8529500000	NaN	NaN	NaN	NaN	NaN	NaN	NaN	NaN	O60333-2;O60333;O60333-4;O60333-3	O60333-2;O60333;O60333-4;O60333-3	Kinesin-like protein KIF1B	KIF1B
29.3686	29.3188	29.1755	29.2368	29.2335	29.2365	29.6203	29.4957	29.4796	29.3913	29.1328	29.4228	28.8813	28.9072	28.6014	28.6774	28.7132	28.9365	29.3775	29.029	27.9965	28.4903	28.7046	29.1729	29.0354	28.9738	28.3867	28.7425	28.7476	35	35	35	0	68847	20429000000	NaN	NaN	NaN	NaN	NaN	NaN	NaN	NaN	O60341;O60341-2	O60341;O60341-2	Lysine-specific histone demethylase 1A	KDM1A
NaN	NaN	NaN	NaN	NaN	NaN	NaN	NaN	NaN	NaN	NaN	NaN	NaN	NaN	NaN	NaN	29.0764	NaN	NaN	NaN	NaN	NaN	29.1495	NaN	NaN	NaN	NaN	29.6654	29.1554	29	27	27	0	68906	17551000000	NaN	NaN	NaN	753	NaN	NaN	NaN	NaN	O60343;O60343-2;O60343-3;O60343-5;O60343-4	O60343;O60343-2;O60343-3	TBC1 domain family member 4	TBC1D4
NaN	NaN	NaN	NaN	NaN	NaN	NaN	NaN	NaN	NaN	NaN	NaN	NaN	NaN	NaN	NaN	NaN	NaN	NaN	NaN	NaN	NaN	NaN	NaN	NaN	NaN	NaN	NaN	NaN	13	1	1	44235	16905	686850000	NaN	72	140	NaN	183	NaN	NaN	57	O60361	O60361	Putative nucleoside diphosphate kinase	NME2P1
NaN	NaN	NaN	NaN	NaN	NaN	NaN	NaN	NaN	NaN	NaN	NaN	NaN	NaN	NaN	NaN	NaN	NaN	NaN	NaN	NaN	NaN	NaN	NaN	NaN	NaN	NaN	NaN	NaN	10	10	10	19912	15057	2236900000	NaN	NaN	NaN	NaN	NaN	NaN	NaN	NaN	O60427;O60427-2	O60427;O60427-2	Fatty acid desaturase 1	FADS1
31.3925	31.0938	31.1021	NaN	NaN	NaN	30.842	30.818	30.7226	30.9358	30.9657	30.6581	31.4499	30.8918	27.0068	27.6744	28.0604	31.2612	31.1605	30.7924	27.1239	27.2122	26.9273	30.7725	30.868	30.9295	27.3657	26.8069	27.056	22	22	22	0	9451	12452000000	NaN	NaN	NaN	NaN	NaN	NaN	NaN	NaN	O60443;O60443-3;O60443-2	O60443;O60443-3	Non-syndromic hearing impairment protein 5	DFNA5
NaN	NaN	NaN	NaN	NaN	NaN	NaN	NaN	NaN	NaN	NaN	NaN	NaN	NaN	29.078	NaN	NaN	NaN	NaN	NaN	NaN	NaN	NaN	NaN	NaN	NaN	NaN	NaN	29.3572	7	7	7	98121	12849	3914500000	NaN	NaN	141	NaN	NaN	NaN	NaN	NaN	O60447;O60447-2	O60447;O60447-2	Ecotropic viral integration site 5 protein homolog	EVI5
28.8385	28.0336	27.509	31.0171	30.8403	30.8925	28.9013	29.6808	28.3549	28.393	29.6523	29.6183	30.2855	29.9935	32.7424	32.7298	32.7427	30.122	30.0026	30.5703	33.3089	33.3307	33.3697	30.5456	30.4483	30.7807	32.3931	32.3289	32.2214	52	52	52	0	22388	37257000000	NaN	NaN	NaN	757	NaN	NaN	54	NaN	O60449;O60449-2;O60449-3	O60449;O60449-2;O60449-3	Lymphocyte antigen 75	LY75
25.1954	NaN	NaN	26.7645	26.4779	25.0426	25.7947	NaN	NaN	25.9348	NaN	26.2859	28.173	28.2083	30.2596	30.0136	29.8272	28.2051	28.2369	28.333	30.3411	30.2108	30.0044	28.1724	28.1336	27.9852	29.9787	29.5368	29.7286	17	17	17	0	80198	5202800000	NaN	NaN	NaN	NaN	NaN	NaN	NaN	NaN	O60462-4;O60462-5;O60462-2;O60462-3;O60462;O60462-6	O60462-4;O60462-5;O60462-2;O60462-3;O60462;O60462-6	Neuropilin-2	NRP2
30.5524	30.5941	30.4913	30.5102	30.4676	30.3494	30.7649	30.6214	30.6892	30.7211	30.857	30.6287	31.0607	31.0567	31.7217	31.7033	31.6772	31.0809	31.2626	31.2246	31.4926	31.5329	31.6022	31.3879	31.0731	31.1923	31.6359	31.5956	31.628	40	38	38	0	28692	41684000000	NaN	NaN	NaN	NaN	NaN	NaN	NaN	NaN	O60488-2;O60488	O60488-2;O60488	Long-chain-fatty-acid--CoA ligase 4	ACSL4
33.49	33.1686	33.4449	32.7792	32.8939	32.8737	33.2684	33.1744	33.1571	33.1797	33.1024	33.3805	33.566	33.0807	32.3863	32.4405	32.3871	33.2191	32.7942	32.8601	32.3886	32.4482	32.454	33.0564	32.9119	33.0948	32.4258	32.4482	32.5601	17	17	15	0	17053	98604000000	1831	NaN	NaN	761	NaN	NaN	NaN	NaN	O60493;O60493-2;O60493-4;O60493-3	O60493;O60493-2;O60493-4;O60493-3	Sorting nexin-3	SNX3
31.6248	31.5252	31.9609	31.8512	31.8977	31.9688	31.6167	31.6234	31.7045	31.8331	31.5441	31.7975	31.3739	31.4791	31.5633	31.6374	31.5793	31.4148	31.1024	31.1464	31.544	31.6343	31.5454	31.2701	31.3212	31.3973	31.4467	31.6291	31.7409	19	19	19	0	32331	26242000000	NaN	NaN	NaN	NaN	NaN	NaN	NaN	NaN	O60496	O60496	Docking protein 2	DOK2
NaN	NaN	NaN	26.9524	NaN	26.8098	NaN	NaN	NaN	NaN	NaN	NaN	NaN	NaN	26.5753	26.1428	25.6133	NaN	NaN	NaN	26.359	26.5012	NaN	NaN	NaN	NaN	NaN	NaN	26.7831	6	6	6	19448	1331	1462200000	NaN	NaN	NaN	NaN	NaN	NaN	NaN	NaN	O60499;O60499-2	O60499	Syntaxin-10	STX10
30.4042	30.379	30.4122	29.7847	29.8447	29.863	30.2544	29.9541	30.3416	30.3456	30.4231	30.3533	30.3146	30.5614	30.3372	30.3277	30.3021	30.0343	30.0157	30.0352	30.0241	29.9418	30.167	29.7311	30.0709	29.7922	30.0153	30.1017	30.2103	46	46	46	0	31772	60828000000	NaN	NaN	NaN	NaN	186	NaN	56	NaN	O60502;O60502-4;O60502-2;O60502-3	O60502;O60502-4;O60502-2;O60502-3	Protein O-GlcNAcase	MGEA5
28.9812	28.7668	28.9099	28.5819	28.8307	28.495	28.5287	28.5809	28.5795	28.998	28.5959	28.951	28.4819	28.634	28.7054	29.0214	28.7198	28.3979	28.8029	28.4841	28.5909	28.6821	28.7725	28.9671	28.5964	28.5068	28.7139	28.7933	28.7076	31	31	10	0	67829	13885000000	NaN	NaN	NaN	767	NaN	NaN	NaN	NaN	O60504	O60504	Vinexin	SORBS3
NaN	NaN	NaN	NaN	NaN	NaN	NaN	NaN	NaN	NaN	NaN	NaN	NaN	NaN	NaN	NaN	NaN	NaN	NaN	NaN	NaN	NaN	NaN	NaN	NaN	NaN	NaN	NaN	NaN	23	2	2	18215	91818	157990000	NaN	NaN	NaN	767	NaN	NaN	NaN	NaN	O60504-2	O60504-2	Vinexin	SORBS3
33.8286	33.8981	33.85	34.2178	34.2745	34.2427	33.9055	33.7592	33.7193	33.8374	33.6295	33.8836	33.7229	33.7316	34.3186	34.2943	34.216	33.7047	33.8228	34.1912	34.3204	34.2583	34.2842	33.9667	33.903	33.7046	34.2594	34.2393	34.1337	49	49	2	0	32331	638260000000	NaN	NaN	NaN	NaN	NaN	NaN	NaN	NaN	O60506;O60506-2	O60506;O60506-2	Heterogeneous nuclear ribonucleoprotein Q	SYNCRIP
NaN	NaN	NaN	NaN	NaN	NaN	NaN	NaN	NaN	NaN	NaN	NaN	NaN	NaN	NaN	NaN	NaN	NaN	NaN	NaN	NaN	NaN	NaN	NaN	NaN	NaN	NaN	27.2984	NaN	45	1	1	91527	13245	3435800000	NaN	NaN	NaN	NaN	NaN	NaN	NaN	NaN	O60506-3;O60506-4;O60506-5	O60506-3;O60506-4;O60506-5	Heterogeneous nuclear ribonucleoprotein Q	SYNCRIP
27.3883	27.6274	27.7392	27.331	27.6771	27.3909	27.8133	26.889	27.1166	27.6625	27.5954	27.3006	27.4246	27.5433	27.4865	27.7497	27.4162	27.1404	27.6172	27.4535	27.4261	27.398	27.379	27.5279	27.374	27.619	27.0003	27.6328	27.3801	16	16	16	0	23154	5689800000	NaN	NaN	NaN	NaN	NaN	NaN	NaN	NaN	O60508	O60508	Pre-mRNA-processing factor 17	CDC40
NaN	26.3874	NaN	25.9009	25.9642	25.5635	25.978	26.3785	26.4613	26.5388	26.3971	26.0328	25.8144	26.1771	25.6483	25.571	25.5663	26.4555	25.4876	26.2435	26.4756	25.7826	25.7076	25.2086	25.8758	25.643	26.3719	25.954	NaN	14	11	11	0	94986	1987700000	NaN	NaN	NaN	222	NaN	NaN	NaN	58	O60518	O60518	Ran-binding protein 6	RANBP6
28.2861	28.1971	28.5857	29.1454	29.0974	29.3514	28.5707	28.5644	28.3871	28.2289	28.3385	28.756	27.9365	28.109	29.0393	29.1181	29.1997	27.8593	28.6023	28.784	28.9478	29.3723	29.2679	28.4486	28.1982	28.0068	29.2581	29.2676	29.2921	22	22	16	20982	18959	10112000000	1859	NaN	NaN	NaN	NaN	NaN	NaN	NaN	O60524-4;O60524-3;O60524;O60524-5	O60524-4;O60524-3;O60524;O60524-5	Nuclear export mediator factor NEMF	NEMF
29.2913	29.0647	29.3	28.964	28.9429	29.1422	28.9897	28.9759	28.9385	29.094	29.2232	29.261	28.9635	29.0517	28.865	28.9076	28.9838	28.7351	28.9185	28.8847	29.0588	28.7925	28.8598	28.7286	28.8064	28.7351	28.932	29.0574	29.2585	15	15	15	0	67648	11879000000	NaN	NaN	NaN	NaN	NaN	NaN	NaN	NaN	O60547-2;O60547	O60547-2;O60547	GDP-mannose 4,6 dehydratase	GMDS
NaN	NaN	NaN	NaN	NaN	NaN	NaN	NaN	NaN	NaN	NaN	NaN	NaN	NaN	NaN	NaN	NaN	NaN	NaN	NaN	NaN	NaN	NaN	NaN	NaN	NaN	NaN	NaN	NaN	13	9	9	0	4708	2565100000	NaN	NaN	NaN	NaN	NaN	NaN	NaN	NaN	O60551	O60551	Glycylpeptide N-tetradecanoyltransferase 2	NMT2
27.6218	26.3545	26.1917	NaN	NaN	NaN	26.7209	26.6966	27.6808	26.7341	27.9749	27.2438	26.3942	NaN	NaN	NaN	NaN	26.7823	27.9312	27.8115	NaN	NaN	NaN	27.8821	28.1535	27.4718	NaN	NaN	26.1123	23	23	23	0	20778	24978000000	1869	NaN	NaN	NaN	NaN	NaN	NaN	NaN	O60563;O60563-2;O60583-2;O60583	O60563	Cyclin-T1	CCNT1
NaN	NaN	NaN	NaN	NaN	NaN	NaN	NaN	NaN	NaN	NaN	NaN	NaN	NaN	NaN	NaN	NaN	NaN	NaN	NaN	NaN	NaN	NaN	NaN	NaN	NaN	NaN	NaN	NaN	9	9	9	50134	54837	828090000	NaN	NaN	NaN	NaN	NaN	NaN	NaN	NaN	O60566;O60566-3;O60566-2	O60566;O60566-3;O60566-2	Mitotic checkpoint serine/threonine-protein kinase BUB1 beta	BUB1B
30.851	30.559	30.7204	31.9959	32.0865	32.0812	30.776	30.7536	30.5247	30.7867	30.4662	30.7999	30.8691	30.8764	31.6304	31.7745	31.7487	31.3213	31.4597	31.3142	31.5202	31.6812	31.6855	31.5602	31.4851	31.3331	31.5806	31.599	31.638	51	51	51	0	32331	132720000000	NaN	NaN	NaN	NaN	NaN	NaN	NaN	NaN	O60568	O60568	Procollagen-lysine,2-oxoglutarate 5-dioxygenase 3	PLOD3
29.3905	29.478	29.9051	29.5278	29.6501	29.5714	29.724	29.6607	29.4599	29.5077	29.3854	29.4003	29.6	29.2974	29.4656	29.533	29.4004	29.4273	29.5181	29.2644	29.3866	29.3807	29.5039	29.5557	29.4271	29.5649	29.4298	29.3955	29.4153	10	10	10	0	85497	16816000000	NaN	NaN	NaN	787	NaN	NaN	NaN	NaN	O60573;O60573-2	O60573;O60573-2	Eukaryotic translation initiation factor 4E type 2	EIF4E2
33.3602	33.5202	33.4353	33.627	33.6918	33.7295	33.4034	33.3236	33.4127	33.43	33.6796	33.4452	33.2052	33.3021	33.4936	33.5039	33.4812	33.2289	33.2623	33.3485	33.4178	33.4335	33.4159	33.1469	33.325	33.2368	33.4781	33.4408	33.5084	82	82	81	0	32331	218880000000	NaN	NaN	NaN	NaN	NaN	79	NaN	NaN	O60610;O60610-2;O60610-3	O60610;O60610-2;O60610-3	Protein diaphanous homolog 1	DIAPH1
29.4252	29.0603	28.9431	29.9487	29.8879	29.7996	29.4178	29.2915	29.3063	29.7637	29.0536	29.3459	29.3006	29.0809	29.8129	29.889	29.6816	29.7033	29.8332	29.8688	29.9156	29.8389	29.7202	29.8585	29.8163	29.6179	29.6185	29.91	29.921	7	7	7	0	99539	10429000000	NaN	NaN	NaN	NaN	NaN	NaN	NaN	NaN	O60613;O60613-2	O60613	15 kDa selenoprotein	2015-09-01
28.3433	28.2028	28.2659	28.4457	28.4355	28.3719	28.5806	28.6908	28.5241	28.1016	28.077	28.2849	28.0608	28.0916	28.423	28.1344	28.1798	28.0186	28.225	28.0435	28.0817	28.1232	28.2962	28.1974	28.2624	28.0592	28.1493	28.4904	28.5686	24	24	24	0	22292	7877200000	1895	NaN	NaN	NaN	NaN	NaN	NaN	NaN	O60645-3;O60645;O60645-2	O60645-3;O60645;O60645-2	Exocyst complex component 3	EXOC3
34.7006	34.5465	34.7892	34.6758	34.7382	34.6872	34.6547	34.7418	34.6513	34.6236	34.5905	34.6803	34.4779	34.4586	34.3192	34.2854	34.4009	34.5412	34.4974	34.3996	34.3128	34.3541	34.4279	34.4438	34.5222	34.5083	34.5135	34.6188	34.4339	39	39	39	0	32331	417450000000	NaN	NaN	NaN	NaN	191	81	NaN	NaN	O60664;O60664-4;O60664-3;O60664-2	O60664;O60664-4;O60664-3;O60664-2	Perilipin-3	PLIN3
NaN	NaN	NaN	NaN	NaN	NaN	NaN	NaN	NaN	NaN	NaN	NaN	NaN	NaN	NaN	NaN	NaN	NaN	NaN	NaN	NaN	NaN	NaN	NaN	NaN	NaN	NaN	NaN	NaN	3	3	3	0	3175	1035100000	NaN	NaN	NaN	NaN	NaN	NaN	NaN	NaN	O60669	O60669	Monocarboxylate transporter 2	SLC16A7
NaN	NaN	NaN	NaN	NaN	NaN	NaN	NaN	NaN	NaN	NaN	NaN	NaN	NaN	NaN	NaN	NaN	NaN	NaN	NaN	NaN	NaN	NaN	NaN	NaN	NaN	NaN	NaN	NaN	5	5	5	62933	35818	2051000000	NaN	NaN	NaN	NaN	NaN	NaN	NaN	NaN	O60671;O60671-2;O60671-3	O60671;O60671-2	Cell cycle checkpoint protein RAD1	RAD1
NaN	NaN	26.4683	NaN	25.9599	26.5007	NaN	26.7438	NaN	NaN	26.4673	NaN	26.8714	26.8232	26.8318	26.9893	26.898	26.7462	27.1242	26.8696	27.7198	27.5779	27.5418	27.159	27.9488	26.8709	27.2119	27.4855	27.5002	9	9	9	63898	3955	1907500000	1899	NaN	NaN	NaN	NaN	82	NaN	NaN	O60674	O60674	Tyrosine-protein kinase JAK2	JAK2
27.9118	26.424	NaN	NaN	NaN	NaN	28.5682	NaN	28.1468	NaN	NaN	28.4921	NaN	NaN	24.8986	NaN	24.6757	NaN	NaN	NaN	NaN	NaN	NaN	27.4445	29.4854	NaN	25.6069	25.9451	NaN	22	22	22	0	48486	16532000000	NaN	NaN	NaN	NaN	NaN	NaN	NaN	NaN	O60678;O60678-2	O60678;O60678-2	Protein arginine N-methyltransferase 3	PRMT3
30.5306	30.8176	30.4843	30.7301	30.7278	30.9491	30.3078	30.5331	30.4291	30.7305	30.758	30.5533	30.3491	30.6969	30.8359	30.882	30.7951	30.6934	30.2091	30.5901	30.7642	30.9604	30.8394	30.1752	30.3527	30.2399	30.9014	30.9069	30.7656	33	33	19	0	32331	70113000000	NaN	NaN	146	NaN	194	NaN	NaN	NaN	O60684	O60684	Importin subunit alpha-7	KPNA6
31.6808	31.4093	31.6855	31.2926	31.2495	31.2492	31.4431	31.5249	31.5529	31.5411	31.4072	31.5636	31.663	31.7428	31.2463	31.1566	31.2239	31.6329	31.5937	31.6335	31.0629	31.0634	31.1754	31.6762	31.4846	31.6358	31.0488	31.2041	31.0542	37	37	37	0	32331	62996000000	NaN	NaN	NaN	NaN	NaN	NaN	NaN	NaN	O60701;O60701-2;O60701-3	O60701;O60701-2;O60701-3	UDP-glucose 6-dehydrogenase	UGDH
34.4002	34.5155	34.6101	33.7169	33.6593	33.8997	34.3587	34.3671	34.4095	34.3002	34.5636	34.3438	34.5128	34.3721	33.4964	33.4735	33.6409	34.2078	34.3918	34.542	33.2305	33.4325	33.377	33.9233	34.2763	34.2974	33.3794	33.5841	33.0329	20	20	20	0	32331	134340000000	NaN	NaN	147	NaN	NaN	NaN	NaN	NaN	O60711;O60711-2	O60711;O60711-2	Leupaxin	LPXN
31.1508	31.0434	31.1045	30.9325	31.0932	30.8998	31.2131	31.2166	31.0675	31.1588	31.1775	31.1332	31.4581	31.3758	31.3236	31.3863	31.3492	31.3194	31.3449	31.1109	31.0776	31.0677	31.0809	31.3172	31.229	31.2853	31.1771	31.2505	31.2941	49	49	49	0	32331	102420000000	NaN	NaN	NaN	NaN	NaN	NaN	NaN	NaN	O60716-5;O60716-3;O60716-8;O60716-7;O60716-2;O60716;O60716-13;O60716-11;O60716-6;O60716-4;O60716-21;O60716-19;O60716-16;O60716-15;O60716-10;O60716-9;O60716-24;O60716-23;O60716-18;O60716-17;O60716-14;O60716-12;O60716-22;O60716-20;O60716-29;O60716-27;O60716-32;O60716-31;O60716-26;O60716-25;O60716-30;O60716-28	O60716-5;O60716-3;O60716-8;O60716-7;O60716-2;O60716;O60716-13;O60716-11;O60716-6;O60716-4;O60716-21;O60716-19;O60716-16;O60716-15;O60716-10;O60716-9;O60716-24;O60716-23;O60716-18;O60716-17;O60716-14;O60716-12;O60716-22;O60716-20;O60716-29;O60716-27;O60716-32;O60716-31;O60716-26;O60716-25;O60716-30;O60716-28	Catenin delta-1	CTNND1
NaN	NaN	NaN	NaN	NaN	NaN	NaN	NaN	NaN	NaN	NaN	NaN	NaN	NaN	NaN	NaN	NaN	NaN	NaN	NaN	NaN	NaN	NaN	NaN	NaN	NaN	NaN	NaN	NaN	2	2	2	62617	34421	886940000	NaN	NaN	NaN	NaN	NaN	NaN	NaN	NaN	O60725	O60725	Protein-S-isoprenylcysteine O-methyltransferase	ICMT
28.4803	29.0063	28.8219	27.1794	27.3863	27.2845	26.5314	NaN	28.9182	29.1588	28.9693	27.8361	27.9172	29.3827	27.1723	27.0177	26.8078	29.2764	28.2588	28.4336	26.9797	27.1885	26.8404	28.0937	28.3833	28.5629	27.1647	26.8947	26.9385	10	3	3	0	14495	6783300000	NaN	NaN	NaN	NaN	NaN	NaN	NaN	NaN	O60739	O60739	Eukaryotic translation initiation factor 1b	EIF1B
33.276	33.1045	33.2926	33.2385	33.2854	33.3107	33.1581	33.1155	33.0139	32.9719	33.0036	33.1358	32.9203	32.9246	33.1684	33.2021	33.1949	32.6995	32.7734	32.5576	33.0642	33.1812	33.1451	32.6492	32.8802	32.8725	33.134	33.3444	33.0654	31	31	29	0	32331	135400000000	1956	NaN	NaN	NaN	NaN	NaN	NaN	NaN	O60749;O60749-2	O60749;O60749-2	Sorting nexin-2	SNX2
NaN	27.6587	27.6929	NaN	NaN	NaN	NaN	27.4572	NaN	27.3376	NaN	NaN	NaN	NaN	28.1939	28.0556	28.1185	NaN	NaN	27.3224	29.3286	28.6513	28.6972	27.5123	NaN	NaN	28.5625	28.387	28.5366	11	10	10	21363	20777	2130200000	NaN	NaN	NaN	NaN	NaN	NaN	NaN	NaN	O60759;O60759-2	O60759;O60759-2	Cytohesin-interacting protein	CYTIP
27.006	28.5533	NaN	29.7953	29.9365	29.8475	27.7504	27.5119	28.1281	28.2172	28.2325	28.1878	26.6946	27.642	30.1709	29.9126	29.7878	28.4637	27.9388	30.2526	30.2765	30.5727	30.2044	29.8853	28.5641	28.601	30.0185	29.9937	29.7096	16	16	16	0	12506	28832000000	NaN	NaN	NaN	NaN	NaN	NaN	NaN	NaN	O60762	O60762	Dolichol-phosphate mannosyltransferase subunit 1	DPM1
33.9816	33.9501	33.9624	33.4571	33.447	33.5425	33.8929	33.9773	34.0378	33.908	33.8689	33.9105	33.9566	33.9599	33.5311	33.5278	33.5821	33.8642	33.9508	33.8595	33.4349	33.4175	33.4252	33.745	33.8374	33.7542	33.6232	33.6645	33.6578	58	58	57	0	32331	192960000000	NaN	NaN	NaN	NaN	NaN	83	NaN	59	O60763;O60763-2	O60763;O60763-2	General vesicular transport factor p115	USO1
NaN	NaN	NaN	26.5026	26.8961	NaN	NaN	NaN	NaN	NaN	NaN	NaN	NaN	NaN	NaN	26.6174	27.27	NaN	NaN	NaN	NaN	26.8893	27.0323	NaN	NaN	NaN	27.3389	26.6935	26.8102	5	5	5	19619	13832	4559300000	NaN	NaN	NaN	NaN	NaN	NaN	NaN	NaN	O60783	O60783	28S ribosomal protein S14, mitochondrial	MRPS14
32.2729	32.5883	32.5539	31.9306	32.043	32.0274	32.092	32.2231	32.3529	32.4279	32.5266	32.2987	32.2966	32.7399	31.6858	31.9631	31.9206	32.3449	32.0233	32.3026	31.5825	31.8149	31.7579	31.7694	32.1456	32.0189	31.8734	31.9717	31.278	24	24	24	0	32331	39170000000	NaN	NaN	NaN	NaN	197	NaN	NaN	NaN	O60784;O60784-2;O60784-4;O60784-3	O60784;O60784-2;O60784-4;O60784-3	Target of Myb protein 1	TOM1
31.4474	31.4767	31.3699	30.985	31.0309	31.0663	31.2078	31.2709	31.2938	31.2444	31.2468	31.4117	31.3121	31.2217	30.7952	30.8826	30.9454	31.3914	31.2554	31.0704	30.6688	30.6115	30.6203	31.0307	31.236	31.4026	30.7769	30.8341	30.8569	34	34	34	0	23453	29177000000	NaN	NaN	148	853	NaN	NaN	NaN	NaN	O60826	O60826	Coiled-coil domain-containing protein 22	CCDC22
NaN	NaN	NaN	28.2783	28.2632	28.3197	NaN	NaN	NaN	NaN	NaN	NaN	NaN	NaN	28.2453	28.181	28.7844	NaN	NaN	NaN	27.893	28.2404	28.3363	NaN	NaN	NaN	28.2161	28.3386	27.7875	13	13	10	0	22866	23686000000	1976	NaN	NaN	854	198	NaN	NaN	NaN	O60828-2;O60828;O60828-5;O60828-4;O60828-3;O60828-6;O60828-10;O60828-9;O60828-8	O60828-2;O60828;O60828-5;O60828-4;O60828-3	Polyglutamine-binding protein 1	PQBP1
NaN	NaN	NaN	NaN	NaN	NaN	NaN	NaN	NaN	NaN	NaN	NaN	NaN	NaN	NaN	NaN	NaN	NaN	NaN	NaN	NaN	NaN	NaN	NaN	NaN	NaN	NaN	NaN	NaN	6	6	5	2035	16563	1072800000	NaN	NaN	NaN	855	NaN	NaN	NaN	NaN	O60830;O60830-2	O60830;O60830-2	Mitochondrial import inner membrane translocase subunit Tim17-B	TIMM17B
NaN	NaN	NaN	NaN	NaN	NaN	NaN	NaN	NaN	NaN	NaN	NaN	NaN	NaN	NaN	NaN	NaN	NaN	NaN	NaN	NaN	NaN	NaN	NaN	NaN	NaN	NaN	NaN	NaN	6	6	6	34977	72814	3940500000	1979	NaN	NaN	NaN	NaN	NaN	NaN	NaN	O60831	O60831	PRA1 family protein 2	PRAF2
31.5058	31.5516	31.6001	31.2124	31.2309	31.3182	31.6477	31.3674	31.7425	31.6657	31.5249	31.4944	31.5275	31.6119	31.1794	31.3204	31.1799	31.6478	31.5832	31.6519	31.1594	31.2653	31.1304	31.4675	31.6713	31.5612	31.1445	31.1917	31.1056	38	38	38	0	32331	119080000000	NaN	73	149	NaN	NaN	NaN	NaN	60	O60832;O60832-2	O60832;O60832-2	H/ACA ribonucleoprotein complex subunit 4	DKC1
32.8467	32.77	32.6479	32.2752	32.2684	32.2863	32.8948	32.8664	32.7339	32.7686	32.6539	32.7421	32.7575	32.6996	32.3615	32.3235	32.3243	32.6961	32.7292	32.7625	32.3441	32.3616	32.284	32.8509	32.8095	32.682	32.3205	32.4302	32.4795	77	77	76	0	32331	171630000000	NaN	NaN	NaN	NaN	201	NaN	NaN	NaN	O60841	O60841	Eukaryotic translation initiation factor 5B	EIF5B
28.1092	28.0391	28.5923	28.1117	28.1827	27.9491	28.146	28.3829	27.9942	28.1036	28.1497	28.0764	28.338	28.169	27.5997	27.7803	27.6826	28.214	28.2113	27.9459	27.457	28.1491	28.4593	28.6016	28.4027	28.5387	27.8981	27.9643	28.143	11	11	11	2145	21242	2807900000	NaN	NaN	NaN	863	NaN	NaN	NaN	NaN	O60861;O60861-1;O60861-4;O60861-2	O60861;O60861-1;O60861-4;O60861-2	Growth arrest-specific protein 7	GAS7
31.3036	31.3724	31.3321	30.4243	30.5715	30.5304	31.2914	31.2744	31.2049	30.9166	31.1995	31.2773	31.4068	31.108	30.6775	30.8046	31.0425	31.2004	31.8747	31.8406	30.9702	30.758	30.9063	31.7382	31.8734	31.5219	31.0253	31.1452	30.8791	14	14	14	0	1219	66415000000	NaN	NaN	151	NaN	NaN	84	NaN	NaN	O60869;O60869-2;O60869-3	O60869;O60869-2;O60869-3	Endothelial differentiation-related factor 1	EDF1
NaN	NaN	NaN	NaN	NaN	NaN	NaN	NaN	NaN	NaN	NaN	NaN	NaN	NaN	NaN	NaN	NaN	NaN	NaN	NaN	NaN	NaN	NaN	NaN	NaN	NaN	NaN	NaN	NaN	8	7	7	62775	34998	890880000	NaN	NaN	NaN	NaN	NaN	NaN	NaN	NaN	O60870;O60870-2	O60870;O60870-2	DNA/RNA-binding protein KIN17	KIN
27.7267	27.697	27.8192	28.2599	28.0672	28.1157	27.4978	27.8458	27.7905	27.9016	27.9241	27.6442	27.7804	27.6087	28.3445	28.0486	28.2112	27.5522	27.935	27.9844	28.1518	27.8382	28.3565	27.4971	27.4343	27.606	28.329	28.078	28.2888	18	18	18	20956	18902	4802900000	NaN	NaN	NaN	NaN	NaN	NaN	NaN	NaN	O60879-2;O60879-3;O60879	O60879-2;O60879-3;O60879	Protein diaphanous homolog 2	DIAPH2
32.5852	32.7046	32.66	31.6977	31.6975	31.8153	32.8715	32.8164	32.6814	32.9058	32.7615	32.9643	32.5722	32.9708	31.8997	31.9909	31.9149	32.9045	32.8372	32.6216	32.0397	31.9757	31.8086	32.7522	32.7996	32.9022	31.9864	32.0415	31.9469	31	31	31	0	32331	130110000000	NaN	NaN	NaN	NaN	202	NaN	NaN	NaN	O60884	O60884	DnaJ homolog subfamily A member 2	DNAJA2
29.7496	29.8549	29.7364	29.4761	29.4783	29.4195	29.966	29.7467	29.6453	29.7101	29.6926	29.6874	29.8109	29.6596	29.4019	29.5214	29.556	29.7189	29.7846	29.8467	29.2958	29.1865	29.3246	29.5869	29.9816	29.7629	29.4605	29.3815	29.4847	30	30	22	0	59012	22862000000	NaN	NaN	NaN	NaN	203	NaN	NaN	NaN	O60885;O60885-2;O60885-3;Q58F21-5;Q58F21-4;Q58F21;Q58F21-3;Q58F21-2	O60885;O60885-2;O60885-3	Bromodomain-containing protein 4	BRD4
29.7957	30.1594	29.6137	28.5322	28.8356	28.876	29.0021	28.9704	29.636	29.8781	30.2971	29.2292	29.56	30.0753	28.6869	28.7348	28.4328	29.8686	28.8322	29.6061	28.6213	28.5848	28.5032	28.8047	29.3112	29.3894	28.7369	28.732	28.3134	8	8	8	0	88215	14776000000	2008	NaN	NaN	NaN	NaN	85	NaN	61	O60888-3;O60888;O60888-2	O60888-3;O60888;O60888-2	Protein CutA	CUTA
NaN	NaN	NaN	25.2776	25.3259	25.3899	NaN	NaN	NaN	NaN	NaN	NaN	NaN	NaN	NaN	25.4606	25.3623	NaN	NaN	NaN	26.2821	25.3469	NaN	NaN	NaN	NaN	NaN	NaN	NaN	3	3	3	3215	20063	186340000	2009	NaN	NaN	NaN	NaN	NaN	NaN	NaN	O60894	O60894	Receptor activity-modifying protein 1	RAMP1
NaN	NaN	NaN	NaN	NaN	NaN	NaN	NaN	NaN	NaN	NaN	NaN	NaN	NaN	NaN	NaN	NaN	NaN	NaN	NaN	NaN	NaN	NaN	NaN	NaN	NaN	NaN	NaN	NaN	22	15	15	0	73746	8390900000	NaN	NaN	NaN	NaN	NaN	NaN	NaN	NaN	O60907-2;O60907;Q9BQ87	O60907-2;O60907	F-box-like/WD repeat-containing protein TBL1X	TBL1X
NaN	NaN	NaN	NaN	NaN	25.9766	NaN	NaN	NaN	NaN	NaN	NaN	NaN	NaN	NaN	NaN	NaN	NaN	NaN	NaN	26.443	NaN	26.5697	NaN	NaN	26.2554	NaN	NaN	NaN	7	7	7	18904	11335	1404300000	NaN	NaN	NaN	NaN	NaN	NaN	NaN	NaN	O60921;O60921-2	O60921;O60921-2	Checkpoint protein HUS1	HUS1
30.8042	30.2494	30.5562	30.3002	30.2094	30.2418	30.6359	30.7405	30.7169	30.5076	30.3987	30.7117	30.8039	30.3214	30.0128	30.1037	29.9697	30.662	30.654	30.5559	29.9969	29.9978	29.9229	30.7782	30.5239	30.7299	30.1122	30.0226	30.0668	16	16	16	0	52138	58697000000	NaN	NaN	NaN	872	NaN	NaN	NaN	NaN	O60925	O60925	Prefoldin subunit 1	PFDN1
28.2487	28.4175	28.6212	28.2698	28.313	28.5849	28.2568	27.8568	28.0976	28.8122	28.3972	27.9915	29.0112	28.7047	28.2049	28.4432	28.3321	28.374	28.5468	28.3006	28.2485	28.3045	28.1013	28.0597	27.7182	28.4716	28.1803	28.254	28.0624	7	7	7	0	39503	6304300000	NaN	NaN	NaN	NaN	NaN	NaN	NaN	NaN	O60927	O60927	Protein phosphatase 1 regulatory subunit 11	PPP1R11
NaN	NaN	NaN	NaN	NaN	NaN	NaN	NaN	NaN	NaN	NaN	NaN	NaN	NaN	NaN	NaN	NaN	NaN	NaN	NaN	NaN	NaN	NaN	NaN	NaN	NaN	NaN	NaN	NaN	4	4	4	35317	75768	943770000	NaN	NaN	NaN	NaN	NaN	NaN	NaN	NaN	O60930	O60930	Ribonuclease H1	RNASEH1
28.3722	27.9537	28.3328	27.5598	27.7192	28.0256	28.2728	28.0662	27.8893	28.0514	27.8341	27.9724	28.0973	28.0975	27.9264	28.2346	27.9769	28.44	28.6096	28.2414	28.15	27.9953	28.0849	27.9191	28.108	28.236	28.2407	28.0673	27.8054	26	26	26	0	85116	9187000000	NaN	NaN	NaN	NaN	NaN	NaN	NaN	NaN	O60934	O60934	Nibrin	NBN
NaN	NaN	NaN	NaN	NaN	NaN	NaN	NaN	NaN	NaN	NaN	NaN	NaN	NaN	NaN	NaN	NaN	NaN	NaN	NaN	NaN	NaN	NaN	NaN	NaN	26.899	NaN	NaN	NaN	7	7	3	0	27046	3622000000	NaN	NaN	NaN	NaN	NaN	NaN	NaN	NaN	O60936;O60936-3	O60936;O60936-3	Nucleolar protein 3	NOL3
NaN	NaN	NaN	NaN	NaN	NaN	NaN	NaN	NaN	NaN	NaN	NaN	NaN	NaN	NaN	NaN	NaN	NaN	NaN	NaN	NaN	NaN	NaN	NaN	NaN	NaN	NaN	NaN	NaN	7	7	7	18993	11696	8818900000	NaN	NaN	NaN	NaN	NaN	NaN	NaN	NaN	O60942-3;O60942-4;O60942-2;O60942	O60942-3;O60942-4;O60942-2;O60942	mRNA-capping enzyme;Polynucleotide 5-triphosphatase;mRNA guanylyltransferase	RNGTT
NaN	NaN	NaN	NaN	NaN	NaN	NaN	NaN	NaN	NaN	NaN	NaN	NaN	NaN	27.2412	27.2769	NaN	NaN	NaN	NaN	27.184	27.2038	27.3326	NaN	NaN	NaN	NaN	NaN	27.1713	5	4	2	50565	58266	817500000	NaN	NaN	NaN	NaN	NaN	NaN	NaN	NaN	O75022;O75022-2;O75022-3;P59901-2;P59901	O75022;O75022-2;O75022-3	Leukocyte immunoglobulin-like receptor subfamily B member 3	LILRB3
NaN	NaN	NaN	27.1433	27.5568	27.0304	NaN	NaN	NaN	NaN	NaN	NaN	NaN	NaN	27.1541	27.3421	27.2402	NaN	NaN	NaN	27.7142	27.7195	28.1105	NaN	NaN	NaN	26.9607	27.1823	27.3075	13	13	13	20169	16057	1953500000	NaN	NaN	NaN	NaN	NaN	NaN	NaN	NaN	O75027;O75027-2;O75027-3	O75027;O75027-2;O75027-3	ATP-binding cassette sub-family B member 7, mitochondrial	ABCB7
29.5884	29.3374	29.3621	28.9522	28.8799	29.186	29.7125	29.5845	29.0737	29.208	29.4211	29.3775	28.8293	28.9338	28.1233	28.5363	29.0365	28.7564	28.9951	28.8417	28.1557	28.5588	28.4402	29.0289	28.9086	29.2185	28.5047	28.3914	NaN	9	9	5	19482	13444	3566200000	2031	NaN	NaN	NaN	NaN	NaN	NaN	NaN	O75030-2;O75030;O75030-12;O75030-4;O75030-3;O75030-8;O75030-7;O75030-6;O75030-5;O75030-10;O75030-9;O75030-11;P19484-2	O75030-2;O75030;O75030-12;O75030-4;O75030-3;O75030-8;O75030-7;O75030-6;O75030-5;O75030-10;O75030-9;O75030-11	Microphthalmia-associated transcription factor	MITF
29.8256	29.7178	30.0413	30.2488	30.3064	30.3519	30.169	29.9566	29.7012	29.9713	29.9513	29.5788	30.0997	30.232	30.8269	30.7445	30.7376	29.9397	30.0931	30.2058	30.8489	30.8274	30.9157	29.9863	29.8286	30.0729	30.7041	30.7299	30.7957	51	51	27	0	32331	34341000000	NaN	NaN	NaN	877	NaN	NaN	NaN	NaN	O75044;P0DJJ0	O75044	SLIT-ROBO Rho GTPase-activating protein 2	SRGAP2
NaN	NaN	NaN	NaN	NaN	NaN	NaN	NaN	NaN	NaN	NaN	NaN	NaN	NaN	NaN	NaN	NaN	NaN	NaN	NaN	NaN	NaN	NaN	NaN	NaN	NaN	NaN	NaN	NaN	14	14	14	18501	10084	2259400000	NaN	NaN	NaN	NaN	NaN	NaN	NaN	NaN	O75052-3;O75052;O75052-2	O75052-3;O75052	Carboxyl-terminal PDZ ligand of neuronal nitric oxide synthase protein	NOS1AP
NaN	NaN	NaN	NaN	NaN	NaN	NaN	NaN	NaN	NaN	NaN	NaN	NaN	NaN	NaN	NaN	NaN	NaN	NaN	NaN	NaN	NaN	NaN	NaN	NaN	NaN	NaN	NaN	NaN	9	9	9	0	38484	1368100000	NaN	NaN	NaN	NaN	NaN	NaN	57	NaN	O75063	O75063	Glycosaminoglycan xylosylkinase	FAM20B
30.4678	30.4733	30.4237	30.3782	30.3666	30.3653	30.4448	30.4636	30.6088	30.5752	30.4694	30.4543	30.2295	30.4477	30.2503	30.2256	30.3991	30.3591	30.5399	30.2975	30.2657	30.1052	30.097	30.3335	30.2779	30.1981	30.4378	30.3303	30.4069	31	31	31	0	17304	11351000000	NaN	NaN	NaN	NaN	NaN	86	NaN	NaN	O75064	O75064	DENN domain-containing protein 4B	DENND4B
36.1654	36.0969	36.1862	36.3362	36.3837	36.342	36.0405	35.8928	36.0001	36.1699	35.9895	36.1907	36.183	36.0496	36.205	36.2861	36.3195	35.96	36.0123	35.8739	36.1292	36.2695	36.2214	35.8409	35.8679	35.992	36.265	36.2297	36.2382	50	50	50	0	32331	1033200000000	NaN	NaN	153	NaN	NaN	NaN	NaN	62	O75083;O75083-3	O75083;O75083-3	WD repeat-containing protein 1	WDR1
31.2528	30.3218	31.2075	30.1487	29.4191	29.7862	30.6948	30.9798	31.0228	31.0386	31.1109	30.8508	30.5978	30.4862	29.3788	29.801	30.1421	30.2119	30.1661	30.2055	29.5695	29.3792	29.4696	30.2846	30.3082	30.4647	29.5463	29.9173	29.8768	32	32	32	0	22364	11247000000	NaN	NaN	NaN	NaN	NaN	NaN	NaN	NaN	O75113	O75113	NEDD4-binding protein 1	N4BP1
31.7373	31.6025	31.8205	30.8246	31.0337	30.9741	31.8235	31.8076	31.6258	31.607	31.4574	31.7338	31.5851	31.4048	31.0067	31.1032	30.9485	31.3713	31.6076	31.4076	30.9768	30.9758	31.0947	31.3175	31.4295	31.529	31.0572	31.1189	30.9413	102	102	90	0	32331	111400000000	NaN	NaN	154	NaN	208	NaN	NaN	NaN	O75116	O75116	Rho-associated protein kinase 2	ROCK2
NaN	NaN	NaN	26.887	27.0006	NaN	NaN	NaN	NaN	NaN	NaN	NaN	NaN	NaN	26.9974	26.8244	NaN	NaN	NaN	NaN	27.0003	27.0182	26.9445	NaN	NaN	NaN	27.0224	26.7423	NaN	54	2	2	35261	75394	867880000	NaN	NaN	NaN	895	NaN	NaN	NaN	NaN	O75122;O75122-2	O75122	CLIP-associating protein 2	CLASP2
30.1477	30.3999	30.0069	30.9593	31.0481	30.924	29.8894	29.8882	30.1562	30.1532	29.9293	30.3293	29.7798	29.8503	31.2389	31.2629	31.4473	30.114	30.2645	30.5544	31.2312	31.129	31.3126	30.467	30.1568	29.5545	31.2921	31.4941	31.2894	57	57	5	0	32331	30205000000	NaN	NaN	NaN	895	NaN	NaN	NaN	NaN	O75122-3	O75122-3	CLIP-associating protein 2	CLASP2
NaN	NaN	NaN	NaN	NaN	NaN	NaN	NaN	NaN	NaN	NaN	NaN	NaN	NaN	NaN	NaN	NaN	NaN	NaN	NaN	NaN	NaN	NaN	NaN	NaN	NaN	NaN	NaN	NaN	10	10	10	35082	73932	1177400000	NaN	NaN	NaN	896	NaN	89	NaN	NaN	O75127	O75127	Pentatricopeptide repeat-containing protein 1, mitochondrial	PTCD1
NaN	NaN	NaN	30.3285	NaN	30.6411	NaN	30.3171	NaN	NaN	NaN	30.8179	NaN	30.3149	30.4445	30.3816	NaN	29.5942	NaN	29.9131	30.54	30.4271	NaN	29.1775	30.2794	30.5338	30.3621	30.5521	NaN	2	2	2	27908	20809	28181000000	NaN	NaN	NaN	NaN	NaN	NaN	58	NaN	O75128-6;O75128-3;O75128;O75128-7;O75128-2	O75128-6;O75128-3;O75128;O75128-7;O75128-2	Protein cordon-bleu	COBL
32.0232	32.0546	32.1596	31.7593	31.7099	31.7934	32.1623	32.0957	32.0183	32.0673	32.1348	31.997	32.0065	31.9456	31.5318	31.6271	31.5929	32.0155	31.8089	31.7819	31.4773	31.579	31.6244	32.0031	31.8592	32.0026	31.7556	31.8108	31.6393	36	36	35	0	32331	119190000000	NaN	NaN	NaN	NaN	NaN	NaN	NaN	NaN	O75131;Q9HCH3-2;Q96A23;Q9UBL6-2;Q96A23-2;Q9UBL6	O75131	Copine-3	CPNE3
NaN	NaN	NaN	NaN	NaN	NaN	NaN	NaN	NaN	NaN	NaN	NaN	NaN	NaN	NaN	NaN	NaN	NaN	NaN	NaN	NaN	NaN	NaN	NaN	NaN	NaN	NaN	NaN	NaN	10	10	10	19198	12445	1541000000	NaN	NaN	NaN	900	214	NaN	NaN	NaN	O75143-3;O75143-2;O75143;O75143-5;O75143-4	O75143-3;O75143-2;O75143;O75143-5;O75143-4	Autophagy-related protein 13	ATG13
NaN	NaN	NaN	NaN	NaN	NaN	NaN	NaN	NaN	NaN	NaN	NaN	NaN	NaN	NaN	NaN	NaN	NaN	NaN	NaN	NaN	NaN	NaN	NaN	NaN	NaN	NaN	NaN	NaN	24	22	22	0	61314	5820800000	NaN	NaN	NaN	NaN	NaN	NaN	NaN	NaN	O75146;O75146-2	O75146;O75146-2	Huntingtin-interacting protein 1-related protein	HIP1R
NaN	NaN	NaN	NaN	NaN	NaN	NaN	NaN	NaN	NaN	NaN	NaN	NaN	NaN	NaN	NaN	NaN	NaN	NaN	NaN	NaN	NaN	NaN	NaN	NaN	NaN	NaN	NaN	NaN	16	16	16	18893	11301	2072600000	NaN	NaN	NaN	NaN	NaN	NaN	NaN	NaN	O75147;O75147-2;O75147-1;O75147-4	O75147;O75147-2;O75147-1;O75147-4	Obscurin-like protein 1	OBSL1
28.6177	27.9779	28.0986	29.2468	29.3449	29.308	28.3396	28.1563	28.8733	27.9575	28.3237	27.4592	28.4846	28.2124	29.1867	29.4458	29.5384	28.0841	29.2657	27.9372	29.1849	29.1079	29.0375	28.1004	28.628	28.0375	29.2478	29.4912	29.4609	50	44	44	0	15231	28019000000	NaN	NaN	NaN	NaN	NaN	NaN	NaN	NaN	O75150;O75150-4;O75150-3	O75150;O75150-4;O75150-3	E3 ubiquitin-protein ligase BRE1B	RNF40
NaN	NaN	NaN	NaN	NaN	NaN	NaN	NaN	NaN	NaN	NaN	NaN	NaN	NaN	NaN	NaN	NaN	NaN	NaN	NaN	NaN	NaN	NaN	NaN	NaN	NaN	NaN	NaN	NaN	6	5	5	74365	14518	1771900000	NaN	75	NaN	NaN	NaN	NaN	NaN	NaN	O75151	O75151	Lysine-specific demethylase PHF2	PHF2
26.8199	28.5047	27.7334	28.7725	28.3474	28.7467	28.5947	27.6537	27.2208	26.5237	25.3121	27.4253	27.2489	27.3468	28.9936	28.8681	28.8144	26.8627	27.7259	28.7489	28.7391	28.3797	28.9082	28.4863	27.5248	NaN	28.657	28.8507	28.2311	37	37	37	0	23278	19207000000	NaN	NaN	NaN	904	NaN	NaN	NaN	NaN	O75152	O75152	Zinc finger CCCH domain-containing protein 11A	ZC3H11A
30.1512	30.3758	30.4249	30.5619	30.4174	30.5526	30.9921	30.9774	30.9663	30.7544	30.7635	30.9201	30.5032	30.329	30.3925	30.5067	30.3617	30.5636	30.7846	30.7284	30.5226	30.5861	30.4684	30.4984	30.3335	30.5984	30.5606	30.5477	30.6406	71	71	70	0	32331	79121000000	NaN	NaN	159	NaN	NaN	NaN	NaN	NaN	O75153	O75153	Clustered mitochondria protein homolog	CLUH
27.8747	28.4723	27.486	27.8358	26.8112	27.3057	28.9421	27.7696	27.8954	28.5668	28.6302	28.2579	28.5759	NaN	27.4226	27.8432	27.7188	28.5537	28.8421	28.5712	27.822	27.3339	26.8353	28.7821	29.0785	28.7209	27.6188	27.1842	27.8018	12	10	7	0	46817	6657200000	NaN	NaN	NaN	NaN	NaN	NaN	NaN	NaN	O75157-2;O75157;Q99576-4;Q99576;Q99576-3	O75157-2;O75157	TSC22 domain family protein 2	TSC22D2
32.2749	32.2782	32.1632	32.0719	32.0432	32.0233	32.0465	32.0337	32.292	32.1568	32.2363	32.0437	32.2166	32.2588	31.9561	32.0694	32.1673	32.1772	32.0379	31.9056	31.9449	31.9666	31.8393	31.9757	32.2397	32.1771	31.994	32.2618	32.0482	103	103	103	0	32331	60965000000	NaN	NaN	NaN	NaN	NaN	NaN	60	NaN	O75165	O75165	DnaJ homolog subfamily C member 13	DNAJC13
27.8246	28.0834	28.3725	27.9838	28.3154	28.6114	27.9444	27.9779	28.0949	28.0739	28.3165	28.1698	28.2025	27.8909	28.638	28.3174	28.2782	28.1105	28.1549	28.2577	28.6678	28.4339	28.4057	28.322	28.0659	28.0039	28.3989	28.1342	28.5119	10	10	10	19798	14575	2617700000	NaN	NaN	NaN	NaN	NaN	NaN	NaN	NaN	O75167-5;O75167-2;O75167;O75167-4	O75167-5;O75167-2;O75167;O75167-4	Phosphatase and actin regulator 2	PHACTR2
28.8617	28.4334	28.6363	28.2525	28.3944	28.2598	28.6942	28.5928	28.7981	27.9985	28.4002	28.5178	28.6802	28.9618	28.6366	28.4273	28.3669	28.8506	28.5561	28.4898	28.223	28.3367	28.5215	28.6143	28.9593	28.4832	28.5363	28.7589	29.0275	21	21	21	0	4149	3879000000	NaN	NaN	NaN	NaN	NaN	NaN	NaN	NaN	O75170-2;O75170-4;O75170-3;O75170-5;O75170-6;O75170	O75170-2;O75170-4;O75170-3;O75170-5;O75170-6;O75170	Serine/threonine-protein phosphatase 6 regulatory subunit 2	PPP6R2
29.2464	29.479	29.3505	28.804	28.4343	28.6879	29.3885	29.3778	29.3091	29.361	29.3665	29.5138	29.0974	29.2192	28.6301	28.6918	28.8458	29.273	29.4862	29.1885	28.5808	28.6162	28.7241	29.2514	29.4249	29.3757	28.2708	28.5303	28.4017	21	21	21	0	10709	14056000000	NaN	NaN	NaN	NaN	NaN	NaN	NaN	NaN	O75175;O75175-2;O75175-3	O75175;O75175-2	CCR4-NOT transcription complex subunit 3	CNOT3
NaN	NaN	NaN	NaN	NaN	NaN	NaN	NaN	NaN	NaN	NaN	NaN	NaN	NaN	NaN	NaN	NaN	NaN	NaN	NaN	NaN	NaN	NaN	NaN	NaN	NaN	NaN	NaN	NaN	3	3	3	49765	16319	2026500000	NaN	NaN	NaN	NaN	NaN	NaN	NaN	NaN	O75177	O75177	Calcium-responsive transactivator	SS18L1
30.3705	29.3746	29.907	29.0643	28.9584	28.8134	28.8876	29.2683	29.8985	29.458	29.7917	29.4169	29.6236	29.2676	29.315	29.1395	29.2927	29.3499	30.2089	29.8663	29.1601	28.6509	29.0084	30.267	29.5964	29.952	29.3494	28.7933	28.4624	49	49	31	0	15257	24550000000	NaN	NaN	NaN	NaN	NaN	NaN	NaN	NaN	O75179-7;O75179-2;O75179;O75179-6;O75179-4;O75179-3;O75179-5	O75179-7;O75179-2;O75179;O75179-6;O75179-4	Ankyrin repeat domain-containing protein 17	ANKRD17
NaN	NaN	NaN	NaN	NaN	NaN	NaN	NaN	NaN	NaN	NaN	NaN	NaN	NaN	NaN	NaN	NaN	NaN	NaN	NaN	NaN	NaN	NaN	NaN	NaN	NaN	NaN	NaN	NaN	6	5	5	48411	42559	515530000	NaN	NaN	NaN	NaN	NaN	NaN	NaN	NaN	O75182-2;O75182;O75182-3	O75182-2;O75182;O75182-3	Paired amphipathic helix protein Sin3b	SIN3B
29.6913	29.3702	29.8344	28.7729	28.8482	28.6901	30.0038	29.5349	29.66	29.6574	29.5237	29.7219	30.3666	30.1059	29.4931	29.4544	29.4024	30.0747	30.1339	30.1865	29.3572	29.0453	28.9477	29.9591	30.3228	30.1145	29.2719	29.2234	29.5687	17	17	12	0	75671	17890000000	2188	NaN	NaN	NaN	NaN	NaN	NaN	NaN	O75190;O75190-3;O75190-2;O75190-4;Q8NHS0	O75190;O75190-3;O75190-2;O75190-4	DnaJ homolog subfamily B member 6	DNAJB6
NaN	NaN	28.4642	NaN	NaN	NaN	NaN	NaN	NaN	28.3345	28.2095	NaN	NaN	NaN	NaN	NaN	NaN	NaN	NaN	NaN	NaN	NaN	NaN	NaN	NaN	NaN	NaN	NaN	NaN	12	12	12	0	37079	7846600000	NaN	NaN	NaN	NaN	NaN	NaN	NaN	NaN	O75191;O75191-2	O75191;O75191-2	Xylulose kinase	XYLB
NaN	NaN	NaN	NaN	NaN	NaN	NaN	NaN	NaN	NaN	NaN	NaN	NaN	NaN	NaN	NaN	NaN	NaN	NaN	NaN	NaN	NaN	NaN	NaN	NaN	NaN	23.0973	NaN	NaN	1	1	1	9019	1329	18298000	NaN	NaN	NaN	NaN	NaN	NaN	NaN	NaN	O75204	O75204	Transmembrane protein 127	TMEM127
27.75	NaN	NaN	29.4776	29.7303	29.7454	28.1874	27.4133	NaN	27.3444	27.5649	27.6215	28.0765	27.5625	29.545	29.6943	29.6247	27.6365	28.0861	28.3721	29.5181	29.2853	29.4177	28.5887	28.2095	28.0965	29.4637	29.5846	29.4814	11	11	11	0	12615	15061000000	2193	NaN	NaN	NaN	NaN	NaN	NaN	NaN	O75208;O75208-2	O75208	Ubiquinone biosynthesis protein COQ9, mitochondrial	COQ9
31.4662	31.2366	31.4444	31.1299	30.9409	30.9999	31.3834	31.4301	31.3825	31.448	31.2492	31.3957	31.405	31.1758	31.1355	30.9753	30.89	31.1046	31.1924	31.0012	30.9804	30.8332	30.7365	30.886	30.9302	31.1353	30.8695	30.7136	31.1092	21	21	21	0	21693	51623000000	NaN	NaN	NaN	917	NaN	NaN	NaN	NaN	O75223;O75223-3;O75223-2;O75223-4	O75223;O75223-3	Gamma-glutamylcyclotransferase	GGCT
NaN	NaN	NaN	28.5079	28.4828	28.4621	NaN	NaN	NaN	NaN	NaN	NaN	NaN	NaN	28.7561	28.3436	28.4735	NaN	NaN	NaN	28.6962	28.9118	28.8715	NaN	NaN	NaN	28.5851	28.4032	28.6175	8	8	8	0	12029	10928000000	2198	NaN	NaN	NaN	NaN	NaN	NaN	NaN	O75251;O75251-2	O75251;O75251-2	NADH dehydrogenase [ubiquinone] iron-sulfur protein 7, mitochondrial	NDUFS7
29.0248	28.2469	28.3307	30.6515	30.3912	30.5035	29.3214	29.1408	28.2324	28.9885	28.0054	29.0958	29.2923	29.1008	30.3367	30.3755	30.4684	29.2667	29.6462	29.4746	30.4189	30.8022	30.5561	30.1386	29.9344	29.2379	30.4481	30.4261	30.7742	27	27	27	0	32331	49335000000	NaN	NaN	NaN	NaN	NaN	NaN	NaN	NaN	O75306;O75306-2	O75306;O75306-2	NADH dehydrogenase [ubiquinone] iron-sulfur protein 2, mitochondrial	NDUFS2
30.6894	30.3521	30.4913	29.9401	30.0026	30.1095	30.4844	30.3356	30.4013	30.295	30.071	30.3985	30.4946	30.2199	30.0786	30.1167	30.2156	30.1055	30.3579	30.128	29.8503	29.8243	29.8584	30.0398	30.1232	30.2479	29.8888	30.0907	30.099	28	28	28	0	32331	40946000000	NaN	NaN	NaN	NaN	NaN	NaN	NaN	NaN	O75312	O75312	Zinc finger protein ZPR1	ZPR1
NaN	NaN	NaN	NaN	25.1488	25.2096	NaN	NaN	NaN	NaN	NaN	NaN	NaN	NaN	25.3993	25.155	NaN	NaN	NaN	NaN	25.1389	25.4337	25.6978	NaN	NaN	NaN	25.345	25.3244	25.3723	2	2	1	64051	40311	280180000	2206	NaN	NaN	NaN	NaN	NaN	NaN	NaN	O75317;P62068-2	O75317;P62068-2	Ubiquitin carboxyl-terminal hydrolase 12;Ubiquitin carboxyl-terminal hydrolase 46	USP12;USP46
NaN	NaN	NaN	NaN	NaN	NaN	NaN	NaN	NaN	NaN	NaN	NaN	NaN	NaN	NaN	NaN	NaN	NaN	NaN	NaN	NaN	NaN	NaN	NaN	NaN	NaN	NaN	NaN	NaN	4	4	4	48146	40864	1061400000	2207	NaN	NaN	NaN	NaN	NaN	61	NaN	O75319;O75319-2	O75319;O75319-2	RNA/RNP complex-1-interacting phosphatase	DUSP11
28.1626	NaN	28.2019	30.4938	30.5051	30.0536	28.3603	NaN	NaN	28.5505	NaN	28.7649	28.4901	28.4858	30.6819	30.6245	30.6422	28.6084	29.2536	28.7861	30.715	30.7504	30.7253	29.9978	28.986	29.1008	30.38	30.6259	30.4669	12	11	11	0	56955	24186000000	NaN	NaN	NaN	933	NaN	NaN	NaN	NaN	O75323;O75323-2	O75323;O75323-2	Protein NipSnap homolog 2	GBAS
NaN	NaN	NaN	NaN	27.0314	27.1767	NaN	NaN	NaN	NaN	NaN	NaN	NaN	NaN	28.8884	28.8571	28.8242	NaN	NaN	NaN	29.1933	29.1956	29.4907	NaN	NaN	NaN	28.6336	28.8044	28.6809	15	15	15	0	28445	2350200000	NaN	NaN	NaN	NaN	NaN	NaN	NaN	NaN	O75326;O75326-2	O75326;O75326-2	Semaphorin-7A	SEMA7A
NaN	NaN	NaN	NaN	NaN	NaN	NaN	NaN	NaN	NaN	NaN	NaN	NaN	NaN	NaN	NaN	NaN	NaN	NaN	NaN	NaN	NaN	NaN	NaN	NaN	NaN	NaN	NaN	NaN	16	16	16	0	30436	4114100000	2216	NaN	NaN	NaN	NaN	NaN	NaN	NaN	O75330-2;O75330;O75330-3;O75330-4	O75330-2;O75330;O75330-3;O75330-4	Hyaluronan mediated motility receptor	HMMR
NaN	NaN	NaN	NaN	NaN	NaN	NaN	NaN	NaN	NaN	NaN	NaN	NaN	NaN	NaN	NaN	NaN	NaN	NaN	NaN	NaN	NaN	NaN	NaN	NaN	NaN	NaN	NaN	27.227	1	1	1	83403	13531	1528100000	NaN	NaN	NaN	NaN	NaN	NaN	NaN	NaN	O75339	O75339	Cartilage intermediate layer protein 1;Cartilage intermediate layer protein 1 C1;Cartilage intermediate layer protein 1 C2	CILP
30.9039	30.9944	31.2964	31.0066	31.1501	30.941	30.964	30.8556	30.991	30.8599	30.8563	30.8009	30.9263	30.7152	30.7596	30.7966	30.6788	30.8357	30.9286	30.6275	30.7161	30.8568	30.7844	30.5584	30.6189	30.684	30.5923	30.7406	30.5002	15	15	15	0	2475	53788000000	NaN	NaN	NaN	NaN	NaN	NaN	NaN	NaN	O75340;O75340-2;O75340-3	O75340;O75340-2	Programmed cell death protein 6	PDCD6
32.3332	32.3387	32.3679	31.9599	31.9537	31.948	32.4028	32.2422	32.223	32.2773	32.2858	32.3275	32.5459	32.3483	32.1414	32.0927	31.9426	32.3671	32.5471	32.4658	32.0184	31.9445	32.038	32.3758	32.2044	32.4607	32.1151	32.1651	32.0127	17	17	17	0	31097	222590000000	2218	NaN	NaN	NaN	NaN	NaN	NaN	NaN	O75347;O75347-2	O75347;O75347-2	Tubulin-specific chaperone A	TBCA
34.0553	33.4168	33.7299	33.7354	33.5352	33.644	33.8023	33.4166	33.4083	33.463	33.8167	33.921	33.6464	33.8683	33.5434	33.3484	33.5096	33.9542	33.7657	33.8613	33.4549	33.4627	33.5197	33.3295	33.5638	33.6611	33.4002	33.292	33.5454	10	10	10	0	32331	119730000000	NaN	NaN	NaN	940	NaN	NaN	NaN	NaN	O75348;O95670-2;O95670	O75348	V-type proton ATPase subunit G 1	ATP6V1G1
31.9489	31.7195	31.8205	31.8669	31.8585	31.8632	31.9111	31.6941	31.6631	31.8299	31.6427	31.82	31.7451	31.4998	31.883	31.9112	31.8117	31.8105	31.5999	31.4716	31.7285	31.8556	31.772	31.6968	31.567	31.6101	31.9363	31.8653	31.8221	30	21	21	0	18425	60235000000	NaN	NaN	NaN	941	NaN	NaN	NaN	NaN	O75351	O75351	Vacuolar protein sorting-associated protein 4B	VPS4B
26.6594	26.7221	24.9894	29.3492	29.1876	29.3917	26.614	26.9714	27.459	26.8301	27.0359	27.0891	26.7565	26.6647	29.2899	29.5505	29.2075	26.827	26.696	29.4602	29.5802	29.3533	29.8751	28.5021	27.4758	26.2179	28.8333	29.0506	29.1172	6	6	6	18312	94617	14401000000	NaN	NaN	NaN	NaN	NaN	NaN	NaN	NaN	O75352-2;O75352	O75352-2;O75352	Mannose-P-dolichol utilization defect 1 protein	MPDU1
NaN	NaN	NaN	NaN	NaN	NaN	NaN	NaN	NaN	NaN	NaN	NaN	NaN	NaN	NaN	NaN	NaN	NaN	NaN	NaN	NaN	NaN	NaN	NaN	NaN	NaN	NaN	NaN	NaN	9	9	7	63151	36602	787150000	NaN	NaN	NaN	NaN	NaN	NaN	NaN	NaN	O75362	O75362	Zinc finger protein 217	ZNF217
31.5258	31.1693	30.6098	33.1144	33.1369	33.1367	31.474	31.2595	31.3345	31.4192	31.3206	31.8621	32.0586	31.9435	33.3803	33.3498	33.398	32.257	32.2183	32.899	33.4738	33.558	33.4102	32.6728	32.4522	32.2851	33.4575	33.4474	33.5787	26	26	24	0	32331	213100000000	NaN	77	162	NaN	NaN	93	NaN	66	O75367-3;O75367;O75367-2	O75367-3;O75367;O75367-2	Core histone macro-H2A.1	H2AFY
34.4877	34.4224	34.6012	34.5098	34.3745	34.4131	34.5307	34.5489	34.6911	34.5007	34.6088	34.6354	34.4659	34.5592	34.3315	34.2743	34.2155	34.3145	34.4673	34.2593	34.2263	34.1177	34.1435	34.3376	34.1653	34.3618	34.2695	34.2818	34.3031	13	13	13	0	32331	184190000000	NaN	NaN	NaN	NaN	NaN	NaN	NaN	NaN	O75368	O75368	SH3 domain-binding glutamic acid-rich-like protein	SH3BGRL
NaN	NaN	NaN	NaN	NaN	27.5266	NaN	NaN	NaN	NaN	NaN	NaN	NaN	NaN	27.1993	NaN	27.5078	NaN	NaN	NaN	NaN	27.6645	27.3979	NaN	NaN	NaN	NaN	27.6582	27.3365	229	1	1	0	64887	7192600000	NaN	NaN	NaN	NaN	NaN	94	NaN	NaN	O75369-2;O75369-9;O75369;O75369-6;O75369-3;O75369-7;O75369-5;O75369-4	O75369-2;O75369-9;O75369;O75369-6;O75369-3;O75369-7;O75369-5;O75369-4	Filamin-B	FLNB
36.0395	35.9542	36.1019	35.3286	35.33	35.2941	36.0114	35.9242	35.8983	35.8333	35.8807	35.9711	36.121	35.9798	35.0576	35.0381	35.0972	35.8367	35.9647	35.8153	35.0009	35.0686	35.0545	35.8288	35.9459	35.9886	35.1661	35.1815	35.1956	232	232	4	0	32331	2282800000000	NaN	NaN	NaN	NaN	NaN	94	NaN	NaN	O75369-8	O75369-8	Filamin-B	FLNB
NaN	27.3373	NaN	27.8551	27.9023	27.3008	27.5751	NaN	NaN	NaN	NaN	27.4237	27.5665	27.8182	27.8274	27.705	28.0238	27.7513	27.3065	27.398	27.6713	27.8302	27.6865	NaN	NaN	NaN	27.6902	27.8834	27.5831	28	27	27	0	74821	7901600000	NaN	NaN	NaN	974	NaN	NaN	NaN	NaN	O75376;O75376-2;O75376-3	O75376;O75376-2	Nuclear receptor corepressor 1	NCOR1
NaN	27.4493	28.0177	30.1121	29.9156	30.1595	28.3109	27.9494	NaN	28.1687	28.2897	28.1504	29.0925	28.7163	30.0664	29.9671	30.0376	29.0706	29.2793	29.1961	30.079	29.7596	30.1391	29.7901	29.366	29.5627	29.9495	29.975	30.2026	8	8	8	0	18389	32797000000	NaN	NaN	NaN	NaN	NaN	NaN	NaN	NaN	O75380	O75380	NADH dehydrogenase [ubiquinone] iron-sulfur protein 6, mitochondrial	NDUFS6
27.7727	NaN	27.6771	27.4336	27.711	28.0606	28.2825	28.0275	NaN	27.6747	NaN	28.4939	28.0654	NaN	28.3016	28.2497	27.9253	27.883	NaN	28.3935	28.3008	28.4007	28.3469	28.5389	27.9976	27.7635	27.8518	27.7533	28.2034	11	11	11	0	14673	6475600000	NaN	NaN	NaN	975	NaN	NaN	NaN	NaN	O75381-2;O75381	O75381-2;O75381	Peroxisomal membrane protein PEX14	PEX14
NaN	NaN	NaN	NaN	NaN	NaN	NaN	NaN	NaN	NaN	NaN	NaN	NaN	NaN	NaN	NaN	NaN	NaN	NaN	NaN	NaN	NaN	NaN	NaN	NaN	NaN	NaN	NaN	23.2879	2	2	1	48247	41418	124360000	NaN	NaN	NaN	NaN	NaN	NaN	NaN	NaN	O75382-3;O75382-2;O75382;O75382-4	O75382-3;O75382-2;O75382;O75382-4	Tripartite motif-containing protein 3	TRIM3
31.6718	31.6488	31.7169	33.8512	33.9593	33.9109	32.3427	31.8746	31.6107	31.9886	31.5614	32.0626	32.5847	32.5466	33.826	33.9353	33.8879	32.5703	32.9889	32.9209	33.7894	33.7582	33.7252	33.3399	33.3001	32.7654	33.7764	33.8157	33.794	31	31	31	0	32331	358070000000	NaN	NaN	173	NaN	NaN	95	NaN	NaN	O75390	O75390	Citrate synthase, mitochondrial	CS
28.0772	27.8624	28.1243	27.8693	27.342	27.9449	27.9903	27.9374	28.0266	27.9777	27.9867	27.9457	28.1817	28.1935	28.8428	28.3256	28.1834	28.1679	28.2469	28.0796	28.197	27.9358	28.0909	27.9801	28.1923	28.3325	28.2252	28.4729	28.4627	12	12	12	0	13815	9738900000	2270	NaN	NaN	NaN	NaN	NaN	NaN	NaN	O75391	O75391	Sperm-associated antigen 7	SPAG7
NaN	NaN	NaN	NaN	NaN	NaN	NaN	NaN	NaN	NaN	NaN	NaN	NaN	NaN	NaN	NaN	NaN	NaN	NaN	NaN	NaN	NaN	NaN	NaN	NaN	NaN	NaN	NaN	NaN	2	2	2	34441	66746	2350000000	2271	NaN	NaN	NaN	NaN	NaN	NaN	NaN	O75394	O75394	39S ribosomal protein L33, mitochondrial	MRPL33
30.3142	30.2113	29.1524	32.2568	32.306	32.3897	30.6291	30.7212	30.2393	30.345	30.4445	30.8553	30.6115	30.8792	32.4705	32.6236	32.4802	30.9397	31.1097	32.0975	32.4461	32.5965	32.7219	31.7093	31.4096	31.0743	32.3287	32.2769	32.1156	14	14	14	0	32331	86801000000	NaN	NaN	NaN	NaN	NaN	NaN	NaN	NaN	O75396	O75396	Vesicle-trafficking protein SEC22b	SEC22B
31.5527	31.6858	31.5462	31.3092	31.3383	31.3347	31.9829	31.9369	31.987	32.0671	31.9627	31.8622	31.7051	31.7306	31.1696	31.2112	31.2905	31.5509	31.3095	31.3948	31.1655	31.1362	31.1128	31.7237	31.8196	32.1136	31.2158	31.2604	31.4413	37	37	35	0	29736	71288000000	2272	NaN	174	NaN	NaN	96	NaN	NaN	O75400;O75400-2;O75400-3	O75400;O75400-2;O75400-3	Pre-mRNA-processing factor 40 homolog A	PRPF40A
30.6626	30.5852	30.8039	30.9631	31.0351	31.2264	30.8032	30.6311	30.543	30.4122	30.2148	30.8861	30.0659	30.2454	30.4681	30.7425	30.6924	30.2456	30.2837	30.1111	30.4649	30.6301	30.3966	30.1871	30.0816	30.2133	30.6744	30.412	30.4927	40	40	36	0	10603	20481000000	NaN	NaN	NaN	996	NaN	NaN	NaN	NaN	O75410;O75410-2;O75410-7;O75410-3;O75410-6;O75410-5;O75410-4;O75410-8	O75410;O75410-2;O75410-7;O75410-3;O75410-6;O75410-5;O75410-4	Transforming acidic coiled-coil-containing protein 1	TACC1
NaN	NaN	NaN	NaN	NaN	NaN	NaN	NaN	NaN	NaN	NaN	NaN	NaN	NaN	NaN	NaN	NaN	NaN	NaN	NaN	NaN	NaN	NaN	NaN	NaN	NaN	NaN	NaN	NaN	5	5	5	4886	45259	2333100000	NaN	NaN	NaN	NaN	NaN	NaN	NaN	NaN	O75414;O75414-2	O75414	Nucleoside diphosphate kinase 6	NME6
30.9659	NaN	NaN	NaN	NaN	NaN	30.9012	31.2299	NaN	31.2082	31.1459	31.2242	31.1425	NaN	NaN	NaN	NaN	NaN	NaN	NaN	NaN	NaN	NaN	NaN	NaN	NaN	NaN	NaN	NaN	8	8	8	20133	15839	8414600000	NaN	NaN	NaN	NaN	NaN	NaN	NaN	NaN	O75420	O75420	PERQ amino acid-rich with GYF domain-containing protein 1	GIGYF1
29.0344	28.4741	28.8246	29.4444	28.8388	29.2677	29.0727	29.173	29.3757	28.7529	28.6719	29.2203	29.393	28.9716	29.3253	30.0166	30.1037	29.7437	29.2271	29.1174	29.3757	29.6205	29.3324	29.2664	29.5366	29.7682	29.5041	30.0911	29.4283	24	24	24	0	54019	7134300000	NaN	NaN	NaN	NaN	NaN	NaN	NaN	NaN	O75427	O75427	Leucine-rich repeat and calponin homology domain-containing protein 4	LRCH4
30.4629	30.4181	30.5274	29.6921	29.9432	29.9669	30.0535	30.1102	30.17	30.3384	30.1176	30.3142	30.1999	30.1617	29.7466	29.8292	29.7388	29.8947	30.0242	30.166	29.7291	29.8387	29.6332	30.2909	30.2281	30.2716	29.6645	29.7974	29.7257	13	13	13	0	32331	24282000000	NaN	NaN	NaN	997	235	97	NaN	NaN	O75431;O75431-2	O75431;O75431-2	Metaxin-2	MTX2
33.1441	33.0754	33.3264	32.8349	32.8417	32.9038	33.0493	32.9607	32.9416	33.0273	32.9658	32.993	32.9618	32.8705	32.5358	32.7025	32.5712	32.8516	32.7996	32.6764	32.4368	32.4573	32.482	32.7629	32.8243	33.0525	32.6276	32.6491	32.5496	26	26	24	0	32331	93310000000	2291	NaN	NaN	NaN	NaN	NaN	NaN	NaN	O75436;O75436-2	O75436;O75436-2	Vacuolar protein sorting-associated protein 26A	VPS26A
NaN	NaN	NaN	27.4126	27.2429	27.3838	NaN	NaN	NaN	NaN	NaN	NaN	NaN	NaN	27.6505	27.7783	28.0315	NaN	NaN	NaN	27.9754	27.9011	28.073	26.9066	26.2071	NaN	27.4064	27.155	NaN	4	4	4	1908	12046	4349300000	NaN	NaN	NaN	NaN	NaN	NaN	NaN	NaN	O75438;O75438-2	O75438;O75438-2	NADH dehydrogenase [ubiquinone] 1 beta subcomplex subunit 1	NDUFB1
28.1777	27.6709	27.9954	30.6858	30.5875	30.7434	28.5424	27.9172	27.4755	28.3332	26.7666	28.2777	28.8115	28.053	30.5834	30.6877	30.8111	28.0934	28.5257	28.8595	30.6904	30.5973	30.7179	29.4182	29.1632	29.3017	30.6368	30.5931	30.5098	26	25	25	0	32331	62774000000	NaN	NaN	NaN	NaN	NaN	NaN	NaN	NaN	O75439	O75439	Mitochondrial-processing peptidase subunit beta	PMPCB
NaN	NaN	NaN	NaN	NaN	NaN	NaN	NaN	NaN	NaN	NaN	NaN	NaN	NaN	NaN	NaN	NaN	NaN	NaN	NaN	NaN	NaN	NaN	NaN	NaN	NaN	NaN	NaN	NaN	6	6	6	50856	60156	4312300000	NaN	NaN	NaN	NaN	NaN	NaN	NaN	NaN	O75446	O75446	Histone deacetylase complex subunit SAP30	SAP30
NaN	NaN	NaN	27.0371	26.9222	26.8982	NaN	NaN	NaN	NaN	NaN	NaN	NaN	NaN	27.0521	26.8716	26.4694	NaN	NaN	NaN	26.7028	26.5062	NaN	NaN	NaN	NaN	26.7662	27.0133	26.6498	14	14	14	0	2161	3347100000	NaN	NaN	NaN	NaN	NaN	NaN	NaN	NaN	O75448-2;O75448	O75448-2;O75448	Mediator of RNA polymerase II transcription subunit 24	MED24
NaN	NaN	NaN	NaN	NaN	NaN	NaN	NaN	NaN	NaN	NaN	NaN	NaN	NaN	NaN	NaN	NaN	NaN	NaN	NaN	NaN	NaN	NaN	NaN	NaN	NaN	NaN	NaN	NaN	8	8	8	49562	50662	2685900000	NaN	NaN	NaN	NaN	NaN	NaN	NaN	NaN	O75449;O75449-2	O75449	Katanin p60 ATPase-containing subunit A1	KATNA1
30.4863	30.2398	30.3499	29.7536	29.525	29.8754	30.2328	30.2331	30.3517	30.182	30.217	30.5131	30.4954	30.2336	29.5169	29.5916	29.8995	30.0337	30.1739	30.4536	29.5944	29.4429	29.8547	30.3691	30.2871	30.2027	29.0795	29.4553	29.8078	48	48	47	0	32331	194940000000	NaN	NaN	175	NaN	236	98	NaN	NaN	O75475;O75475-3;O75475-2	O75475;O75475-3;O75475-2	PC4 and SFRS1-interacting protein	PSIP1
28.3119	28.0351	NaN	30.1306	29.9084	30.1363	28.7325	28.6132	28.365	28.581	28.371	29.2789	28.8667	28.4319	30.2588	30.3196	30.3531	29.408	28.9321	29.7957	30.7899	30.6556	30.5812	29.8271	29.5271	29.2318	30.11	30.193	29.9742	25	25	20	0	10135	38038000000	NaN	NaN	NaN	NaN	NaN	NaN	NaN	NaN	O75477	O75477	Erlin-1	ERLIN1
NaN	NaN	NaN	NaN	NaN	NaN	NaN	NaN	NaN	NaN	NaN	NaN	NaN	NaN	NaN	NaN	NaN	NaN	NaN	NaN	NaN	NaN	NaN	NaN	NaN	NaN	NaN	NaN	NaN	1	1	1	33411	19438	53976000	NaN	NaN	NaN	NaN	NaN	NaN	NaN	NaN	O75486-2;O75486-3;O75486	O75486-2;O75486-3;O75486	Transcription initiation protein SPT3 homolog	SUPT3H
27.3404	27.0833	27.4245	NaN	NaN	NaN	NaN	26.8114	26.7792	26.4976	26.7959	26.9249	27.6523	27.3777	NaN	NaN	NaN	27.6705	27.418	27.4164	NaN	NaN	NaN	27.3955	27.2247	27.0951	NaN	NaN	NaN	6	6	6	35759	81909	422610000	NaN	NaN	NaN	NaN	NaN	NaN	NaN	NaN	O75487;O75487-2	O75487;O75487-2	Glypican-4;Secreted glypican-4	GPC4
30.2865	29.5095	29.2941	31.2396	31.4339	31.3235	30.4058	30.2208	29.2928	30.1306	28.7523	30.306	30.6831	29.502	30.7593	31.0519	30.9093	30.5445	30.9624	30.9052	31.1009	31.1461	31.0366	31.5765	31.3858	30.8075	30.8974	31.1287	31.1189	24	24	24	0	19031	79561000000	NaN	NaN	NaN	NaN	NaN	NaN	NaN	NaN	O75489;O75489-2	O75489	NADH dehydrogenase [ubiquinone] iron-sulfur protein 3, mitochondrial	NDUFS3
30.2787	29.9205	30.1696	30.266	30.3326	30.4326	29.8076	29.9467	29.8697	30.2258	29.4678	30.1817	30.2778	30.0222	30.3584	30.4146	30.3781	30.2898	29.8117	29.7699	30.4961	30.4816	30.4843	30.2232	29.7745	29.9867	30.2936	30.4801	30.0778	17	17	17	0	1184	58118000000	2320	NaN	NaN	NaN	NaN	NaN	NaN	NaN	O75494-6;O75494-3;O75494-5;O75494-4;O75494-2;O75494;Q8WXF0	O75494-6;O75494-3;O75494-5;O75494-4;O75494-2;O75494	Serine/arginine-rich splicing factor 10	SRSF10
28.9072	28.9934	29.5009	28.536	28.6333	28.9711	28.9439	29.0361	29.0878	29.0788	29.0711	29.0067	29.0781	28.8914	28.6332	28.3912	28.7723	29.5847	29.6018	29.061	28.1608	28.2556	28.5464	29.1442	29.2136	29.0741	28.3235	28.5797	28.3433	8	8	8	19084	12074	4013500000	NaN	NaN	NaN	NaN	NaN	NaN	NaN	NaN	O75503	O75503	Ceroid-lipofuscinosis neuronal protein 5	CLN5
29.1007	30.5121	29.9845	29.0903	29.1065	29.0423	27.4692	29.1828	29.3688	30.0828	29.9735	27.9399	28.8834	30.5148	29.1331	30.0085	29.369	29.9148	29.3934	29.7855	29.4781	29.5546	29.7953	28.7904	29.7013	28.8307	29.0107	29.7544	28.3791	8	8	8	0	32331	40338000000	NaN	NaN	176	NaN	NaN	NaN	NaN	NaN	O75506	O75506	Heat shock factor-binding protein 1	HSBP1
26.5888	26.811	27.4153	27.5863	27.4975	28.1192	27.3557	27.2882	NaN	27.4097	NaN	NaN	NaN	NaN	27.3036	28.2058	NaN	27.8306	27.259	27.746	27.6152	28.257	28.1886	28.21	27.7196	NaN	28.0331	27.6463	NaN	14	14	14	0	79015	7833400000	NaN	NaN	NaN	NaN	NaN	NaN	NaN	NaN	O75521-2;O75521	O75521-2;O75521	Enoyl-CoA delta isomerase 2, mitochondrial	ECI2
NaN	NaN	NaN	NaN	NaN	NaN	NaN	NaN	NaN	NaN	NaN	NaN	NaN	NaN	NaN	NaN	NaN	NaN	NaN	NaN	NaN	NaN	NaN	NaN	NaN	NaN	NaN	NaN	NaN	7	3	3	28127	22048	1099600000	NaN	NaN	NaN	1020	NaN	NaN	NaN	NaN	O75525-2;O75525;Q9UBC1-2;Q9UBC1-3;Q9UBC1	O75525-2;O75525	KH domain-containing, RNA-binding, signal transduction-associated protein 3	KHDRBS3
NaN	NaN	NaN	NaN	NaN	NaN	NaN	NaN	NaN	NaN	NaN	NaN	NaN	NaN	NaN	NaN	NaN	NaN	NaN	NaN	NaN	NaN	NaN	NaN	NaN	NaN	NaN	NaN	NaN	6	6	6	49407	49272	927350000	NaN	NaN	NaN	NaN	NaN	NaN	NaN	NaN	O75528-2;O75528	O75528-2;O75528	Transcriptional adapter 3	TADA3
NaN	NaN	NaN	NaN	NaN	NaN	NaN	NaN	NaN	NaN	NaN	NaN	NaN	NaN	NaN	NaN	NaN	NaN	NaN	NaN	NaN	NaN	NaN	NaN	NaN	NaN	NaN	NaN	NaN	4	4	4	63674	38436	639210000	2329	NaN	NaN	NaN	NaN	NaN	NaN	NaN	O75529;O75529-2	O75529;O75529-2	TAF5-like RNA polymerase II p300/CBP-associated factor-associated factor 65 kDa subunit 5L	TAF5L
NaN	NaN	NaN	NaN	NaN	NaN	NaN	NaN	NaN	NaN	NaN	NaN	NaN	NaN	NaN	NaN	NaN	NaN	NaN	NaN	NaN	NaN	NaN	NaN	NaN	NaN	NaN	NaN	NaN	19	19	19	0	36054	9779300000	NaN	81	NaN	NaN	NaN	99	NaN	NaN	O75530-3;O75530;O75530-2	O75530-3;O75530;O75530-2	Polycomb protein EED	EED
31.3535	31.7659	31.3511	30.9139	31.056	31.0989	31.3999	31.5273	31.5453	31.5522	31.5064	31.3833	30.9674	31.2735	31.019	31.1842	31.2786	30.9669	30.2299	30.9927	31.617	31.7395	31.7308	31.032	30.6603	30.5797	31.2112	31.4149	31.2098	13	13	13	0	15219	139880000000	NaN	NaN	177	1023	237	NaN	NaN	NaN	O75531	O75531	Barrier-to-autointegration factor;Barrier-to-autointegration factor, N-terminally processed	BANF1
33.0002	32.9087	32.9942	33.1275	33.1436	33.0961	32.7682	32.7182	32.8656	32.928	32.9431	32.7911	32.6832	32.7916	33.0278	33.0281	33.0996	32.7892	32.9128	33.0465	33.0647	32.8989	33.0719	32.9853	32.8556	32.7553	33.066	33.0624	33.0435	97	97	97	0	32331	324270000000	NaN	NaN	178	NaN	NaN	NaN	NaN	NaN	O75533;O75533-2	O75533	Splicing factor 3B subunit 1	SF3B1
32.8666	32.8651	33.0779	32.5502	32.5706	32.6791	33.004	33.0301	32.984	32.9049	32.978	33.1124	33.2781	33.0689	32.7675	32.7752	32.6869	33.0854	33.075	32.9636	32.8637	32.836	32.8366	33.0995	32.9852	33.1057	32.9624	32.9062	32.9799	61	61	61	0	32331	234510000000	NaN	NaN	NaN	NaN	NaN	NaN	NaN	NaN	O75534;O75534-4;O75534-2;O75534-3	O75534;O75534-4;O75534-2;O75534-3	Cold shock domain-containing protein E1	CSDE1
NaN	NaN	NaN	NaN	NaN	NaN	NaN	NaN	NaN	NaN	NaN	NaN	NaN	NaN	NaN	NaN	NaN	NaN	NaN	NaN	NaN	NaN	NaN	NaN	NaN	NaN	NaN	NaN	NaN	9	9	9	36265	89021	2656700000	NaN	NaN	NaN	NaN	NaN	NaN	70	NaN	O75554;O75554-2	O75554;O75554-2	WW domain-binding protein 4	WBP4
NaN	NaN	NaN	28.9565	28.9463	28.8664	NaN	NaN	26.6718	26.302	28.57	NaN	29.1047	28.7096	30.4687	30.6924	30.776	29.2226	29.4453	29.1489	30.8135	31.0505	31.0015	29.4999	29.2111	29.6762	29.7689	29.9445	29.6784	13	13	13	0	2914	8562900000	NaN	NaN	NaN	NaN	NaN	NaN	NaN	NaN	O75558	O75558	Syntaxin-11	STX11
31.465	31.2313	31.2752	30.8355	30.7728	30.983	31.4102	31.3415	31.3191	31.2279	31.3012	31.4192	30.9091	30.836	30.602	30.7156	30.6516	30.9207	30.9516	30.7939	30.2689	30.3707	30.3575	30.8244	30.8613	31.005	30.4721	30.4739	30.4278	17	17	17	0	11136	14873000000	NaN	NaN	NaN	NaN	NaN	NaN	NaN	NaN	O75563	O75563	Src kinase-associated phosphoprotein 2	SKAP2
30.0615	29.8665	29.9881	29.4223	29.3434	29.446	29.6293	29.597	29.7271	29.7369	29.5754	29.8424	29.6463	29.6572	29.3493	29.3221	29.2531	29.7179	29.627	29.5818	29.238	29.1468	29.2255	29.6773	29.2915	29.5756	29.3151	29.1995	29.1535	15	15	15	0	1363	12573000000	NaN	NaN	NaN	NaN	NaN	NaN	NaN	NaN	O75569;O75569-3;O75569-2	O75569;O75569-3;O75569-2	Interferon-inducible double-stranded RNA-dependent protein kinase activator A	PRKRA
NaN	NaN	NaN	NaN	NaN	NaN	NaN	NaN	NaN	NaN	NaN	NaN	NaN	NaN	NaN	NaN	NaN	NaN	NaN	NaN	NaN	NaN	NaN	NaN	NaN	NaN	NaN	NaN	NaN	5	5	5	0	36806	2131300000	NaN	NaN	NaN	NaN	NaN	NaN	NaN	NaN	O75575;O75575-2;O75575-3;O75575-4	O75575	DNA-directed RNA polymerase III subunit RPC9	CRCP
NaN	NaN	NaN	NaN	NaN	NaN	NaN	NaN	NaN	NaN	NaN	NaN	NaN	NaN	NaN	NaN	NaN	NaN	NaN	NaN	NaN	NaN	NaN	NaN	NaN	NaN	NaN	NaN	NaN	10	10	10	19885	14922	5681200000	NaN	NaN	NaN	NaN	NaN	NaN	NaN	NaN	O75586;O75586-2;O75586-3	O75586;O75586-2	Mediator of RNA polymerase II transcription subunit 6	MED6
NaN	NaN	NaN	NaN	NaN	NaN	NaN	NaN	NaN	27.2309	NaN	NaN	26.6106	NaN	NaN	NaN	NaN	NaN	NaN	27.4336	NaN	NaN	NaN	NaN	NaN	NaN	NaN	NaN	NaN	6	6	6	75651	1442	4335500000	NaN	NaN	NaN	NaN	NaN	NaN	NaN	NaN	O75592-2;O75592	O75592-2;O75592	E3 ubiquitin-protein ligase MYCBP2	MYCBP2
27.9686	27.7043	28.1328	28.5535	28.5339	28.4981	27.6583	27.6022	27.8235	27.6581	27.838	28.6578	27.4687	27.3336	27.8784	28.0322	28.3379	27.7398	27.6903	27.7577	28.3317	27.4327	28.3817	26.6579	27.8177	27.7234	28.6262	28.5728	28.5822	9	9	9	0	32331	51123000000	NaN	NaN	NaN	NaN	NaN	NaN	NaN	NaN	O75607	O75607	Nucleoplasmin-3	NPM3
31.5332	31.4982	31.4951	31.6837	31.9212	31.7566	30.9234	31.246	31.2685	31.6977	31.4968	31.5474	31.5545	31.7956	31.743	31.5511	31.5504	31.8142	30.9731	31.282	31.7295	31.6462	31.7116	31.5887	31.3371	31.6271	31.6569	31.4886	31.5748	12	12	12	0	26817	54885000000	NaN	NaN	NaN	1050	NaN	NaN	NaN	NaN	O75608;O75608-2	O75608;O75608-2	Acyl-protein thioesterase 1	LYPLA1
NaN	NaN	NaN	NaN	NaN	NaN	NaN	NaN	NaN	NaN	NaN	NaN	NaN	NaN	NaN	NaN	NaN	NaN	NaN	NaN	NaN	NaN	NaN	NaN	NaN	NaN	NaN	NaN	NaN	9	9	9	35492	77647	1715300000	2384	NaN	NaN	NaN	NaN	NaN	NaN	NaN	O75616;O75616-2	O75616;O75616-2	GTPase Era, mitochondrial	ERAL1
31.986	32.2376	31.357	31.9865	32.0567	31.9967	31.6687	31.6296	31.8341	32.0956	32.1132	31.8501	32.0392	32.221	32.1646	32.1576	32.3434	32.2006	31.9426	32.0756	31.9928	32.314	32.2508	31.958	31.9553	32.248	32.1642	32.2661	31.7299	9	9	9	0	13965	43024000000	2385	NaN	NaN	NaN	NaN	NaN	74	NaN	O75629	O75629	Protein CREG1	CREG1
33.3841	33.4347	33.4623	33.2512	33.1907	33.2724	33.4713	33.4245	33.4946	33.3372	33.4012	33.4105	33.3298	33.3605	33.2507	33.2162	33.2214	33.417	33.5219	33.4528	33.0579	33.0753	33.1425	33.3939	33.5288	33.5524	33.1762	33.1941	33.2604	161	161	160	0	32331	423160000000	NaN	NaN	179	NaN	NaN	102	NaN	NaN	O75643;O75643-2	O75643	U5 small nuclear ribonucleoprotein 200 kDa helicase	SNRNP200
30.0918	30.1851	30.313	30.1469	29.9665	30.0103	30.5962	30.2253	30.1605	30.1609	30.3864	30.3175	30.4529	30.3555	30.4496	30.3896	30.4528	30.2396	30.401	30.0752	30.3351	30.2042	30.4656	30.2424	30.2812	30.4456	30.3433	30.4874	30.1955	24	24	24	0	11455	57639000000	NaN	NaN	NaN	NaN	238	NaN	NaN	NaN	O75663;O75663-2	O75663;O75663-2	TIP41-like protein	TIPRL
NaN	NaN	NaN	NaN	NaN	NaN	NaN	NaN	NaN	NaN	NaN	NaN	NaN	NaN	NaN	NaN	NaN	NaN	NaN	NaN	NaN	NaN	NaN	NaN	NaN	NaN	NaN	NaN	NaN	2	2	1	67577	14996	337700000	NaN	NaN	NaN	NaN	NaN	NaN	NaN	NaN	O75676-2;O75676	O75676-2;O75676	Ribosomal protein S6 kinase alpha-4	RPS6KA4
28.6735	NaN	27.368	27.8431	28.0354	27.7824	NaN	27.8364	28.625	NaN	NaN	NaN	NaN	27.5843	28.0404	27.7374	27.0914	NaN	NaN	NaN	27.5319	27.1279	27.3865	NaN	NaN	NaN	27.1992	26.3508	27.0471	21	21	21	0	16095	22018000000	NaN	NaN	NaN	NaN	NaN	NaN	NaN	NaN	O75683	O75683	Surfeit locus protein 6	SURF6
29.3265	29.4023	29.6457	29.2014	29.3083	29.5533	29.7019	29.1761	28.5935	29.399	29.183	28.7956	28.8855	29.1286	29.2352	29.3231	29.5254	29.0499	28.5633	28.6661	29.1695	28.8763	29.2916	27.4199	27.7052	28.3339	29.184	29.5739	29.6097	19	16	16	0	96208	8963600000	NaN	NaN	NaN	1082	NaN	NaN	NaN	NaN	O75688;O75688-4;O75688-2;O75688-5;O75688-3	O75688;O75688-4;O75688-2;O75688-5	Protein phosphatase 1B	PPM1B
27.4399	NaN	26.732	NaN	NaN	NaN	26.4734	26.5633	26.4266	26.5808	NaN	26.2655	27.2566	26.6987	NaN	NaN	NaN	NaN	NaN	26.9016	NaN	NaN	NaN	26.1601	NaN	26.6542	NaN	NaN	NaN	9	9	9	50017	53946	2290200000	NaN	NaN	NaN	NaN	NaN	NaN	NaN	NaN	O75689;O75689-3;O75689-2	O75689;O75689-3;O75689-2	Arf-GAP with dual PH domain-containing protein 1	ADAP1
NaN	NaN	NaN	NaN	NaN	NaN	NaN	NaN	NaN	NaN	NaN	NaN	NaN	NaN	NaN	NaN	NaN	NaN	NaN	NaN	NaN	NaN	NaN	NaN	NaN	NaN	NaN	NaN	NaN	96	96	96	0	29711	30305000000	NaN	NaN	NaN	1083	NaN	NaN	NaN	NaN	O75691	O75691	Small subunit processome component 20 homolog	UTP20
31.215	31.2485	31.0856	30.9249	30.9577	30.9424	31.1432	31.2628	31.2008	31.1979	31.1061	31.0811	30.9886	31.1126	30.817	30.6728	30.8796	31.0509	31.0755	31.1112	30.6415	30.7659	30.8268	30.9791	30.9764	31.2126	30.9352	30.8813	30.875	60	60	60	0	32331	78569000000	NaN	NaN	NaN	NaN	239	NaN	75	72	O75694;O75694-2	O75694;O75694-2	Nuclear pore complex protein Nup155	NUP155
26.9788	27.0983	NaN	29.0702	29.0525	29.1043	27.7484	28.0717	26.7538	27.2386	26.8418	27.2838	27.8298	27.8475	29.3634	29.6394	29.5985	26.7394	27.6256	27.1453	29.877	29.5456	29.7728	27.534	27.4932	27.8536	29.0724	28.8646	29.3831	10	10	10	21455	21257	5423200000	NaN	NaN	NaN	NaN	NaN	NaN	NaN	NaN	O75695	O75695	Protein XRP2	RP2
NaN	NaN	NaN	NaN	NaN	NaN	NaN	NaN	NaN	NaN	NaN	NaN	NaN	NaN	NaN	NaN	NaN	NaN	NaN	NaN	NaN	NaN	NaN	NaN	NaN	NaN	NaN	NaN	NaN	30	30	30	0	73692	8404200000	NaN	NaN	NaN	NaN	NaN	NaN	NaN	NaN	O75717;O75717-2	O75717;O75717-2	WD repeat and HMG-box DNA-binding protein 1	WDHD1
26.631	26.9674	27.1086	28.8109	28.9774	28.9512	27.8446	26.7056	26.5361	27.0777	27.3528	28.0278	26.7314	27.003	28.1886	28.4606	28.4062	28.136	28.4039	28.6232	28.4712	28.4696	28.1696	29.109	28.3811	28.1056	28.2372	28.5383	28.375	22	22	21	0	10601	26744000000	NaN	NaN	NaN	NaN	NaN	NaN	NaN	NaN	O75718	O75718	Cartilage-associated protein	CRTAP
NaN	NaN	NaN	26.7886	26.4865	26.7299	NaN	NaN	NaN	NaN	NaN	NaN	NaN	NaN	26.6963	27.1692	26.8175	NaN	NaN	NaN	27.2302	27.2925	27.243	NaN	NaN	NaN	26.8297	26.6657	26.4163	21	12	12	19829	14739	2544300000	NaN	NaN	NaN	NaN	NaN	NaN	NaN	NaN	O75746;O75746-2	O75746;O75746-2	Calcium-binding mitochondrial carrier protein Aralar1	SLC25A12
NaN	NaN	NaN	NaN	NaN	NaN	NaN	NaN	NaN	NaN	NaN	NaN	NaN	NaN	NaN	NaN	NaN	NaN	NaN	NaN	NaN	NaN	NaN	NaN	NaN	NaN	NaN	NaN	NaN	3	1	1	78256	14089	7728800	NaN	NaN	NaN	1095	NaN	NaN	NaN	NaN	O75781-2;O75781	O75781-2;O75781	Paralemmin-1	PALM
NaN	NaN	NaN	26.7073	26.6499	26.7762	NaN	NaN	NaN	NaN	NaN	NaN	NaN	NaN	NaN	26.0268	NaN	NaN	NaN	NaN	26.6309	26.6259	26.7447	NaN	NaN	NaN	25.8379	25.9618	NaN	8	8	8	36403	91184	1712200000	NaN	NaN	NaN	NaN	NaN	NaN	NaN	NaN	O75787-2;O75787	O75787-2;O75787	Renin receptor	ATP6AP2
27.9734	27.7293	28.2129	NaN	NaN	28.0252	28.1096	28.0803	NaN	28.0312	28.0203	28.0374	28.1076	27.724	NaN	NaN	27.0566	27.8536	27.8125	27.5073	NaN	27.3769	NaN	27.695	27.6996	27.7563	NaN	NaN	NaN	14	14	14	0	77248	9302000000	NaN	NaN	NaN	NaN	NaN	NaN	NaN	NaN	O75792	O75792	Ribonuclease H2 subunit A	RNASEH2A
NaN	NaN	NaN	NaN	NaN	NaN	NaN	NaN	NaN	NaN	NaN	NaN	NaN	NaN	NaN	NaN	NaN	NaN	NaN	NaN	NaN	NaN	NaN	NaN	NaN	NaN	NaN	NaN	NaN	16	16	16	0	32228	10456000000	NaN	NaN	NaN	NaN	NaN	NaN	NaN	NaN	O75794	O75794	Cell division cycle protein 123 homolog	CDC123
NaN	NaN	NaN	NaN	NaN	NaN	NaN	NaN	NaN	NaN	NaN	NaN	NaN	NaN	NaN	NaN	NaN	NaN	NaN	NaN	NaN	NaN	NaN	NaN	NaN	NaN	NaN	26.8104	NaN	3	3	3	27855	20608	440510000	NaN	NaN	NaN	1096	NaN	NaN	NaN	NaN	O75808;O75808-2	O75808	Calpain-15	CAPN15
29.3983	29.0046	29.424	26.3583	27.4761	27.9051	28.43	28.9268	28.8702	28.5534	28.8542	28.5159	28.9793	28.9631	26.1163	27.1925	27.5555	27.8567	28.7551	28.5119	27.4159	26.8947	26.4104	28.1589	28.4192	28.9944	27.9208	26.9867	27.1961	33	33	32	0	82349	16714000000	NaN	NaN	NaN	NaN	NaN	NaN	NaN	NaN	O75815;O75815-3;O75815-2;Q6S5L8-2	O75815;O75815-3;O75815-2	Breast cancer anti-estrogen resistance protein 3	BCAR3
NaN	NaN	NaN	NaN	NaN	NaN	NaN	NaN	NaN	NaN	NaN	NaN	NaN	NaN	NaN	NaN	NaN	NaN	NaN	NaN	NaN	NaN	NaN	NaN	NaN	NaN	NaN	NaN	NaN	8	8	8	35423	76959	2065400000	2495	87	NaN	NaN	NaN	NaN	NaN	73	O75817	O75817	Ribonuclease P protein subunit p20	POP7
NaN	NaN	NaN	NaN	NaN	NaN	NaN	NaN	NaN	NaN	NaN	NaN	NaN	NaN	NaN	NaN	NaN	NaN	NaN	NaN	NaN	NaN	NaN	NaN	NaN	NaN	NaN	NaN	NaN	15	15	15	0	84881	9634000000	NaN	NaN	NaN	NaN	NaN	NaN	NaN	NaN	O75818-2;O75818	O75818-2;O75818	Ribonuclease P protein subunit p40	RPP40
33.1043	33.2804	33.3006	32.2314	32.2632	32.3205	33.2164	33.2457	33.3208	33.0465	33.0213	33.1632	32.852	33.0251	32.0246	31.9915	32.0698	33.0723	33.0694	33.0807	32.1484	32.0875	32.1556	32.9866	32.846	32.9362	32.2216	32.1702	32.2516	35	35	35	0	32331	184000000000	NaN	NaN	NaN	NaN	240	NaN	NaN	NaN	O75821	O75821	Eukaryotic translation initiation factor 3 subunit G	EIF3G
32.1098	32.0848	32.3524	31.5577	31.4292	31.5162	32.1443	31.9707	31.9656	31.9846	31.7726	32.2296	32.1346	32.0995	31.5693	31.4666	31.6154	31.8942	32.1556	31.9416	31.3126	31.3978	31.3343	32.0637	31.8968	32.0599	31.4949	31.3534	31.589	25	25	25	0	32331	120570000000	NaN	88	NaN	1104	241	104	NaN	NaN	O75822;O75822-3;O75822-2	O75822;O75822-3;O75822-2	Eukaryotic translation initiation factor 3 subunit J	EIF3J
31.2037	31.0462	31.3031	30.7361	30.6459	30.6262	31.0269	30.8839	30.9378	30.8701	30.9324	31.054	31.0762	30.9104	30.6798	30.7543	30.7793	30.7665	30.9484	30.9308	30.8829	30.863	30.8261	30.9608	30.9111	30.9454	31.0027	30.9964	30.9701	21	18	18	0	19789	29665000000	NaN	NaN	NaN	1105	NaN	NaN	NaN	NaN	O75828	O75828	Carbonyl reductase [NADPH] 3	CBR3
31.9474	31.2506	31.5627	31.306	31.3378	31.3387	31.4527	31.7221	31.319	31.4639	31.6079	31.6313	31.5722	31.656	31.3612	31.3959	31.1247	31.3538	30.9541	31.2384	31.007	31.0892	31.017	31.3289	31.1884	31.4703	31.1753	30.9838	31.3684	15	15	15	0	21195	57488000000	NaN	NaN	NaN	NaN	NaN	NaN	NaN	NaN	O75832;O75832-2	O75832	26S proteasome non-ATPase regulatory subunit 10	PSMD10
28.9202	28.8605	28.8029	29.6001	29.6918	29.7131	28.9851	28.6374	28.6001	28.7756	28.8263	28.6213	28.7631	28.895	29.4654	29.3176	29.3563	28.8308	28.78	28.5767	29.5066	29.8334	29.4591	28.1965	28.8335	28.6595	29.3651	29.334	29.3011	21	21	21	0	31564	7157700000	NaN	NaN	NaN	NaN	NaN	NaN	NaN	NaN	O75843	O75843	AP-1 complex subunit gamma-like 2	AP1G2
NaN	NaN	NaN	30.6123	30.6878	30.6756	NaN	NaN	NaN	27.3794	26.2703	26.3084	26.475	27.241	30.611	30.7871	30.9182	25.9136	26.3086	29.4332	31.2493	31.3314	31.3478	29.8039	28.9541	27.3824	30.5398	30.7105	30.7393	21	21	21	0	11983	26732000000	NaN	NaN	NaN	1108	NaN	NaN	NaN	NaN	O75844	O75844	CAAX prenyl protease 1 homolog	ZMPSTE24
36.2162	36.1155	36.4014	35.5871	35.6759	35.6445	36.0672	36.0227	36.0117	36.2509	36.0618	36.2833	36.2267	36.0425	35.3581	35.4072	35.3952	36.1335	35.8948	35.7507	35.3269	35.3915	35.3683	35.8692	35.9378	36.0898	35.251	35.3317	35.3577	37	37	36	0	32331	542440000000	NaN	NaN	184	NaN	NaN	NaN	NaN	NaN	O75874	O75874	Isocitrate dehydrogenase [NADP] cytoplasmic	IDH1
NaN	NaN	NaN	NaN	NaN	NaN	NaN	NaN	NaN	NaN	NaN	NaN	NaN	NaN	NaN	NaN	NaN	NaN	NaN	NaN	NaN	NaN	NaN	NaN	NaN	NaN	NaN	NaN	NaN	7	7	7	34608	68383	518990000	NaN	NaN	NaN	NaN	NaN	NaN	NaN	NaN	O75879	O75879	Glutamyl-tRNA(Gln) amidotransferase subunit B, mitochondrial	GATB
NaN	NaN	NaN	29.1007	29.1495	28.9461	NaN	NaN	NaN	NaN	NaN	NaN	27.2248	27.3444	29.5297	29.4461	29.3861	NaN	27.7684	27.606	29.6149	29.513	29.39	27.835	NaN	NaN	28.7196	28.9071	28.932	13	13	13	0	29172	25759000000	NaN	NaN	NaN	1118	NaN	NaN	NaN	NaN	O75880	O75880	Protein SCO1 homolog, mitochondrial	SCO1
29.477	28.8261	28.8611	28.6491	28.5968	28.5963	28.6912	28.9602	28.8191	29.0681	29.1881	28.9531	28.9677	29.2777	28.6649	28.4927	28.2354	28.937	28.8731	28.9466	28.0946	28.4581	28.0185	28.9784	29.227	29.1432	28.2568	28.2764	28.6007	11	11	11	0	60838	7983500000	NaN	NaN	NaN	NaN	NaN	NaN	NaN	NaN	O75884;O75884-2	O75884;O75884-2	Putative hydrolase RBBP9	RBBP9
29.7252	29.5759	29.5653	29.5604	29.6147	29.5543	29.9177	29.9389	29.928	29.5678	29.7818	30.0565	29.5597	29.8573	29.1218	29.2609	29.2203	29.6719	29.72	29.6367	28.9768	29.5741	29.0824	29.7742	29.5796	29.351	29.424	29.7317	29.5638	15	13	13	0	16685	9372800000	NaN	NaN	NaN	NaN	NaN	NaN	NaN	NaN	O75886;O75886-2	O75886;O75886-2	Signal transducing adapter molecule 2	STAM2
NaN	NaN	NaN	NaN	NaN	NaN	NaN	NaN	NaN	NaN	NaN	NaN	NaN	NaN	NaN	NaN	NaN	NaN	NaN	NaN	NaN	NaN	NaN	NaN	NaN	NaN	NaN	NaN	NaN	6	3	3	18843	1118	950490000	2531	NaN	NaN	NaN	NaN	NaN	NaN	NaN	O75891;O75891-3;O75891-2;O75891-4	O75891;O75891-3;O75891-2;O75891-4	Cytosolic 10-formyltetrahydrofolate dehydrogenase	ALDH1L1
NaN	NaN	NaN	NaN	NaN	26.4883	NaN	NaN	NaN	NaN	NaN	NaN	NaN	NaN	26.4861	26.5853	NaN	NaN	NaN	26.124	NaN	26.5591	26.731	NaN	NaN	NaN	26.4733	26.6129	NaN	2	2	2	77507	321	447330000	NaN	NaN	NaN	NaN	NaN	NaN	NaN	NaN	O75907	O75907	Diacylglycerol O-acyltransferase 1	DGAT1
27.8452	27.2682	27.3563	27.2724	27.0321	27.2839	27.7744	27.8426	27.705	27.4187	27.2542	27.5794	27.713	27.5113	27.4221	27.3786	27.4209	27.4241	27.7648	27.1611	26.9207	27.0693	27.2734	27.2585	27.6113	26.986	27.4458	27.3432	27.4585	11	11	11	18737	10777	6012000000	NaN	NaN	NaN	NaN	NaN	NaN	NaN	NaN	O75909;O75909-4;O75909-1;O75909-2	O75909;O75909-4;O75909-1;O75909-2	Cyclin-K	CCNK
29.7013	29.8352	29.1214	32.3643	32.5448	32.4473	29.8895	29.5136	29.541	30.0509	29.9788	30.1505	29.7891	30.0329	32.667	32.5196	32.8059	30.2395	30.294	31.5923	32.6319	32.8417	32.8164	31.101	31.1854	30.2919	32.5581	32.6272	32.4643	9	9	9	0	95085	54910000000	NaN	NaN	NaN	NaN	242	NaN	NaN	NaN	O75915	O75915	PRA1 family protein 3	ARL6IP5
28.4215	27.6452	27.2046	32.8139	32.7666	32.7636	29.1074	28.9982	28.8913	28.395	28.7348	29.1342	28.2826	27.8006	32.381	32.3748	32.4889	28.7623	28.8801	29.1984	32.6049	32.5748	32.6144	29.7036	29.2031	29.2644	31.4007	31.7951	31.5451	82	78	78	0	31455	32565000000	NaN	89	NaN	1121	243	NaN	NaN	NaN	O75923;O75923-4;O75923-2;O75923-3;O75923-14;O75923-6;O75923-5;O75923-10;O75923-8;O75923-7;O75923-9;O75923-12;O75923-11;O75923-13;O75923-15	O75923;O75923-4;O75923-2;O75923-3;O75923-14;O75923-6;O75923-5;O75923-10;O75923-8;O75923-7;O75923-9;O75923-12;O75923-11;O75923-13;O75923-15	Dysferlin	DYSF
NaN	NaN	NaN	NaN	25.9005	NaN	NaN	NaN	NaN	NaN	NaN	NaN	NaN	NaN	26.0309	NaN	NaN	NaN	NaN	NaN	NaN	NaN	NaN	NaN	NaN	NaN	NaN	25.7492	NaN	3	3	2	62962	35891	509770000	NaN	NaN	NaN	NaN	NaN	NaN	NaN	NaN	O75925;O75925-2;O75925-3	O75925;O75925-2	E3 SUMO-protein ligase PIAS1	PIAS1
NaN	NaN	NaN	NaN	NaN	NaN	NaN	NaN	NaN	NaN	NaN	NaN	NaN	NaN	NaN	NaN	NaN	NaN	NaN	NaN	NaN	NaN	NaN	NaN	NaN	NaN	NaN	NaN	NaN	2	1	1	48709	43974	0	2557	NaN	NaN	NaN	NaN	NaN	NaN	NaN	O75928-2;O75928	O75928-2;O75928	E3 SUMO-protein ligase PIAS2	PIAS2
29.7763	29.7023	29.763	29.7766	29.9045	29.6213	29.3385	29.557	29.5465	29.9962	29.7079	29.6535	29.752	29.9222	29.7649	29.9962	29.7818	29.7644	29.5568	29.5993	29.6677	29.5633	29.6979	29.3769	29.6756	29.5854	29.7474	29.7651	29.5786	18	18	18	0	32331	37085000000	NaN	NaN	NaN	NaN	NaN	NaN	NaN	NaN	O75934	O75934	Pre-mRNA-splicing factor SPF27	BCAS2
31.118	30.8102	30.9998	30.9907	30.8551	30.5707	31.225	31.0072	30.6906	30.9979	30.9256	31.2027	31.096	30.8309	30.9931	30.9066	30.7425	30.9742	31.0029	30.7846	30.7716	30.7142	30.7822	31.1005	30.9667	30.9904	31.0124	30.9301	30.7221	12	12	12	0	14562	41230000000	NaN	NaN	NaN	1125	NaN	NaN	NaN	NaN	O75935;O75935-3;O75935-2	O75935;O75935-3;O75935-2	Dynactin subunit 3	DCTN3
32.1387	32.2814	32.3734	32.0013	31.9067	31.896	32.4345	32.3153	32.2941	32.2499	32.1326	32.4218	32.1736	32.1601	31.7668	31.8549	31.9001	31.9747	32.1943	32.2497	31.8218	31.8006	31.8102	32.263	32.246	32.201	31.998	31.7273	32.0085	29	29	29	0	26488	127620000000	NaN	NaN	185	1126	NaN	NaN	NaN	NaN	O75937	O75937	DnaJ homolog subfamily C member 8	DNAJC8
29.0151	28.9511	29.1198	29.0665	29.1123	28.9808	29.0854	29.0879	28.9252	29.2121	29.3193	29.1123	29.1144	29.2752	29.5077	29.4211	29.4268	28.7599	29.2116	29.4511	29.175	29.3319	29.2372	29.1453	29.3337	29.0191	29.36	29.3435	29.3351	12	12	12	0	32331	23809000000	2562	NaN	NaN	NaN	246	NaN	NaN	74	O75940	O75940	Survival of motor neuron-related-splicing factor 30	SMNDC1
29.7786	28.6127	29.2063	32.0108	31.9924	31.9119	30.1211	29.7045	29.1704	29.8324	29.7402	30.4456	29.9407	29.7571	32.0915	32.0519	32.0931	29.6381	30.2426	30.5575	32.6807	32.6317	32.6838	31.2688	30.7709	30.5579	31.7401	31.7563	31.6686	21	21	6	0	21066	95628000000	2563	NaN	NaN	NaN	247	NaN	NaN	NaN	O75947	O75947	ATP synthase subunit d, mitochondrial	ATP5H
28.9967	28.869	28.7509	29.1381	29.167	29.2412	29.1973	29.2359	29.0703	28.9132	28.908	29.0693	29.4264	29.3178	29.8612	29.8655	29.9319	29.3918	29.0696	29.3773	30.1273	29.929	29.9453	29.5818	29.2778	29.2706	29.3542	29.582	29.6093	30	30	30	0	19762	21711000000	2564	NaN	186	NaN	NaN	NaN	NaN	NaN	O75955;O75955-2	O75955;O75955-2	Flotillin-1	FLOT1
27.3932	27.8686	26.6867	27.6157	27.4934	27.9693	27.9164	27.3606	27.1943	27.9244	27.3366	26.3751	26.7641	27.1938	27.8244	27.5875	27.73	27.1849	26.2133	28.1024	27.676	27.4066	27.0849	27.2146	26.7345	26.26	27.6972	27.3229	27.3658	20	20	15	21151	198	4972900000	2565	NaN	NaN	NaN	NaN	NaN	NaN	NaN	O75962-2;O75962-4;O75962;O75962-5;O75962-3	O75962-2;O75962-4;O75962;O75962-5	Triple functional domain protein	TRIO
28.4674	27.394	27.2805	29.3846	29.3847	29.4747	28.7606	28.4903	28.142	28.655	27.6806	28.8202	28.3157	27.9599	29.7583	29.9607	29.8386	28.3487	28.6856	28.8214	30.5731	30.9259	30.4989	29.9222	29.1508	28.5947	29.455	29.3996	29.2866	6	6	6	0	3575	20091000000	NaN	NaN	NaN	NaN	NaN	NaN	NaN	NaN	O75964	O75964	ATP synthase subunit g, mitochondrial	ATP5L
NaN	NaN	NaN	NaN	NaN	NaN	NaN	NaN	NaN	NaN	NaN	NaN	NaN	NaN	NaN	NaN	NaN	NaN	NaN	NaN	NaN	NaN	NaN	NaN	NaN	NaN	NaN	NaN	NaN	32	32	31	0	37986	10947000000	2566	NaN	NaN	NaN	NaN	NaN	NaN	NaN	O75970-5;O75970-3;O75970-2;O75970;Q8NI35-4;Q8NI35-3;Q8NI35-2;Q8NI35	O75970-5;O75970-3;O75970-2;O75970	Multiple PDZ domain protein	MPDZ
NaN	NaN	NaN	NaN	NaN	NaN	NaN	NaN	NaN	NaN	NaN	NaN	NaN	NaN	NaN	NaN	NaN	NaN	NaN	NaN	29.0458	NaN	NaN	NaN	NaN	NaN	27.5698	NaN	NaN	39	39	39	0	14853	18960000000	NaN	NaN	NaN	NaN	NaN	NaN	NaN	NaN	O75976;O75976-2	O75976;O75976-2	Carboxypeptidase D	CPD
32.7849	32.8241	32.9681	32.4886	32.4393	32.529	32.6947	32.8099	32.798	32.7455	32.8383	32.6847	32.4963	32.423	31.8459	32.0858	32.1202	32.5008	32.4207	32.4376	31.7995	31.7581	31.7998	32.3406	32.7105	32.409	31.9886	32.0732	32.0484	17	17	17	0	26504	43989000000	NaN	NaN	NaN	NaN	NaN	NaN	NaN	NaN	O75995	O75995	SAM and SH3 domain-containing protein 3	SASH3
32.5586	32.3817	32.4929	31.6337	31.6436	31.7014	32.3725	32.2694	32.3939	32.4005	32.378	32.5927	32.4903	32.2167	31.6385	31.7645	31.655	32.2398	32.3636	32.1704	31.7449	31.7656	31.8191	32.1763	32.2846	32.2902	31.8365	31.6628	31.7431	26	26	26	0	32331	177510000000	NaN	NaN	NaN	NaN	NaN	NaN	NaN	NaN	O76003	O76003	Glutaredoxin-3	GLRX3
30.372	29.8078	30.7694	31.2766	31.279	31.3158	30.1576	31.1861	30.9633	30.3269	31.0047	29.8225	31.0343	31.0945	31.7572	31.7885	31.7284	30.9014	31.3638	29.0807	31.6682	31.819	31.7173	30.2784	30.6713	31.4975	31.762	31.7252	31.8794	47	47	47	0	32331	272750000000	NaN	NaN	187	NaN	NaN	107	NaN	NaN	O76021;O76021-2	O76021	Ribosomal L1 domain-containing protein 1	RSL1D1
29.153	28.9096	27.9438	29.2931	29.4985	29.5248	28.9908	29.2883	28.627	28.599	28.8004	29.631	28.9705	28.7485	29.0804	28.9991	29.3639	29.0004	29.3333	30.4827	29.508	29.7469	29.7912	30.5375	29.3679	28.8628	29.1297	29.1502	28.7504	16	16	16	0	58948	7459700000	2583	90	NaN	NaN	248	NaN	NaN	NaN	O76024	O76024	Wolframin	WFS1
25.5815	NaN	NaN	29.531	29.3353	29.4982	24.8976	NaN	NaN	24.5403	NaN	24.4133	24.5908	24.5282	29.0843	29.1428	29.1829	24.7341	25.0661	25.2603	29.1098	29.5111	29.1043	27.1537	25.6797	25.2615	28.9265	29.4786	28.9076	33	33	33	0	20407	41587000000	NaN	NaN	NaN	1145	NaN	NaN	NaN	NaN	O76031	O76031	ATP-dependent Clp protease ATP-binding subunit clpX-like, mitochondrial	CLPX
NaN	NaN	NaN	NaN	NaN	NaN	NaN	NaN	NaN	NaN	NaN	NaN	NaN	NaN	NaN	NaN	NaN	NaN	NaN	NaN	NaN	NaN	NaN	NaN	NaN	NaN	NaN	NaN	NaN	9	9	2	21128	19663	2444900000	NaN	NaN	NaN	NaN	NaN	NaN	NaN	NaN	O76054;O76054-5;Q9UDX4;Q9UDX4-3;Q9UDX4-2	O76054;O76054-5	SEC14-like protein 2	SEC14L2
31.3137	30.9445	31.4314	31.2384	31.3773	31.2222	31.4253	31.2401	31.1393	31.1722	30.8108	31.5531	31.2796	30.8226	31.0123	31.05	31.0974	31.2412	30.9636	30.7712	31.0675	31.0673	30.9995	31.1917	30.92	30.9692	31.1009	31.0591	31.0625	18	18	18	0	25465	36696000000	NaN	NaN	NaN	1149	NaN	NaN	NaN	NaN	O76071	O76071	Probable cytosolic iron-sulfur protein assembly protein CIAO1	CIAO1
27.2173	27.2888	27.4489	26.9702	26.8039	26.8938	27.0902	27.301	26.9232	27.0521	26.8472	27.4852	27.5549	26.6113	NaN	NaN	26.6342	26.8963	27.3887	26.828	26.6917	26.4405	26.5073	26.8952	27.1703	27.0456	26.5641	26.5432	26.3337	4	4	4	0	22413	2291800000	NaN	NaN	NaN	NaN	NaN	NaN	NaN	NaN	O76080	O76080	AN1-type zinc finger protein 5	ZFAND5
32.7046	32.3949	32.431	32.348	32.2805	32.38	32.8479	32.675	32.6826	32.5496	32.474	32.8764	32.6482	32.4818	32.2858	32.3316	32.215	32.6206	32.6495	32.5376	32.3265	32.3093	32.3154	32.6773	32.6472	32.6308	32.3761	32.3277	32.3997	53	53	53	0	32331	137530000000	NaN	NaN	NaN	NaN	NaN	NaN	NaN	NaN	O76094;O76094-2	O76094;O76094-2	Signal recognition particle subunit SRP72	SRP72
NaN	NaN	NaN	NaN	NaN	NaN	NaN	NaN	NaN	NaN	NaN	NaN	NaN	NaN	NaN	NaN	NaN	NaN	NaN	NaN	NaN	NaN	NaN	NaN	NaN	NaN	NaN	NaN	25.0881	2	2	2	13736	28329	1484600000	2617	NaN	NaN	NaN	NaN	NaN	NaN	NaN	O76095;O76095-2	O76095;O76095-2	Protein JTB	JTB
NaN	NaN	NaN	NaN	NaN	NaN	NaN	NaN	NaN	NaN	NaN	NaN	NaN	NaN	NaN	NaN	NaN	NaN	NaN	NaN	NaN	NaN	NaN	NaN	NaN	NaN	NaN	NaN	NaN	21	21	20	0	1281	16729000000	NaN	NaN	NaN	NaN	NaN	NaN	NaN	NaN	O94760;O94760-2	O94760;O94760-2	N(G),N(G)-dimethylarginine dimethylaminohydrolase 1	DDAH1
NaN	NaN	NaN	NaN	NaN	NaN	NaN	NaN	NaN	NaN	NaN	NaN	NaN	NaN	NaN	NaN	NaN	NaN	NaN	NaN	NaN	NaN	NaN	NaN	NaN	NaN	NaN	NaN	NaN	9	9	9	49205	47877	23334000000	NaN	NaN	NaN	NaN	NaN	NaN	NaN	NaN	O94762;O94762-4;O94762-2;O94762-3	O94762;O94762-4;O94762-2;O94762-3	ATP-dependent DNA helicase Q5	RECQL5
NaN	NaN	NaN	NaN	NaN	NaN	NaN	NaN	NaN	NaN	NaN	NaN	NaN	NaN	NaN	NaN	NaN	NaN	NaN	NaN	NaN	NaN	NaN	NaN	NaN	NaN	NaN	NaN	NaN	12	12	2	19246	12597	2916800000	2626	NaN	NaN	NaN	NaN	NaN	NaN	NaN	O94763;O94763-3;O94763-4	O94763;O94763-3;O94763-4	Unconventional prefoldin RPB5 interactor 1	URI1
NaN	NaN	NaN	NaN	NaN	NaN	NaN	NaN	NaN	NaN	NaN	NaN	NaN	NaN	NaN	NaN	NaN	NaN	NaN	NaN	NaN	NaN	NaN	NaN	NaN	NaN	NaN	NaN	NaN	10	10	10	20121	15796	1521500000	NaN	NaN	NaN	NaN	NaN	NaN	NaN	NaN	O94766;O94766-2;Q9NPZ5	O94766;O94766-2	Galactosylgalactosylxylosylprotein 3-beta-glucuronosyltransferase 3	B3GAT3
30.1892	30.0166	30.1551	31.1125	31.0931	31.31	30.1926	30.2409	30.0486	29.9691	30.2318	30.4189	29.964	30.1789	31.1111	31.1011	31.259	30.0409	30.4606	30.7852	31.1062	31.157	31.1589	30.3605	30.0552	29.9649	31.1295	31.2107	31.0307	47	47	38	0	32331	96089000000	NaN	NaN	NaN	NaN	NaN	NaN	NaN	NaN	O94776;O94776-2	O94776;O94776-2	Metastasis-associated protein MTA2	MTA2
33.9708	34.3276	33.899	32.3457	32.448	32.3233	34.2281	34.2191	34.4909	34.5552	34.5563	34.0683	34.3854	34.4138	32.4714	32.5876	32.6748	34.0836	33.9807	33.7433	32.0503	32.5221	32.1003	33.9358	34.1681	34.2773	32.1472	32.5609	32.1198	32	28	28	0	32331	89411000000	NaN	NaN	NaN	NaN	NaN	108	NaN	75	O94788;O94788-2;O94788-3;O94788-4	O94788;O94788-2;O94788-3;O94788-4	Retinal dehydrogenase 2	ALDH1A2
33.2667	33.223	33.2293	32.9604	32.8794	32.8562	33.3213	33.1805	33.079	33.1016	33.1255	33.1851	32.998	32.8971	32.9916	32.926	32.9561	32.8626	33.2291	33.3192	32.9881	32.8975	32.9235	33.255	33.0089	32.884	32.9439	32.8821	32.9057	62	60	60	0	32331	122590000000	NaN	NaN	NaN	NaN	NaN	NaN	NaN	NaN	O94804	O94804	Serine/threonine-protein kinase 10	STK10
NaN	NaN	NaN	NaN	NaN	NaN	NaN	NaN	NaN	NaN	NaN	NaN	NaN	NaN	NaN	NaN	NaN	NaN	NaN	NaN	NaN	NaN	NaN	NaN	NaN	NaN	NaN	NaN	NaN	48	40	40	0	14065	26695000000	NaN	NaN	191	1166	NaN	NaN	NaN	NaN	O94808	O94808	Glutamine--fructose-6-phosphate aminotransferase [isomerizing] 2	GFPT2
27.2763	NaN	27.225	NaN	NaN	NaN	27.297	NaN	27.524	27.196	NaN	27.2901	27.4589	27.3271	NaN	NaN	NaN	NaN	NaN	27.2026	NaN	NaN	NaN	26.9087	26.8662	26.7748	NaN	NaN	26.2404	3	3	3	279	20786	1249900000	2659	NaN	NaN	NaN	NaN	NaN	NaN	NaN	O94817	O94817	Ubiquitin-like protein ATG12	ATG12
NaN	NaN	NaN	26.5097	NaN	26.3309	NaN	NaN	NaN	NaN	NaN	NaN	NaN	NaN	NaN	26.3903	26.389	NaN	NaN	NaN	NaN	NaN	NaN	NaN	NaN	NaN	NaN	NaN	26.2247	4	4	4	48434	42665	390780000	2660	NaN	NaN	NaN	NaN	NaN	NaN	NaN	O94819	O94819	Kelch repeat and BTB domain-containing protein 11	KBTBD11
28.8548	28.5381	28.4103	28.0665	27.721	28.2862	28.6144	28.8902	28.1268	NaN	28.9982	28.4397	28.5318	28.1332	27.7169	27.5368	27.9378	NaN	28.8908	28.7273	27.892	27.9493	28.2562	28.8998	28.7139	28.8624	28.1445	28.125	27.1859	36	36	36	0	90378	8109400000	NaN	NaN	NaN	NaN	NaN	NaN	NaN	NaN	O94822-3;O94822;O94822-2	O94822-3;O94822	E3 ubiquitin-protein ligase listerin	LTN1
27.641	26.5839	26.7698	30.6148	30.8674	30.7813	28.5506	28.0446	27.2433	27.6936	27.3415	28.2666	27.6842	26.3868	30.9383	30.7867	30.8955	26.6344	28.2761	28.2885	31.0046	31.0055	31.1057	29.9954	28.8919	28.4509	30.5781	30.6445	30.4594	38	38	38	0	32331	83546000000	NaN	NaN	NaN	NaN	NaN	NaN	NaN	76	O94826	O94826	Mitochondrial import receptor subunit TOM70	TOMM70A
26.5446	26.9326	27.6211	28.059	27.7946	27.477	26.7876	26.7927	27.3216	27.2827	26.9012	27.3514	26.8971	26.7393	27.4572	27.7009	27.5043	26.7405	27.3428	27.0443	27.7127	27.6326	27.5057	26.6324	27.3639	26.7089	27.4313	27.7198	27.9896	11	11	11	19535	13597	1848700000	2681	NaN	NaN	NaN	NaN	NaN	NaN	NaN	O94829	O94829	Importin-13	IPO13
27.7507	28.1263	27.3376	NaN	27.6585	27.5639	28.0925	27.7155	27.5627	27.6656	27.4274	27.9419	27.4107	27.3701	NaN	27.9713	27.9323	27.3583	26.9062	27.9025	27.9939	28.2091	28.2699	27.8488	27.5826	27.439	27.7471	27.8965	27.7004	14	14	12	0	51262	6864200000	NaN	NaN	NaN	1179	NaN	NaN	NaN	NaN	O94842-3;O94842-2;O94842;O15405-2;O15405;O94900	O94842-3;O94842-2;O94842	TOX high mobility group box family member 4	TOX4
31.0888	30.8199	30.928	30.9066	31.0046	31.0248	30.9519	30.9253	31.0368	30.8237	30.9392	30.9686	30.9719	30.8789	31.0402	30.9226	31.0955	30.8427	30.86	30.705	30.4932	30.6455	30.749	30.8894	30.9363	30.9408	30.7742	31.0739	30.9173	33	31	31	0	77229	30643000000	NaN	NaN	NaN	NaN	NaN	NaN	NaN	NaN	O94855;O94855-2	O94855;O94855-2	Protein transport protein Sec24D	SEC24D
NaN	NaN	NaN	NaN	NaN	NaN	NaN	NaN	NaN	NaN	NaN	NaN	NaN	NaN	NaN	NaN	NaN	NaN	NaN	NaN	NaN	NaN	NaN	NaN	NaN	NaN	NaN	NaN	NaN	9	9	9	18328	95011	1498100000	2705	NaN	NaN	NaN	NaN	NaN	NaN	NaN	O94864-2;O94864;O94864-4	O94864-2;O94864	STAGA complex 65 subunit gamma	SUPT7L
NaN	NaN	NaN	NaN	NaN	NaN	NaN	NaN	NaN	NaN	NaN	NaN	NaN	26.4469	27.0008	27.5119	27.1274	NaN	26.4454	NaN	26.9078	26.9456	26.737	NaN	NaN	NaN	26.7712	26.9117	27.0505	4	4	4	62598	34261	670490000	2706	NaN	NaN	NaN	NaN	NaN	NaN	NaN	O94868-2;O94868;O94868-3	O94868-2;O94868;O94868-3	F-BAR and double SH3 domains protein 2	FCHSD2
31.4695	31.6586	31.4773	31.5171	31.6554	31.5315	31.7008	31.6636	31.6816	31.5613	31.5341	31.5376	31.4767	31.5668	31.6746	31.6021	31.5361	31.7112	31.3826	31.6527	31.3997	31.5426	31.5444	31.7054	31.5712	31.4729	31.5036	31.5731	31.5331	45	45	44	0	29969	36042000000	NaN	NaN	NaN	1182	NaN	NaN	NaN	NaN	O94874;O94874-2;O94874-3	O94874;O94874-2;O94874-3	E3 UFM1-protein ligase 1	UFL1
NaN	NaN	NaN	NaN	NaN	NaN	NaN	NaN	NaN	NaN	NaN	NaN	NaN	NaN	NaN	NaN	NaN	NaN	NaN	NaN	NaN	NaN	NaN	NaN	NaN	NaN	NaN	NaN	NaN	32	32	0	0	52815	21278000000	NaN	NaN	NaN	1183	NaN	NaN	NaN	NaN	O94875-11;O94875-9;O94875	O94875-11;O94875-9;O94875	Sorbin and SH3 domain-containing protein 2	SORBS2
NaN	NaN	NaN	NaN	NaN	NaN	NaN	NaN	NaN	NaN	NaN	NaN	NaN	NaN	NaN	NaN	NaN	NaN	NaN	NaN	NaN	NaN	NaN	NaN	NaN	NaN	NaN	NaN	NaN	32	2	2	28123	22045	375620000	NaN	NaN	NaN	1183	NaN	NaN	NaN	NaN	O94875-4;O94875-12;O94875-8;O94875-2;O94875-3;O94875-10;O94875-5	O94875-4;O94875-12;O94875-8;O94875-2;O94875-3;O94875-10;O94875-5	Sorbin and SH3 domain-containing protein 2	SORBS2
NaN	NaN	NaN	NaN	NaN	NaN	NaN	NaN	NaN	NaN	NaN	NaN	NaN	NaN	NaN	NaN	NaN	NaN	NaN	NaN	NaN	NaN	NaN	NaN	NaN	NaN	NaN	NaN	NaN	20	20	3	0	28869	3967800000	NaN	NaN	NaN	1184	NaN	NaN	NaN	NaN	O94880	O94880	PHD finger protein 14	PHF14
NaN	NaN	NaN	NaN	NaN	NaN	NaN	NaN	NaN	NaN	NaN	NaN	NaN	NaN	NaN	NaN	NaN	NaN	NaN	NaN	NaN	NaN	NaN	NaN	NaN	NaN	NaN	NaN	NaN	4	3	3	3214	2005	472300000	2725	NaN	NaN	NaN	NaN	NaN	NaN	NaN	O94885	O94885	SAM and SH3 domain-containing protein 1	SASH1
NaN	NaN	NaN	30.8804	NaN	31.0888	NaN	NaN	NaN	NaN	NaN	NaN	NaN	NaN	31.7147	31.4954	31.7863	NaN	NaN	NaN	32.2719	31.6692	31.9892	NaN	NaN	NaN	31.3158	31.1603	31.8683	3	3	3	13747	28474	33007000000	NaN	NaN	NaN	NaN	NaN	NaN	NaN	NaN	O94886	O94886	CSC1-like protein 1	TMEM63A
29.5484	29.348	29.5174	28.7845	28.7109	28.6025	29.5539	29.483	29.6957	29.4045	29.3343	29.6653	29.5188	29.179	28.5978	28.5175	28.6967	29.2451	29.5105	29.1046	28.7257	28.4584	28.5993	29.1251	29.2739	29.5175	28.7248	28.3882	28.5625	18	18	18	0	12325	14580000000	2727	NaN	NaN	NaN	NaN	NaN	NaN	NaN	O94888	O94888	UBX domain-containing protein 7	UBXN7
NaN	NaN	NaN	NaN	NaN	NaN	NaN	NaN	NaN	NaN	NaN	NaN	NaN	NaN	NaN	NaN	NaN	NaN	NaN	NaN	NaN	NaN	NaN	NaN	NaN	NaN	NaN	NaN	NaN	17	17	17	0	66511	4372600000	NaN	NaN	NaN	NaN	259	NaN	79	77	O94901-9;O94901-8;O94901;O94901-6;O94901-5;O94901-2;O94901-7;O94901-3;O94901-4	O94901-9;O94901-8;O94901;O94901-6;O94901-5	SUN domain-containing protein 1	SUN1
31.1262	30.8753	31.0208	31.4139	31.3649	31.3845	31.0086	30.8755	30.7497	30.7656	30.9695	30.9807	31.1014	31.0147	31.081	31.1281	31.3169	30.9431	30.8851	30.7205	31.1027	30.9796	31.0095	30.8541	30.7261	30.9228	31.269	31.0964	31.0316	14	14	14	0	13261	26349000000	2731	NaN	NaN	NaN	NaN	NaN	NaN	NaN	O94903	O94903	Proline synthase co-transcribed bacterial homolog protein	PROSC
27.6584	27.4716	26.2968	30.0629	30.071	30.1411	27.7895	27.5567	27.0527	28.506	27.7923	28.3477	27.832	27.4136	29.8118	29.9699	30.0235	28.9048	28.2092	29.3423	30.3867	30.2617	30.1914	29.7992	29.0353	29.2183	29.9221	29.915	29.8102	24	19	19	0	10904	18615000000	NaN	NaN	NaN	NaN	NaN	NaN	NaN	NaN	O94905;O94905-2;O94905-3	O94905	Erlin-2	ERLIN2
30.94	30.8796	30.9531	31.0811	31.1195	31.1414	30.944	30.9546	30.9299	30.8083	30.8484	30.795	30.8318	30.7926	31.1902	31.21	31.197	30.7957	31.3641	31.121	31.1715	31.1793	31.2843	31.24	31.206	30.8001	31.3005	31.2237	31.1468	67	67	67	0	32331	90183000000	NaN	NaN	NaN	NaN	NaN	110	NaN	NaN	O94906;O94906-2	O94906;O94906-2	Pre-mRNA-processing factor 6	PRPF6
NaN	NaN	NaN	27.0866	27.0588	27.2435	NaN	NaN	NaN	NaN	NaN	NaN	NaN	NaN	27.3175	27.4684	27.4293	NaN	NaN	NaN	27.3612	27.4058	27.7321	NaN	NaN	NaN	26.9692	27.4353	27.1742	13	13	13	18505	10114	10007000000	2748	NaN	NaN	NaN	NaN	NaN	NaN	NaN	O94913	O94913	Pre-mRNA cleavage complex 2 protein Pcf11	PCF11
29.2463	29.465	29.0045	29.2385	29.5348	29.4263	29.148	29.1414	29.2536	29.228	29.3441	28.9351	29.0088	29.4597	29.5582	29.3433	29.397	29.4357	29.1032	29.5567	29.5308	29.4409	29.5422	28.8719	29.3789	28.7313	29.4459	29.5707	29.4965	55	55	43	0	76071	18038000000	NaN	NaN	NaN	NaN	NaN	NaN	NaN	NaN	O94915	O94915	Protein furry homolog-like	FRYL
NaN	NaN	NaN	NaN	NaN	NaN	NaN	NaN	NaN	NaN	NaN	NaN	NaN	NaN	NaN	NaN	NaN	NaN	NaN	NaN	NaN	NaN	NaN	NaN	NaN	NaN	NaN	NaN	24.5748	11	1	1	34241	6372	317850000	2758	NaN	NaN	NaN	NaN	NaN	NaN	NaN	O94915-2	O94915-2	Protein furry homolog-like	FRYL
NaN	NaN	NaN	NaN	NaN	NaN	NaN	NaN	26.174	NaN	25.7793	NaN	26.9361	NaN	NaN	NaN	NaN	26.0635	26.3213	26.1785	NaN	NaN	NaN	26.2679	26.2887	26.1795	NaN	NaN	NaN	8	8	8	19543	13599	1116100000	NaN	NaN	NaN	NaN	NaN	NaN	NaN	NaN	O94916-2;O94916;O94916-5;O94916-4	O94916-2;O94916;O94916-5;O94916-4	Nuclear factor of activated T-cells 5	NFAT5
NaN	NaN	NaN	NaN	NaN	NaN	NaN	NaN	NaN	NaN	NaN	NaN	NaN	NaN	NaN	27.1994	26.9078	NaN	NaN	NaN	27.3573	27.3685	27.6025	NaN	NaN	NaN	NaN	NaN	NaN	10	10	10	0	30712	2706000000	2761	NaN	195	NaN	NaN	NaN	NaN	NaN	O94919	O94919	Endonuclease domain-containing 1 protein	ENDOD1
NaN	NaN	NaN	29.151	29.4164	29.4963	NaN	NaN	NaN	NaN	26.4736	NaN	NaN	NaN	29.532	30.0444	29.5996	27.108	NaN	NaN	29.3871	29.4081	29.3339	28.4179	27.789	NaN	29.3625	29.2795	29.3427	36	6	6	0	8295	4254800000	NaN	NaN	196	NaN	NaN	NaN	NaN	NaN	O94925;O94925-2	O94925	Glutaminase kidney isoform, mitochondrial	GLS
29.8074	29.3725	29.6863	32.6515	32.5999	32.6356	30.2483	30.2749	29.4647	30.3775	29.2176	30.3244	31.0414	30.8492	32.9335	32.9463	33.0317	30.8057	31.3031	31.2593	32.8301	32.8364	32.8472	31.7572	31.5132	31.0282	32.7142	32.7246	32.6925	37	37	7	0	32331	121010000000	NaN	NaN	196	NaN	NaN	NaN	NaN	NaN	O94925-3	O94925-3	Glutaminase kidney isoform, mitochondrial	GLS
NaN	NaN	NaN	NaN	NaN	NaN	NaN	NaN	NaN	NaN	NaN	NaN	NaN	NaN	NaN	NaN	NaN	NaN	NaN	NaN	NaN	NaN	NaN	NaN	NaN	NaN	NaN	NaN	NaN	5	5	5	34352	65308	600790000	NaN	NaN	NaN	NaN	NaN	NaN	NaN	NaN	O94952-1;O94952	O94952-1;O94952	F-box only protein 21	FBXO21
NaN	NaN	NaN	NaN	NaN	NaN	NaN	NaN	NaN	NaN	NaN	NaN	NaN	NaN	NaN	NaN	NaN	NaN	NaN	NaN	NaN	NaN	NaN	NaN	NaN	NaN	NaN	27.3742	NaN	17	17	15	19234	12554	10060000000	NaN	NaN	NaN	NaN	NaN	NaN	NaN	NaN	O94964-2;O94964;O94964-4;O94964-3;Q5TF21	O94964-2;O94964;O94964-4	Protein SOGA1;N-terminal form;C-terminal 80 kDa form	SOGA1
28.8349	28.9723	28.8741	28.743	28.832	28.6655	28.9669	29.1628	28.8809	28.8758	28.6538	28.4552	28.5233	28.7515	28.5232	28.848	28.8204	28.923	28.8612	28.5654	28.6229	28.8068	28.3966	28.4779	29.1124	28.6103	28.6058	28.7875	28.81	35	35	35	0	15833	15926000000	NaN	NaN	NaN	NaN	NaN	NaN	NaN	NaN	O94966-7;O94966-6;O94966-4;O94966-3;O94966-5;O94966;O94966-2	O94966-7;O94966-6;O94966-4;O94966-3;O94966-5;O94966	Ubiquitin carboxyl-terminal hydrolase 19	USP19
NaN	NaN	NaN	NaN	NaN	NaN	NaN	NaN	NaN	NaN	NaN	NaN	NaN	NaN	NaN	NaN	NaN	NaN	NaN	NaN	NaN	NaN	NaN	NaN	NaN	NaN	NaN	NaN	NaN	6	6	6	1842	97256	769430000	2782	NaN	NaN	NaN	NaN	NaN	NaN	NaN	O94967-2;O94967;O94967-3;O94967-4	O94967-2;O94967;O94967-3;O94967-4	WD repeat-containing protein 47	WDR47
31.9086	31.8194	31.7559	33.0948	33.1173	33.1682	31.7246	31.6207	31.8352	31.911	32.0002	31.7589	31.8174	31.881	32.8245	32.701	32.6647	31.7932	31.7311	31.7821	32.6068	32.6033	32.6375	31.6704	31.7484	31.7184	32.8315	32.607	32.6895	52	36	2	0	32331	67327000000	NaN	NaN	NaN	NaN	NaN	NaN	NaN	NaN	O94973	O94973	AP-2 complex subunit alpha-2	AP2A2
NaN	NaN	NaN	NaN	NaN	NaN	NaN	NaN	NaN	NaN	NaN	NaN	NaN	NaN	NaN	NaN	NaN	NaN	NaN	NaN	NaN	NaN	NaN	NaN	NaN	NaN	NaN	25.5966	NaN	51	1	1	78366	14276	274420000	NaN	NaN	NaN	NaN	NaN	NaN	NaN	NaN	O94973-2;O94973-3	O94973-2;O94973-3	AP-2 complex subunit alpha-2	AP2A2
33.4786	33.3382	33.6023	33.0041	32.9473	32.9677	33.5874	33.545	33.47	33.3391	33.3784	33.5542	33.4582	33.2997	33.0595	33.0658	33.0433	33.3275	33.4925	33.3291	32.9898	32.8415	32.9487	33.3319	33.3744	33.3914	33.0506	33.0079	33.0793	52	52	52	0	32331	155590000000	NaN	NaN	NaN	NaN	NaN	NaN	NaN	NaN	O94979-3;O94979-9;O94979-2;O94979;O94979-8;O94979-6;O94979-10;O94979-4;O94979-7;O94979-5	O94979-3;O94979-9;O94979-2;O94979;O94979-8;O94979-6;O94979-10;O94979-4;O94979-7;O94979-5	Protein transport protein Sec31A	SEC31A
NaN	NaN	NaN	NaN	NaN	NaN	NaN	NaN	NaN	NaN	NaN	25.4871	NaN	NaN	NaN	NaN	NaN	NaN	NaN	NaN	NaN	NaN	NaN	NaN	NaN	NaN	NaN	NaN	NaN	2	2	2	49399	4924	104410000	2811	NaN	NaN	NaN	NaN	NaN	NaN	NaN	O94988-6;O94988-3;O94988-5;O94988-1;O94988	O94988-6;O94988-3;O94988-5;O94988-1;O94988	Protein FAM13A	FAM13A
27.9895	28.0369	28.0583	28.3579	28.6211	28.3829	28.3342	27.8813	28.2405	27.8104	27.2634	27.7816	28.2915	27.5559	28.8497	28.9689	28.7438	27.5999	27.6805	27.6462	28.8203	28.6626	28.9997	27.8029	27.4682	27.6185	29.3071	28.9956	29.1956	18	18	17	0	32331	22789000000	NaN	NaN	NaN	NaN	NaN	NaN	NaN	NaN	O94992	O94992	Protein HEXIM1	HEXIM1
NaN	NaN	NaN	NaN	NaN	NaN	NaN	NaN	NaN	NaN	NaN	NaN	NaN	NaN	NaN	NaN	NaN	NaN	NaN	NaN	NaN	NaN	NaN	NaN	NaN	NaN	NaN	NaN	NaN	3	3	3	0	35601	369570000	NaN	NaN	NaN	NaN	NaN	NaN	NaN	NaN	O95059	O95059	Ribonuclease P protein subunit p14	RPP14
NaN	NaN	NaN	NaN	NaN	NaN	NaN	NaN	NaN	NaN	NaN	NaN	NaN	NaN	NaN	NaN	NaN	NaN	NaN	NaN	NaN	NaN	NaN	NaN	NaN	NaN	NaN	NaN	NaN	5	4	4	62412	33616	551300000	2817	NaN	NaN	NaN	NaN	NaN	NaN	NaN	O95067	O95067	G2/mitotic-specific cyclin-B2	CCNB2
NaN	NaN	NaN	27.6724	28.0952	28.1275	NaN	NaN	NaN	NaN	NaN	NaN	NaN	NaN	NaN	27.9984	27.6148	NaN	NaN	NaN	27.6243	27.9036	27.7347	NaN	NaN	NaN	27.7676	27.5548	27.8019	4	4	4	18911	11368	4129900000	NaN	NaN	NaN	1214	NaN	NaN	NaN	NaN	O95070	O95070	Protein YIF1A	YIF1A
28.3062	27.7946	28.4754	25.7952	28.0193	27.8382	27.7809	27.987	28.2923	26.661	NaN	28.2544	27.8398	NaN	26.7287	26.7798	27.1931	26.8969	27.6747	26.967	27.0238	26.6355	27.1413	28.0132	27.7636	28.7245	27.2234	26.2195	26.773	68	68	68	0	23753	23293000000	NaN	NaN	NaN	1215	NaN	NaN	NaN	NaN	O95071-2;O95071	O95071-2;O95071	E3 ubiquitin-protein ligase UBR5	UBR5
28.5195	28.2043	28.5257	27.6961	27.8451	27.6968	28.3775	28.485	28.2756	28.3166	28.2387	28.4966	28.6484	28.7905	28.6334	28.7123	28.8505	28.7767	28.3377	28.0579	28.8235	28.813	28.9309	28.4285	28.1855	28.5763	28.8824	28.3178	28.8666	7	7	7	0	21805	3992400000	NaN	NaN	NaN	NaN	NaN	NaN	NaN	NaN	O95081;O95081-2	O95081;O95081-2	Arf-GAP domain and FG repeat-containing protein 2	AGFG2
30.8858	30.1803	29.4275	29.3349	29.0325	29.484	29.1756	28.8928	29.3321	29.0384	29.9792	29.3311	29.7527	29.0516	29.1743	29.6511	29.1008	29.2479	29.4536	29.4615	29.1412	29.5141	29.3332	29.3251	29.4982	29.207	29.2189	29.2301	28.9952	15	12	12	0	86643	13811000000	NaN	NaN	NaN	NaN	NaN	NaN	NaN	NaN	O95104;O95104-2;O95104-3	O95104;O95104-2;O95104-3	Splicing factor, arginine/serine-rich 15	SCAF4
NaN	NaN	NaN	26.4712	26.4753	26.474	NaN	NaN	NaN	NaN	NaN	NaN	NaN	NaN	26.7403	26.6718	27.1161	NaN	NaN	NaN	27.1297	27.1554	26.742	NaN	NaN	NaN	26.4162	26.482	NaN	2	2	2	35733	80972	574860000	2836	NaN	NaN	NaN	NaN	NaN	NaN	NaN	O95136	O95136	Sphingosine 1-phosphate receptor 2	S1PR2
NaN	NaN	NaN	27.5865	27.2829	27.7352	NaN	NaN	NaN	NaN	NaN	NaN	NaN	NaN	27.4887	27.41	27.0581	NaN	NaN	NaN	27.4088	28.2684	28.3473	NaN	NaN	NaN	27.1825	26.9708	28.1158	12	12	12	36383	91038	6495900000	NaN	NaN	NaN	NaN	NaN	NaN	86	NaN	O95139;O95139-2;Q7Z6M2	O95139;O95139-2	NADH dehydrogenase [ubiquinone] 1 beta subcomplex subunit 6	NDUFB6
NaN	NaN	NaN	28.862	28.6596	28.7667	27.2175	28.6211	NaN	28.0397	28.3332	28.4587	NaN	NaN	28.6388	28.5979	28.1538	NaN	NaN	NaN	28.7871	28.8725	29.107	28.6501	NaN	28.3623	28.3462	28.6116	28.5407	19	19	18	19736	14408	4603300000	NaN	NaN	NaN	NaN	NaN	NaN	NaN	NaN	O95140;O95140-2	O95140	Mitofusin-2	MFN2
NaN	NaN	NaN	NaN	NaN	NaN	NaN	NaN	NaN	NaN	NaN	NaN	NaN	NaN	NaN	NaN	NaN	NaN	NaN	NaN	NaN	NaN	NaN	NaN	NaN	NaN	NaN	NaN	NaN	10	10	10	0	5292	6078300000	NaN	NaN	NaN	NaN	NaN	NaN	NaN	NaN	O95149	O95149	Snurportin-1	SNUPN
28.9069	28.8932	28.9874	28.7166	28.7544	28.6903	28.7606	28.7774	28.8807	28.8324	28.8429	28.6359	28.6909	28.8819	28.2211	28.3303	28.3593	28.5744	28.467	28.7653	27.8101	28.2711	28.1437	28.3589	28.3692	28.3918	28.472	28.2096	28.5306	41	41	41	0	1228	15331000000	NaN	NaN	NaN	NaN	NaN	NaN	NaN	NaN	O95155-2;O95155;O95155-4;O95155-3	O95155-2;O95155;O95155-4;O95155-3	Ubiquitin conjugation factor E4 B	UBE4B
27.5424	27.4245	NaN	28.3905	28.2522	28.6183	26.9715	26.9755	27.3723	26.9228	NaN	27.8428	27.8833	27.3317	28.729	28.8333	28.6772	28.1116	27.8961	27.8059	29.0494	29.1047	29.0938	27.4303	28.1575	27.5844	28.639	28.4499	28.4568	8	8	8	0	23601	8865500000	NaN	NaN	NaN	NaN	NaN	NaN	NaN	NaN	O95159	O95159	Zinc finger protein-like 1	ZFPL1
29.0514	29.0003	29.1833	26.9736	26.4789	26.0826	28.9526	29.2345	28.8963	29.0798	29.1496	29.0934	29.1401	28.8108	26.2811	27.1402	25.9374	28.7981	29.069	28.593	28.0738	27.44	27.9439	28.7461	28.4996	28.6876	27.5995	27.5508	27.3871	46	46	46	0	14817	26530000000	NaN	NaN	NaN	NaN	NaN	NaN	NaN	NaN	O95163	O95163	Elongator complex protein 1	IKBKAP
NaN	NaN	NaN	NaN	NaN	25.8044	NaN	NaN	NaN	NaN	NaN	NaN	NaN	NaN	NaN	26.0399	26.3064	NaN	NaN	NaN	NaN	26.0787	26.5805	NaN	NaN	NaN	25.9523	25.7366	NaN	3	3	3	22415	24034	323690000	NaN	NaN	NaN	NaN	NaN	NaN	NaN	NaN	O95164	O95164	Ubiquitin-like protein 3	UBL3
29.5631	NaN	NaN	29.6241	29.3422	29.3608	NaN	NaN	29.167	29.5655	29.3009	NaN	29.1018	29.2072	29.1922	29.135	29.3123	29.3846	29.1109	29.0898	29.1803	29.1288	29.0485	29.1009	29.2677	29.0578	29.0429	29.2907	29.345	6	1	1	36147	87473	10504000000	NaN	NaN	NaN	NaN	NaN	NaN	NaN	NaN	O95166	O95166	Gamma-aminobutyric acid receptor-associated protein	GABARAP
NaN	NaN	NaN	NaN	NaN	NaN	NaN	NaN	NaN	NaN	NaN	NaN	NaN	NaN	NaN	NaN	NaN	NaN	NaN	NaN	NaN	NaN	NaN	NaN	NaN	NaN	NaN	NaN	NaN	3	3	3	50736	59257	3302900000	NaN	NaN	NaN	1219	NaN	NaN	NaN	NaN	O95167	O95167	NADH dehydrogenase [ubiquinone] 1 alpha subcomplex subunit 3	NDUFA3
NaN	NaN	NaN	28.0406	28.1229	27.9311	NaN	NaN	NaN	NaN	NaN	NaN	NaN	NaN	28.2348	28.3061	28.2858	NaN	NaN	NaN	28.5928	28.8907	28.8845	NaN	NaN	NaN	27.9272	28.0314	27.8057	6	6	6	18748	10796	9676700000	NaN	NaN	NaN	NaN	NaN	NaN	NaN	NaN	O95168;O95168-2	O95168;O95168-2	NADH dehydrogenase [ubiquinone] 1 beta subcomplex subunit 4	NDUFB4
NaN	NaN	NaN	26.5612	26.5089	26.6398	NaN	NaN	NaN	NaN	NaN	NaN	NaN	NaN	26.683	26.4996	27.2028	NaN	NaN	NaN	27.4788	27.5928	27.8159	27.0446	NaN	NaN	26.5581	26.4476	26.4519	7	7	7	35663	8032	2779300000	NaN	NaN	NaN	NaN	NaN	NaN	NaN	NaN	O95169-3;O95169;O95169-2	O95169-3;O95169;O95169-2	NADH dehydrogenase [ubiquinone] 1 beta subcomplex subunit 8, mitochondrial	NDUFB8
NaN	NaN	NaN	NaN	NaN	NaN	NaN	NaN	NaN	NaN	NaN	NaN	NaN	NaN	NaN	NaN	NaN	NaN	NaN	NaN	NaN	NaN	NaN	NaN	NaN	NaN	NaN	NaN	NaN	1	1	1	92875	13141	1391800000	NaN	NaN	NaN	NaN	NaN	NaN	NaN	NaN	O95178	O95178	NADH dehydrogenase [ubiquinone] 1 beta subcomplex subunit 2, mitochondrial	NDUFB2
27.7676	NaN	27.5603	29.16	28.8153	29.006	29.5567	29.4566	NaN	28.3869	28.948	28.718	28.8804	28.0029	29.0199	29.1731	29.4556	28.4082	29.1495	28.8405	29.0132	28.8249	29.2349	29.5885	29.928	28.7007	29.2162	29.248	29.4042	11	11	11	20593	17481	14584000000	2867	NaN	NaN	NaN	NaN	NaN	NaN	NaN	O95182	O95182	NADH dehydrogenase [ubiquinone] 1 alpha subcomplex subunit 7	NDUFA7
NaN	NaN	NaN	NaN	NaN	NaN	NaN	NaN	NaN	NaN	NaN	NaN	NaN	NaN	28.6554	28.0131	27.8154	27.5975	NaN	NaN	28.4945	28.1448	28.0973	27.8094	27.778	27.7681	27.503	28.5951	27.6337	5	5	5	0	31552	5888900000	2868	NaN	NaN	1222	NaN	NaN	NaN	NaN	O95183	O95183	Vesicle-associated membrane protein 5	VAMP5
29.5858	29.251	29.2445	30.9604	30.7685	30.8682	29.3537	29.4747	29.5172	29.5309	29.2983	29.8591	29.828	29.7833	30.9116	30.9719	31.0673	29.8899	30.0061	30.6777	31.108	30.8763	31.0247	30.6412	30.3838	30.0474	30.8019	30.8304	30.7536	5	5	5	0	16486	32785000000	NaN	NaN	NaN	NaN	NaN	NaN	NaN	NaN	O95197-3;O95197-4;O95197-7;O95197-2;O95197;O95197-6;O95197-5	O95197-3;O95197-4;O95197-7;O95197-2;O95197;O95197-6;O95197-5	Reticulon-3	RTN3
26.5053	NaN	NaN	31.07	30.9505	31.0242	26.4524	NaN	NaN	29.3347	29.4608	26.9953	29.7498	27.199	31.1972	31.0844	31.0014	25.6229	27.4057	27.8154	31.3009	31.3538	31.4702	30.1459	29.62	28.9908	30.8686	30.7492	30.9406	44	44	44	0	32331	67121000000	NaN	NaN	NaN	NaN	NaN	NaN	NaN	NaN	O95202;O95202-2;O95202-3	O95202	LETM1 and EF-hand domain-containing protein 1, mitochondrial	LETM1
27.6734	27.3538	27.6268	26.8532	27.3283	26.5982	27.4404	27.4545	27.2035	27.389	27.2091	27.6726	27.029	26.8775	26.508	NaN	NaN	26.6374	26.8176	26.7094	NaN	NaN	26.6822	26.5725	26.7033	26.5231	NaN	NaN	26.3401	5	5	5	50942	60858	1151000000	NaN	NaN	NaN	NaN	NaN	NaN	NaN	NaN	O95208-2;O95208;O95208-3;O95208-5	O95208-2;O95208;O95208-3;O95208-5	Epsin-2	EPN2
29.4659	29.5163	29.7726	29.4604	29.0921	29.379	29.9265	29.8489	29.7806	29.492	29.7438	29.7835	29.6793	29.689	29.0664	29.2646	29.2591	29.3864	29.5902	29.5274	29.1892	29.0756	28.8574	29.6832	29.4354	29.6694	29.1855	29.1733	29.2572	22	22	22	0	13181	29719000000	NaN	NaN	NaN	1230	NaN	NaN	NaN	NaN	O95218-2;O95218	O95218-2;O95218	Zinc finger Ran-binding domain-containing protein 2	ZRANB2
30.0016	29.906	29.9448	29.8628	29.6887	29.539	29.829	30.0786	29.8729	29.94	29.9133	29.8336	29.6805	29.9282	29.4404	29.4903	29.5379	29.7319	29.7262	29.4606	29.3758	29.4251	29.2898	29.653	29.5672	29.5574	29.4454	29.4989	29.6573	22	22	22	0	18137	13060000000	NaN	NaN	NaN	1231	NaN	NaN	88	NaN	O95219;O95219-2	O95219;O95219-2	Sorting nexin-4	SNX4
NaN	NaN	NaN	NaN	NaN	NaN	NaN	NaN	NaN	NaN	NaN	NaN	NaN	NaN	NaN	NaN	NaN	NaN	NaN	NaN	NaN	NaN	NaN	NaN	NaN	NaN	NaN	NaN	NaN	9	9	9	0	22048	2487600000	2884	NaN	NaN	NaN	NaN	NaN	NaN	NaN	O95229;O95229-2	O95229;O95229-2	ZW10 interactor	ZWINT
30.9717	31.149	31.3881	30.5917	30.5431	30.4485	31.1378	31.4218	31.2093	31.4569	31.3053	31.0354	31.1197	31.1133	30.5273	30.6018	30.7529	31.0384	31.2024	31.1323	30.5292	30.6028	30.4789	30.8954	31.0117	31.1633	30.686	30.8509	30.665	27	27	27	0	32331	76346000000	NaN	NaN	NaN	NaN	NaN	NaN	NaN	NaN	O95232;O95232-2	O95232	Luc7-like protein 3	LUC7L3
NaN	NaN	NaN	NaN	NaN	NaN	NaN	NaN	NaN	NaN	NaN	NaN	NaN	NaN	NaN	NaN	NaN	NaN	NaN	NaN	NaN	NaN	NaN	NaN	NaN	NaN	NaN	NaN	NaN	7	7	7	0	2166	542910000	2889	NaN	NaN	NaN	NaN	NaN	NaN	NaN	O95235;O95235-2	O95235;O95235-2	Kinesin-like protein KIF20A	KIF20A
NaN	NaN	NaN	NaN	NaN	NaN	NaN	NaN	NaN	NaN	NaN	NaN	32.4414	32.4141	30.6521	30.9617	30.704	32.5472	32.1743	32.3636	30.9299	30.7869	30.9156	32.3447	32.5661	32.3335	30.8754	30.6525	30.6794	18	18	18	0	43038	12677000000	2890	NaN	NaN	NaN	NaN	NaN	NaN	NaN	O95236-2;O95236;O95236-3	O95236-2;O95236;O95236-3	Apolipoprotein L3	APOL3
NaN	NaN	NaN	NaN	NaN	NaN	NaN	NaN	NaN	NaN	NaN	NaN	NaN	NaN	NaN	NaN	NaN	NaN	NaN	NaN	NaN	NaN	NaN	NaN	NaN	NaN	NaN	NaN	NaN	32	32	31	0	69779	9922000000	NaN	NaN	NaN	1236	NaN	NaN	NaN	NaN	O95239;O95239-2;Q2VIQ3	O95239;O95239-2	Chromosome-associated kinesin KIF4A	KIF4A
NaN	NaN	NaN	26.1284	26.146	26.2431	NaN	NaN	NaN	25.3545	NaN	NaN	NaN	25.6318	26.3428	26.6287	26.1751	NaN	NaN	NaN	26.1566	26.4934	26.1542	NaN	NaN	24.9131	NaN	26.4078	26.0234	10	10	10	499	53127	1127400000	NaN	NaN	NaN	NaN	NaN	NaN	NaN	NaN	O95248;O95248-4	O95248;O95248-4	Myotubularin-related protein 5	SBF1
26.9757	27.1187	26.1811	27.8589	28.1067	27.3199	27.2421	27.0899	27.6	27.213	27.313	27.1221	26.9192	26.6584	27.4855	27.5292	27.3401	27.5153	27.132	26.7981	28.3565	28.0183	28.1074	27.1389	27.3246	26.9218	27.5992	NaN	27.885	5	5	5	0	52986	3881100000	2901	NaN	NaN	NaN	NaN	NaN	NaN	NaN	O95249;O95249-2	O95249	Golgi SNAP receptor complex member 1	GOSR1
NaN	NaN	NaN	26.4807	25.7598	25.8283	NaN	NaN	NaN	NaN	NaN	NaN	NaN	NaN	26.0103	25.9963	26.0568	NaN	NaN	NaN	25.8439	25.9751	26.4526	NaN	NaN	NaN	25.9591	26.2948	NaN	18	18	17	0	55709	5178600000	NaN	NaN	199	NaN	NaN	NaN	NaN	NaN	O95251;O95251-4;O95251-2;O95251-5;O95251-3	O95251;O95251-4;O95251-2;O95251-5;O95251-3	Histone acetyltransferase KAT7	KAT7
28.1355	27.9977	27.7935	27.5748	27.8691	27.9779	28.4051	28.4358	28.3833	28.3063	28.4924	28.1074	27.9618	27.8446	28.317	28.0058	27.8267	27.8557	27.9739	28.0991	28.1953	28.0823	28.1301	27.8932	27.7647	27.7544	28.2512	28.2197	27.9191	16	16	16	0	34145	9288300000	NaN	NaN	NaN	NaN	NaN	NaN	NaN	NaN	O95260-2;O95260	O95260-2;O95260	Arginyl-tRNA--protein transferase 1	ATE1
27.3272	27.5046	NaN	27.128	27.0145	27.2121	27.4956	NaN	NaN	NaN	NaN	27.2963	27.8916	27.5427	27.0856	26.7223	26.9774	27.1547	27.4524	NaN	26.718	26.7747	26.8777	NaN	NaN	27.3965	26.8617	26.7374	27.2952	4	4	3	0	42297	1530200000	NaN	NaN	NaN	NaN	NaN	NaN	NaN	NaN	O95273;O95273-2;O95273-3	O95273;O95273-2;O95273-3	Cyclin-D1-binding protein 1	CCNDBP1
NaN	NaN	NaN	NaN	NaN	NaN	NaN	NaN	NaN	NaN	NaN	NaN	NaN	NaN	NaN	NaN	NaN	NaN	NaN	NaN	NaN	NaN	NaN	NaN	NaN	NaN	23.6494	NaN	NaN	1	1	1	40265	17989	34743000	2916	NaN	NaN	NaN	NaN	NaN	NaN	NaN	O95274	O95274	Ly6/PLAUR domain-containing protein 3	LYPD3
28.39	28.1724	27.6533	30.7684	30.392	30.5819	29.0288	28.6835	28.3144	28.7529	29.0357	29.2215	28.9575	27.9824	30.9843	30.8165	30.7386	28.8255	28.9373	30.0287	31.0581	31.205	30.9054	30.2288	29.4236	29.1644	30.8315	30.662	30.5944	17	16	16	0	29154	42207000000	NaN	NaN	NaN	NaN	NaN	NaN	NaN	NaN	O95292;O95292-2	O95292	Vesicle-associated membrane protein-associated protein B/C	VAPB
NaN	NaN	NaN	31.0759	31.2476	31.2576	NaN	NaN	NaN	NaN	NaN	NaN	NaN	NaN	30.9015	30.9459	30.5252	NaN	NaN	NaN	30.8052	31.0455	30.8082	NaN	NaN	NaN	30.709	31.0221	30.9304	17	17	17	0	24169	22748000000	NaN	NaN	NaN	NaN	NaN	NaN	NaN	NaN	O95294-4;O95294-3;O95294;O95294-2	O95294-4;O95294-3;O95294;O95294-2	RasGAP-activating-like protein 1	RASAL1
29.5316	29.2885	29.6663	29.9156	29.8115	29.6947	29.5602	29.3561	29.4115	29.2766	29.7687	29.2892	29.5722	29.6811	29.5688	29.5763	29.0423	29.6626	29.4605	29.0914	29.1934	29.2564	29.0821	29.344	29.2768	29.2139	29.5204	28.9773	29.2938	9	9	9	0	21936	9858900000	2923	NaN	NaN	NaN	NaN	NaN	NaN	NaN	O95295	O95295	SNARE-associated protein Snapin	SNAPIN
NaN	NaN	NaN	NaN	NaN	NaN	NaN	NaN	NaN	NaN	NaN	NaN	NaN	NaN	NaN	NaN	NaN	NaN	NaN	NaN	NaN	NaN	NaN	NaN	NaN	NaN	NaN	NaN	NaN	6	6	6	35505	77694	1799900000	2924	NaN	NaN	NaN	NaN	NaN	NaN	NaN	O95297-2;O95297;O95297-4;O95297-3;O95297-5	O95297-2;O95297;O95297-4	Myelin protein zero-like protein 1	MPZL1
NaN	NaN	NaN	30.1663	29.9606	30.2459	NaN	NaN	NaN	NaN	NaN	NaN	NaN	NaN	30.1842	30.372	30.3192	NaN	NaN	NaN	30.5615	30.4844	30.3213	NaN	NaN	NaN	30.0942	30.0832	29.6324	8	8	1	49036	46912	17116000000	NaN	NaN	NaN	NaN	NaN	NaN	NaN	NaN	O95298-2	O95298-2	NADH dehydrogenase [ubiquinone] 1 subunit C2	NDUFC2
26.4651	26.9079	27.1726	29.5208	29.4831	29.5985	27.3567	27.5858	27.6577	26.2124	26.4495	28.3282	28.1983	27.4648	29.6336	29.8243	29.6173	28.4751	28.3941	28.6276	29.9986	30.0091	30.0951	29.2959	28.8374	28.568	29.7295	29.7478	29.5077	21	21	21	0	18333	25225000000	NaN	NaN	NaN	NaN	NaN	NaN	NaN	NaN	O95299;O95299-2	O95299;O95299-2	NADH dehydrogenase [ubiquinone] 1 alpha subcomplex subunit 10, mitochondrial	NDUFA10
NaN	NaN	NaN	NaN	NaN	NaN	NaN	NaN	NaN	NaN	NaN	NaN	NaN	NaN	NaN	NaN	NaN	NaN	NaN	NaN	NaN	NaN	NaN	NaN	NaN	NaN	NaN	NaN	NaN	18	17	17	21272	20351	15860000000	NaN	NaN	NaN	NaN	NaN	NaN	NaN	NaN	O95302;O95302-3;O95302-2;Q75LS8	O95302;O95302-3;O95302-2	Peptidyl-prolyl cis-trans isomerase FKBP9	FKBP9
30.1887	29.7582	30.233	30.9023	30.9153	30.928	30.1487	29.7107	30.1424	30.0512	30.0874	29.9971	30.2431	30.3717	30.879	30.9369	30.7544	30.104	30.0042	29.8189	31.1033	30.8282	30.9642	30.1458	29.9271	30.1962	30.8927	30.8709	31.1819	21	15	15	0	91025	15912000000	NaN	NaN	NaN	NaN	NaN	NaN	NaN	NaN	O95319-5;O95319-2;O95319;O95319-4;O95319-3	O95319-5;O95319-2;O95319;O95319-4;O95319-3	CUGBP Elav-like family member 2	CELF2
32.8217	32.3807	32.8709	32.6424	32.6399	32.6503	32.4818	32.6449	32.3757	32.7245	32.5135	32.907	32.7534	32.5925	32.681	32.6185	32.5567	32.7729	32.2822	32.2189	32.4508	32.6318	32.5999	32.5363	32.3307	32.6211	32.5504	32.5235	32.3199	16	16	16	0	28921	97802000000	NaN	NaN	NaN	1243	NaN	NaN	NaN	NaN	O95336	O95336	6-phosphogluconolactonase	PGLS
32.0486	32.3057	32.3359	30.2649	30.3986	30.2476	32.2807	32.1366	31.9832	32.358	32.3048	32.1195	32.1676	32.1476	30.1522	29.9427	30.4491	32.2272	32.0908	31.9167	29.9697	30.1397	29.9316	31.8985	32.0482	32.212	30.0589	30.1981	29.8828	35	33	33	0	25348	35343000000	NaN	NaN	NaN	NaN	NaN	NaN	NaN	NaN	O95340;O95340-2	O95340;O95340-2	Bifunctional 3-phosphoadenosine 5-phosphosulfate synthase 2;Sulfate adenylyltransferase;Adenylyl-sulfate kinase	PAPSS2
NaN	NaN	NaN	NaN	NaN	NaN	NaN	NaN	NaN	NaN	NaN	NaN	NaN	NaN	NaN	NaN	NaN	NaN	NaN	NaN	NaN	NaN	NaN	NaN	26.6302	NaN	NaN	NaN	NaN	1	1	1	51144	16188	321690000	2950	NaN	NaN	NaN	NaN	NaN	NaN	NaN	O95342	O95342	Bile salt export pump	ABCB11
NaN	NaN	NaN	NaN	NaN	NaN	NaN	NaN	NaN	NaN	NaN	NaN	NaN	NaN	NaN	NaN	NaN	NaN	NaN	NaN	NaN	NaN	NaN	NaN	NaN	NaN	NaN	NaN	NaN	83	83	83	0	32331	96749000000	NaN	NaN	NaN	NaN	NaN	NaN	NaN	NaN	O95347;O95347-2	O95347;O95347-2	Structural maintenance of chromosomes protein 2	SMC2
31.5287	31.5781	31.4794	31.4058	31.5419	31.3939	31.446	31.5648	31.661	31.6203	31.7803	31.5047	31.3833	31.8082	31.5161	31.5025	31.383	31.6442	31.4967	31.5909	31.4549	31.2764	31.3359	31.2479	31.3595	31.5247	31.6114	31.4999	31.3971	38	38	38	0	32331	38066000000	NaN	NaN	200	NaN	NaN	112	NaN	NaN	O95352;O95352-2;O95352-3	O95352;O95352-2;O95352-3	Ubiquitin-like modifier-activating enzyme ATG7	ATG7
NaN	NaN	NaN	NaN	NaN	NaN	NaN	NaN	NaN	NaN	NaN	NaN	NaN	NaN	NaN	NaN	NaN	NaN	NaN	NaN	NaN	NaN	NaN	29.2397	NaN	NaN	NaN	NaN	NaN	21	18	18	19406	1319	5045600000	2277	NaN	NaN	996	NaN	NaN	NaN	NaN	O95359-3;O95359;O95359-2;O95359-6;O95359-1;O95359-5	O95359-3;O95359;O95359-2;O95359-6;O95359-1;O95359-5	Transforming acidic coiled-coil-containing protein 2	TACC2
NaN	NaN	NaN	26.7183	26.9884	26.9021	NaN	NaN	NaN	NaN	NaN	NaN	NaN	NaN	26.7817	26.6913	26.5921	NaN	NaN	NaN	26.6674	26.7667	26.6784	NaN	NaN	NaN	26.5123	26.9419	26.8555	4	4	4	20276	16352	701110000	NaN	NaN	NaN	NaN	NaN	NaN	NaN	NaN	O95365	O95365	Zinc finger and BTB domain-containing protein 7A	ZBTB7A
32.1141	32.0899	32.3706	31.5933	31.561	31.6436	31.8855	31.9619	31.9469	32.3535	31.9589	32.3189	32.3207	32.1611	31.7668	31.5759	31.8495	32.1119	31.6805	31.6862	31.6874	31.7075	31.5859	31.8226	31.8166	32.1854	31.7942	31.8142	31.7224	12	12	12	0	32331	76198000000	NaN	NaN	NaN	NaN	NaN	113	NaN	NaN	O95372	O95372	Acyl-protein thioesterase 2	LYPLA2
32.8792	32.9459	32.862	32.3293	32.2695	32.3786	32.924	32.8424	33.0722	32.8838	32.9887	32.7946	32.7939	32.9747	32.1146	32.1017	32.2118	32.8668	32.7654	32.7271	32.1924	32.1192	32.1912	32.5312	32.7031	32.7505	32.2688	32.3188	32.0893	58	58	57	0	32331	183330000000	NaN	100	NaN	NaN	279	NaN	NaN	NaN	O95373	O95373	Importin-7	IPO7
28.3799	27.7496	28.1497	28.0582	28.0175	27.8418	27.6146	28.2792	27.9729	28.0986	27.6942	27.9148	27.7521	27.5577	28.1166	27.4285	27.0011	27.5218	27.747	27.4939	28.379	26.3166	28.2683	27.1853	28.0787	27.3855	27.2502	27.6775	27.4445	19	19	19	0	59226	9093300000	NaN	NaN	NaN	NaN	NaN	NaN	NaN	NaN	O95376	O95376	E3 ubiquitin-protein ligase ARIH2	ARIH2
32.2874	32.4232	32.2804	32.2036	32.2957	32.1977	32.2401	31.8376	32.3145	32.2588	32.3539	31.9663	33.3044	33.375	32.9282	32.4071	32.6822	33.1623	32.8865	32.8518	32.4364	32.3957	32.534	32.1857	32.8489	32.9385	32.9371	33.183	32.7389	11	11	3	0	32331	68389000000	NaN	NaN	NaN	NaN	NaN	NaN	NaN	NaN	O95379;O95379-2;O95379-4	O95379;O95379-2;O95379-4	Tumor necrosis factor alpha-induced protein 8	TNFAIP8
NaN	NaN	NaN	NaN	NaN	NaN	27.8747	NaN	NaN	NaN	NaN	NaN	NaN	NaN	NaN	NaN	NaN	NaN	NaN	NaN	NaN	NaN	NaN	NaN	NaN	NaN	NaN	NaN	NaN	14	14	14	20268	16347	6970900000	NaN	NaN	NaN	NaN	NaN	NaN	NaN	NaN	O95391	O95391	Pre-mRNA-splicing factor SLU7	SLU7
30.8474	31.1194	30.9451	29.6579	29.7344	29.7221	30.7208	30.9873	30.8644	30.9865	31.1812	30.8961	31.1242	31.1141	29.9137	29.7632	29.939	30.9888	30.8424	30.8097	29.8314	29.7339	29.8004	30.7626	30.938	30.9265	29.9792	30.0181	29.8545	28	28	28	0	15957	33407000000	NaN	NaN	NaN	1270	NaN	NaN	NaN	79	O95394;O95394-4;O95394-3	O95394;O95394-4;O95394-3	Phosphoacetylglucosamine mutase	PGM3
27.7306	28.0175	27.9526	27.47	NaN	NaN	28.0855	28.0883	28.0317	27.8786	27.7414	28.0159	27.7935	27.5433	27.4324	NaN	NaN	27.5267	28.1537	27.491	NaN	NaN	NaN	27.284	27.4489	27.7997	NaN	NaN	28.1807	19	19	19	0	17474	7610700000	NaN	NaN	NaN	NaN	NaN	NaN	NaN	NaN	O95396	O95396	Adenylyltransferase and sulfurtransferase MOCS3;Molybdopterin-synthase adenylyltransferase;Molybdopterin-synthase sulfurtransferase	MOCS3
NaN	NaN	NaN	NaN	NaN	NaN	NaN	NaN	NaN	NaN	NaN	NaN	NaN	NaN	NaN	NaN	NaN	NaN	NaN	NaN	NaN	NaN	NaN	NaN	NaN	NaN	NaN	NaN	32.1941	1	1	1	78136	13954	104500000000	NaN	NaN	NaN	NaN	NaN	NaN	NaN	NaN	O95399;O95399-2	O95399;O95399-2	Urotensin-2	UTS2
28.817	28.6305	28.8066	28.2522	28.2145	28.2928	28.7293	28.6194	28.7694	28.8817	28.7247	28.6694	28.8149	28.5298	28.2746	28.5557	28.4854	28.4626	28.4872	28.5269	28.2962	28.324	28.2342	28.3755	27.972	28.9986	28.2065	28.0847	28.4588	16	16	16	0	1221	16915000000	3020	NaN	NaN	NaN	NaN	116	NaN	NaN	O95400	O95400	CD2 antigen cytoplasmic tail-binding protein 2	CD2BP2
NaN	NaN	NaN	NaN	NaN	NaN	NaN	NaN	NaN	NaN	NaN	NaN	NaN	NaN	NaN	NaN	NaN	NaN	NaN	NaN	NaN	NaN	NaN	NaN	NaN	NaN	NaN	24.1133	NaN	2	2	2	1922	12514	241270000	NaN	NaN	NaN	NaN	NaN	NaN	NaN	NaN	O95415	O95415	Brain protein I3	BRI3
29.2693	28.9476	29.021	28.2674	28.4249	28.5593	29.4704	29.013	29.2293	28.9134	28.8897	29.3794	28.2028	28.5278	27.1747	28.0186	28.0552	28.5017	28.9576	28.8885	28.2308	27.6206	27.9304	28.863	28.7844	28.5504	27.7497	27.9304	27.6808	37	37	37	0	13674	10680000000	NaN	NaN	NaN	NaN	NaN	NaN	NaN	NaN	O95425-4;O95425-2;O95425;O95425-3	O95425-4;O95425-2;O95425;O95425-3	Supervillin	SVIL
NaN	NaN	NaN	NaN	NaN	NaN	NaN	NaN	NaN	NaN	NaN	NaN	NaN	NaN	NaN	NaN	NaN	NaN	NaN	NaN	NaN	NaN	NaN	NaN	NaN	NaN	NaN	26.4596	NaN	4	4	4	63091	36425	1279400000	NaN	NaN	NaN	NaN	283	NaN	NaN	NaN	O95429-2;O95429	O95429-2;O95429	BAG family molecular chaperone regulator 4	BAG4
31.8871	32.3546	32.5034	32.3168	32.3609	32.4455	32.2675	32.0795	32.126	32.181	32.3064	32.3026	32.1145	32.1302	32.1868	32.0731	32.2094	32.0311	32.3145	31.971	32.1107	32.301	32.206	31.9954	32.1674	32.2613	32.1539	32.2895	32.1496	33	33	33	0	32331	171540000000	NaN	NaN	204	NaN	284	NaN	NaN	NaN	O95433;O95433-2	O95433;O95433-2	Activator of 90 kDa heat shock protein ATPase homolog 1	AHSA1
29.383	29.4428	29.3461	28.8647	28.7885	28.7899	29.4949	29.2612	29.3026	29.4069	29.4736	29.2319	29.291	29.0328	28.7517	28.7303	28.7962	29.1857	29.2905	29.1756	28.9897	28.7234	28.7335	28.5733	29.1396	29.129	28.5708	28.8433	28.8031	35	35	35	0	15495	24387000000	NaN	NaN	NaN	1279	NaN	NaN	NaN	NaN	O95453-2;O95453;O95453-3;O95453-4	O95453-2;O95453;O95453-3;O95453-4	Poly(A)-specific ribonuclease PARN	PARN
28.9116	29.4364	29.0827	27.9187	28.6381	28.32	28.936	29.1055	29.3768	29.3219	29.4216	29.061	29.0522	29.1848	27.9468	27.3235	28.3096	28.8135	28.5912	28.9176	28.9351	28.744	28.4131	28.8502	28.7237	29.0031	27.1449	28.1735	28.8473	22	22	22	0	15636	34147000000	NaN	101	NaN	1280	285	NaN	NaN	NaN	O95456;O95456-2	O95456;O95456-2	Proteasome assembly chaperone 1	PSMG1
32.1342	32.2598	32.2823	32.8201	32.8042	32.8667	32.0704	31.9158	32.1064	32.1975	32.2123	31.9998	32.2082	32.2828	32.8978	33.0527	33.0036	32.2437	32.3026	32.2	33.033	32.9359	33.0003	32.1278	32.163	32.157	33.0386	33.002	32.9668	49	49	43	0	32331	59051000000	NaN	NaN	207	NaN	NaN	117	NaN	NaN	O95466-2;O95466;O95466-3	O95466-2;O95466;O95466-3	Formin-like protein 1	FMNL1
NaN	NaN	NaN	30.2108	30.5478	30.7428	25.2454	25.0152	24.5063	NaN	26.1666	26.5384	NaN	24.5093	31.5922	31.4951	31.6144	25.8819	24.3017	28.7734	31.8704	32.1563	31.9513	28.6722	28.14	25.7731	31.2431	31.8366	31.5703	23	23	23	0	25108	19025000000	3057	NaN	NaN	NaN	NaN	NaN	NaN	NaN	O95470	O95470	Sphingosine-1-phosphate lyase 1	SGPL1
NaN	NaN	NaN	NaN	NaN	NaN	NaN	NaN	NaN	NaN	NaN	NaN	NaN	NaN	NaN	NaN	NaN	NaN	NaN	NaN	NaN	NaN	NaN	NaN	NaN	NaN	NaN	NaN	NaN	12	12	12	2089	18559	12751000000	NaN	NaN	NaN	NaN	NaN	NaN	NaN	NaN	O95478	O95478	Ribosome biogenesis protein NSA2 homolog	NSA2
33.1913	33.3548	33.3176	33.6336	33.556	33.4728	33.2757	33.1527	33.0429	33.4114	33.4072	33.5329	33.3648	33.4762	33.4866	33.6657	33.6443	33.8266	33.8352	33.9305	33.5216	33.5578	33.639	33.8255	33.9	34.0089	33.2866	33.3658	33.2644	47	47	47	0	32331	106600000000	NaN	NaN	NaN	NaN	NaN	NaN	NaN	82	O95479	O95479	GDH/6PGL endoplasmic bifunctional protein;Glucose 1-dehydrogenase;6-phosphogluconolactonase	H6PD
31.6177	31.8898	31.8314	30.7924	30.8384	30.8568	31.9061	31.7498	31.8581	31.8373	31.9544	31.6903	32.1176	32.423	31.4232	31.5378	31.4895	32.2468	32.1938	32.1415	31.3478	31.4056	31.3492	31.7464	32.0504	32.0665	31.4939	31.4832	31.552	36	36	33	0	20882	48726000000	NaN	NaN	NaN	NaN	NaN	NaN	NaN	NaN	O95486;O95486-2	O95486	Protein transport protein Sec24A	SEC24A
30.8436	30.6803	30.7586	30.5444	30.5084	30.3683	30.6591	30.8092	30.7466	30.6761	30.6741	30.6158	30.7925	30.6514	30.735	30.574	30.6244	30.7576	30.8598	30.6664	30.4868	30.5303	30.5325	30.7059	30.7746	30.6639	30.6242	30.7797	30.6646	34	31	31	0	22462	29049000000	NaN	NaN	NaN	1290	NaN	NaN	NaN	NaN	O95487-2;O95487;O95487-3	O95487-2;O95487;O95487-3	Protein transport protein Sec24B	SEC24B
28.1926	27.81	28.6021	27.7976	27.9054	27.8688	28.4719	28.3174	28.1721	28.2714	28.0169	27.9657	29.0397	28.8232	28.5462	28.568	28.8255	28.6699	28.4998	28.6491	28.6374	28.6777	28.7125	28.6333	28.7456	28.7634	28.8751	28.9431	28.411	11	11	1	0	31144	3591200000	NaN	NaN	NaN	NaN	NaN	NaN	NaN	NaN	O95544	O95544	NAD kinase	NADK
NaN	NaN	NaN	26.4336	26.3043	26.3347	26.8764	26.5457	26.5601	NaN	26.2199	26.8461	NaN	26.5299	26.6244	26.3539	26.8153	26.6492	26.6174	26.5504	26.4211	26.5475	26.526	26.5605	26.461	26.4537	26.2003	26.5849	26.3916	7	7	7	18515	10146	1743600000	NaN	NaN	NaN	NaN	NaN	NaN	NaN	NaN	O95551;O95551-2;O95551-3	O95551;O95551-2;O95551-3	Tyrosyl-DNA phosphodiesterase 2	TDP2
NaN	NaN	NaN	NaN	NaN	NaN	NaN	NaN	NaN	NaN	NaN	NaN	NaN	NaN	NaN	NaN	NaN	NaN	NaN	NaN	NaN	NaN	NaN	NaN	NaN	NaN	NaN	NaN	26.623	1	1	1	35881	83849	2168800000	NaN	NaN	NaN	NaN	NaN	NaN	NaN	NaN	O95562	O95562	Vesicle transport protein SFT2B	SFT2D2
NaN	NaN	NaN	26.0758	NaN	NaN	NaN	NaN	NaN	NaN	NaN	NaN	NaN	NaN	NaN	NaN	NaN	NaN	NaN	NaN	27.0008	26.6134	26.4319	NaN	NaN	NaN	NaN	NaN	26.3109	3	3	3	51136	16163	888760000	NaN	NaN	NaN	NaN	NaN	NaN	NaN	NaN	O95563	O95563	Mitochondrial pyruvate carrier 2	MPC2
31.0565	30.6063	30.9442	32.9764	33.0729	33.0017	31.2147	30.9781	30.442	30.9434	30.5552	31.1357	31.6978	31.5516	32.9743	33.0898	33.0512	31.4587	31.599	31.5772	32.7117	32.7871	32.7672	32.2566	31.9488	31.63	32.8065	32.7024	32.7409	16	16	16	0	28618	110810000000	NaN	NaN	NaN	NaN	NaN	NaN	NaN	NaN	O95571	O95571	Persulfide dioxygenase ETHE1, mitochondrial	ETHE1
30.3161	30.3019	29.2899	32.6581	32.6329	32.6606	30.8151	30.6312	30.5154	30.6476	30.6519	30.8358	30.5014	30.2296	32.4938	32.4658	32.4737	30.5927	30.9316	31.5866	32.7003	32.657	32.7606	31.6586	31.2953	30.8404	32.3239	32.2879	32.3624	41	41	39	0	32331	131300000000	NaN	NaN	208	NaN	NaN	NaN	NaN	NaN	O95573	O95573	Long-chain-fatty-acid--CoA ligase 3	ACSL3
NaN	NaN	NaN	NaN	NaN	NaN	NaN	NaN	NaN	NaN	NaN	NaN	NaN	NaN	NaN	NaN	NaN	NaN	NaN	NaN	NaN	NaN	NaN	NaN	NaN	NaN	NaN	NaN	NaN	61	61	60	0	13129	20526000000	NaN	NaN	NaN	NaN	NaN	NaN	NaN	NaN	O95602	O95602	DNA-directed RNA polymerase I subunit RPA1	POLR1A
28.1027	27.8697	NaN	27.6521	27.4444	27.5717	29.0905	29.3058	29.2387	28.0814	29.0697	28.2134	27.1968	NaN	26.8668	27.0294	27.1835	27.3015	28.5559	28.8249	NaN	NaN	NaN	27.4118	28.7222	27.597	27.1919	27.2015	27.1953	11	11	11	22428	24098	5422600000	NaN	NaN	NaN	NaN	NaN	NaN	NaN	NaN	O95613-2;O95613	O95613-2;O95613	Pericentrin	PCNT
NaN	NaN	NaN	NaN	NaN	NaN	NaN	NaN	NaN	NaN	NaN	NaN	NaN	NaN	NaN	NaN	NaN	NaN	NaN	NaN	NaN	NaN	NaN	NaN	NaN	NaN	NaN	NaN	NaN	10	10	10	50142	54906	2391100000	NaN	NaN	NaN	NaN	NaN	NaN	NaN	NaN	O95619	O95619	YEATS domain-containing protein 4	YEATS4
NaN	NaN	NaN	NaN	NaN	NaN	NaN	NaN	NaN	NaN	NaN	NaN	NaN	NaN	NaN	NaN	NaN	NaN	NaN	NaN	NaN	NaN	NaN	NaN	NaN	NaN	NaN	NaN	NaN	8	8	8	34518	67627	1487100000	NaN	NaN	NaN	NaN	NaN	NaN	NaN	NaN	O95625	O95625	Zinc finger and BTB domain-containing protein 11	ZBTB11
NaN	NaN	NaN	NaN	NaN	NaN	NaN	26.833	26.527	26.5423	NaN	26.7842	26.7507	26.8368	NaN	NaN	26.6469	26.8634	27.0842	26.6709	NaN	NaN	26.2941	NaN	26.7414	26.6606	26.6849	26.4899	NaN	8	8	8	19402	13189	2061500000	3124	NaN	NaN	NaN	NaN	NaN	NaN	NaN	O95628-8;O95628-4;O95628-9;O95628-10;O95628-5;O95628-3;O95628-2;O95628;O95628-7;O95628-6	O95628-8;O95628-4;O95628-9;O95628-10;O95628-5;O95628-3;O95628-2;O95628;O95628-7;O95628-6	CCR4-NOT transcription complex subunit 4	CNOT4
30.0452	29.7576	30.1195	29.0139	29.2137	29.1925	29.8724	29.8872	29.9821	29.7249	29.7192	29.8323	29.9613	29.6105	29.2175	29.165	29.0263	29.7326	30.0932	29.694	29.0953	29.0198	29.1672	30.0072	29.6101	29.8605	29.1617	29.0677	29.078	20	20	20	0	42087	23723000000	NaN	NaN	NaN	NaN	NaN	NaN	NaN	NaN	O95630;O95630-2	O95630;O95630-2	STAM-binding protein	STAMBP
NaN	NaN	NaN	NaN	NaN	NaN	NaN	NaN	NaN	NaN	NaN	NaN	NaN	NaN	NaN	NaN	NaN	NaN	NaN	NaN	NaN	NaN	NaN	NaN	NaN	NaN	NaN	NaN	NaN	3	3	3	1377	28881	246280000	NaN	NaN	NaN	NaN	NaN	NaN	NaN	NaN	O95633-2;O95633	O95633-2;O95633	Follistatin-related protein 3	FSTL3
28.1021	28.2937	28.1044	27.8215	27.9319	27.5814	28.072	27.9225	28.2759	28.2056	28.389	27.9901	28.0504	28.2611	27.8109	27.8627	27.7705	28.467	27.8744	27.9761	27.5317	27.7311	27.6996	28.1224	27.9272	28.264	27.7904	27.8732	27.7979	14	14	14	0	27915	8070200000	NaN	NaN	NaN	NaN	NaN	NaN	NaN	NaN	O95639-3;O95639-2;O95639;A6NMK7	O95639-3;O95639-2;O95639	Cleavage and polyadenylation specificity factor subunit 4	CPSF4
28.6678	28.4695	28.6267	29.089	29.3659	29.1817	28.4976	28.2848	28.5478	28.7191	28.3271	28.4764	28.4494	28.4817	29.3218	29.4315	29.5392	28.1987	28.5236	28.3499	29.4718	29.5496	29.4461	28.6075	28.4658	28.6947	29.4158	29.21	29.3991	21	21	21	0	55316	8562500000	NaN	NaN	209	1311	NaN	NaN	NaN	NaN	O95671;O95671-2;O95671-3	O95671;O95671-2;O95671-3	N-acetylserotonin O-methyltransferase-like protein	ASMTL
27.7745	27.7776	NaN	30.1418	30.216	29.9015	28.6101	28.3243	27.392	28.3915	27.6969	29.1955	27.8413	27.3166	30.3998	30.4116	30.5339	28.0428	28.4903	30.1119	30.7416	30.5455	30.866	30.0131	29.3067	28.5698	30.3194	30.2704	30.4345	7	7	7	0	76537	11226000000	NaN	NaN	NaN	NaN	NaN	NaN	NaN	NaN	O95674	O95674	Phosphatidate cytidylyltransferase 2	CDS2
NaN	NaN	NaN	NaN	NaN	NaN	NaN	NaN	NaN	NaN	NaN	NaN	NaN	NaN	NaN	NaN	NaN	NaN	NaN	NaN	NaN	NaN	NaN	NaN	NaN	NaN	NaN	NaN	NaN	5	5	5	35619	79555	836140000	3156	NaN	NaN	NaN	NaN	NaN	NaN	NaN	O95677-5;O95677-2;O95677-4;O95677;O95677-3	O95677-5;O95677-2;O95677-4;O95677;O95677-3	Eyes absent homolog 4	EYA4
NaN	NaN	NaN	NaN	NaN	NaN	NaN	NaN	NaN	NaN	NaN	NaN	NaN	NaN	NaN	NaN	NaN	NaN	NaN	NaN	NaN	NaN	NaN	NaN	NaN	NaN	NaN	NaN	NaN	8	8	7	0	32331	5862000000	NaN	NaN	NaN	NaN	NaN	NaN	NaN	NaN	O95684-2;O95684;O95684-3	O95684-2;O95684	FGFR1 oncogene partner	FGFR1OP
NaN	26.7774	27.1651	27.091	26.8637	26.827	27.5273	27.2445	27.1841	NaN	27.0236	27.1719	27.3981	27.2427	26.9909	26.7634	NaN	26.9835	27.3798	27.0723	27.0687	26.9121	NaN	26.981	27.4367	27.2571	27.0651	NaN	NaN	5	5	5	35613	79438	1311700000	NaN	NaN	NaN	NaN	NaN	NaN	NaN	NaN	O95685	O95685	Protein phosphatase 1 regulatory subunit 3D	PPP1R3D
NaN	NaN	NaN	NaN	NaN	NaN	NaN	NaN	NaN	NaN	NaN	NaN	NaN	NaN	NaN	NaN	NaN	NaN	NaN	NaN	NaN	NaN	NaN	NaN	NaN	NaN	NaN	NaN	NaN	7	7	7	50302	55735	1660400000	3160	NaN	NaN	NaN	NaN	NaN	NaN	NaN	O95707	O95707	Ribonuclease P protein subunit p29	POP4
NaN	NaN	NaN	NaN	NaN	NaN	NaN	NaN	NaN	NaN	NaN	NaN	NaN	NaN	NaN	NaN	NaN	NaN	NaN	NaN	NaN	NaN	NaN	NaN	NaN	NaN	NaN	NaN	NaN	20	20	20	0	27873	11333000000	NaN	NaN	NaN	NaN	NaN	NaN	NaN	NaN	O95714;Q9BVR0	O95714	E3 ubiquitin-protein ligase HERC2	HERC2
27.7335	27.8093	27.283	28.8082	29.1623	28.8493	27.7306	NaN	28.02	27.7902	28.1982	27.9783	27.599	27.869	28.7048	28.7273	29.1085	NaN	28.2463	28.5666	29.0699	29.0554	29.1105	28.5114	27.906	NaN	28.7263	28.6181	28.8193	9	7	5	21039	19249	3423300000	NaN	NaN	NaN	NaN	NaN	NaN	NaN	NaN	O95716	O95716	Ras-related protein Rab-3D	RAB3D
30.4152	30.2571	30.4992	29.8674	29.8838	30.0864	30.679	30.6048	30.5005	30.2252	30.4666	30.656	29.7117	29.8313	29.5749	29.4822	29.4589	29.9106	29.8842	29.7767	29.6106	29.2933	29.5024	29.9732	29.8398	29.5973	29.5809	29.595	29.5824	15	15	15	0	15389	12173000000	NaN	NaN	NaN	1316	NaN	NaN	NaN	NaN	O95721	O95721	Synaptosomal-associated protein 29	SNAP29
31.3918	31.6835	31.6404	30.9155	30.9451	31.0119	31.5246	31.4694	31.4898	31.5704	31.5886	31.4013	31.6603	31.7917	31.1814	31.1946	31.3056	31.6984	31.6587	31.7293	31.0381	31.2012	31.1125	31.806	31.6798	31.6967	31.4615	31.3354	31.3875	33	33	28	0	32331	77097000000	NaN	NaN	NaN	NaN	NaN	NaN	NaN	NaN	O95747	O95747	Serine/threonine-protein kinase OSR1	OXSR1
27.6837	27.1636	27.5219	26.882	26.8716	27.1727	27.6286	27.5077	27.7871	27.4108	27.0198	27.3885	27.4045	26.9416	27.0358	26.7099	27.346	27.185	27.4605	27.147	26.9546	26.7539	26.9897	27.2867	27.3397	26.9188	27.2955	27.0454	26.8564	11	11	11	0	2334	4625200000	NaN	NaN	NaN	NaN	NaN	NaN	NaN	NaN	O95749;O95749-2	O95749;O95749-2	Geranylgeranyl pyrophosphate synthase	GGPS1
NaN	NaN	NaN	NaN	NaN	NaN	NaN	NaN	29.8381	NaN	NaN	29.4868	NaN	NaN	NaN	NaN	NaN	NaN	NaN	NaN	NaN	NaN	NaN	NaN	NaN	NaN	NaN	NaN	NaN	42	34	34	0	98657	12067000000	NaN	102	NaN	NaN	NaN	NaN	NaN	NaN	O95757	O95757	Heat shock 70 kDa protein 4L	HSPA4L
30.8441	30.822	30.8459	30.6867	30.5829	30.6152	30.6222	30.738	30.591	30.6338	30.4778	30.7987	30.6453	30.7149	31.066	31.0728	31.0304	30.6174	30.5448	30.3699	30.9389	30.9887	30.7891	30.8203	30.7739	30.8118	30.8543	31.1148	31.1561	19	15	15	0	17716	25614000000	NaN	NaN	NaN	NaN	NaN	NaN	NaN	NaN	O95758-1;O95758-6;O95758;O95758-5;O95758-4;O95758-2;O95758-7	O95758-1;O95758-6;O95758;O95758-5;O95758-4;O95758-2;O95758-7	Polypyrimidine tract-binding protein 3	PTBP3
30.6218	30.5299	30.5654	29.5361	29.729	29.725	30.5815	30.4647	30.4601	30.3471	30.3513	30.4758	30.2588	30.2982	29.8108	29.8521	29.8484	30.1198	30.3285	30.0714	29.9577	29.9958	29.888	30.103	30.2449	30.3419	30.1086	30.1776	30.1061	27	27	27	0	36665	8886900000	NaN	NaN	NaN	NaN	NaN	NaN	NaN	NaN	O95759;O95759-2	O95759;O95759-2	TBC1 domain family member 8	TBC1D8
30.111	30.2356	30.1819	29.8871	30.1649	30.1346	30.0482	30.1915	30.1607	30.7121	30.1955	30.1709	29.8525	30.2927	29.9734	30.2295	29.8923	30.6267	29.9666	30.006	29.904	29.819	29.9174	30.0478	29.958	29.9773	29.9781	30.0637	29.8713	8	8	8	0	29206	38514000000	NaN	NaN	NaN	NaN	NaN	NaN	NaN	NaN	O95777	O95777	U6 snRNA-associated Sm-like protein LSm8	LSM8
33.5894	33.5686	33.4102	33.7897	33.8696	33.8018	33.3801	33.3427	33.5243	33.5672	33.5421	33.4029	33.3779	33.4338	33.6411	33.6278	33.6201	33.3453	33.3181	33.2259	33.4906	33.5197	33.5543	33.2365	33.3374	33.3851	33.5844	33.6059	33.4943	60	60	44	0	32331	193940000000	NaN	NaN	NaN	NaN	NaN	NaN	NaN	NaN	O95782-2;O95782	O95782-2;O95782	AP-2 complex subunit alpha-1	AP2A1
NaN	NaN	NaN	NaN	NaN	NaN	NaN	NaN	NaN	NaN	NaN	NaN	NaN	NaN	NaN	NaN	NaN	NaN	NaN	NaN	NaN	NaN	NaN	NaN	NaN	NaN	NaN	NaN	NaN	17	17	5	18847	11188	3714700000	NaN	NaN	NaN	NaN	NaN	NaN	NaN	NaN	O95785-3;O95785-4	O95785-3;O95785-4	Protein Wiz	WIZ
28.1621	27.3414	27.277	27.794	27.2454	28.0527	27.4221	27.3714	27.4757	27.2464	27.9613	26.9331	29.1956	29.0372	30.7756	30.7071	31.0994	29.1094	29.1971	28.9003	30.2968	30.8398	30.6944	29.0313	29.0169	28.8577	30.6043	30.8122	30.8205	41	41	41	0	82609	8849300000	NaN	NaN	NaN	NaN	NaN	NaN	NaN	NaN	O95786;O95786-2	O95786;O95786-2	Probable ATP-dependent RNA helicase DDX58	DDX58
30.8303	30.6529	31.0383	30.2661	30.3518	30.3112	30.8714	30.7414	30.5119	30.6403	30.5697	30.71	30.8301	30.8518	30.6458	30.7887	30.6772	30.639	30.8128	30.7814	30.481	30.5354	30.4601	30.5292	30.7176	30.4773	30.6591	30.3959	30.7213	39	39	2	0	24158	74306000000	NaN	NaN	NaN	NaN	NaN	NaN	NaN	NaN	O95793-2;O95793	O95793-2;O95793	Double-stranded RNA-binding protein Staufen homolog 1	STAU1
27.1857	27.6213	26.937	27.3121	NaN	27.1288	27.3927	27.3247	27.0763	27.3336	27.1531	27.884	27.3903	27.4865	NaN	27.6055	NaN	27.6678	27.67	27.4465	27.3047	27.4443	27.4539	27.6589	26.8171	27.1553	27.5941	27.1095	27.739	15	15	15	0	5145	7239800000	NaN	NaN	NaN	NaN	NaN	NaN	NaN	NaN	O95801	O95801	Tetratricopeptide repeat protein 4	TTC4
NaN	NaN	NaN	NaN	NaN	NaN	NaN	NaN	NaN	NaN	NaN	NaN	NaN	NaN	NaN	NaN	NaN	NaN	NaN	NaN	NaN	NaN	NaN	NaN	NaN	NaN	NaN	NaN	24.3243	1	1	1	27941	2108	497640000	NaN	NaN	NaN	NaN	NaN	NaN	NaN	NaN	O95807	O95807	Transmembrane protein 50A	TMEM50A
NaN	NaN	NaN	NaN	NaN	NaN	NaN	NaN	NaN	NaN	NaN	NaN	NaN	NaN	NaN	NaN	NaN	NaN	NaN	NaN	NaN	NaN	NaN	NaN	NaN	NaN	NaN	NaN	NaN	18	18	2	0	32331	47400000000	NaN	NaN	NaN	NaN	NaN	NaN	NaN	NaN	O95816	O95816	BAG family molecular chaperone regulator 2	BAG2
29.6742	29.9429	29.9653	28.8195	28.7559	28.8533	29.7478	29.7608	30.0062	29.421	29.4896	29.4142	29.9087	30.0282	27.9512	29.5822	29.1874	29.8546	30.161	29.8374	29.4039	29.4918	29.3006	29.9546	30.0303	29.9712	29.4246	28.7048	28.6966	37	37	37	0	32331	111830000000	NaN	NaN	NaN	NaN	NaN	NaN	NaN	NaN	O95817	O95817	BAG family molecular chaperone regulator 3	BAG3
30.7715	30.648	30.7103	29.8745	29.8557	29.7399	30.9985	31.0401	30.8333	30.8847	30.8744	30.7894	30.9826	30.6222	30.5362	30.5008	30.6941	30.8424	31.232	30.9151	30.4989	30.3661	30.5201	30.7433	30.9895	31.0176	30.5414	30.5292	30.5065	38	37	22	0	97726	30905000000	3250	NaN	NaN	NaN	NaN	NaN	NaN	NaN	O95819;O95819-3;O95819-4;O95819-2;O95819-5	O95819;O95819-3;O95819-4;O95819-2;O95819-5	Mitogen-activated protein kinase kinase kinase kinase 4	MAP4K4
NaN	NaN	NaN	28.3887	28.468	28.6292	NaN	NaN	NaN	NaN	NaN	NaN	NaN	26.6598	28.2517	28.2475	28.6784	NaN	27.6253	NaN	28.0228	28.0025	28.0139	NaN	27.2155	NaN	28.2296	28.2756	28.3401	12	12	12	19627	1384	2213500000	NaN	NaN	NaN	NaN	NaN	NaN	NaN	NaN	O95822;O95822-2	O95822;O95822-2	Malonyl-CoA decarboxylase, mitochondrial	MLYCD
28.5062	28.5646	28.1366	28.4294	28.1259	28.0355	28.2558	28.2584	28.0457	28.1679	28.392	28.6231	28.2178	28.0213	28.3444	28.2975	27.9033	28.2672	28.495	28.1347	28.267	28.3538	28.4244	28.2525	28.4177	28.3127	28.4359	28.4103	28.4134	15	15	15	0	23325	6376200000	NaN	NaN	NaN	NaN	NaN	NaN	NaN	NaN	O95825;O95825-2	O95825;O95825-2	Quinone oxidoreductase-like protein 1	CRYZL1
31.5138	31.0988	31.0217	32.4899	32.4545	32.4607	31.682	31.5272	31.2332	31.5857	31.1282	31.8085	31.5089	31.2786	32.4231	32.4409	32.4354	31.5387	31.4845	31.6083	32.4915	32.5273	32.5792	32.2344	31.6661	31.9626	32.0812	32.1112	32.1136	39	39	39	0	32331	105380000000	NaN	NaN	NaN	NaN	308	NaN	93	84	O95831;O95831-3;O95831-4;O95831-6;O95831-2;O95831-5	O95831;O95831-3;O95831-4;O95831-6	Apoptosis-inducing factor 1, mitochondrial	AIFM1
30.5604	30.4806	30.7034	30.499	30.5338	30.469	30.8568	30.7325	30.6971	30.5427	30.6112	30.7986	30.7209	30.5196	30.3585	30.4387	30.4213	30.6954	30.6383	30.3225	30.3713	30.4268	30.3808	30.5755	30.5526	30.538	30.4082	30.495	30.5002	24	24	1	0	80942	31171000000	NaN	NaN	NaN	1354	NaN	NaN	NaN	NaN	O95834;O95834-2;Q05BV3-4	O95834;O95834-2	Echinoderm microtubule-associated protein-like 2	EML2
NaN	NaN	NaN	NaN	NaN	NaN	NaN	NaN	NaN	NaN	NaN	NaN	NaN	NaN	NaN	NaN	NaN	NaN	NaN	NaN	NaN	NaN	NaN	NaN	NaN	NaN	NaN	NaN	NaN	4	4	3	35008	73263	1784100000	NaN	NaN	NaN	NaN	NaN	NaN	NaN	NaN	O95857	O95857	Tetraspanin-13	TSPAN13
32.5037	32.3402	32.3562	31.7781	31.7884	31.8443	32.3341	32.3116	32.2051	32.2708	32.2891	32.2485	32.3656	32.1017	31.5121	31.6097	31.7044	32.0159	31.9284	31.9469	31.4158	31.6027	31.5028	32.0259	31.9634	32.0242	31.6009	31.4742	31.5874	22	22	7	0	15272	78697000000	NaN	NaN	NaN	NaN	NaN	118	NaN	NaN	O95861;O95861-4;O95861-2	O95861;O95861-4;O95861-2	3(2),5-bisphosphate nucleotidase 1	BPNT1
NaN	NaN	NaN	27.3839	27.6373	27.6631	NaN	NaN	NaN	NaN	NaN	NaN	NaN	NaN	27.3173	27.094	27.2296	NaN	NaN	NaN	26.2878	26.2076	26.1642	NaN	NaN	NaN	26.2439	26.0368	26.171	4	4	4	18464	99355	686130000	NaN	NaN	NaN	NaN	NaN	NaN	NaN	NaN	O95864;O95864-3;O95864-4;O95864-2	O95864;O95864-3;O95864-4;O95864-2	Fatty acid desaturase 2	FADS2
31.7621	31.8071	31.9231	31.8246	31.759	31.8497	31.8272	31.8987	31.6952	31.5989	31.9593	32.0018	32.0197	31.5667	31.7691	31.5592	31.5213	31.7564	31.6743	31.5351	31.7177	31.3678	31.8087	31.7256	31.558	31.8144	32.0891	31.3537	31.7699	18	17	17	0	12206	39683000000	NaN	NaN	NaN	1358	NaN	NaN	NaN	85	O95865	O95865	N(G),N(G)-dimethylarginine dimethylaminohydrolase 2	DDAH2
NaN	NaN	NaN	29.5346	29.6531	29.8632	NaN	25.7289	24.6552	26.2697	NaN	26.5806	NaN	NaN	30.2393	29.7545	29.7695	26.0014	27.357	28.8564	30.4337	30.5603	30.5412	28.9636	27.5119	27.2278	29.8304	29.6897	29.9319	23	23	23	0	74017	6538500000	NaN	NaN	NaN	NaN	NaN	NaN	NaN	NaN	O95870;O95870-2	O95870;O95870-2	Abhydrolase domain-containing protein 16A	ABHD16A
NaN	NaN	NaN	26.682	26.455	26.4605	NaN	NaN	NaN	NaN	NaN	NaN	26.0744	NaN	26.6679	26.7165	26.7893	26.5358	26.4621	27.1325	26.5238	26.5176	26.4376	26.8435	26.6034	26.3289	26.8392	26.5289	26.7862	5	5	5	18222	92261	657310000	NaN	NaN	NaN	NaN	NaN	NaN	NaN	NaN	O95873	O95873	Uncharacterized protein C6orf47	C6orf47
31.1478	31.1	31.1413	31.5431	31.4707	31.5082	31.4768	31.3	31.2278	31.3827	31.2451	31.5189	31.3534	31.2258	31.5407	31.4317	31.3406	31.4788	31.6441	31.6879	31.29	31.1985	31.4134	31.8081	31.7176	31.6689	31.2844	31.3787	31.2123	13	13	13	0	2823	78865000000	NaN	NaN	213	NaN	NaN	NaN	NaN	NaN	O95881	O95881	Thioredoxin domain-containing protein 12	TXNDC12
NaN	NaN	NaN	NaN	NaN	NaN	NaN	NaN	NaN	NaN	NaN	NaN	NaN	NaN	NaN	NaN	NaN	NaN	NaN	NaN	NaN	NaN	NaN	NaN	NaN	NaN	NaN	NaN	NaN	8	8	8	27921	20953	2104700000	NaN	NaN	NaN	NaN	NaN	NaN	NaN	NaN	O95900;O95900-2	O95900;O95900-2	Probable tRNA pseudouridine synthase 2	TRUB2
NaN	NaN	NaN	NaN	NaN	NaN	NaN	NaN	NaN	26.7883	NaN	NaN	NaN	NaN	NaN	NaN	NaN	NaN	NaN	NaN	27.0416	27.2928	NaN	NaN	NaN	NaN	NaN	NaN	NaN	12	12	12	0	21633	4719100000	NaN	NaN	NaN	NaN	NaN	NaN	NaN	NaN	O95905;O95905-3;O95905-2	O95905;O95905-3;O95905-2	Protein SGT1	ECD
NaN	27.0095	26.1232	NaN	NaN	NaN	NaN	26.2393	27.146	27.3309	26.5441	26.5096	26.3354	27.573	NaN	NaN	NaN	26.1965	NaN	NaN	NaN	NaN	NaN	25.7682	26.0219	NaN	NaN	NaN	NaN	9	9	9	0	81362	4216500000	NaN	NaN	NaN	NaN	NaN	NaN	NaN	NaN	O95926;O95926-2	O95926;O95926-2	Pre-mRNA-splicing factor SYF2	SYF2
NaN	NaN	NaN	NaN	NaN	NaN	NaN	NaN	NaN	NaN	NaN	NaN	NaN	NaN	NaN	NaN	NaN	NaN	NaN	NaN	NaN	NaN	NaN	NaN	NaN	26.8975	NaN	NaN	NaN	1	1	1	8215	13709	373970000	NaN	NaN	NaN	1362	NaN	NaN	NaN	NaN	O95932-2;O95932	O95932-2;O95932	Protein-glutamine gamma-glutamyltransferase 6	TGM6
NaN	NaN	NaN	NaN	NaN	NaN	NaN	NaN	NaN	NaN	NaN	NaN	NaN	NaN	NaN	NaN	NaN	NaN	NaN	NaN	NaN	NaN	NaN	NaN	NaN	NaN	NaN	NaN	24.3432	1	1	1	4023	17863	165060000	NaN	NaN	NaN	NaN	NaN	NaN	NaN	NaN	O95976	O95976	Immunoglobulin superfamily member 6	IGSF6
NaN	NaN	NaN	NaN	NaN	NaN	NaN	NaN	NaN	NaN	NaN	NaN	NaN	NaN	NaN	NaN	NaN	NaN	NaN	NaN	NaN	NaN	NaN	NaN	NaN	NaN	NaN	NaN	NaN	17	17	16	0	1373	12406000000	NaN	NaN	NaN	NaN	NaN	NaN	NaN	NaN	O95983;O95983-2	O95983;O95983-2	Methyl-CpG-binding domain protein 3	MBD3
28.1768	NaN	28.575	28.9046	29.2818	29.2615	28.215	28.5726	27.8701	28.0156	28.4455	28.4834	28.5755	28.4918	29.2031	29.0989	29.0308	28.1042	28.6863	28.1265	28.7117	29.2371	28.9148	28.4132	28.2315	28.29	29.1915	28.9533	29.0154	8	6	6	0	38817	7266200000	NaN	NaN	NaN	NaN	NaN	NaN	NaN	NaN	O95989	O95989	Diphosphoinositol polyphosphate phosphohydrolase 1	NUDT3
28.3098	27.9793	28.296	26.7347	27.1096	27.0186	28.3217	28.467	28.3532	27.8708	27.9048	28.122	27.6107	28.1525	NaN	NaN	NaN	NaN	28.0052	NaN	26.6843	26.405	27.121	28.2093	27.5617	27.7963	NaN	25.958	26.7939	11	11	11	0	23425	4417700000	3310	NaN	NaN	1367	310	NaN	NaN	NaN	O95999	O95999	B-cell lymphoma/leukemia 10	BCL10
29.5118	28.7996	28.4731	29.6169	29.5844	29.6942	29.3577	29.2274	28.9734	29.0622	28.9142	29.7301	28.879	28.6725	29.3034	29.1255	29.5694	28.3033	27.7806	28.7427	29.9018	29.9262	29.9103	29.1816	28.6248	28.5649	29.0161	29.5022	29.2566	14	14	14	0	12952	22431000000	NaN	NaN	NaN	1368	NaN	NaN	NaN	NaN	O96000;O96000-2	O96000;O96000-2	NADH dehydrogenase [ubiquinone] 1 beta subcomplex subunit 10	NDUFB10
NaN	NaN	NaN	29.4051	29.1657	29.407	26.5826	25.8948	NaN	NaN	NaN	26.6246	NaN	26.2167	29.3792	29.4463	29.4078	26.351	26.5743	28.4547	29.7648	29.6871	29.6467	28.1104	27.7439	27.1926	29.1318	29.374	28.9478	14	14	14	0	50288	10944000000	3314	NaN	216	1369	NaN	NaN	NaN	NaN	O96005;O96005-4;O96005-3	O96005;O96005-4;O96005-3	Cleft lip and palate transmembrane protein 1	CLPTM1
NaN	NaN	NaN	NaN	NaN	NaN	NaN	NaN	NaN	NaN	NaN	NaN	NaN	NaN	NaN	NaN	NaN	NaN	NaN	NaN	NaN	NaN	NaN	NaN	NaN	NaN	NaN	NaN	NaN	8	8	8	0	3311	6705700000	NaN	NaN	NaN	NaN	NaN	NaN	NaN	NaN	O96007	O96007	Molybdopterin synthase catalytic subunit	MOCS2
26.3805	NaN	NaN	29.8241	29.8884	29.5423	26.6082	NaN	NaN	27.7872	26.7004	27.4521	NaN	26.9203	29.4279	29.608	29.5897	NaN	26.5233	28.4122	30.5509	30.6446	30.6759	29.0344	27.6514	26.2788	29.5661	29.5279	29.8243	16	16	16	0	32331	41783000000	NaN	NaN	NaN	NaN	NaN	NaN	NaN	NaN	O96008;O96008-2	O96008;O96008-2	Mitochondrial import receptor subunit TOM40 homolog	TOMM40
NaN	NaN	NaN	27.69	27.6962	27.8854	NaN	NaN	NaN	NaN	NaN	NaN	NaN	NaN	28.1581	28.1845	28.0511	26.8449	NaN	NaN	28.8506	28.9886	28.9595	NaN	NaN	NaN	27.9912	27.8979	27.8991	13	13	13	2064	17644	4874200000	NaN	NaN	NaN	NaN	NaN	NaN	NaN	NaN	O96011;O96011-2	O96011;O96011-2	Peroxisomal membrane protein 11B	PEX11B
NaN	NaN	NaN	NaN	NaN	NaN	NaN	NaN	NaN	NaN	NaN	NaN	NaN	NaN	NaN	NaN	NaN	NaN	NaN	NaN	NaN	NaN	NaN	NaN	NaN	NaN	NaN	NaN	NaN	21	21	21	0	11262	15326000000	NaN	NaN	NaN	NaN	NaN	NaN	NaN	NaN	O96013;O96013-2;O96013-4;O96013-3;Q9P286	O96013;O96013-2;O96013-4;O96013-3	Serine/threonine-protein kinase PAK 4	PAK4
NaN	NaN	NaN	NaN	NaN	NaN	NaN	NaN	NaN	NaN	NaN	NaN	NaN	NaN	NaN	NaN	NaN	NaN	NaN	NaN	NaN	NaN	NaN	NaN	NaN	NaN	NaN	NaN	NaN	3	3	3	62093	32515	204710000	NaN	NaN	NaN	NaN	NaN	NaN	NaN	NaN	O96017;O96017-9;O96017-8;O96017-13;O96017-7;O96017-4;O96017-12;O96017-6;O96017-5;O96017-2	O96017;O96017-9;O96017-8;O96017-13;O96017-7;O96017-4;O96017-12	Serine/threonine-protein kinase Chk2	CHEK2
31.0478	30.7935	30.8082	30.8269	30.8483	30.6981	30.7204	30.5326	30.6048	30.964	30.7509	30.787	31.0059	30.7885	30.6042	30.7327	30.8009	30.7015	30.7142	30.6278	30.4839	30.5788	30.5976	30.6061	30.4982	30.7985	30.5041	30.7877	30.6474	25	25	20	0	32331	74264000000	NaN	NaN	NaN	NaN	NaN	NaN	NaN	87	O96019;O96019-2	O96019;O96019-2	Actin-like protein 6A	ACTL6A
NaN	NaN	NaN	NaN	NaN	NaN	NaN	NaN	NaN	NaN	NaN	NaN	NaN	NaN	NaN	NaN	NaN	NaN	NaN	NaN	NaN	NaN	NaN	NaN	NaN	NaN	NaN	NaN	NaN	33	33	14	0	74545	11294000000	NaN	NaN	217	NaN	NaN	NaN	NaN	NaN	O96028;O96028-5;O96028-6;O96028-2;O96028-4;O96028-7	O96028;O96028-5	Histone-lysine N-methyltransferase NSD2	WHSC1
26.6351	26.6534	26.6036	NaN	NaN	NaN	26.8794	26.8573	NaN	26.4693	NaN	26.4708	NaN	26.4398	NaN	NaN	NaN	NaN	NaN	NaN	NaN	NaN	NaN	NaN	NaN	26.6453	NaN	NaN	NaN	7	7	7	18369	96114	5256300000	3357	NaN	NaN	NaN	NaN	NaN	NaN	NaN	O96033	O96033	Molybdopterin synthase sulfur carrier subunit	MOCS2
29.7427	29.3034	29.1149	28.4662	28.3521	28.4363	30.001	30.0113	29.95	30.023	29.7705	30.394	30.2042	29.7992	29.5465	29.8596	29.4663	30.2468	30.0246	30.574	30.0727	30.0016	29.9887	30.7895	30.3616	30.6113	29.6634	29.7678	29.6059	9	9	9	0	68044	18383000000	NaN	NaN	NaN	1384	NaN	NaN	NaN	NaN	P00167-2;P00167;P00167-3	P00167-2;P00167;P00167-3	Cytochrome b5	CYB5A
36.4059	36.8369	36.6601	35.9264	35.8737	35.8945	36.4247	36.3797	36.7395	36.8282	36.9913	36.4772	36.5276	36.8467	36.0528	35.9289	36.04	36.7392	36.6699	36.6646	35.9747	36.0486	35.9236	36.5045	36.597	36.6419	36.125	36.1076	36.0205	41	41	38	0	32331	2278000000000	NaN	NaN	NaN	NaN	NaN	NaN	NaN	88	P00338;P00338-3;P00338-4;P00338-5;P00338-2;P07864	P00338;P00338-3;P00338-4;P00338-5;P00338-2	L-lactate dehydrogenase A chain	LDHA
31.5195	31.4787	31.7716	32.0767	31.9941	31.9985	31.5265	31.4864	31.5314	31.4957	31.325	31.6009	31.5867	31.6131	31.8911	31.7805	31.8864	31.3805	31.475	31.289	31.454	31.5816	31.5557	31.3991	31.4183	31.5601	31.5652	31.6573	31.7766	27	23	23	0	27858	28949000000	NaN	NaN	NaN	NaN	NaN	NaN	NaN	NaN	P00352	P00352	Retinal dehydrogenase 1	ALDH1A1
31.7572	31.3741	31.8773	33.9324	33.9768	33.9965	31.9681	31.5452	31.1181	31.9551	31.0154	32.02	32.5656	32.1044	33.8829	33.9258	33.8766	32.3636	32.4818	32.2752	33.8425	33.9266	33.9365	33.2245	32.7397	32.6601	33.7122	33.7001	33.7475	43	43	43	0	32331	303560000000	NaN	111	226	NaN	314	NaN	NaN	NaN	P00367;P00367-3;P00367-2;P49448	P00367;P00367-3;P00367-2;P49448	Glutamate dehydrogenase 1, mitochondrial;Glutamate dehydrogenase 2, mitochondrial	GLUD1;GLUD2
NaN	NaN	NaN	NaN	NaN	NaN	NaN	NaN	NaN	NaN	NaN	NaN	NaN	NaN	NaN	NaN	NaN	NaN	NaN	NaN	NaN	NaN	NaN	NaN	NaN	NaN	NaN	NaN	NaN	16	16	16	0	11591	17000000000	3371	NaN	NaN	NaN	NaN	NaN	NaN	NaN	P00374;P00374-2;Q86XF0	P00374;P00374-2	Dihydrofolate reductase	DHFR
30.7154	30.855	29.6013	32.4381	32.5078	32.5898	31.0069	30.7082	30.6382	30.9115	30.9227	31.1716	30.6102	30.96	32.647	32.6473	32.5701	30.9887	30.9399	32.2287	32.8061	32.8563	32.9263	31.9213	31.499	31.0122	32.4729	32.4327	32.4577	25	25	25	0	32331	109810000000	NaN	NaN	NaN	NaN	315	NaN	NaN	NaN	P00387-2;P00387;P00387-3	P00387-2;P00387;P00387-3	NADH-cytochrome b5 reductase 3;NADH-cytochrome b5 reductase 3 membrane-bound form;NADH-cytochrome b5 reductase 3 soluble form	CYB5R3
34.8269	34.6781	34.7192	34.4779	34.365	34.4309	34.6664	34.8713	34.6793	34.6065	34.75	34.6606	34.4951	34.6459	34.303	34.3369	34.3233	34.5719	34.4666	34.5897	34.2807	34.2574	34.2524	34.2803	34.6066	34.5085	34.3674	34.4195	34.4704	32	32	32	0	32331	250460000000	NaN	NaN	NaN	NaN	NaN	NaN	NaN	NaN	P00390-2;P00390;P00390-3;P00390-4;P00390-5	P00390-2;P00390;P00390-3;P00390-4;P00390-5	Glutathione reductase, mitochondrial	GSR
NaN	NaN	NaN	25.1565	NaN	NaN	NaN	NaN	NaN	NaN	NaN	NaN	NaN	NaN	NaN	NaN	NaN	NaN	NaN	NaN	NaN	NaN	NaN	NaN	NaN	NaN	NaN	25.7582	NaN	2	2	2	19539	13598	459320000	3383	NaN	NaN	NaN	NaN	NaN	NaN	NaN	P00395	P00395	Cytochrome c oxidase subunit 1	MT-CO1
27.8102	27.4792	NaN	31.3628	31.3467	30.8802	28.9452	28.7452	NaN	29.3132	28.5783	29.0876	28.7484	28.4016	31.3857	31.3437	31.5004	29.3184	29.7715	30.4537	32.2169	31.9629	31.8799	31.1152	30.3524	29.3429	31.2501	30.9547	31.0247	9	9	9	0	13944	61367000000	NaN	NaN	NaN	NaN	318	NaN	NaN	NaN	P00403	P00403	Cytochrome c oxidase subunit 2	MT-CO2
NaN	NaN	NaN	NaN	NaN	NaN	28.1952	NaN	NaN	NaN	NaN	NaN	NaN	NaN	NaN	NaN	NaN	NaN	NaN	NaN	NaN	NaN	NaN	29.2003	NaN	27.8754	NaN	NaN	28.9988	1	1	1	18643	10448	5782500000	NaN	NaN	NaN	NaN	NaN	NaN	NaN	NaN	P00414	P00414	Cytochrome c oxidase subunit 3	MT-CO3
33.8446	33.6725	33.9927	33.8695	33.5091	33.4132	33.8429	34.0742	33.7631	33.5285	33.6745	33.7766	33.6633	33.4857	33.4712	33.3323	33.434	33.5952	33.8308	33.6757	33.4252	33.3006	33.3595	33.3598	33.5927	33.6113	33.3248	33.3515	33.3378	19	19	19	0	32331	420790000000	NaN	NaN	NaN	NaN	NaN	NaN	NaN	NaN	P00441	P00441	Superoxide dismutase [Cu-Zn]	SOD1
32.8936	33.0378	33.1715	36.4861	36.5571	36.5799	32.5941	32.7256	32.7458	32.7367	32.8568	32.7289	32.6558	32.811	36.1276	36.0328	36.1025	32.4618	32.5745	32.5023	35.911	35.9465	35.9335	32.3697	32.6666	32.5064	36.2083	36.167	36.1928	46	46	45	0	32331	458420000000	NaN	NaN	227	NaN	319	128	NaN	89	P00488	P00488	Coagulation factor XIII A chain	F13A1
33.9797	34.1926	34.1067	33.6162	33.6851	33.5743	33.9252	33.9011	34.0303	33.9725	34.0641	33.7725	33.8876	34.0188	33.5952	33.624	33.5565	33.6268	33.6171	33.6471	33.2792	33.4309	33.3474	33.5655	33.7872	33.6723	33.4866	33.6245	33.4379	25	25	25	0	32331	225370000000	NaN	NaN	NaN	NaN	NaN	NaN	NaN	90	P00491	P00491	Purine nucleoside phosphorylase	PNP
31.4413	31.6992	31.6597	31.5028	31.6045	31.5381	31.5217	31.5174	31.6764	31.6767	31.6661	31.6914	31.5601	31.6183	31.4645	31.5243	31.4669	31.542	31.6401	31.3499	31.3339	31.3563	31.3879	31.535	31.5582	31.6786	31.4004	31.4806	31.272	18	18	18	0	32331	107290000000	NaN	NaN	NaN	NaN	NaN	NaN	NaN	NaN	P00492;Q9NRG1-2;Q9NRG1	P00492	Hypoxanthine-guanine phosphoribosyltransferase	HPRT1
NaN	NaN	NaN	29.417	29.8712	29.8955	NaN	NaN	NaN	NaN	NaN	NaN	NaN	NaN	29.8804	29.8736	30.0371	NaN	27.8661	27.7751	29.8317	29.6556	29.5446	NaN	NaN	NaN	29.8345	29.8987	29.8673	39	39	39	0	32331	149240000000	NaN	NaN	NaN	NaN	NaN	NaN	NaN	NaN	P00505;P00505-2	P00505;P00505-2	Aspartate aminotransferase, mitochondrial	GOT2
NaN	NaN	NaN	NaN	NaN	NaN	NaN	NaN	NaN	NaN	NaN	NaN	NaN	NaN	NaN	NaN	NaN	NaN	NaN	NaN	NaN	NaN	NaN	NaN	NaN	NaN	NaN	NaN	NaN	22	22	21	0	39535	9411200000	NaN	NaN	NaN	NaN	NaN	NaN	NaN	NaN	P00533;P00533-4;P00533-3;P00533-2;Q15303-4;Q15303-3;Q15303-2;Q15303	P00533;P00533-4;P00533-3;P00533-2	Epidermal growth factor receptor	EGFR
37.728	37.6991	37.9021	37.3336	37.3487	37.3288	37.6884	37.64	37.6044	37.7913	37.7423	37.838	37.9216	37.8758	37.3291	37.3669	37.2611	38.0049	37.6085	37.6237	37.1413	37.184	37.2017	37.7451	37.7845	37.8772	37.2609	37.272	37.3309	56	56	48	0	32331	3408800000000	NaN	NaN	NaN	NaN	NaN	NaN	NaN	91	P00558;P00558-2	P00558;P00558-2	Phosphoglycerate kinase 1	PGK1
27.6753	28.2716	27.6993	NaN	NaN	NaN	28.4628	28.5852	27.3091	28.9185	28.9635	27.9445	26.6918	28.1572	NaN	NaN	NaN	28.1084	27.0383	28.2807	NaN	NaN	25.6487	27.9857	26.8978	28.291	NaN	NaN	NaN	17	17	16	0	22341	40676000000	3428	NaN	NaN	NaN	NaN	NaN	NaN	NaN	P00568;Q9Y6K8-2	P00568	Adenylate kinase isoenzyme 1	AK1
27.5589	27.3222	26.9827	26.8049	NaN	NaN	27.6201	27.3554	27.4974	27.6223	27.3142	27.2822	27.1319	26.7214	NaN	NaN	NaN	26.8335	27.3329	27.1361	26.2704	26.5718	26.6882	28.1228	26.9774	27.2004	27.2998	27.15	27.1381	5	5	5	35131	74259	925890000	NaN	NaN	NaN	NaN	NaN	NaN	NaN	NaN	P00734;CON__P00735	P00734	Prothrombin;Activation peptide fragment 1;Activation peptide fragment 2;Thrombin light chain;Thrombin heavy chain	F2
31.6994	31.5454	31.4905	31.8979	31.9785	31.9483	31.5533	31.628	31.4991	31.6712	31.5156	31.502	31.4211	31.1691	31.0751	31.1079	31.0266	31.2324	31.5532	31.5975	30.4902	30.5358	30.6374	31.5209	31.6441	31.6711	30.3693	30.4075	30.3551	16	16	9	0	6144	21245000000	NaN	NaN	233	1462	NaN	NaN	NaN	NaN	P00738;P00738-2	P00738;P00738-2	Haptoglobin;Haptoglobin alpha chain;Haptoglobin beta chain	HP
NaN	NaN	NaN	NaN	NaN	24.8218	NaN	NaN	NaN	NaN	NaN	NaN	NaN	NaN	NaN	NaN	NaN	NaN	NaN	NaN	NaN	NaN	NaN	NaN	NaN	NaN	NaN	NaN	NaN	8	1	1	88852	13404	40263000	NaN	NaN	NaN	NaN	NaN	NaN	NaN	NaN	P00739;P00739-2	P00739;P00739-2	Haptoglobin-related protein	HPR
30.6946	30.7531	30.5233	30.63	30.6605	30.6951	30.8079	30.1523	29.8445	30.9554	30.3583	30.0312	31.1457	30.6798	30.7899	30.6748	30.7576	30.6134	30.9737	30.8636	33.0215	32.9941	33.0602	33.806	31.8515	31.0769	32.9157	32.917	32.8494	47	47	47	0	30363	35987000000	NaN	NaN	NaN	1464	NaN	NaN	NaN	NaN	P00747;CON__P06868;P08519	P00747	Plasminogen;Plasmin heavy chain A;Activation peptide;Angiostatin;Plasmin heavy chain A, short form;Plasmin light chain B	PLG
NaN	NaN	NaN	27.3072	27.1409	27.2394	NaN	NaN	NaN	NaN	NaN	NaN	NaN	26.2287	27.3127	27.2606	27.1806	NaN	NaN	NaN	26.5504	26.8531	26.9349	NaN	NaN	NaN	26.9079	27.2945	NaN	8	8	8	34066	6206	869580000	NaN	NaN	NaN	NaN	NaN	NaN	NaN	NaN	P00749-2;P00749	P00749-2;P00749	Urokinase-type plasminogen activator;Urokinase-type plasminogen activator long chain A;Urokinase-type plasminogen activator short chain A;Urokinase-type plasminogen activator chain B	PLAU
NaN	NaN	NaN	NaN	NaN	NaN	NaN	NaN	NaN	NaN	NaN	NaN	NaN	NaN	NaN	NaN	NaN	NaN	NaN	NaN	NaN	NaN	NaN	NaN	NaN	NaN	NaN	NaN	NaN	4	4	4	40305	18091	29855000	NaN	NaN	NaN	NaN	NaN	NaN	NaN	NaN	P00750-3;P00750;P00750-2;P00750-4	P00750-3;P00750;P00750-2	Tissue-type plasminogen activator;Tissue-type plasminogen activator chain A;Tissue-type plasminogen activator chain B	PLAT
NaN	NaN	NaN	NaN	NaN	NaN	NaN	NaN	NaN	NaN	NaN	NaN	NaN	NaN	NaN	NaN	NaN	26.4718	26.6284	26.2611	NaN	NaN	NaN	NaN	NaN	26.704	NaN	NaN	NaN	4	4	4	41607	17687	188950000	NaN	NaN	NaN	NaN	NaN	NaN	NaN	NaN	P00751;P00751-2	P00751;P00751-2	Complement factor B;Complement factor B Ba fragment;Complement factor B Bb fragment	CFB
31.31	31.7679	31.7796	28.9959	29.1476	28.8863	31.8734	31.778	31.3251	31.3846	31.8514	31.8127	31.7662	30.8318	30.2687	30.2953	30.491	30.8031	30.8815	30.7335	29.8033	29.7787	29.6924	31.5413	31.5194	31.7071	29.9613	30.5902	29.7982	25	25	25	0	23271	14730000000	NaN	NaN	NaN	NaN	NaN	NaN	NaN	NaN	P00813	P00813	Adenosine deaminase	ADA
NaN	NaN	NaN	NaN	NaN	NaN	NaN	NaN	NaN	NaN	NaN	NaN	NaN	NaN	NaN	NaN	NaN	NaN	NaN	NaN	NaN	NaN	NaN	NaN	NaN	NaN	NaN	NaN	28.364	1	1	1	25358	23606	6696300000	NaN	NaN	NaN	NaN	NaN	NaN	NaN	NaN	P00846	P00846	ATP synthase subunit a	MT-ATP6
27.1355	26.9622	NaN	NaN	NaN	NaN	27.1366	27.1	27.0824	26.7984	26.7563	26.8043	26.5835	26.1533	NaN	NaN	NaN	26.4109	26.8982	26.1106	NaN	NaN	NaN	26.5462	26.7585	26.4486	NaN	NaN	NaN	3	3	3	21059	25463	372900000	NaN	NaN	NaN	NaN	NaN	NaN	NaN	NaN	P00915	P00915	Carbonic anhydrase 1	CA1
35.1774	35.0575	35.2939	32.9732	33.1345	33.1453	35.3999	35.4273	35.365	35.2684	35.1706	35.4121	34.9445	34.6853	32.7858	32.8698	32.8972	35.1013	35.0313	34.9252	32.5865	32.6255	32.6138	34.8225	34.7204	34.9648	32.6161	32.7267	32.4284	18	18	18	0	32331	145920000000	NaN	NaN	236	1467	NaN	132	NaN	NaN	P00918	P00918	Carbonic anhydrase 2	CA2
NaN	NaN	NaN	NaN	NaN	NaN	NaN	NaN	NaN	NaN	NaN	NaN	NaN	NaN	NaN	NaN	NaN	NaN	NaN	NaN	NaN	NaN	NaN	NaN	NaN	NaN	NaN	NaN	27.3209	25	1	1	0	37186	962910000	NaN	NaN	NaN	1468	NaN	NaN	NaN	NaN	P00973;P00973-4;P00973-3	P00973;P00973-4;P00973-3	2-5-oligoadenylate synthase 1	OAS1
30.7965	31.129	31.223	31.13	31.1402	31.0656	30.9335	30.9333	30.8905	31.0979	30.922	30.8721	30.0526	30.1394	31.7934	31.7494	31.7555	30.3804	30.5306	30.5006	32.4716	32.3967	32.3084	30.5857	30.3476	30.23	32.2141	32.1963	32.1186	25	25	1	0	20338	29009000000	NaN	NaN	NaN	1468	NaN	NaN	NaN	NaN	P00973-2	P00973-2	2-5-oligoadenylate synthase 1	OAS1
29.9502	29.6554	30.0517	30.7292	30.7263	30.7982	30.098	29.9871	29.843	29.9442	29.5215	30.0062	29.7103	30.0453	30.27	30.3285	29.9886	30.155	30.1827	30.1607	29.7915	29.7936	29.7738	30.7842	30.3569	30.227	29.8858	29.8055	29.6522	18	18	18	0	27671	8042200000	3495	NaN	NaN	NaN	NaN	NaN	NaN	NaN	P01009;P01009-2;P01009-3;P20848	P01009;P01009-2;P01009-3	Alpha-1-antitrypsin;Short peptide from AAT	SERPINA1
NaN	NaN	NaN	NaN	NaN	NaN	NaN	NaN	NaN	NaN	NaN	NaN	NaN	NaN	NaN	NaN	NaN	NaN	NaN	NaN	NaN	NaN	NaN	NaN	NaN	NaN	NaN	NaN	NaN	8	8	8	35984	84535	2606400000	NaN	NaN	NaN	NaN	NaN	NaN	NaN	NaN	P01011;P01011-2	P01011	Alpha-1-antichymotrypsin;Alpha-1-antichymotrypsin His-Pro-less	SERPINA3
NaN	NaN	NaN	NaN	NaN	25.2508	NaN	NaN	NaN	NaN	NaN	NaN	NaN	NaN	NaN	NaN	NaN	NaN	NaN	NaN	NaN	NaN	NaN	NaN	NaN	NaN	NaN	NaN	NaN	2	2	2	44343	17307	55647000	NaN	NaN	NaN	NaN	NaN	NaN	NaN	NaN	P01019	P01019	Angiotensinogen;Angiotensin-1;Angiotensin-2;Angiotensin-3;Angiotensin-4;Angiotensin 1-9;Angiotensin 1-7;Angiotensin 1-5;Angiotensin 1-4	AGT
33.7636	33.7302	33.593	34.2346	34.2854	34.2191	33.8592	33.8088	33.7566	33.779	33.7542	33.7488	33.2729	33.109	32.8799	32.8552	32.8712	33.3211	33.3661	33.3728	33.7246	33.6719	33.7026	33.4969	33.3913	33.4141	33.7495	33.7348	33.7655	66	66	56	0	32331	114700000000	NaN	NaN	237	NaN	NaN	NaN	NaN	92	P01023;P20742	P01023	Alpha-2-macroglobulin	A2M
29.7546	29.7972	30.0651	33.405	33.4821	33.6032	29.6148	29.8857	29.5605	29.8654	29.8853	29.6572	29.586	29.5779	31.4751	31.76	31.6258	29.8423	29.8916	29.8399	30.606	30.7644	30.529	29.9084	29.8117	29.7883	30.1173	29.9225	29.7498	71	71	64	0	32331	29313000000	NaN	NaN	NaN	NaN	NaN	NaN	NaN	93	P01024	P01024	Complement C3;Complement C3 beta chain;C3-beta-c;Complement C3 alpha chain;C3a anaphylatoxin;Acylation stimulating protein;Complement C3b alpha chain;Complement C3c alpha chain fragment 1;Complement C3dg fragment;Complement C3g fragment;Complement C3d fragment;Complement C3f fragment;Complement C3c alpha chain fragment 2	C3
NaN	NaN	NaN	NaN	NaN	NaN	NaN	NaN	NaN	NaN	NaN	NaN	NaN	NaN	NaN	NaN	NaN	NaN	NaN	NaN	NaN	NaN	NaN	NaN	NaN	NaN	NaN	NaN	NaN	7	7	7	18706	10669	1046400000	NaN	NaN	NaN	1478	NaN	NaN	NaN	NaN	P01033	P01033	Metalloproteinase inhibitor 1	TIMP1
27.6384	NaN	NaN	31.2546	31.1648	30.9201	NaN	27.732	27.2402	28.0931	NaN	28.3258	NaN	26.6625	29.9091	30.0474	29.83	NaN	27.7469	26.7582	29.8141	29.9801	30.124	27.4405	26.9444	27.2813	29.7051	29.8678	29.9499	6	6	6	207	17894	10048000000	NaN	NaN	NaN	1479	NaN	NaN	NaN	NaN	P01034	P01034	Cystatin-C	CST3
29.8562	29.3959	29.5026	27.9995	27.8642	28.3189	29.46	29.7068	29.6635	29.5145	29.319	29.2917	29.7993	28.5712	27.6627	27.7343	28.3314	29.4495	29.5144	29.3063	27.824	27.9756	28.0136	28.8787	28.8381	28.9691	27.6404	27.7446	27.3035	6	6	6	18403	96691	3410900000	NaN	NaN	NaN	NaN	NaN	NaN	NaN	NaN	P01040	P01040	Cystatin-A;Cystatin-A, N-terminally processed	CSTA
27.8256	28.34	27.887	27.2273	NaN	NaN	27.8713	28.436	28.2641	28.151	27.9123	27.9063	27.6962	27.7244	NaN	NaN	NaN	27.8215	27.9299	28.6	NaN	NaN	NaN	27.9043	27.6911	28.1189	NaN	NaN	NaN	7	7	7	1843	97637	967460000	NaN	NaN	NaN	NaN	NaN	NaN	NaN	NaN	P01042-2;P01042;P01042-3	P01042-2;P01042;P01042-3	Kininogen-1;Kininogen-1 heavy chain;T-kinin;Bradykinin;Lysyl-bradykinin;Kininogen-1 light chain;Low molecular weight growth-promoting factor	KNG1
NaN	NaN	NaN	NaN	NaN	NaN	NaN	NaN	NaN	NaN	NaN	25.7654	NaN	NaN	NaN	NaN	NaN	NaN	NaN	NaN	NaN	NaN	NaN	NaN	NaN	NaN	NaN	NaN	NaN	3	3	3	34728	69819	82805000	NaN	NaN	NaN	NaN	NaN	NaN	NaN	NaN	P01100-2;P01100;P01100-3	P01100-2;P01100;P01100-3	Proto-oncogene c-Fos	FOS
29.1602	28.3039	28.686	29.063	29.2988	28.9885	28.952	28.4317	28.4493	28.8497	28.5834	28.8814	28.9988	28.8593	29.4625	29.0891	29.5897	28.8398	28.7143	28.7375	29.5533	29.531	29.7384	28.7848	28.7829	28.9299	29.248	29.0755	29.4203	9	9	3	0	94406	14515000000	3537	NaN	NaN	NaN	NaN	NaN	NaN	NaN	P01111	P01111	GTPase NRas	NRAS
NaN	NaN	NaN	NaN	NaN	27.515	NaN	NaN	NaN	NaN	NaN	NaN	NaN	NaN	27.2356	NaN	28.3604	NaN	NaN	NaN	NaN	NaN	NaN	NaN	NaN	NaN	NaN	NaN	26.894	9	5	1	0	27061	2944800000	3538	NaN	NaN	1480	NaN	NaN	NaN	NaN	P01116-2	P01116-2	GTPase KRas;GTPase KRas, N-terminally processed	KRAS
NaN	NaN	NaN	NaN	NaN	NaN	NaN	NaN	NaN	NaN	NaN	NaN	NaN	NaN	NaN	NaN	NaN	NaN	NaN	NaN	NaN	NaN	NaN	NaN	NaN	NaN	NaN	NaN	NaN	21	21	20	0	35819	5273500000	NaN	NaN	NaN	NaN	NaN	NaN	NaN	NaN	P01130-3;P01130;P01130-4;P01130-5;P01130-2;P01130-6	P01130-3;P01130;P01130-4;P01130-5;P01130-2;P01130-6	Low-density lipoprotein receptor	LDLR
NaN	NaN	NaN	NaN	NaN	NaN	NaN	NaN	NaN	NaN	NaN	NaN	NaN	NaN	NaN	NaN	NaN	NaN	NaN	NaN	NaN	NaN	NaN	NaN	NaN	NaN	NaN	NaN	NaN	3	3	3	50352	56253	1694000000	NaN	NaN	NaN	NaN	NaN	NaN	NaN	NaN	P01135-2;P01135;P01135-3;P01135-5;P01135-4	P01135-2;P01135;P01135-3;P01135-5;P01135-4	Protransforming growth factor alpha;Transforming growth factor alpha	TGFA
30.2656	30.1322	30.2973	29.2664	29.3002	29.3062	30.5609	30.4137	30.0291	30.4226	30.2517	30.6118	30.3255	30.1136	28.6862	28.7597	28.6845	30.1082	30.6454	30.4965	28.6256	28.534	28.3449	30.5332	30.2602	30.4644	28.1717	28.6333	28.6395	12	12	12	0	65636	5933700000	NaN	NaN	NaN	NaN	NaN	NaN	NaN	NaN	P01137	P01137	Transforming growth factor beta-1;Latency-associated peptide	TGFB1
NaN	NaN	NaN	NaN	NaN	NaN	NaN	NaN	NaN	NaN	NaN	NaN	28.2282	28.5026	29.4382	29.5969	29.9913	28.374	27.5217	28.1693	29.1738	29.1879	29.1811	27.9922	27.1819	NaN	29.2176	29.4233	28.7864	9	9	9	0	45066	3435600000	NaN	NaN	NaN	NaN	NaN	NaN	NaN	NaN	P01583	P01583	Interleukin-1 alpha	IL1A
NaN	NaN	NaN	NaN	NaN	NaN	NaN	NaN	NaN	NaN	NaN	NaN	30.6028	30.7535	31.8761	31.9841	31.8313	30.0515	29.9706	30.0457	31.2245	31.5113	31.3649	29.7215	29.9821	29.8351	31.6388	31.6435	31.6808	10	10	10	0	15419	16468000000	NaN	115	NaN	NaN	NaN	NaN	NaN	NaN	P01584	P01584	Interleukin-1 beta	IL1B
NaN	NaN	NaN	29.9541	29.7573	29.8718	NaN	NaN	NaN	NaN	NaN	NaN	NaN	NaN	NaN	NaN	NaN	NaN	NaN	NaN	NaN	NaN	NaN	NaN	NaN	NaN	NaN	NaN	NaN	5	5	5	0	32331	1366700000	NaN	NaN	NaN	NaN	NaN	NaN	NaN	NaN	P01833	P01833	Polymeric immunoglobulin receptor;Secretory component	PIGR
30.4862	30.4156	30.3727	29.5453	29.3844	29.8428	29.9151	30.4119	30.1369	30.4568	30.4085	30.5893	30.1316	30.0706	29.0168	29.0751	29.1431	30.3383	30.4343	30.3404	28.8205	28.4384	28.7203	30.4863	30.3753	30.0296	28.6413	28.6173	29.1655	7	7	7	0	25234	6458800000	NaN	NaN	NaN	NaN	NaN	NaN	NaN	NaN	P01834	P01834	Ig kappa chain C region	IGKC
31.343	31.549	31.7673	30.8775	30.8714	30.8361	30.7596	31.2751	30.7484	31.1807	31.1743	30.9059	31.4078	31.4499	30.3008	30.4593	30.3297	31.4606	31.4114	31.4577	29.4455	29.4905	29.4934	31.3794	31.2768	31.405	29.8348	29.7289	29.4777	12	12	6	0	64567	13523000000	NaN	NaN	NaN	NaN	NaN	NaN	NaN	NaN	P01857	P01857	Ig gamma-1 chain C region	IGHG1
27.7396	28.0023	28.1604	NaN	NaN	NaN	27.7425	27.4719	NaN	27.9321	27.9525	27.8553	27.8492	NaN	NaN	NaN	NaN	NaN	NaN	NaN	NaN	NaN	NaN	NaN	27.5686	27.6067	NaN	NaN	NaN	7	2	1	35997	85302	834370000	NaN	NaN	NaN	NaN	NaN	NaN	NaN	NaN	P01859	P01859	Ig gamma-2 chain C region	IGHG2
NaN	27.1341	NaN	NaN	NaN	NaN	NaN	NaN	NaN	NaN	NaN	NaN	27.2411	NaN	NaN	NaN	NaN	NaN	NaN	NaN	NaN	NaN	NaN	27.635	NaN	NaN	NaN	NaN	NaN	10	4	2	36232	88194	506200000	NaN	NaN	NaN	NaN	NaN	NaN	NaN	NaN	P01860	P01860	Ig gamma-3 chain C region	IGHG3
28.8023	28.2752	28.3212	28.1385	27.7739	27.9573	28.29	28.5316	28.3775	28.7443	28.3405	28.5947	28.2341	27.9453	27.5504	27.6999	27.4639	28.3599	28.7883	28.6938	28.2408	28.2096	28.275	29.2675	28.8664	28.3699	28.4563	28.2553	28.1588	13	13	13	0	10505	2362800000	NaN	NaN	NaN	NaN	NaN	NaN	NaN	NaN	P01871;P01871-2;P04220	P01871;P01871-2;P04220	Ig mu chain C region;Ig mu heavy chain disease protein	IGHM
28.5123	29.1739	28.9458	28.2916	28.4183	28.4062	27.9485	28.4645	28.5045	28.9423	29.4239	29.2009	28.2948	28.9328	28.2056	27.8843	27.4937	28.7998	29.0091	29.0096	27.9232	27.7598	NaN	28.3979	28.4649	28.7327	28.1524	27.5859	26.7334	10	10	10	0	54838	2568800000	NaN	NaN	NaN	NaN	NaN	NaN	NaN	NaN	P01876;P01877	P01876	Ig alpha-1 chain C region	IGHA1
32.7361	32.6092	31.8859	32.6645	32.7037	32.7799	32.9597	33.1199	33.0145	32.6413	32.5916	33.0637	33.5936	33.3781	34.4471	34.5742	34.6272	33.3456	33.5279	33.6562	34.8542	34.8246	34.7345	33.6471	33.4337	33.504	34.123	34.0956	34.1715	29	29	1	0	32331	171000000000	NaN	NaN	NaN	NaN	NaN	NaN	NaN	NaN	P01892	P01892	HLA class I histocompatibility antigen, A-2 alpha chain	HLA-A
32.4445	32.3559	32.1111	34.2889	34.377	34.1707	32.0323	32.1169	31.8989	32.1134	32.3534	32.1837	32.7791	32.7674	34.2368	34.3668	34.1978	32.55	32.0229	32.5552	34.6461	34.5303	34.6195	32.4305	32.5629	32.6172	33.7792	33.8618	33.7601	11	11	10	0	11924	154800000000	NaN	NaN	NaN	1488	NaN	NaN	NaN	94	P01903	P01903	HLA class II histocompatibility antigen, DR alpha chain	HLA-DRA
NaN	NaN	NaN	28.7471	28.9795	28.9045	NaN	NaN	NaN	NaN	NaN	NaN	NaN	NaN	28.5068	28.3768	28.5858	NaN	NaN	NaN	28.7456	28.7087	28.7287	NaN	NaN	NaN	28.31	28.1726	27.7378	3	2	1	36036	85861	2234000000	3599	NaN	NaN	NaN	NaN	NaN	NaN	NaN	P01906	P01906	HLA class II histocompatibility antigen, DQ alpha 2 chain	HLA-DQA2
NaN	NaN	NaN	29.5486	29.4029	29.4725	NaN	NaN	NaN	NaN	NaN	NaN	NaN	NaN	29.1835	29.1435	29.2211	NaN	NaN	NaN	29.2833	29.4822	29.5708	NaN	NaN	NaN	28.6774	28.7653	29.0222	7	7	6	34771	70318	3474100000	NaN	NaN	NaN	NaN	NaN	NaN	NaN	NaN	P01920	P01920	HLA class II histocompatibility antigen, DQ beta 1 chain	HLA-DQB1
27.4583	27.4	27.5807	NaN	NaN	NaN	27.8594	27.5595	27.3623	27.6043	27.4342	27.5884	27.2514	26.9986	NaN	NaN	NaN	27.1629	27.3383	26.7158	NaN	NaN	NaN	27.4121	27.0601	27.0939	NaN	NaN	NaN	11	4	4	18804	11044	505360000	3602	NaN	NaN	NaN	NaN	NaN	NaN	NaN	P02042	P02042	Hemoglobin subunit delta	HBD
NaN	NaN	NaN	NaN	NaN	NaN	NaN	NaN	NaN	NaN	NaN	NaN	NaN	NaN	NaN	NaN	NaN	NaN	NaN	NaN	NaN	NaN	NaN	NaN	NaN	NaN	NaN	NaN	NaN	5	5	4	0	8908	7071300000	NaN	NaN	NaN	1489	NaN	NaN	NaN	NaN	P02462-2;P02462	P02462-2;P02462	Collagen alpha-1(IV) chain;Arresten	COL4A1
36.1527	35.9649	36.0965	35.9556	35.9194	35.9946	36.2588	36.2763	36.13	35.9847	35.9243	36.2088	36.0925	35.9216	35.8518	35.9013	35.9563	35.906	36.2003	35.944	35.8112	35.75	35.7538	36.0314	36.1424	36.1208	35.9266	35.936	36.0038	115	115	8	0	32331	5690200000000	NaN	NaN	NaN	NaN	NaN	NaN	NaN	95	P02545;P02545-3;P02545-6;P02545-5;P02545-4;REV__Q5VX52	P02545;P02545-3;P02545-6;P02545-5;P02545-4	Prelamin-A/C;Lamin-A/C	LMNA
29.5882	30.307	30.4296	30.0247	29.7153	30.201	29.2478	29.8244	30.3224	28.9441	30.1141	30.2537	27.8141	28.3717	30.4379	30.5394	30.3345	27.7556	29.7502	29.1745	30.2279	29.8336	30.3377	26.5365	27.9145	28.519	30.397	30.7282	29.0833	109	2	2	0	14047	58305000000	3608	NaN	NaN	NaN	NaN	NaN	NaN	95	P02545-2	P02545-2	Prelamin-A/C;Lamin-A/C	LMNA
34.0771	33.6086	33.3928	32.3408	32.2202	32.0571	33.8264	33.6112	33.6775	33.5509	33.4485	33.7089	33.2173	33.396	31.6119	31.6219	31.6389	33.9079	33.7081	33.6673	31.4667	31.5544	31.3239	33.9492	33.6964	33.6618	32.2852	32.3006	32.3657	29	29	28	0	32331	57931000000	NaN	NaN	242	NaN	NaN	137	NaN	NaN	P02647	P02647	Apolipoprotein A-I;Proapolipoprotein A-I;Truncated apolipoprotein A-I	APOA1
30.2911	29.9809	30.0997	29.5502	29.3854	29.5304	30.1693	30.0449	29.8733	30.3975	30.0584	30.4185	29.9436	29.5917	28.4122	28.5339	28.6006	30.2751	30.2238	30.186	29.1149	28.7154	29.1056	30.9973	30.4988	30.47	29.6389	29.8023	29.7675	15	15	12	0	10767	6471400000	3612	NaN	NaN	NaN	NaN	NaN	NaN	NaN	P02649	P02649	Apolipoprotein E	APOE
31.9481	31.0715	30.5565	30.6248	30.3611	30.6407	31.2411	31.0618	31.2888	31.4105	31.2917	30.9193	30.8984	30.804	29.921	29.961	30.3828	31.4109	31.2433	31.1932	29.723	29.3806	29.5811	30.8219	30.81	30.7712	29.6283	29.9431	29.9178	6	6	6	0	32331	11469000000	3613	NaN	NaN	NaN	NaN	NaN	NaN	NaN	P02652	P02652	Apolipoprotein A-II;Proapolipoprotein A-II;Truncated apolipoprotein A-II	APOA2
29.7635	28.5679	28.4466	28.478	28.7129	28.1352	28.9102	28.6963	28.5931	28.3157	28.5266	29.1375	28.9693	28.8858	28.571	27.9282	27.941	29.5955	29.2871	29.1174	28.2149	27.4612	27.7813	29.657	29.3135	29.3138	29.5651	29.2353	29.2839	4	4	4	19387	13107	3463800000	NaN	NaN	NaN	1499	NaN	NaN	NaN	NaN	P02654	P02654	Apolipoprotein C-I;Truncated apolipoprotein C-I	APOC1
29.2226	28.4773	28.6165	NaN	NaN	NaN	29.4687	29.1438	28.8862	29.044	28.4711	28.963	28.4473	28.4608	NaN	NaN	NaN	28.8925	29.2379	28.9219	NaN	NaN	27.9929	29.1847	28.9612	29.2675	NaN	NaN	NaN	3	3	3	34833	1931	1963200000	NaN	NaN	NaN	NaN	NaN	NaN	NaN	NaN	P02655	P02655	Apolipoprotein C-II;Proapolipoprotein C-II	APOC2
30.971	30.8625	30.4061	28.4746	28.4184	28.5296	29.9724	30.13	30.4846	30.2489	29.7989	30.3339	30.2686	30.0691	28.8724	28.7778	28.7694	31.052	30.4438	30.2503	27.7967	27.9569	27.8971	30.2182	30.4438	30.3048	28.1384	28.2803	28.4422	3	3	3	0	67511	5362100000	NaN	NaN	NaN	NaN	NaN	NaN	NaN	NaN	P02656	P02656	Apolipoprotein C-III	APOC3
30.509	30.8997	30.8688	30.4404	30.3299	30.4137	31.059	31.1032	31.0223	30.7264	30.6284	30.95	30.3261	30.1694	29.5832	29.6983	29.6478	30.0127	30.7403	30.2313	29.7419	29.5882	29.8659	30.4215	30.5088	30.1845	29.9408	29.5542	29.4134	11	11	11	0	11557	10555000000	NaN	NaN	NaN	NaN	NaN	NaN	NaN	NaN	P02686-2;P02686;P02686-6;P02686-5;P02686-4;P02686-3	P02686-2;P02686	Myelin basic protein	MBP
26.2907	26.4256	26.7954	NaN	NaN	NaN	27.7414	26.5363	27.5301	27.5595	28.3256	26.4737	27.314	26.8375	NaN	NaN	NaN	27.6116	28.4601	28.5037	NaN	NaN	NaN	28.1303	27.9092	27.9911	NaN	NaN	NaN	4	4	4	6215	32676	1964300000	3614	NaN	NaN	NaN	335	NaN	NaN	NaN	P02745	P02745	Complement C1q subcomponent subunit A	C1QA
27.0164	27.5442	28.0483	29.1998	29.1114	29.2754	28.5472	26.9683	28.3577	28.9663	28.7435	27.6807	29.0757	28.8314	29.6298	29.7031	29.7826	29.3214	29.4058	29.5777	29.987	30.0204	29.8375	29.8489	29.4687	29.2995	29.7028	29.9292	29.879	7	7	7	20627	17621	6133600000	3615	NaN	NaN	NaN	NaN	NaN	NaN	NaN	P02746	P02746	Complement C1q subcomponent subunit B	C1QB
NaN	28.4046	28.4963	30.4989	30.7782	30.5944	29.3641	NaN	29.2443	29.5131	29.3882	28.0067	29.4434	29.0735	30.4909	30.6916	30.4962	29.3757	29.9977	29.9745	30.5023	30.7483	30.5576	29.9074	29.7509	29.5505	30.5903	30.5254	30.5217	6	6	6	0	56386	10966000000	3616	NaN	NaN	NaN	NaN	NaN	NaN	NaN	P02747	P02747	Complement C1q subcomponent subunit C	C1QC
29.9578	29.8969	29.6154	26.1635	26.1233	26.5184	30.0121	29.9824	29.9636	30.2348	30.2886	30.2693	30.443	30.582	25.3095	25.8895	26.5225	30.9816	31.5577	31.3892	27.3342	27.2458	26.7797	31.8494	31.6006	31.3034	28.8631	28.6607	28.7427	12	12	10	0	12238	5777000000	NaN	NaN	NaN	NaN	336	138	NaN	NaN	P02749	P02749	Beta-2-glycoprotein 1	APOH
30.8753	30.6078	30.5158	29.1916	29.068	29.212	30.8378	30.6878	30.5511	30.8527	30.5282	30.9083	29.9952	29.7743	28.1833	27.1956	26.2019	30.59	30.6927	30.7622	28.7707	29.0518	29.1337	31.4853	31.0856	30.9667	27.1785	28.4966	27.6877	33	33	33	0	75715	6761200000	NaN	NaN	NaN	NaN	NaN	NaN	NaN	NaN	P02751-10;P02751-9;P02751-14;P02751-8;P02751-17;P02751-3;P02751;P02751-6;P02751-5;P02751-13;P02751-7;P02751-15;P02751-11;P02751-12;P02751-4;P02751-16;P02751-2	P02751-10;P02751-9;P02751-14;P02751-8;P02751-17;P02751-3;P02751;P02751-6;P02751-5;P02751-13;P02751-7;P02751-15;P02751-11;P02751-12;P02751-4	Fibronectin;Anastellin;Ugl-Y1;Ugl-Y2;Ugl-Y3	FN1
NaN	27.3829	27.4421	NaN	NaN	NaN	NaN	NaN	NaN	26.6508	26.2181	NaN	NaN	25.7276	NaN	NaN	NaN	NaN	26.3714	27.3468	NaN	NaN	NaN	26.6019	26.6879	26.0149	NaN	NaN	NaN	4	4	4	49375	49007	331330000	3641	NaN	NaN	NaN	NaN	NaN	NaN	NaN	P02763	P02763	Alpha-1-acid glycoprotein 1	ORM1
29.1086	28.9295	28.6326	29.0691	28.9589	29.214	28.7071	28.9295	29.0282	28.7043	28.8351	28.7869	28.4847	28.0603	28.1751	27.982	28.1226	28.4283	28.9346	28.6773	26.7818	26.8779	NaN	28.5257	28.0733	28.7459	26.7709	26.9545	26.8544	8	5	5	0	71102	2856200000	NaN	NaN	NaN	NaN	NaN	NaN	NaN	NaN	P02765	P02765	Alpha-2-HS-glycoprotein;Alpha-2-HS-glycoprotein chain A;Alpha-2-HS-glycoprotein chain B	AHSG
27.48	27.1599	27.626	27.708	27.7465	27.7103	27.2382	27.5552	27.3391	27.681	27.3105	27.363	27.585	27.4107	27.1288	27.8789	27.476	27.3217	27.5054	27.3116	26.8289	NaN	26.5311	27.507	27.5335	27.1639	NaN	26.8311	26.6199	4	4	4	0	22118	1122400000	NaN	NaN	NaN	NaN	NaN	NaN	NaN	NaN	P02766	P02766	Transthyretin	TTR
26.6629	26.5502	26.4139	NaN	NaN	NaN	NaN	26.2417	26.9776	26.8765	26.6165	26.8247	26.1837	26.3045	NaN	NaN	NaN	27.0139	26.1799	27.1089	26.7459	26.6894	26.5786	27.307	26.382	26.3281	26.7176	26.4669	26.2835	7	7	7	19365	13032	575900000	NaN	NaN	NaN	NaN	NaN	NaN	105	NaN	P02774-3;P02774;P02774-2	P02774-3;P02774;P02774-2	Vitamin D-binding protein	GC
28.7961	28.8105	28.7306	NaN	NaN	NaN	28.8269	28.4552	28.4923	28.5303	NaN	28.5818	28.6756	28.5526	NaN	NaN	NaN	28.6688	28.7499	28.448	NaN	NaN	NaN	28.3194	28.7209	28.5208	NaN	NaN	NaN	4	4	4	25366	23706	1157200000	3651	NaN	NaN	NaN	NaN	NaN	NaN	NaN	P02775	P02775	Platelet basic protein;Connective tissue-activating peptide III;TC-2;Connective tissue-activating peptide III(1-81);Beta-thromboglobulin;Neutrophil-activating peptide 2(74);Neutrophil-activating peptide 2(73);Neutrophil-activating peptide 2;TC-1;Neutrophil-activating peptide 2(1-66);Neutrophil-activating peptide 2(1-63)	PPBP
31.9944	31.7334	32.1383	30.4148	30.189	30.305	31.5222	31.818	31.9854	31.9203	31.5449	32.4166	31.0134	31.1742	29.3035	29.0389	29.3351	31.1272	31.0766	30.9387	29.5639	29.382	29.5874	31.553	31.0897	31.405	29.402	29.5446	29.8998	5	5	5	20859	18457	14440000000	NaN	NaN	NaN	NaN	NaN	NaN	NaN	NaN	P02776;P10720	P02776;P10720	Platelet factor 4;Platelet factor 4, short form;Platelet factor 4 variant;Platelet factor 4 variant(4-74);Platelet factor 4 variant(5-74);Platelet factor 4 variant(6-74)	PF4;PF4V1
NaN	NaN	NaN	NaN	NaN	NaN	NaN	NaN	NaN	NaN	NaN	NaN	NaN	NaN	27.6202	27.3736	NaN	NaN	NaN	NaN	27.8658	27.7138	27.9598	NaN	NaN	NaN	27.2894	27.0745	27.9122	3	3	3	50488	57701	769590000	NaN	NaN	NaN	NaN	NaN	NaN	NaN	NaN	P02778	P02778	C-X-C motif chemokine 10;CXCL10(1-73)	CXCL10
33.3719	33.1701	33.3553	33.9418	33.9697	33.979	33.6068	33.6086	33.5229	33.5596	33.6742	33.5633	33.1745	33.0116	34.7408	34.7374	34.6511	33.0946	33.2418	33.5051	35.0869	35.0858	35.0907	33.6437	33.5672	33.6123	34.49	34.4089	34.6732	49	49	49	0	32331	281590000000	NaN	NaN	NaN	NaN	NaN	NaN	106	NaN	P02786;Q9UP52-2;Q9UP52-3;Q9UP52	P02786	Transferrin receptor protein 1;Transferrin receptor protein 1, serum form	TFRC
34.9922	35.1392	35.1018	32.5707	32.5395	32.58	35.0781	34.9451	34.9209	35.0477	35.2086	35.1617	34.7826	34.7587	33.2047	33.3565	33.2872	34.8158	34.8155	34.869	33.7579	33.8079	33.753	34.9689	34.9678	34.9786	33.4565	33.4673	33.5563	46	46	44	0	32331	150930000000	NaN	NaN	NaN	NaN	NaN	NaN	NaN	NaN	P02787	P02787	Serotransferrin	TF
30.123	30.2005	30.1376	29.9449	30.2623	30.3402	29.9801	30.0642	30.0888	30.0869	30.1594	30.0017	29.6808	29.8305	29.0443	29.4619	29.617	29.9633	29.8852	30.2196	28.7802	29.2045	28.6032	29.8213	30.2874	29.7699	29.1531	29.0939	28.5383	11	11	11	0	70648	6981200000	NaN	NaN	NaN	NaN	NaN	NaN	NaN	NaN	P02790	P02790	Hemopexin	HPX
30.3491	30.6038	30.0578	31.7925	31.643	31.814	30.7186	30.2391	30.3112	30.3543	30.2847	30.6492	30.5417	29.826	31.7797	32.0408	32.0931	30.2255	30.1882	29.9146	31.5782	31.7522	31.766	29.8879	30.126	30.0504	31.674	31.6247	31.6308	9	9	9	0	63414	23855000000	3687	NaN	NaN	NaN	NaN	NaN	NaN	NaN	P02792	P02792	Ferritin light chain	FTL
30.1326	30.8372	30.0776	31.1371	31.1905	31.2652	30.8772	30.636	30.2681	30.7015	29.7619	30.4607	30.5902	30.581	31.9255	32.2962	32.0274	30.7465	31.4853	31.571	31.4758	30.9325	31.7692	30.7058	30.6043	30.5602	31.4729	31.316	31.4439	15	15	15	0	48649	29373000000	NaN	NaN	NaN	1510	NaN	NaN	107	NaN	P02794	P02794	Ferritin heavy chain;Ferritin heavy chain, N-terminally processed	FTH1
NaN	NaN	NaN	NaN	NaN	NaN	NaN	NaN	NaN	NaN	NaN	NaN	NaN	NaN	NaN	NaN	NaN	NaN	NaN	NaN	NaN	NaN	NaN	NaN	NaN	NaN	NaN	NaN	NaN	4	4	1	18477	9999	144580000000	NaN	NaN	NaN	NaN	NaN	NaN	NaN	NaN	P02795;P80297;P13640-2;P13640;Q8N339;P80294;P04731	P02795;P80297;P13640-2;P13640;Q8N339	Metallothionein-2;Metallothionein-1X;Metallothionein-1G;Metallothionein-1M	MT2A;MT1X;MT1G;MT1M
NaN	NaN	NaN	31.6317	32.0031	31.7214	NaN	NaN	NaN	NaN	NaN	NaN	NaN	NaN	NaN	NaN	NaN	NaN	NaN	NaN	NaN	NaN	NaN	NaN	NaN	NaN	NaN	NaN	NaN	3	3	3	0	29002	5466200000	NaN	NaN	NaN	NaN	NaN	NaN	NaN	NaN	P02808	P02808	Statherin	STATH
NaN	NaN	NaN	NaN	NaN	NaN	NaN	NaN	NaN	NaN	NaN	NaN	NaN	NaN	NaN	NaN	NaN	NaN	NaN	NaN	NaN	NaN	NaN	NaN	NaN	NaN	NaN	NaN	NaN	1	1	1	62627	34446	1358000000	NaN	NaN	NaN	NaN	NaN	NaN	NaN	NaN	P03886	P03886	NADH-ubiquinone oxidoreductase chain 1	MT-ND1
NaN	NaN	NaN	NaN	NaN	NaN	NaN	NaN	NaN	NaN	NaN	NaN	NaN	NaN	NaN	NaN	NaN	NaN	NaN	NaN	NaN	NaN	24.9841	NaN	NaN	NaN	NaN	NaN	NaN	1	1	1	21116	25929	269030000	3694	NaN	NaN	NaN	NaN	NaN	NaN	NaN	P03897	P03897	NADH-ubiquinone oxidoreductase chain 3	MT-ND3
NaN	NaN	NaN	NaN	NaN	NaN	NaN	NaN	NaN	NaN	NaN	NaN	NaN	NaN	NaN	NaN	NaN	NaN	NaN	NaN	NaN	NaN	NaN	NaN	NaN	NaN	NaN	NaN	NaN	7	7	7	3437	65799	636440000	NaN	NaN	NaN	1511	NaN	NaN	NaN	NaN	P03905	P03905	NADH-ubiquinone oxidoreductase chain 4	MT-ND4
NaN	NaN	NaN	NaN	NaN	NaN	NaN	NaN	NaN	NaN	NaN	NaN	NaN	NaN	NaN	NaN	NaN	NaN	NaN	NaN	NaN	NaN	NaN	NaN	NaN	NaN	NaN	NaN	NaN	5	5	5	0	29737	1145200000	NaN	NaN	NaN	NaN	NaN	NaN	NaN	NaN	P03915	P03915	NADH-ubiquinone oxidoreductase chain 5	MT-ND5
NaN	NaN	NaN	28.4021	28.239	28.1375	NaN	NaN	NaN	NaN	NaN	NaN	NaN	NaN	28.3499	28.4868	28.4914	NaN	NaN	NaN	29.1535	28.9161	29.0263	NaN	NaN	NaN	28.1881	27.9743	NaN	2	2	2	10807	30853	6699000000	3695	NaN	NaN	NaN	NaN	NaN	NaN	NaN	P03928	P03928	ATP synthase protein 8	MT-ATP8
31.246	30.8304	31.2687	29.1019	29.3121	29.2111	31.288	31.5198	31.3166	31.2683	30.7878	31.3492	30.989	30.691	28.3438	28.1481	28.1143	30.7289	31.0854	30.9844	31.2879	31.4334	31.2397	31.6794	31.2272	30.6966	31.0793	31.1878	31.0298	23	23	22	0	29669	13651000000	NaN	NaN	NaN	NaN	NaN	NaN	NaN	NaN	P04003	P04003	C4b-binding protein alpha chain	C4BPA
29.8705	29.4621	29.7819	28.7342	28.9767	28.7506	29.9304	30.0146	29.7731	30.4322	29.5575	29.7967	29.8563	29.647	28.2726	28.5687	28.5115	29.7497	30.0188	30.1846	31.019	31.1649	31.2192	31.6549	30.4264	30.0284	31.5043	31.692	31.577	12	12	12	0	54281	12065000000	NaN	NaN	NaN	NaN	NaN	142	NaN	NaN	P04004;CON__Q3ZBS7	P04004	Vitronectin;Vitronectin V65 subunit;Vitronectin V10 subunit;Somatomedin-B	VTN
35.4192	35.0629	35.1054	35.0731	35.1037	35.1781	35.3439	35.4277	35.2401	35.283	35.2826	35.4487	35.1853	35.0718	34.9293	34.9295	34.8401	35.0208	35.0957	34.9343	34.9191	34.8174	34.8084	34.9013	35.0848	35.0988	34.9946	34.9268	34.8838	46	46	46	0	32331	399390000000	NaN	117	NaN	NaN	NaN	143	NaN	NaN	P04040	P04040	Catalase	CAT
27.4644	27.8351	27.5609	27.5265	27.5038	27.6082	28.1812	27.2803	27.9515	27.9708	27.4538	28.1112	27.9545	28.0467	28.1595	27.881	27.893	28.2713	28.241	28.2678	28.0379	27.8538	27.9989	28.1663	28.4477	28.2022	28.1785	27.9946	28.0849	19	14	13	0	47987	5856300000	NaN	NaN	NaN	NaN	NaN	NaN	NaN	NaN	P04049;P04049-2	P04049;P04049-2	RAF proto-oncogene serine/threonine-protein kinase	RAF1
31.6454	31.8897	31.7539	31.699	31.7717	31.6357	31.7342	31.4626	31.618	32.3216	31.9873	31.4971	31.3557	31.8756	31.6483	31.495	31.3397	31.8438	32.0109	32.0728	31.554	31.5204	31.564	31.6862	31.9642	32.0889	31.7294	31.6574	31.5623	23	23	10	0	25035	45734000000	NaN	NaN	NaN	NaN	NaN	144	NaN	99	P04062-4;P04062-2;P04062;P04062-5	P04062-4;P04062-2;P04062;P04062-5	Glucosylceramidase	GBA
31.1528	31.2676	31.5337	30.5949	31.0817	30.4461	31.2864	31.0994	31.2018	31.1779	31.3631	31.0361	30.8009	30.8327	30.4455	30.1807	30.1271	30.9937	31.0091	31.039	30.5042	30.2673	30.3488	30.792	31.3402	30.941	30.4136	30.2106	30.4989	17	17	17	0	46173	14310000000	3737	NaN	NaN	NaN	NaN	NaN	NaN	NaN	P04066	P04066	Tissue alpha-L-fucosidase	FUCA1
38.591	38.5657	38.7097	37.7119	37.6683	37.679	38.7535	38.6462	38.5305	38.5975	38.5135	38.656	38.6088	38.6014	37.5266	37.5303	37.538	38.4753	38.4389	38.3833	37.4932	37.3583	37.4101	38.5675	38.5196	38.6382	37.5107	37.4367	37.6381	49	49	40	0	32331	5158100000000	NaN	NaN	NaN	NaN	NaN	145	108	NaN	P04075;P04075-2	P04075;P04075-2	Fructose-bisphosphate aldolase A	ALDOA
37.7442	37.4328	37.5611	36.9146	36.9827	36.895	37.8342	37.8549	37.9653	37.529	37.6046	37.8262	37.4761	37.5645	36.8254	36.661	36.5389	37.5788	37.4515	37.1882	36.6769	36.5939	36.6331	37.8852	37.5543	37.4661	36.6542	36.6084	36.9163	11	11	11	0	32331	1427400000000	3744	NaN	NaN	NaN	NaN	NaN	NaN	104	P04080	P04080	Cystatin-B	CSTB
37.2587	37.263	37.2008	36.5881	36.5566	36.6106	37.0963	37.1412	37.221	37.237	37.2627	37.2296	37.2651	37.2348	36.6971	36.669	36.6154	37.3276	37.1848	37.1688	36.7688	36.6638	36.7745	37.1933	37.14	37.3601	36.7673	36.6945	36.6605	48	48	48	0	32331	2679800000000	NaN	NaN	NaN	NaN	NaN	NaN	NaN	NaN	P04083	P04083	Annexin A1	ANXA1
24.8083	24.2661	25.3656	33.8859	33.7315	33.6575	25.5058	26.1294	24.9085	25.5664	24.5549	25.9629	25.7936	25.4029	31.1049	32.0969	32.0185	25.8774	25.8605	25.5269	28.6332	28.8881	28.7807	25.1432	25.5799	25.4728	28.2669	28.3659	27.7445	89	89	86	0	22059	64598000000	NaN	NaN	258	NaN	346	NaN	NaN	107	P04114	P04114	Apolipoprotein B-100;Apolipoprotein B-48	APOB
27.851	27.9273	27.7324	27.7123	27.78	27.6929	27.9413	27.6755	27.9799	27.691	27.6671	28.1069	28.2956	27.9823	28.1417	28.0635	28.0801	27.6548	27.7726	28.2607	27.9096	27.9987	27.7478	28.1172	28.2624	NaN	28.0431	27.9751	28.0503	16	16	16	0	15344	6268700000	NaN	123	NaN	NaN	347	NaN	NaN	NaN	P04150;P04150-3;P04150-2;P04150-6;P04150-8;P04150-10;P04150-5;P04150-9;P04150-7;P04150-13;P04150-12;P04150-11;P04150-16;P04150-15;P04150-14	P04150;P04150-3;P04150-2;P04150-6;P04150-8;P04150-10;P04150-5;P04150-9;P04150-7;P04150-13;P04150-12;P04150-11	Glucocorticoid receptor	NR3C1
NaN	NaN	NaN	27.1294	27.1066	27.4612	NaN	NaN	NaN	NaN	NaN	NaN	26.0626	NaN	27.109	26.9163	26.8729	NaN	NaN	NaN	27.0408	27.3045	27.3417	26.4358	NaN	26.5668	26.7376	26.7353	26.424	6	6	6	0	387	5834300000	3756	NaN	NaN	1538	NaN	NaN	NaN	NaN	P04156-2;P04156	P04156-2;P04156	Major prion protein	PRNP
28.7962	28.3688	25.5257	31.0186	30.9653	31.1005	29.7972	29.6714	29.0183	29.1131	28.9254	29.6833	33.5218	33.3573	35.2515	35.1622	35.0793	33.6832	33.6165	33.7326	35.2895	35.3575	35.4084	34.0823	33.9605	33.5862	34.9816	34.8305	35.173	17	17	17	0	32331	183260000000	3757	NaN	NaN	1539	NaN	146	NaN	NaN	P04179;P04179-4;P04179-2;P04179-3	P04179;P04179-4;P04179-2	Superoxide dismutase [Mn], mitochondrial	SOD2
26.1101	25.1814	26.2261	29.674	29.6989	29.6038	28.0083	27.2616	NaN	27.9013	25.6934	28.292	28.2506	27.6019	28.7129	28.7472	28.3187	27.8007	28.4348	28.4606	29.6052	29.6824	29.6256	29.7843	29.2461	28.8237	29.6044	29.6477	29.2933	37	37	37	0	32331	129840000000	NaN	NaN	259	NaN	NaN	147	NaN	NaN	P04181;P04181-2	P04181;P04181-2	Ornithine aminotransferase, mitochondrial;Ornithine aminotransferase, hepatic form;Ornithine aminotransferase, renal form	OAT
NaN	NaN	NaN	NaN	NaN	NaN	NaN	NaN	NaN	NaN	NaN	NaN	NaN	NaN	NaN	NaN	NaN	NaN	NaN	NaN	NaN	NaN	NaN	NaN	NaN	NaN	NaN	NaN	NaN	17	17	17	0	17716	18680000000	NaN	NaN	NaN	1545	NaN	NaN	NaN	NaN	P04183	P04183	Thymidine kinase, cytosolic	TK1
27.7463	28.0309	27.5154	28.2182	28.2758	28.0833	27.6195	27.721	27.3619	27.3373	27.2591	27.0935	27.3238	27.2021	27.9214	27.8599	27.4775	27.1634	27.1659	27.316	27.2327	27.3176	27.4313	27.2008	27.8077	27.1156	27.3017	27.382	27.1649	9	9	9	20161	1594	1702100000	NaN	NaN	NaN	NaN	NaN	NaN	NaN	NaN	P04217;P04217-2;CON__Q2KJF1	P04217;P04217-2	Alpha-1B-glycoprotein	A1BG
30.9415	30.9941	31.489	29.4983	29.7631	29.8398	31.3824	31.2506	31.252	31.009	31.1419	31.4521	31.3806	30.9679	29.0415	29.2148	29.8929	30.7036	31.4686	30.7839	30.155	29.6528	29.7974	31.2672	31.003	30.8964	29.8032	29.7489	NaN	13	2	2	1944	13299	11620000000	NaN	NaN	NaN	NaN	352	NaN	NaN	NaN	P04233;P04233-3	P04233	HLA class II histocompatibility antigen gamma chain	CD74
30.5955	30.307	29.4021	32.6909	32.7846	32.8488	30.8686	30.9599	30.8219	30.7351	30.719	31.4441	30.6649	30.5452	32.8192	32.372	32.221	31.2545	30.8575	31.9121	33.3086	33.3343	33.2474	31.7593	31.2745	31.2769	32.7118	32.6653	32.6746	13	13	2	0	32331	63169000000	3777	NaN	NaN	NaN	352	NaN	NaN	NaN	P04233-2	P04233-2	HLA class II histocompatibility antigen gamma chain	CD74
NaN	NaN	NaN	NaN	NaN	NaN	NaN	NaN	NaN	NaN	NaN	NaN	NaN	NaN	NaN	NaN	NaN	NaN	NaN	NaN	NaN	NaN	NaN	NaN	NaN	NaN	NaN	NaN	27.0823	3	3	3	0	3909	2684700000	NaN	NaN	NaN	1553	NaN	NaN	NaN	NaN	P04271	P04271	Protein S100-B	S100B
38.0506	37.8725	38.2687	37.7483	37.797	37.7496	37.8135	37.9247	37.9496	38.2138	37.8676	38.123	38.1328	38.0343	37.829	37.6686	37.5453	38.0658	37.8239	37.8332	37.6245	37.6408	37.7158	37.9906	37.8597	38.0679	37.6137	37.5037	37.7525	40	40	3	0	32331	7628000000000	NaN	NaN	NaN	NaN	NaN	NaN	NaN	NaN	P04406;O14556	P04406	Glyceraldehyde-3-phosphate dehydrogenase	GAPDH
NaN	NaN	NaN	27.7446	27.8229	27.8487	NaN	NaN	NaN	26.668	27.9883	NaN	NaN	27.4942	26.6734	26.4265	27.1838	NaN	NaN	26.8006	NaN	NaN	NaN	NaN	26.8034	26.3929	NaN	27.7824	NaN	38	1	1	34536	67827	8871200000	NaN	NaN	NaN	NaN	NaN	NaN	NaN	NaN	P04406-2	P04406-2	Glyceraldehyde-3-phosphate dehydrogenase	GAPDH
29.5668	29.4823	29.7486	29.4954	29.7178	29.9171	29.4615	29.4319	29.2356	29.0776	29.1045	29.2679	29.3255	29.3332	29.7095	29.6575	29.8511	29.3826	29.3646	28.9229	29.441	29.7058	29.3414	29.1988	28.9511	29.4746	29.5423	29.3647	29.3847	15	15	15	0	2729	13830000000	NaN	NaN	NaN	NaN	NaN	NaN	NaN	NaN	P04424;P04424-3;P04424-2	P04424;P04424-3;P04424-2	Argininosuccinate lyase	ASL
30.5718	30.0692	30.102	34.0955	34.0682	34.1025	29.9021	29.9181	30.0822	30.5914	29.9921	30.2973	30.8883	30.2889	34.0619	34.2718	34.24	30.4098	29.7357	30.297	34.457	34.4402	34.4572	30.3343	30.5543	30.5115	33.8818	33.9262	33.6829	13	11	11	0	20783	103780000000	3788	NaN	NaN	1572	NaN	NaN	NaN	119	P04440	P04440	HLA class II histocompatibility antigen, DP beta 1 chain	HLA-DPB1
NaN	NaN	NaN	NaN	NaN	NaN	NaN	NaN	NaN	NaN	NaN	NaN	NaN	NaN	NaN	NaN	NaN	NaN	NaN	NaN	NaN	NaN	NaN	28.7118	NaN	NaN	NaN	NaN	NaN	6	5	5	0	29685	283280000	NaN	NaN	NaN	NaN	NaN	NaN	NaN	NaN	P04626-5;P04626-4;P04626;P04626-6;P04626-3;P04626-2	P04626-5;P04626-4;P04626;P04626-6;P04626-3;P04626-2	Receptor tyrosine-protein kinase erbB-2	ERBB2
32.9753	33.165	33.0671	33.2661	33.31	33.2331	32.7706	32.9928	33.0386	33.2249	33.5864	32.9768	32.8609	33.4638	33.1695	33.183	33.2106	33.1555	32.7496	33.1479	33.1662	33.3263	33.1567	32.9852	33.0246	32.9678	33.2795	33.2353	33.0256	23	23	23	0	32331	201170000000	NaN	NaN	NaN	NaN	NaN	NaN	NaN	NaN	P04632;Q96L46	P04632	Calpain small subunit 1	CAPNS1
33.2519	33.0316	33.4868	34.7617	34.7423	34.7755	33.4091	33.2265	33.4018	33.2767	33.4106	33.7102	33.5023	33.0609	34.4257	34.4139	34.5634	33.0497	32.9533	33.0359	34.9284	34.9225	34.8085	33.2972	33.2005	33.3223	34.4988	34.5871	34.6436	24	24	24	0	32331	408550000000	NaN	NaN	274	1581	363	NaN	NaN	NaN	P04792	P04792	Heat shock protein beta-1	HSPB1
NaN	NaN	NaN	NaN	NaN	NaN	NaN	NaN	NaN	NaN	NaN	NaN	NaN	NaN	NaN	NaN	NaN	NaN	NaN	NaN	NaN	NaN	NaN	NaN	NaN	NaN	NaN	NaN	NaN	19	19	19	0	32331	47754000000	NaN	NaN	275	NaN	364	156	NaN	122	P04818;P04818-2;P04818-3	P04818;P04818-2;P04818-3	Thymidylate synthase	TYMS
30.2571	30.0946	27.9676	32.3607	32.3461	32.2774	30.8406	31.41	30.7057	30.2844	31.0545	31.2899	31.1881	30.9655	32.522	32.6072	32.5982	31.5098	31.2125	31.778	32.7125	32.783	32.8225	31.9176	31.8178	31.9353	32.1098	32.0475	32.1944	16	16	15	0	12426	39002000000	NaN	NaN	NaN	NaN	365	157	NaN	NaN	P04839	P04839	Cytochrome b-245 heavy chain	CYBB
32.0277	32.0478	30.6208	34.4183	34.4164	34.384	32.5026	32.3386	32.0188	32.3169	32.2738	32.8939	32.2162	31.8601	34.6219	34.6066	34.6495	32.5005	32.6675	33.8858	34.9068	34.9393	34.9561	33.8123	33.1616	32.8635	34.342	34.3733	34.4111	55	55	55	0	32331	377950000000	NaN	NaN	NaN	NaN	NaN	NaN	NaN	NaN	P04843	P04843	Dolichyl-diphosphooligosaccharide--protein glycosyltransferase subunit 1	RPN1
30.4025	30.7944	28.8854	33.1883	33.2152	33.1882	31.0253	31.1419	31.0346	31.0696	31.1287	31.3867	30.351	30.5924	33.5051	33.5442	33.4473	31.2203	31.0559	32.8348	33.9959	33.9414	33.9525	32.3925	31.9266	31.4894	33.2239	33.308	33.1136	35	35	35	0	32331	204810000000	NaN	NaN	276	NaN	366	158	NaN	NaN	P04844;P04844-2	P04844;P04844-2	Dolichyl-diphosphooligosaccharide--protein glycosyltransferase subunit 2	RPN2
32.9484	32.653	32.2468	34.8986	34.8968	34.9278	33.0857	32.9904	32.8751	32.9472	32.9359	33.2642	33.2998	32.9506	34.9032	34.9627	35.0492	33.2591	33.1358	33.1821	35.2303	35.1983	35.1735	33.4141	33.375	33.3556	34.7721	34.7761	34.7243	30	30	18	0	32331	303600000000	NaN	NaN	NaN	NaN	NaN	NaN	NaN	NaN	P04899;P04899-4;P04899-6;P04899-3;P04899-5;P04899-2;P11488;A8MTJ3	P04899;P04899-4;P04899-6;P04899-3;P04899-5;P04899-2	Guanine nucleotide-binding protein G(i) subunit alpha-2	GNAI2
NaN	NaN	NaN	28.8242	28.5014	29.0367	25.734	NaN	NaN	NaN	25.8784	26.544	26.3078	NaN	28.0811	28.2057	28.1513	25.5907	26.8457	26.2735	29.3446	29.705	29.2437	26.0529	26.4844	26.4369	27.7535	27.7341	27.7439	15	15	15	0	26139	2610100000	NaN	NaN	NaN	NaN	NaN	NaN	NaN	NaN	P04920-2;P04920-3;P04920;P48751-2;P48751;P48751-3	P04920-2;P04920-3;P04920	Anion exchange protein 2	SLC4A2
NaN	NaN	NaN	NaN	NaN	NaN	NaN	NaN	NaN	NaN	NaN	NaN	NaN	NaN	NaN	NaN	NaN	NaN	NaN	NaN	NaN	NaN	NaN	NaN	NaN	NaN	NaN	NaN	NaN	1	1	1	0	32344	197870000	NaN	NaN	NaN	NaN	NaN	NaN	NaN	NaN	P04921-2;P04921-3;P04921	P04921-2;P04921-3;P04921	Glycophorin-C	GYPC
31.4548	31.1197	27.4804	32.929	33.0067	32.9774	32.2734	32.4527	32.0841	31.4939	31.9892	32.3217	32.7262	32.1218	33.8889	33.8817	33.9188	32.8041	32.5773	32.8007	34.2955	34.2609	34.3018	33.0972	32.7805	33.1245	33.5544	33.5419	33.5502	63	63	40	0	32331	311200000000	NaN	NaN	277	NaN	NaN	159	NaN	NaN	P05023-4;P05023;P05023-3;P05023-2;P20648	P05023-4;P05023;P05023-3;P05023-2	Sodium/potassium-transporting ATPase subunit alpha-1	ATP1A1
27.4473	27.4764	NaN	29.2856	29.4344	29.3303	28.2558	28.8584	28.1599	27.4281	28.372	29.0385	29.6106	28.8935	30.5524	30.5001	30.6675	29.4537	29.2183	29.6694	31.0844	31.0298	31.1693	30.0127	29.751	29.9446	30.3541	30.435	30.5672	19	19	19	0	38569	20526000000	NaN	NaN	NaN	1607	NaN	NaN	NaN	NaN	P05026-2;P05026	P05026-2;P05026	Sodium/potassium-transporting ATPase subunit beta-1	ATP1B1
NaN	NaN	NaN	NaN	NaN	NaN	NaN	NaN	NaN	NaN	NaN	NaN	NaN	NaN	NaN	NaN	NaN	NaN	NaN	NaN	NaN	NaN	NaN	NaN	NaN	NaN	NaN	NaN	NaN	10	10	9	0	32916	2737900000	NaN	NaN	NaN	NaN	NaN	NaN	NaN	NaN	P05067-7;P05067-11;P05067-8;P05067-9;P05067;P05067-10;P05067-3;P05067-4;P05067-5;P05067-6;P05067-2	P05067-7;P05067-11;P05067-8;P05067-9;P05067;P05067-10;P05067-3;P05067-4;P05067-5;P05067-6	Amyloid beta A4 protein;N-APP;Soluble APP-alpha;Soluble APP-beta;C99;Beta-amyloid protein 42;Beta-amyloid protein 40;C83;P3(42);P3(40);C80;Gamma-secretase C-terminal fragment 59;Gamma-secretase C-terminal fragment 57;Gamma-secretase C-terminal fragment 50;C31	APP
29.8958	29.484	29.772	29.5189	29.4813	29.5673	30.5266	30.0692	30.3843	30.1557	29.6362	30.3329	29.4197	29.2034	29.3833	29.519	29.3011	29.6978	30.1944	29.6571	30.1996	30.0826	30.1616	30.5819	30.2288	29.7592	30.3429	30.2967	30.3433	7	7	7	0	1084	9355200000	NaN	NaN	NaN	NaN	NaN	NaN	NaN	NaN	P05090	P05090	Apolipoprotein D	APOD
31.2089	30.9172	31.1609	32.4052	32.4538	32.4335	31.5072	31.1339	30.7585	31.3502	30.6805	31.3606	31.8552	31.5471	32.3681	32.4439	32.4752	31.7706	32.0344	31.9339	32.61	32.5723	32.6604	32.4899	32.2619	31.9041	32.5093	32.5102	32.4101	33	31	28	0	20767	69531000000	NaN	NaN	NaN	1610	NaN	160	NaN	123	P05091;P05091-2	P05091;P05091-2	Aldehyde dehydrogenase, mitochondrial	ALDH2
28.0749	NaN	NaN	NaN	NaN	NaN	26.423	28.2679	NaN	NaN	26.1895	27.2523	27.6084	27.1936	NaN	NaN	NaN	27.1854	26.3978	26.6701	NaN	NaN	NaN	27.5753	27.1199	27.5732	NaN	NaN	NaN	20	20	20	0	55014	6571600000	NaN	NaN	NaN	1611	NaN	NaN	NaN	NaN	P05106;P05106-2;P05106-3	P05106;P05106-2;P05106-3	Integrin beta-3	ITGB3
33.5518	33.2508	32.027	35.8227	35.8844	35.8571	33.9375	34.147	33.6909	33.5564	33.8274	34.3423	33.9328	33.4664	35.7509	35.7773	35.7642	34.1425	33.9388	34.3474	35.9115	35.9682	35.9174	34.5537	34.244	34.3688	35.3448	35.2912	35.3185	43	43	43	0	32331	347350000000	NaN	NaN	NaN	NaN	NaN	NaN	NaN	NaN	P05107	P05107	Integrin beta-2	ITGB2
36.0245	36.0117	35.7958	36.51	36.3937	36.5979	36.0892	36.0628	35.8953	35.8461	35.9374	36.1621	35.9229	35.8734	36.3472	36.4248	36.559	36.1398	36.2642	35.9525	36.2175	36.3061	36.2029	35.5329	35.4755	35.6106	36.3246	36.479	36.7791	15	15	15	0	32331	645190000000	3887	128	NaN	1617	367	NaN	NaN	124	P05109	P05109	Protein S100-A8;Protein S100-A8, N-terminally processed	S100A8
32.6594	32.3168	32.082	32.4277	32.5163	32.4187	32.5993	32.5133	32.5569	32.2784	32.3137	32.482	32.4523	31.8379	32.3944	32.5572	32.3699	32.1316	32.8775	32.8848	32.4899	32.2723	32.2087	32.8742	32.6355	32.2254	32.3341	32.2361	32.4064	9	9	9	0	29833	101900000000	NaN	NaN	NaN	NaN	NaN	NaN	NaN	NaN	P05114	P05114	Non-histone chromosomal protein HMG-14	HMGN1
31.0424	31.0305	31.1282	28.8365	29.0814	28.9257	30.9523	30.9311	30.8345	30.8494	30.9564	30.945	30.976	31.031	28.866	28.9092	28.8474	31.0186	31.0057	30.7563	28.746	28.5542	28.6271	30.9339	30.7184	31.0594	28.5374	28.8806	28.9402	19	19	19	0	30796	8289200000	NaN	NaN	NaN	1618	NaN	NaN	NaN	NaN	P05120	P05120	Plasminogen activator inhibitor 2	SERPINB2
27.5862	27.1455	26.4559	32.3635	32.7253	32.6993	29.3282	27.9178	26.568	29.2647	27.8971	28.9406	28.001	28.7651	32.1979	32.425	32.2506	27.9992	29.9562	30.23	32.4895	32.9299	33.0183	30.7054	30.3268	29.1872	32.1174	32.3416	31.9848	36	15	15	0	192	121010000000	NaN	129	278	NaN	NaN	NaN	NaN	NaN	P05141	P05141	ADP/ATP translocase 2;ADP/ATP translocase 2, N-terminally processed	SLC25A5
NaN	NaN	NaN	NaN	NaN	NaN	NaN	NaN	NaN	NaN	NaN	NaN	26.8937	27.0024	27.2169	27.3628	27.4324	27.2316	27.2618	27.7216	27.1136	27.2444	27.1411	NaN	27.1704	27.4303	26.7268	27.0978	26.8159	6	6	6	62814	35186	1130900000	3895	NaN	NaN	NaN	NaN	NaN	NaN	NaN	P05155;P05155-3;P05155-2	P05155;P05155-3;P05155-2	Plasma protease C1 inhibitor	SERPING1
29.8816	29.8841	29.8064	29.2514	29.4383	29.2374	29.7638	29.832	29.6145	29.6375	29.5957	29.9756	31.0999	30.6595	33.9107	34.1647	34.1825	31.3877	31.2042	30.4759	34.0116	33.8701	33.9835	31.081	31.0687	31.1706	34.1398	34.0068	34.0603	8	8	8	0	94821	77179000000	3896	NaN	NaN	1621	NaN	NaN	NaN	NaN	P05161	P05161	Ubiquitin-like protein ISG15	ISG15
32.5137	32.3744	32.254	34.5304	34.6125	34.6099	32.3597	32.2743	32.3017	32.1742	32.3625	32.3593	32.6555	32.7677	34.5449	34.6086	34.6079	32.251	32.428	32.686	34.719	34.7469	34.6561	32.4386	32.3996	32.3783	34.4228	34.4492	34.4446	41	41	41	0	32331	165960000000	NaN	NaN	NaN	NaN	NaN	163	NaN	NaN	P05164-2;P05164;P05164-3;P11678	P05164-2;P05164;P05164-3	Myeloperoxidase;Myeloperoxidase;89 kDa myeloperoxidase;84 kDa myeloperoxidase;Myeloperoxidase light chain;Myeloperoxidase heavy chain	MPO
NaN	NaN	NaN	26.9641	27.2157	27.0422	NaN	NaN	NaN	NaN	NaN	NaN	NaN	NaN	27.1768	27.5536	27.3299	NaN	NaN	NaN	27.3371	27.344	27.2731	27.0818	26.6938	NaN	27.1765	27.4092	27.1178	17	17	17	0	22378	4093400000	3904	NaN	NaN	NaN	NaN	NaN	NaN	NaN	P05165-2;P05165;P05165-3	P05165-2;P05165;P05165-3	Propionyl-CoA carboxylase alpha chain, mitochondrial	PCCA
NaN	NaN	NaN	27.5721	27.8211	27.6931	NaN	NaN	NaN	NaN	NaN	NaN	NaN	NaN	27.7204	27.7649	27.8784	NaN	NaN	NaN	28.1024	27.6079	28.0909	NaN	NaN	NaN	27.8609	27.5282	28.2013	13	13	13	0	59022	6745600000	NaN	NaN	NaN	NaN	NaN	NaN	NaN	NaN	P05166;P05166-2	P05166;P05166-2	Propionyl-CoA carboxylase beta chain, mitochondrial	PCCB
32.6814	32.6706	32.7766	32.5187	32.6442	32.5624	32.7893	32.6783	32.5109	32.7445	32.6765	32.657	32.6347	32.6887	32.5962	32.5808	32.4598	32.5975	32.5032	32.483	32.5402	32.6584	32.5763	32.5191	32.6451	32.6669	32.6691	32.5627	32.677	43	43	43	0	32331	217260000000	NaN	NaN	NaN	NaN	NaN	NaN	NaN	NaN	P05198	P05198	Eukaryotic translation initiation factor 2 subunit 1	EIF2S1
32.8398	33.0194	32.8641	32.6254	32.6191	32.4831	33.3593	33.0493	32.7528	32.8765	32.7904	33.2653	32.7259	32.7833	33.0955	32.9159	32.84	32.6769	33.2581	33.5416	32.7745	32.6642	32.9245	33.5268	33.3038	32.8389	33.0683	32.6974	32.7131	9	9	6	0	32331	191550000000	NaN	NaN	NaN	NaN	NaN	NaN	NaN	NaN	P05204	P05204	Non-histone chromosomal protein HMG-17	HMGN2
29.929	29.6056	29.5498	31.4068	31.4408	31.511	29.9534	30.2188	29.7498	29.3044	29.5993	29.8826	33.2824	33.0389	33.9015	33.8742	33.9911	33.1708	33.3451	33.1532	34.1845	34.1244	34.2016	33.4575	33.3865	33.4888	33.5646	33.6661	33.4319	20	20	20	0	23595	83632000000	NaN	NaN	NaN	NaN	370	NaN	NaN	125	P05362	P05362	Intercellular adhesion molecule 1	ICAM1
33.3784	34.4571	33.354	33.8919	33.8631	33.7237	33.2125	33.5442	34.2504	34.2354	34.32	33.553	33.3278	34.1133	33.928	33.7831	33.5638	33.9973	33.4631	34.0425	33.7965	34.1394	33.9361	33.2236	33.4971	33.1884	34.2311	34.0864	33.728	7	6	6	0	32331	479400000000	NaN	131	279	1643	NaN	166	114	126	P05386	P05386	60S acidic ribosomal protein P1	RPLP1
34.6827	34.5008	34.4713	34.5492	34.534	34.6303	34.6985	34.7382	34.6872	34.6894	34.6202	34.73	34.5988	34.4895	34.634	34.6074	34.5053	34.4441	34.5763	34.4529	34.4484	34.5224	34.5132	34.424	34.5508	34.3586	34.5932	34.4598	34.5163	16	16	15	0	32331	753180000000	NaN	NaN	NaN	NaN	NaN	NaN	NaN	127	P05387;P05386-2	P05387	60S acidic ribosomal protein P2	RPLP2
34.3264	34.4775	34.1327	34.5835	34.5937	34.5446	34.2548	34.0981	34.531	34.5282	34.4471	34.3848	34.4258	34.4219	34.5661	34.5576	34.5972	34.3625	34.1199	34.3728	34.6616	34.6709	34.5895	34.1763	34.1978	34.328	34.5836	34.4814	34.4942	28	28	28	0	32331	733680000000	NaN	NaN	NaN	1645	NaN	NaN	NaN	NaN	P05388;P05388-2;Q8NHW5	P05388;P05388-2;Q8NHW5	60S acidic ribosomal protein P0;60S acidic ribosomal protein P0-like	RPLP0;RPLP0P6
26.7903	26.746	26.4172	NaN	NaN	NaN	27.0392	26.8395	26.8997	26.7031	26.5906	26.8009	26.2422	25.8639	NaN	NaN	NaN	25.6651	26.2297	26.2954	NaN	NaN	NaN	25.8594	26.0763	25.9633	NaN	NaN	NaN	4	3	3	0	75702	1345100000	NaN	NaN	NaN	NaN	NaN	NaN	NaN	NaN	P05412	P05412	Transcription factor AP-1	JUN
33.3415	32.8397	32.9603	34.0599	33.959	34.1831	33.1513	33.2002	32.8776	32.9185	32.6756	33.267	33.1531	32.8878	34.0218	33.9969	34.1853	32.6503	32.5434	32.4387	33.7882	33.8997	33.8058	32.3363	32.451	32.4425	33.9649	34.062	34.0095	16	16	15	0	21942	114780000000	3925	NaN	282	NaN	NaN	167	115	NaN	P05413	P05413	Fatty acid-binding protein, heart	FABP3
NaN	NaN	NaN	NaN	NaN	NaN	NaN	NaN	NaN	NaN	NaN	NaN	NaN	NaN	NaN	NaN	NaN	NaN	NaN	NaN	NaN	NaN	NaN	NaN	NaN	NaN	NaN	NaN	NaN	17	17	17	0	32996	6550700000	NaN	NaN	NaN	NaN	NaN	NaN	NaN	NaN	P05423	P05423	DNA-directed RNA polymerase III subunit RPC4	POLR3D
33.6159	33.6128	33.7149	33.2342	33.2679	33.2393	33.7144	33.7431	33.6907	33.699	33.6731	33.7865	33.6105	33.6832	33.6087	33.5517	33.5709	33.8173	33.6153	33.6879	33.3838	33.3342	33.4136	33.7215	33.671	33.7313	33.5893	33.5399	33.5075	47	47	47	0	32331	248280000000	NaN	NaN	283	NaN	NaN	168	NaN	NaN	P05455	P05455	Lupus La protein	SSB
25.3813	26.6122	25.6043	31.9944	31.9596	31.8374	28.8256	29.2896	28.415	28.9939	29.5811	27.9933	30.1211	28.1149	34.0991	34.2996	34.4067	29.0633	29.985	29.1282	34.6189	34.7168	34.6712	30.6766	30.0465	29.1345	33.785	33.6869	33.7756	28	12	6	0	22077	95113000000	NaN	NaN	NaN	NaN	NaN	169	NaN	NaN	P05534;P30447	P05534;P30447	HLA class I histocompatibility antigen, A-24 alpha chain;HLA class I histocompatibility antigen, A-23 alpha chain	HLA-A
NaN	NaN	NaN	29.7709	29.5382	28.9384	NaN	NaN	NaN	NaN	NaN	NaN	NaN	NaN	27.2645	27.2971	27.627	NaN	NaN	NaN	26.04	26.1913	26.1897	NaN	NaN	NaN	25.3545	24.6158	25.8858	10	10	10	18467	99418	1409000000	NaN	NaN	NaN	NaN	NaN	NaN	NaN	NaN	P05546;CON__ENSEMBL:ENSBTAP00000018574	P05546	Heparin cofactor 2	SERPIND1
29.7075	29.2153	26.7744	32.1447	32.1301	32.1664	30.1221	30.4541	30.2449	29.8763	30.0259	30.3677	30.6451	30.0738	31.9922	32.1169	32.1933	30.5558	30.5785	30.9775	32.3216	32.3235	32.3055	31.5437	30.8763	30.975	31.7397	31.6673	31.7546	32	32	32	0	32331	102980000000	NaN	134	284	NaN	NaN	NaN	NaN	NaN	P05556;P05556-2;P05556-5;P05556-4;P05556-3	P05556;P05556-2;P05556-5;P05556-4;P05556-3	Integrin beta-1	ITGB1
31.0219	31.2779	31.3605	30.4224	30.1935	30.2609	30.9919	31.0953	31.1831	30.9496	31.3925	31.1207	30.8878	31.1974	30.3295	30.1593	30.1343	31.0375	30.8034	30.9818	29.9624	30.0016	30.0142	30.9537	30.8948	31.2536	30.0144	30.2578	29.942	28	18	17	0	95278	12754000000	NaN	NaN	NaN	NaN	NaN	NaN	NaN	NaN	P05771-2;P05771	P05771-2;P05771	Protein kinase C beta type	PRKCB
NaN	NaN	NaN	NaN	NaN	NaN	NaN	NaN	NaN	NaN	NaN	NaN	NaN	NaN	NaN	NaN	NaN	NaN	NaN	NaN	NaN	NaN	NaN	25.8196	NaN	NaN	NaN	NaN	NaN	43	42	28	0	32331	221580000000	NaN	NaN	NaN	NaN	NaN	NaN	NaN	NaN	P05783;CON__H-INV:HIT000015463	P05783	Keratin, type I cytoskeletal 18	KRT18
31.0621	30.5788	31.286	31.2851	31.3438	31.439	30.8876	31.0016	30.9593	31.058	30.9424	31.0069	31.0055	31.0212	31.2136	31.2891	31.0229	30.591	30.1076	30.1993	31.319	30.9491	31.0455	30.9887	31.0282	30.8594	31.352	31.0962	31.2602	2	2	2	0	45588	25697000000	NaN	NaN	NaN	NaN	NaN	NaN	NaN	NaN	P05976-2;P05976;P08590	P05976-2;P05976;P08590	Myosin light chain 1/3, skeletal muscle isoform;Myosin light chain 3	MYL1;MYL3
NaN	NaN	NaN	NaN	NaN	NaN	NaN	NaN	NaN	NaN	NaN	NaN	NaN	NaN	NaN	NaN	NaN	NaN	NaN	NaN	NaN	NaN	NaN	NaN	NaN	NaN	NaN	NaN	NaN	21	21	21	0	80676	9469500000	NaN	NaN	NaN	NaN	NaN	NaN	NaN	NaN	P05997	P05997	Collagen alpha-2(V) chain	COL5A2
NaN	NaN	NaN	29.6412	29.6602	29.4531	NaN	NaN	NaN	NaN	NaN	NaN	NaN	NaN	28.1443	28.1517	28.0013	NaN	NaN	NaN	28.5798	28.861	28.5378	NaN	NaN	NaN	27.945	28.6149	28.1373	6	5	5	0	32361	2460600000	NaN	NaN	NaN	1673	NaN	NaN	NaN	NaN	P06126	P06126	T-cell surface glycoprotein CD1a	CD1A
30.1119	30.3015	30.4483	30.1526	30.2142	30.2158	30.3353	30.1796	30.1932	30.2904	30.1893	30.4234	30.192	30.1957	29.9937	30.1505	29.2621	30.1594	30.2128	29.9229	30.1885	30.1031	30.0087	29.9114	30.0324	30.0434	30.2152	29.7748	29.9751	17	17	17	0	32331	34400000000	NaN	NaN	NaN	NaN	NaN	NaN	NaN	NaN	P06132	P06132	Uroporphyrinogen decarboxylase	UROD
30.8596	30.8694	31.2424	31.5606	31.613	31.5969	30.5164	30.621	30.5387	30.8515	30.8602	30.811	31.0343	31.0096	31.2479	31.0798	31.3457	30.9239	30.766	30.7533	31.0619	30.9903	31.1581	30.7293	31.004	31.2316	31.0066	31.2246	31.142	17	17	17	0	32331	24325000000	NaN	NaN	NaN	NaN	NaN	NaN	NaN	NaN	P06280	P06280	Alpha-galactosidase A	GLA
37.7133	37.7621	37.8356	37.7211	37.7013	37.6924	37.8766	37.844	37.7375	37.755	37.7319	37.7685	37.5776	37.5255	37.4542	37.4907	37.4764	37.4162	37.4784	37.3656	37.3723	37.3833	37.3797	37.4617	37.4473	37.5453	37.4553	37.491	37.6188	57	57	2	0	32331	1935600000000	NaN	NaN	NaN	NaN	NaN	NaN	NaN	NaN	P06396-2	P06396-2	Gelsolin	GSN
NaN	NaN	NaN	NaN	NaN	NaN	NaN	NaN	NaN	NaN	NaN	NaN	NaN	NaN	NaN	NaN	NaN	NaN	NaN	NaN	NaN	NaN	NaN	NaN	NaN	NaN	NaN	NaN	NaN	56	1	1	9275	31209	1608000000	NaN	NaN	NaN	NaN	NaN	NaN	NaN	NaN	P06396-3	P06396-3	Gelsolin	GSN
NaN	NaN	NaN	NaN	NaN	NaN	NaN	NaN	NaN	NaN	NaN	NaN	NaN	NaN	27.1836	27.4734	NaN	NaN	NaN	NaN	27.7795	27.6413	27.4558	NaN	NaN	NaN	27.8353	27.31	NaN	30	30	30	0	13172	13349000000	NaN	NaN	NaN	1688	NaN	NaN	NaN	NaN	P06400	P06400	Retinoblastoma-associated protein	RB1
36.0827	35.7238	35.8659	34.4764	34.3016	34.2682	36.2612	36.1683	36.0481	35.8208	35.9411	36.083	35.8914	35.9207	34.2586	34.2495	34.2291	35.6787	36.0085	35.8129	34.1211	34.0203	33.9126	35.8774	35.899	35.8135	34.0936	34.0593	34.0529	10	10	10	0	32331	630880000000	NaN	NaN	NaN	NaN	NaN	NaN	NaN	NaN	P06454-2;P06454	P06454-2;P06454	Prothymosin alpha;Prothymosin alpha, N-terminally processed;Thymosin alpha-1	PTMA
NaN	NaN	NaN	NaN	NaN	NaN	NaN	NaN	NaN	NaN	NaN	NaN	NaN	NaN	NaN	NaN	NaN	NaN	NaN	NaN	NaN	NaN	NaN	NaN	NaN	NaN	NaN	NaN	NaN	26	26	24	0	1855	103290000000	4003	NaN	NaN	NaN	NaN	NaN	NaN	NaN	P06493;P06493-2	P06493;P06493-2	Cyclin-dependent kinase 1	CDK1
34.0137	33.7681	33.6143	36.3635	36.4788	36.433	34.2259	33.8787	33.6431	34.3975	33.7964	34.0865	34.3889	34.5089	36.2992	36.3407	36.3121	34.4788	34.3949	34.7564	36.208	36.2939	36.2569	35.11	34.9812	34.4067	36.3152	36.3082	36.2516	34	34	34	0	32331	1588100000000	NaN	NaN	288	NaN	NaN	NaN	NaN	130	P06576	P06576	ATP synthase subunit beta, mitochondrial	ATP5B
NaN	NaN	NaN	27.5563	27.3569	27.4706	NaN	NaN	NaN	NaN	NaN	NaN	NaN	NaN	27.7204	27.8182	27.82	NaN	NaN	NaN	27.884	27.7309	NaN	NaN	NaN	NaN	27.6459	27.6555	27.8998	6	6	6	92908	3174	1133300000	4004	NaN	NaN	NaN	NaN	NaN	NaN	NaN	P06681-2;P06681-3;P06681	P06681-2;P06681-3;P06681	Complement C2;Complement C2b fragment;Complement C2a fragment	C2
36.6975	36.6783	36.5218	36.5864	36.5549	36.5613	36.8905	36.8799	36.7014	36.5107	36.8866	36.7613	36.636	36.6804	36.5897	36.5478	36.4249	36.7826	36.6682	36.5068	36.4248	36.244	36.3131	36.3375	36.3515	36.5104	36.6318	36.295	36.9016	15	15	15	0	32331	821000000000	4005	NaN	NaN	NaN	NaN	NaN	NaN	NaN	P06702	P06702	Protein S100-A9	S100A9
36.7568	37.4071	37.0642	35.9232	36.0463	36.2009	36.428	36.7953	37.0665	37.1873	37.1515	36.1881	36.5534	37.008	35.7338	35.8368	36.129	37.0619	36.5798	36.9157	35.6424	35.5744	35.5782	36.5135	36.4753	36.6447	35.9372	35.9261	36.067	18	18	18	0	32331	2129400000000	4006	NaN	NaN	NaN	414	NaN	NaN	NaN	P06703	P06703	Protein S100-A6	S100A6
29.2847	29.1095	28.6929	NaN	27.1871	NaN	29.4217	29.3772	29.3925	29.4182	28.9297	29.3042	29.0177	28.8428	NaN	28.3487	NaN	29.0393	29.2335	29.2052	28.7719	28.641	28.5966	30.2611	29.1404	29.3193	29.2401	29.0532	29.2522	16	16	14	0	49545	3194000000	NaN	NaN	NaN	NaN	NaN	NaN	NaN	NaN	P06727	P06727	Apolipoprotein A-IV	APOA4
30.9546	31.0414	31.1739	30.708	30.9933	30.9535	31.3678	31.1934	30.9201	31.134	31.1399	31.4635	31.3264	31.1293	31.0049	31.2757	30.7331	30.8885	31.368	31.1778	31.2857	31.1391	31.2776	30.9661	31.0095	31.0799	31.0387	30.954	31.1446	13	13	13	0	11865	47633000000	4007	NaN	NaN	1713	NaN	NaN	NaN	NaN	P06730;P06730-2;P06730-3;A6NMX2	P06730;P06730-2;P06730-3	Eukaryotic translation initiation factor 4E	EIF4E
37.8869	37.7904	37.8548	37.7622	37.8285	37.8394	37.8354	37.7573	37.7371	37.9239	37.818	37.9157	37.9187	37.9744	37.8777	37.8274	37.7632	37.9653	37.7634	37.8419	37.8256	37.8408	37.755	37.8134	37.9417	37.896	37.7974	37.6855	37.9276	63	63	20	0	32331	6361900000000	NaN	NaN	NaN	NaN	NaN	NaN	118	NaN	P06733	P06733	Alpha-enolase	ENO1
NaN	NaN	NaN	NaN	NaN	NaN	NaN	NaN	NaN	NaN	NaN	NaN	NaN	NaN	NaN	NaN	NaN	NaN	NaN	NaN	NaN	NaN	NaN	NaN	NaN	NaN	NaN	NaN	NaN	44	2	2	34965	72759	3424500000	NaN	NaN	NaN	NaN	NaN	NaN	118	132	P06733-2	P06733-2	Alpha-enolase	ENO1
28.4736	28.3709	28.2326	30.6196	30.5674	30.2685	28.6664	28.4123	28.6207	28.6934	28.4269	28.2227	27.6063	27.1683	27.2266	26.7851	NaN	27.7075	27.7841	27.409	28.2888	28.3346	28.0555	27.8756	27.8674	28.1393	26.9082	27.1575	27.3827	10	10	10	0	26522	3771800000	NaN	NaN	NaN	1723	NaN	NaN	NaN	NaN	P06734	P06734	Low affinity immunoglobulin epsilon Fc receptor;Low affinity immunoglobulin epsilon Fc receptor membrane-bound form;Low affinity immunoglobulin epsilon Fc receptor soluble form	FCER2
32.7171	32.8945	32.8237	32.713	32.763	32.7776	32.6479	32.67	32.7143	32.7144	32.8399	32.6406	32.5085	32.588	32.5073	32.5395	32.4993	32.404	32.5395	32.4357	32.2172	32.3658	32.4039	32.4854	32.5413	32.5123	32.3809	32.5141	32.3836	74	59	57	0	32331	134480000000	NaN	NaN	294	NaN	NaN	NaN	NaN	NaN	P06737-2;P06737	P06737-2;P06737	Glycogen phosphorylase, liver form	PYGL
36.0696	36.1356	36.1268	35.923	35.928	35.9007	36.1642	36.2382	36.19	36.2696	36.2817	36.1222	36.0822	36.1331	35.6689	35.8072	35.7666	36.1956	36.2732	36.0786	35.7062	35.7092	35.7104	36.0248	36.1421	36.1297	35.7757	35.8453	35.6981	52	52	38	0	32331	1254800000000	NaN	NaN	295	NaN	NaN	NaN	NaN	NaN	P06744;P06744-2	P06744;P06744-2	Glucose-6-phosphate isomerase	GPI
NaN	NaN	NaN	NaN	NaN	NaN	NaN	NaN	NaN	NaN	NaN	NaN	NaN	NaN	NaN	NaN	NaN	NaN	NaN	NaN	NaN	NaN	NaN	NaN	NaN	NaN	NaN	NaN	NaN	4	4	4	37594	18782	377580000	NaN	NaN	NaN	NaN	NaN	NaN	NaN	NaN	P06746	P06746	DNA polymerase beta	POLB
35.1203	34.9697	35.2394	35.1706	35.2297	35.3082	35.6806	35.4647	35.2474	35.1992	35.1999	35.4975	35.2141	35.0861	35.0996	35.2118	35.1835	35.1224	35.2149	35.168	35.1703	35.1663	35.2135	35.2611	35.3396	35.3298	35.2366	35.2791	35.2736	38	38	4	0	32331	3201400000000	NaN	NaN	NaN	NaN	NaN	NaN	NaN	133	P06748;P06748-2	P06748;P06748-2	Nucleophosmin	NPM1
NaN	NaN	32.4818	NaN	NaN	NaN	NaN	NaN	NaN	NaN	32.2844	NaN	NaN	NaN	NaN	NaN	NaN	NaN	NaN	NaN	NaN	NaN	NaN	32.0049	NaN	32.0113	NaN	NaN	NaN	46	1	1	0	34098	7587100000	NaN	140	NaN	NaN	NaN	NaN	NaN	NaN	P06753	P06753	Tropomyosin alpha-3 chain	TPM3
37.2317	36.7607	36.9147	37.7203	37.7032	37.6982	37.2042	37.1315	37.0676	36.8223	36.7579	37.1447	37.0095	36.648	37.6115	37.5283	37.5544	36.6945	36.9584	36.5723	37.5086	37.4337	37.4555	36.9176	36.9586	36.9051	37.6848	37.5387	37.7654	61	61	0	0	32331	2667900000000	NaN	NaN	38	NaN	NaN	NaN	NaN	NaN	P06753-2	P06753-2	Tropomyosin alpha-3 chain	TPM3
32.409	32.1982	31.595	NaN	30.9952	NaN	32.4008	32.3903	32.2211	32.0831	NaN	32.4221	32.153	NaN	NaN	NaN	NaN	NaN	NaN	NaN	29.2976	NaN	NaN	32.428	32.3897	NaN	NaN	NaN	NaN	55	3	0	13732	28288	17435000000	NaN	140	NaN	NaN	NaN	NaN	NaN	NaN	P06753-5	P06753-5	Tropomyosin alpha-3 chain	TPM3
27.3797	28.4969	28.8	NaN	28.331	28.5335	27.9105	27.6892	27.6575	27.8772	28.3165	27.2241	28.7486	28.1254	28.0705	27.8427	28.0707	28.6199	28.2671	NaN	28.0319	28.3203	28.2708	28.1338	27.8029	27.4314	27.9473	28.4764	28.2265	57	2	0	20816	18254	3661500000	NaN	NaN	38	NaN	NaN	NaN	NaN	NaN	P06753-6	P06753-6	Tropomyosin alpha-3 chain	TPM3
NaN	NaN	NaN	NaN	NaN	NaN	NaN	NaN	26.3305	NaN	NaN	NaN	27.4301	NaN	27.321	27.0357	27.2932	27.3892	NaN	NaN	27.8502	28.096	26.8465	27.2014	NaN	NaN	NaN	26.3913	28.1212	37	37	37	0	13651	20998000000	NaN	NaN	NaN	NaN	NaN	NaN	NaN	NaN	P06756-3;P06756;P06756-2	P06756-3;P06756;P06756-2	Integrin alpha-V;Integrin alpha-V heavy chain;Integrin alpha-V light chain	ITGAV
NaN	NaN	26.7761	NaN	NaN	NaN	NaN	26.9005	26.754	27.3387	26.9544	27.9032	NaN	NaN	NaN	NaN	NaN	NaN	25.6677	NaN	NaN	NaN	NaN	NaN	25.788	NaN	NaN	NaN	NaN	5	5	5	63052	36111	434980000	NaN	NaN	NaN	NaN	NaN	NaN	NaN	NaN	P06858	P06858	Lipoprotein lipase	LPL
33.3688	33.6635	33.4943	32.6394	32.767	32.7239	33.5533	33.5823	33.5969	33.594	33.6956	33.6549	33.4457	33.5158	32.4597	32.4468	32.3902	33.4515	33.5788	33.3267	32.1799	32.2644	32.3154	33.3328	33.4756	33.3601	32.4635	32.4411	32.4134	28	28	28	0	32331	102970000000	NaN	NaN	NaN	NaN	NaN	NaN	NaN	134	P06865;P06865-2	P06865	Beta-hexosaminidase subunit alpha	HEXA
NaN	NaN	NaN	NaN	NaN	NaN	NaN	NaN	NaN	NaN	NaN	NaN	NaN	NaN	NaN	NaN	NaN	NaN	NaN	NaN	NaN	NaN	NaN	NaN	NaN	NaN	NaN	NaN	NaN	17	17	17	0	44403	12738000000	4043	NaN	NaN	NaN	NaN	NaN	NaN	NaN	P07093-2;P07093-3;P07093	P07093-2;P07093-3;P07093	Glia-derived nexin	SERPINE2
26.7562	NaN	NaN	31.0814	30.9734	31.2379	27.5165	25.7754	24.806	27.7071	25.7932	28.0118	26.8841	27.3709	31.2238	31.2625	31.2443	27.7147	27.5041	29.6617	31.2783	31.3939	31.3514	29.6464	27.9468	27.5438	30.8831	30.7133	30.8561	29	29	29	0	73635	27748000000	NaN	NaN	NaN	NaN	NaN	NaN	NaN	NaN	P07099	P07099	Epoxide hydrolase 1	EPHX1
33.265	33.1874	33.4537	33.9584	34.1973	33.9758	33.1092	33.0466	33.0792	33.215	33.5841	33.1944	33.1298	33.1754	33.9063	34.0767	33.975	32.7147	32.4474	32.6211	33.5686	33.6377	33.7451	32.2317	32.605	33.0733	33.739	33.9301	32.9759	11	11	11	0	28394	193820000000	NaN	NaN	299	NaN	NaN	183	NaN	NaN	P07108;P07108-3;P07108-2;P07108-4;P07108-5;P07108-6	P07108;P07108-3;P07108-2;P07108-4;P07108-5	Acyl-CoA-binding protein	DBI
34.6548	34.6246	34.4885	34.3816	34.4317	34.4381	34.6465	34.6247	34.8304	34.7178	34.6563	34.714	34.4711	34.6369	34.2489	34.1957	34.1755	34.4579	34.5141	34.5659	34.1999	34.1946	34.2492	34.3899	34.5201	34.5404	34.386	34.2462	34.2318	37	35	35	0	32331	1387900000000	NaN	NaN	NaN	NaN	NaN	NaN	NaN	135	P07195	P07195	L-lactate dehydrogenase B chain	LDHB
NaN	NaN	NaN	NaN	NaN	NaN	NaN	NaN	NaN	NaN	NaN	NaN	NaN	NaN	NaN	NaN	NaN	NaN	NaN	NaN	NaN	NaN	NaN	NaN	NaN	NaN	NaN	NaN	NaN	13	13	13	20371	16658	2293000000	NaN	NaN	NaN	NaN	NaN	NaN	NaN	NaN	P07199	P07199	Major centromere autoantigen B	CENPB
33.6883	33.495	33.5592	34.2931	34.3224	34.2609	33.5812	33.5097	33.6032	33.4944	33.4739	33.5124	33.6663	33.5527	34.1358	34.0414	34.079	33.4491	33.4698	33.3351	33.9345	33.9386	33.8947	33.3031	33.5037	33.5494	34.0392	33.9006	34.0345	15	15	15	0	32331	153270000000	NaN	NaN	304	NaN	430	187	NaN	NaN	P07203;P07203-2	P07203	Glutathione peroxidase 1	GPX1
27.6437	NaN	27.5034	NaN	NaN	NaN	27.4703	NaN	NaN	27.766	27.427	27.6771	NaN	27.481	NaN	NaN	NaN	28.0039	NaN	27.3839	NaN	NaN	NaN	27.665	27.6588	27.398	NaN	NaN	NaN	12	4	4	27982	21338	3023700000	NaN	143	NaN	1778	NaN	NaN	NaN	91	P07205	P07205	Phosphoglycerate kinase 2	PGK2
NaN	26.5592	26.8824	NaN	NaN	NaN	NaN	27.1789	27.2029	26.6457	26.1936	27.3694	26.5034	26.1643	NaN	NaN	NaN	26.6399	27.1508	26.8708	27.3109	26.8895	27.2792	27.4602	26.5706	26.5982	27.3578	27.137	27.2044	6	6	6	3456	67974	663560000	NaN	NaN	NaN	NaN	NaN	NaN	NaN	NaN	P07225	P07225	Vitamin K-dependent protein S	PROS1
36.2172	36.1526	36.1237	37.1526	37.1625	37.1318	36.5281	36.5	36.2507	36.4935	36.3073	36.5564	36.4992	36.4063	37.1605	37.0845	37.0711	36.7997	36.9789	37.0683	36.9596	37.0643	37.0405	37.079	36.8354	36.888	37.0595	37.044	37.0489	65	65	65	0	32331	2184200000000	NaN	NaN	NaN	NaN	NaN	NaN	NaN	NaN	P07237	P07237	Protein disulfide-isomerase	P4HB
28.1652	NaN	NaN	31.6418	31.4979	31.452	27.9368	28.1462	27.5144	27.1214	27.3857	27.2869	27.4511	27.1822	31.5988	31.712	31.7993	27.6391	27.6363	27.778	31.7546	31.6947	31.6637	27.3332	27.243	26.9109	31.4111	31.2436	30.6302	10	10	10	0	3948	98104000000	NaN	NaN	NaN	NaN	NaN	NaN	NaN	NaN	P07305;P07305-2	P07305;P07305-2	Histone H1.0;Histone H1.0, N-terminally processed	H1F0
28.6962	28.532	28.5014	NaN	NaN	NaN	28.0951	28.156	28.1921	27.9668	27.9972	28.7726	28.2635	27.9182	NaN	NaN	NaN	28.2835	28.2162	28.1191	NaN	NaN	NaN	28.2728	28.1349	28.2575	NaN	NaN	27.9301	9	9	6	19361	13013	7235900000	NaN	NaN	NaN	NaN	NaN	NaN	NaN	NaN	P07311	P07311	Acylphosphatase-1	ACYP1
29.885	30.4356	29.971	30.4258	30.4865	30.5294	30.2268	30.4937	30.4742	30.4561	30.5577	30.2048	30.0871	30.0614	30.0413	30.1316	30.3141	30.0846	30.1822	30.1866	30.1009	30.0589	30.1465	29.6331	30.1901	29.7911	30.1239	30.2001	30.3047	34	34	32	0	84458	10070000000	NaN	144	NaN	NaN	NaN	NaN	NaN	NaN	P07332;P07332-4;P07332-3;P07332-2;P16591-3	P07332;P07332-4;P07332-3;P07332-2	Tyrosine-protein kinase Fes/Fps	FES
NaN	NaN	NaN	26.3928	26.8105	NaN	NaN	NaN	NaN	NaN	NaN	NaN	NaN	NaN	NaN	NaN	NaN	NaN	NaN	NaN	NaN	NaN	NaN	NaN	NaN	NaN	NaN	NaN	NaN	4	4	4	33513	19804	303790000	NaN	NaN	NaN	NaN	NaN	NaN	NaN	NaN	P07333;P07333-2	P07333;P07333-2	Macrophage colony-stimulating factor 1 receptor	CSF1R
35.5938	35.5589	35.9495	35.0656	35.1339	35.1944	35.7868	35.5699	35.6795	36.207	36.0475	35.7809	34.9827	35.0666	33.9506	33.8674	33.9486	35.5984	35.1314	35.1414	34.5583	34.626	34.6159	35.5992	35.4882	35.5566	34.5588	34.654	34.565	24	24	24	0	32331	387220000000	NaN	NaN	NaN	NaN	434	NaN	NaN	NaN	P07339	P07339	Cathepsin D;Cathepsin D light chain;Cathepsin D heavy chain	CTSD
38.4141	38.445	38.3929	38.1207	38.1533	38.1968	38.5386	38.4689	38.4134	38.4825	38.4234	38.4309	38.3929	38.449	38.2169	38.1766	38.1047	38.3359	38.2538	38.2677	38.2286	38.143	38.1903	38.2489	38.408	38.4879	38.1906	38.1103	38.3586	63	63	63	0	32331	4066700000000	NaN	145	313	NaN	NaN	195	NaN	NaN	P07355;P07355-2;A6NMY6	P07355;P07355-2;A6NMY6	Annexin A2;Putative annexin A2-like protein	ANXA2;ANXA2P2
33.4051	33.507	33.4195	33.0708	33.1531	33.1516	33.4848	33.4782	33.5149	33.4178	33.6331	33.5644	33.3711	33.5492	33.0652	33.0492	33.0776	33.4936	33.3633	33.3911	33.0309	33.0913	33.0403	33.4447	33.4463	33.4948	33.0948	33.215	33.1896	47	47	47	0	32331	128180000000	NaN	NaN	NaN	NaN	NaN	NaN	NaN	NaN	P07384	P07384	Calpain-1 catalytic subunit	CAPN1
37.1495	36.969	36.888	37.1435	37.3382	37.2294	36.8122	36.8362	36.9651	37.1477	37.0894	36.7785	37.0665	37.2309	37.261	37.3311	37.2688	37.1409	36.8538	36.9637	37.3258	37.3622	37.2857	36.8206	36.9891	37.0828	37.3264	37.4492	37.2924	39	39	7	0	32331	4221800000000	NaN	124	NaN	NaN	NaN	NaN	NaN	NaN	P07437	P07437	Tubulin beta chain	TUBB
36.2178	36.2154	36.0769	36.4736	36.437	36.5702	36.4376	36.5311	36.5211	36.5892	36.5972	36.5696	36.1258	36.1578	36.0967	36.1267	36.0401	36.4591	36.3355	36.3416	36.2693	36.3992	36.2754	36.4503	36.4905	36.4766	36.4187	36.3044	36.4946	35	35	35	0	32331	987180000000	NaN	146	316	NaN	NaN	NaN	NaN	146	P07602;P07602-2;P07602-3	P07602;P07602-2;P07602-3	Prosaposin;Saposin-A;Saposin-B-Val;Saposin-B;Saposin-C;Saposin-D	PSAP
35.1429	35.1418	35.2668	34.4833	34.5505	34.5231	35.1996	35.0697	35.0133	35.3612	35.0744	35.3282	35.0108	34.9009	34.2466	34.3417	34.312	35.1137	34.9151	34.8725	34.1476	34.2382	34.1544	34.9623	34.9314	35.0771	34.1162	34.1609	34.1056	32	32	32	0	32331	285130000000	NaN	NaN	NaN	NaN	NaN	NaN	NaN	NaN	P07686	P07686	Beta-hexosaminidase subunit beta;Beta-hexosaminidase subunit beta chain B;Beta-hexosaminidase subunit beta chain A	HEXB
33.0624	33.3514	32.9427	31.7933	31.9058	31.8392	32.7119	32.4982	33.0743	32.6687	32.8455	32.0309	32.529	32.9902	31.8269	31.7231	31.3241	32.9311	33.1	33.2818	31.8595	31.8759	31.8156	32.019	32.3216	32.2119	31.7496	31.654	31.6032	12	12	12	0	27609	50779000000	NaN	NaN	319	NaN	NaN	NaN	NaN	NaN	P07711;Q5NE16;P43235;O60911	P07711	Cathepsin L1;Cathepsin L1 heavy chain;Cathepsin L1 light chain	CTSL
37.0717	37.1033	37.3042	37.0483	37.057	36.9981	37.1307	36.8774	37.1046	37.1516	36.9862	37.0906	37.0505	37.2652	37.0188	36.966	36.9566	37.2478	36.8186	37.0474	37.0588	36.9563	37.0721	36.9542	36.9217	37.0851	37.0884	37.011	37.0792	21	21	21	0	32331	2463900000000	NaN	147	NaN	NaN	NaN	NaN	126	NaN	P07737;CON__P02584	P07737	Profilin-1	PFN1
NaN	NaN	NaN	27.4573	27.4093	27.6381	NaN	NaN	NaN	NaN	NaN	NaN	27.6899	27.3184	27.9333	27.8719	27.9217	NaN	NaN	NaN	27.9822	27.8523	28.0736	27.3892	27.1828	NaN	27.799	28.3338	27.8069	8	8	8	50058	54024	1550400000	4130	NaN	NaN	NaN	NaN	NaN	NaN	NaN	P07738	P07738	Bisphosphoglycerate mutase	BPGM
32.7936	32.6524	32.8314	32.7684	32.917	32.7876	32.1394	32.2204	32.2259	32.7143	32.4613	32.5891	32.4893	32.5695	32.6262	32.6265	32.6051	32.6006	32.002	32.1298	32.7123	32.897	32.7087	32.2367	32.0482	32.3267	32.5209	32.622	32.7067	19	19	19	0	32331	118150000000	NaN	NaN	NaN	1830	NaN	NaN	NaN	NaN	P07741;P07741-2	P07741;P07741-2	Adenine phosphoribosyltransferase	APRT
34.1045	33.9834	33.9027	34.2075	34.1486	34.1937	33.9556	33.9739	33.886	34.0475	33.8844	33.9716	33.8737	33.7845	34.0772	34.0765	34.1581	33.8969	33.8495	33.9345	34.0266	34.1217	34.065	33.9306	33.9569	33.9659	34.1602	34.1535	34.1001	125	125	124	0	32331	717180000000	NaN	NaN	NaN	NaN	NaN	NaN	NaN	NaN	P07814	P07814	Bifunctional glutamate/proline--tRNA ligase;Glutamate--tRNA ligase;Proline--tRNA ligase	EPRS
36.006	36.1147	36.1095	35.7334	35.8355	35.7154	36.0917	35.9635	35.7903	36.0181	36.0088	35.9945	35.5816	35.7441	35.0526	35.0415	35.1301	35.8905	35.9179	35.8512	35.1	34.9919	35.1091	35.6256	35.8284	35.7987	35.1934	35.3199	35.2437	25	25	25	0	32331	514920000000	NaN	NaN	328	NaN	455	204	NaN	NaN	P07858	P07858	Cathepsin B;Cathepsin B light chain;Cathepsin B heavy chain	CTSB
37.6557	37.4543	37.6081	37.3068	37.3722	37.3923	37.5627	37.6323	37.528	37.4546	37.4586	37.67	37.5887	37.4456	37.2938	37.3231	37.257	37.429	37.4652	37.2918	37.2546	37.263	37.2484	37.3795	37.3854	37.4391	37.4166	37.3837	37.41	92	92	56	0	32331	5934300000000	NaN	150	NaN	NaN	NaN	NaN	NaN	NaN	P07900;P07900-2	P07900;P07900-2	Heat shock protein HSP 90-alpha	HSP90AA1
28.0825	28.4426	28.3706	27.7002	27.7757	27.8338	28.3145	28.1696	28.2661	28.1043	27.9734	28.063	28.0872	27.8707	27.7945	27.8224	27.6428	28.0863	28.1647	27.9151	27.6201	27.6659	27.6471	28.0423	27.9442	27.9488	27.6208	27.9851	27.7371	6	6	6	19988	15285	2302200000	4169	NaN	NaN	NaN	NaN	NaN	NaN	NaN	P07902;P07902-2	P07902	Galactose-1-phosphate uridylyltransferase	GALT
NaN	NaN	NaN	28.8746	28.9725	29.3643	NaN	NaN	NaN	NaN	NaN	NaN	NaN	NaN	NaN	29.6721	29.2514	NaN	NaN	NaN	NaN	29.1353	28.9295	NaN	NaN	NaN	29.2838	29.5105	29.1147	37	4	4	0	13274	9735000000	4170	NaN	NaN	NaN	NaN	NaN	NaN	160	P07910;P07910-3;O60812;B2RXH8;P0DMR1;B7ZW38	P07910;P07910-3	Heterogeneous nuclear ribonucleoproteins C1/C2	HNRNPC
35.0711	35.0578	34.9899	35.0872	35.1346	35.142	35.3942	35.2591	35.2069	34.7806	34.8433	35.303	34.9651	34.9244	35.1848	35.1697	35.24	35.0022	35.4381	35.2896	35.0172	35.0164	35.1749	35.436	35.1022	35.0065	35.1088	35.0461	35.1245	37	37	4	0	32331	1349700000000	4170	NaN	NaN	NaN	NaN	NaN	NaN	161	P07910-2;P07910-4	P07910-2;P07910-4	Heterogeneous nuclear ribonucleoproteins C1/C2	HNRNPC
29.9261	29.9156	29.7442	31.3154	31.2554	31.1509	30.4907	30.1682	30.1031	30.4353	30.4156	30.4306	30.4269	29.9389	31.3372	31.2738	31.2389	30.2355	30.4405	30.0758	31.4452	31.5178	31.4205	30.55	30.3008	30.167	31.1293	30.9507	30.9691	5	5	5	0	32331	43192000000	NaN	151	NaN	NaN	NaN	NaN	NaN	NaN	P07919;A0A096LP55	P07919	Cytochrome b-c1 complex subunit 6, mitochondrial	UQCRH
NaN	NaN	NaN	NaN	NaN	NaN	NaN	NaN	NaN	NaN	NaN	NaN	NaN	NaN	NaN	NaN	NaN	NaN	NaN	NaN	NaN	NaN	NaN	NaN	NaN	NaN	NaN	NaN	NaN	100	100	100	0	32331	200700000000	NaN	NaN	NaN	NaN	NaN	NaN	NaN	NaN	P07942	P07942	Laminin subunit beta-1	LAMB1
NaN	NaN	NaN	NaN	NaN	NaN	NaN	NaN	NaN	NaN	NaN	NaN	NaN	NaN	NaN	NaN	NaN	NaN	NaN	NaN	NaN	NaN	NaN	NaN	NaN	NaN	NaN	NaN	NaN	18	10	10	0	39903	2991600000	NaN	NaN	333	NaN	463	209	NaN	162	P07947;P06241-3;P06241-2;P06241;P06239;P06239-3	P07947	Tyrosine-protein kinase Yes	YES1
27.6514	27.0639	NaN	30.6855	30.7118	30.6905	28.1923	28.7734	28.5508	28.188	28.8155	28.431	30.0788	29.8932	32.2034	32.2366	32.343	30.2769	29.7533	30.3398	32.3774	32.4016	32.5524	30.0513	30.2332	30.5878	31.6793	31.6066	31.7814	31	28	1	0	99044	24874000000	NaN	NaN	NaN	NaN	NaN	NaN	NaN	NaN	P07948	P07948	Tyrosine-protein kinase Lyn	LYN
NaN	NaN	NaN	NaN	NaN	NaN	NaN	NaN	NaN	NaN	NaN	NaN	NaN	NaN	NaN	NaN	NaN	NaN	NaN	NaN	NaN	NaN	NaN	NaN	NaN	NaN	NaN	NaN	NaN	48	4	4	34294	64311	3360500000	NaN	NaN	38	103	NaN	NaN	NaN	NaN	P07951	P07951	Tropomyosin beta chain	TPM2
32.5409	32.1311	32.2241	31.46	31.5819	31.4222	32.0015	32.2205	32.3958	31.8943	32.019	32.1595	32.2521	32.1291	31.2864	31.7497	31.7046	32.4234	32.1107	31.8168	31.5236	31.628	31.7177	31.4016	31.9033	31.7133	31.5841	31.7262	31.6609	55	38	3	0	32331	138240000000	307	NaN	38	NaN	NaN	NaN	NaN	NaN	P07951-2;P07951-3	P07951-2;P07951-3	Tropomyosin beta chain	TPM2
33.0922	33.0604	33.1112	33.9701	34.0321	34.0913	33.0042	32.9653	32.6485	33.077	32.8286	33.1213	33.2443	33.0487	33.8069	33.9266	33.9828	33.1069	33.0419	32.8492	33.8253	33.8493	33.8841	33.4719	33.2401	33.2576	33.9253	33.9018	33.8974	35	35	35	0	32331	592090000000	NaN	NaN	NaN	NaN	NaN	NaN	NaN	NaN	P07954-2;P07954	P07954-2;P07954	Fumarate hydratase, mitochondrial	FH
NaN	26.7301	26.6701	NaN	NaN	NaN	26.289	26.9787	27.2707	27.1141	26.9621	26.4437	26.5654	26.9115	NaN	NaN	NaN	27.2543	26.9162	26.9167	NaN	NaN	NaN	25.8479	26.3993	26.1228	NaN	NaN	NaN	9	9	9	0	27195	2623200000	NaN	NaN	NaN	NaN	NaN	NaN	NaN	NaN	P07992;P07992-4;P07992-3;P07992-2	P07992;P07992-4;P07992-3;P07992-2	DNA excision repair protein ERCC-1	ERCC1
NaN	NaN	NaN	NaN	NaN	NaN	NaN	27.9177	NaN	NaN	NaN	NaN	NaN	NaN	NaN	NaN	NaN	NaN	NaN	NaN	NaN	NaN	NaN	NaN	NaN	NaN	NaN	NaN	NaN	2	2	2	35436	76975	133690000	NaN	NaN	NaN	NaN	NaN	NaN	NaN	NaN	P07998	P07998	Ribonuclease pancreatic	RNASE1
27.7089	27.479	27.7156	27.6032	27.6051	27.5761	27.1105	27.363	NaN	27.4955	26.8407	28.0715	27.5823	27.1126	27.5587	27.4185	27.4101	27.1801	27.8793	28.4797	27.4812	27.3864	27.1796	27.6423	NaN	27.0833	27.7167	27.5778	27.6425	9	9	9	0	91721	6145700000	NaN	NaN	NaN	NaN	NaN	NaN	NaN	NaN	P08047;P08047-3;P08047-2	P08047;P08047-3;P08047-2	Transcription factor Sp1	SP1
NaN	NaN	NaN	NaN	NaN	NaN	NaN	NaN	NaN	NaN	NaN	NaN	NaN	NaN	NaN	NaN	NaN	NaN	NaN	NaN	NaN	NaN	NaN	NaN	NaN	NaN	NaN	NaN	NaN	8	8	8	63241	3707	2097700000	NaN	NaN	NaN	NaN	NaN	NaN	NaN	NaN	P08069	P08069	Insulin-like growth factor 1 receptor;Insulin-like growth factor 1 receptor alpha chain;Insulin-like growth factor 1 receptor beta chain	IGF1R
34.6841	34.6966	34.7349	34.9625	34.9666	34.9168	34.9128	34.8231	34.7469	34.7326	34.6856	34.7395	34.6052	34.5319	35.0842	35.1339	35.1272	34.638	34.7023	34.6042	34.9172	34.9727	34.9699	34.6443	34.6617	34.7592	35.0356	35.1278	35.104	74	74	74	0	32331	451220000000	NaN	152	NaN	NaN	NaN	NaN	NaN	163	P08133;P08133-2	P08133;P08133-2	Annexin A6	ANXA6
27.9361	28.7632	28.778	29.5493	29.5805	29.4529	28.9409	28.7826	28.6784	28.0414	28.4586	28.4133	28.7157	28.9333	29.4223	29.1003	29.7371	28.9785	28.6839	28.9607	29.9734	30.1607	30.1564	29.0196	28.8637	28.1743	29.8662	29.9074	29.1023	18	9	9	0	24347	27059000000	NaN	NaN	NaN	NaN	NaN	NaN	NaN	NaN	P08134	P08134	Rho-related GTP-binding protein RhoC	RHOC
NaN	NaN	NaN	NaN	NaN	NaN	NaN	NaN	NaN	NaN	NaN	NaN	NaN	NaN	NaN	NaN	NaN	NaN	NaN	NaN	NaN	NaN	NaN	NaN	NaN	NaN	NaN	NaN	NaN	10	10	10	0	18228	8019000000	NaN	NaN	NaN	NaN	NaN	NaN	NaN	NaN	P08138-2;P08138	P08138-2;P08138	Tumor necrosis factor receptor superfamily member 16	NGFR
NaN	NaN	NaN	NaN	NaN	NaN	NaN	NaN	NaN	NaN	NaN	NaN	NaN	NaN	NaN	NaN	NaN	NaN	NaN	NaN	NaN	NaN	NaN	NaN	NaN	NaN	NaN	NaN	NaN	13	13	13	0	41823	7078200000	NaN	NaN	NaN	NaN	NaN	NaN	NaN	NaN	P08174-4;P08174;P08174-3;P08174-5;P08174-2;P08174-6;P08174-7	P08174-4;P08174;P08174-3;P08174-5;P08174-2;P08174-6;P08174-7	Complement decay-accelerating factor	CD55
NaN	NaN	NaN	NaN	NaN	NaN	NaN	NaN	NaN	NaN	NaN	NaN	NaN	NaN	NaN	NaN	NaN	NaN	NaN	NaN	NaN	NaN	NaN	NaN	NaN	NaN	NaN	NaN	NaN	42	1	1	21091	25667	1151700000	4301	NaN	NaN	1917	469	NaN	NaN	164	P08195-3;P08195;P08195-4	P08195-3;P08195;P08195-4	4F2 cell-surface antigen heavy chain	SLC3A2
29.8532	29.9962	29.1367	32.0297	31.9757	32.0114	30.3561	30.4766	30.6093	29.7393	30.3547	30.4346	30.5049	29.887	32.3909	32.4202	32.2797	30.7226	30.5087	30.7993	32.8197	32.8374	32.9126	31.3943	30.9542	30.9703	32.1259	32.1499	32.1657	44	44	3	0	32331	442030000000	4301	NaN	339	NaN	NaN	NaN	NaN	164	P08195-2	P08195-2	4F2 cell-surface antigen heavy chain	SLC3A2
NaN	NaN	NaN	NaN	NaN	NaN	NaN	NaN	NaN	NaN	NaN	NaN	NaN	NaN	NaN	NaN	NaN	NaN	26.7619	26.2347	NaN	NaN	NaN	NaN	NaN	NaN	NaN	NaN	NaN	10	10	10	50446	57351	2086600000	NaN	NaN	NaN	NaN	NaN	NaN	NaN	NaN	P08236-3;P08236-2;P08236	P08236-3;P08236-2;P08236	Beta-glucuronidase	GUSB
NaN	NaN	NaN	29.1506	29.3544	29.2095	NaN	NaN	NaN	NaN	NaN	NaN	NaN	NaN	28.9097	25.1119	29.2473	NaN	NaN	NaN	29.1348	30.1528	29.2479	NaN	NaN	NaN	29.1647	29.2202	29.1682	45	41	41	0	32331	54354000000	NaN	NaN	NaN	NaN	NaN	NaN	NaN	NaN	P08237;P08237-3;P08237-2	P08237;P08237-3;P08237-2	ATP-dependent 6-phosphofructokinase, muscle type	PFKM
36.7151	36.4439	36.5657	36.5126	36.4879	36.4722	36.5471	36.5908	36.6235	36.5586	36.6232	36.5737	36.6024	36.5865	36.3343	36.2954	36.3383	36.4146	36.4149	36.3569	36.2685	36.2875	36.2233	36.3881	36.4374	36.5771	36.4426	36.4449	36.3959	90	64	55	0	32331	3080100000000	NaN	NaN	NaN	NaN	NaN	NaN	NaN	NaN	P08238;Q58FF7	P08238	Heat shock protein HSP 90-beta	HSP90AB1
26.7671	NaN	NaN	30.2891	30.2645	30.048	NaN	NaN	25.2462	NaN	NaN	27.7121	27.3634	NaN	30.8165	30.6337	30.6381	27.4706	26.9384	29.9351	30.8948	31.0988	31.0986	29.5535	28.1197	27.3148	30.9114	30.5195	30.8003	45	45	45	0	32331	64563000000	NaN	NaN	NaN	NaN	NaN	NaN	NaN	NaN	P08240;P08240-2	P08240;P08240-2	Signal recognition particle receptor subunit alpha	SRPR
NaN	NaN	NaN	NaN	NaN	NaN	NaN	NaN	NaN	NaN	NaN	NaN	NaN	NaN	NaN	NaN	NaN	NaN	NaN	NaN	NaN	NaN	NaN	NaN	NaN	NaN	NaN	26.6044	NaN	47	47	5	0	32331	131420000000	NaN	NaN	NaN	NaN	478	NaN	NaN	NaN	P08243-2;P08243	P08243-2;P08243	Asparagine synthetase [glutamine-hydrolyzing]	ASNS
NaN	NaN	NaN	28.8595	28.7019	28.7494	NaN	NaN	NaN	NaN	NaN	NaN	NaN	NaN	28.8408	28.8662	29.0446	NaN	NaN	NaN	28.7646	28.9132	28.9476	NaN	NaN	NaN	28.588	28.6572	28.387	6	6	6	0	27256	2518700000	NaN	NaN	NaN	NaN	NaN	NaN	NaN	NaN	P08246	P08246	Neutrophil elastase	ELANE
NaN	NaN	NaN	28.0346	28.1508	28.0437	NaN	NaN	NaN	NaN	NaN	NaN	NaN	NaN	28.4933	28.4145	28.5146	NaN	NaN	NaN	28.2321	27.9737	28.201	NaN	NaN	NaN	28.1777	28.0058	28.3248	5	5	5	48622	43585	1687300000	NaN	NaN	NaN	NaN	NaN	NaN	NaN	NaN	P08311	P08311	Cathepsin G	CTSG
28.7856	29.4574	29.142	29.0912	29.3596	29.1345	29.2464	29.3718	29.4605	29.2778	29.0868	29.271	28.9356	28.7513	29.0136	28.8988	28.8204	29.0463	29.0953	28.9679	29.0816	28.7301	28.7125	28.5879	28.6467	28.7234	29.0907	28.9231	28.9505	19	19	19	0	189	24679000000	NaN	NaN	NaN	NaN	NaN	NaN	NaN	NaN	P08397-2;P08397;P08397-4;P08397-3	P08397-2;P08397;P08397-4;P08397-3	Porphobilinogen deaminase	HMBS
30.166	29.4435	30.0235	32.1837	32.1666	32.1879	30.4965	30.0214	29.7623	30.4643	29.4929	30.6167	30.8361	30.6051	31.992	31.9348	32.026	30.8478	30.7532	30.7005	32.0819	32.0886	32.0905	31.795	31.3638	31.1087	31.8863	31.9649	31.9921	31	31	26	0	25971	112210000000	NaN	NaN	NaN	NaN	NaN	NaN	NaN	NaN	P08559;P08559-4;P08559-3;P08559-2	P08559;P08559-4;P08559-3;P08559-2	Pyruvate dehydrogenase E1 component subunit alpha, somatic form, mitochondrial	PDHA1
33.8064	33.9816	34.1043	33.9237	34.064	34.0208	33.3987	33.5208	33.5753	33.8378	33.8881	33.6383	34.6013	34.8369	34.757	34.6634	34.7517	34.8364	34.7043	34.6933	34.9218	35.0251	34.9741	34.7672	34.5693	34.7625	35.092	35.0389	34.8394	26	26	26	0	32331	216870000000	NaN	NaN	NaN	NaN	NaN	218	NaN	NaN	P08567	P08567	Pleckstrin	PLEK
NaN	NaN	NaN	NaN	NaN	NaN	NaN	NaN	NaN	NaN	NaN	NaN	NaN	NaN	NaN	NaN	NaN	NaN	NaN	NaN	NaN	NaN	NaN	NaN	NaN	NaN	NaN	NaN	NaN	21	21	21	0	77479	10520000000	NaN	NaN	NaN	NaN	NaN	NaN	NaN	NaN	P08572	P08572	Collagen alpha-2(IV) chain;Canstatin	COL4A2
27.6534	27.4008	NaN	30.432	30.5091	30.4025	28.0366	27.9731	27.3603	28.2826	27.0528	27.9216	27.772	27.4915	30.9055	30.7752	30.9142	28.1101	28.2627	28.8219	31.0759	31.4611	31.1865	29.4391	28.6145	28.2679	29.9261	30.316	30.3751	12	12	12	0	32331	28833000000	NaN	NaN	347	NaN	NaN	NaN	NaN	NaN	P08574	P08574	Cytochrome c1, heme protein, mitochondrial	CYC1
31.3162	31.125	28.8786	33.5959	33.6397	33.6429	31.693	31.9352	31.697	31.1653	31.7344	31.937	32.3346	31.8696	33.812	33.9256	33.8003	32.3854	32.1973	32.4967	34.1888	34.1847	34.1632	32.699	32.4761	32.7254	33.4912	33.4833	33.3978	59	59	59	0	32331	96720000000	NaN	NaN	NaN	NaN	NaN	NaN	NaN	NaN	P08575-2;P08575	P08575-2;P08575	Receptor-type tyrosine-protein phosphatase C	PTPRC
31.3328	31.3154	31.1509	30.927	30.5881	30.7949	31.3548	31.2786	31.3357	31.1893	30.9987	31.0913	30.9972	31.1956	30.6353	30.5695	30.8569	31.119	31.3642	31.1721	30.6186	30.6066	30.585	31.4969	30.9326	31.4065	30.6231	30.5773	30.6427	18	15	15	0	11379	63867000000	NaN	NaN	NaN	NaN	495	NaN	NaN	NaN	P08579	P08579	U2 small nuclear ribonucleoprotein B	SNRPB2
NaN	NaN	NaN	NaN	NaN	NaN	NaN	NaN	NaN	NaN	NaN	NaN	NaN	NaN	NaN	NaN	NaN	NaN	NaN	NaN	NaN	NaN	NaN	NaN	NaN	NaN	NaN	NaN	NaN	11	10	10	48701	43962	2389600000	NaN	NaN	NaN	NaN	NaN	NaN	NaN	NaN	P08581;P08581-2;P08581-3;P42685-2;Q9H3Y6;P42685;Q04912-2;Q04912	P08581;P08581-2;P08581-3	Hepatocyte growth factor receptor	MET
NaN	NaN	NaN	NaN	NaN	NaN	NaN	NaN	NaN	NaN	NaN	NaN	NaN	NaN	NaN	NaN	NaN	NaN	NaN	NaN	NaN	NaN	NaN	NaN	NaN	NaN	NaN	NaN	NaN	32	32	32	0	17832	9171300000	NaN	NaN	NaN	NaN	NaN	NaN	NaN	NaN	P08582;P08582-2	P08582	Melanotransferrin	MFI2
32.4927	32.3705	32.5375	32.2643	31.9625	32.1722	32.4693	32.395	32.3383	32.1895	32.2398	32.4216	32.303	32.2449	32.1604	32.2828	32.4243	32.2216	32.4306	32.2903	32.133	31.9557	32.0399	32.3886	32.3134	32.2716	32.0034	32.1551	32.2061	37	37	37	0	27118	187490000000	4394	158	348	NaN	497	NaN	NaN	NaN	P08621;P08621-2;P08621-3;P08621-4	P08621;P08621-2;P08621-3	U1 small nuclear ribonucleoprotein 70 kDa	SNRNP70
29.8926	29.76	29.6137	32.2933	32.4388	32.0044	29.7769	30.0303	29.6452	29.4647	29.7198	29.8522	30.7559	30.5187	32.8658	33.0489	32.9481	30.7472	30.794	30.6366	32.8623	32.9736	33.0295	30.5601	31.17	30.7002	32.5707	32.6716	31.9865	31	31	1	0	22248	40457000000	NaN	NaN	NaN	1981	NaN	NaN	131	NaN	P08631;P08631-2;Q9H6Q3-4;Q9H6Q3-2;Q9H6Q3-3;Q9H6Q3	P08631;P08631-2	Tyrosine-protein kinase HCK	HCK
29.5925	29.2594	28.0883	30.807	30.8871	30.8413	29.7316	29.9814	29.7687	29.3594	29.4554	29.8323	29.9067	29.6029	30.9922	30.8676	30.7061	29.5047	29.0321	29.5385	30.9185	31.2503	31.1418	29.7669	29.7248	29.9513	30.4847	30.4956	30.3195	20	20	20	0	10657	18581000000	NaN	NaN	NaN	1982	NaN	NaN	NaN	NaN	P08648	P08648	Integrin alpha-5;Integrin alpha-5 heavy chain;Integrin alpha-5 light chain	ITGA5
NaN	NaN	NaN	NaN	NaN	NaN	NaN	NaN	NaN	NaN	NaN	NaN	NaN	NaN	NaN	NaN	NaN	NaN	NaN	NaN	NaN	NaN	NaN	NaN	NaN	NaN	NaN	NaN	NaN	14	1	1	2809	21918	38420000	NaN	NaN	NaN	1983	NaN	NaN	NaN	NaN	P08651;P08651-5;P08651-6	P08651;P08651-5;P08651-6	Nuclear factor 1 C-type	NFIC
NaN	NaN	NaN	NaN	NaN	NaN	NaN	NaN	NaN	NaN	NaN	NaN	NaN	NaN	NaN	NaN	NaN	NaN	NaN	NaN	NaN	NaN	NaN	NaN	NaN	NaN	NaN	NaN	NaN	14	14	0	0	11102	3746100000	NaN	NaN	NaN	NaN	NaN	NaN	NaN	NaN	P08651-2;P08651-4;P08651-3	P08651-2;P08651-4;P08651-3	Nuclear factor 1 C-type	NFIC
40.5932	40.2736	40.3608	40.5762	40.6038	40.5562	40.3974	40.2293	40.3232	40.4535	40.2265	40.4754	40.3622	40.3295	40.6152	40.5679	40.4772	40.2161	40.2564	40.2949	40.5843	40.5113	40.6303	40.4798	40.2741	40.2949	40.6449	40.521	40.8346	101	101	87	0	32331	18788000000000	4412	NaN	NaN	NaN	NaN	219	132	NaN	P08670;Q16352;P07197-2	P08670	Vimentin	VIM
33.2973	33.5185	33.5047	32.9751	32.9942	33.0889	33.3181	33.4318	33.1477	33.3953	33.4024	33.6991	33.3387	33.4976	33.1634	33.1444	33.1674	33.4653	33.4279	33.6027	33.2752	33.0917	33.2825	33.6085	33.2271	33.3962	33.1281	33.0522	33.2553	16	16	16	0	32331	432650000000	4413	NaN	NaN	NaN	501	NaN	NaN	NaN	P08708	P08708	40S ribosomal protein S17	RPS17
29.5475	29.3226	28.467	30.9183	30.9321	30.8607	29.7677	30.1862	29.7852	29.5126	29.8669	29.8516	30.0062	29.9952	31.1016	31.253	31.1895	30.124	30.1263	30.3131	31.4467	31.5153	31.3918	29.9818	30.1766	30.219	31.0548	31.0548	30.7941	29	20	18	0	30375	31930000000	NaN	NaN	NaN	NaN	NaN	NaN	NaN	NaN	P08754;P19087	P08754	Guanine nucleotide-binding protein G(k) subunit alpha	GNAI3
37.64	37.7617	37.6592	36.9507	37.0024	36.8844	37.703	37.5954	37.6743	37.6755	37.8289	37.6705	37.7221	37.842	36.8789	36.8437	36.7896	37.8015	37.7039	37.7041	36.5992	36.7482	36.6529	37.4791	37.6693	37.6548	36.9263	36.8211	37.0009	44	44	44	0	32331	1785600000000	4419	NaN	NaN	NaN	502	220	NaN	NaN	P08758	P08758	Annexin A5	ANXA5
34.4181	34.6442	34.7369	34.5054	34.6643	34.6771	34.6922	34.4782	34.5597	34.7164	34.7659	34.5903	34.5978	34.6382	34.5487	34.6108	34.5736	34.5812	34.4716	34.2875	34.7014	34.6883	34.7682	34.4031	34.4267	34.6716	34.717	34.6846	34.6128	23	23	23	0	32331	966760000000	NaN	159	358	NaN	NaN	221	NaN	NaN	P08865	P08865	40S ribosomal protein SA	RPSA
28.9542	28.5883	28.1242	NaN	NaN	28.8077	29.0124	28.9874	29.0357	29.3468	29.1471	29.3419	29.1112	29.3804	NaN	NaN	NaN	29.2821	28.6997	28.9586	NaN	NaN	NaN	29.0262	28.9759	29.062	NaN	NaN	28.2045	4	4	4	21173	19929	3936300000	NaN	NaN	NaN	2008	NaN	NaN	NaN	NaN	P08962-3;P08962-2;P08962	P08962-3;P08962-2;P08962	CD63 antigen	CD63
NaN	NaN	NaN	NaN	27.8209	NaN	NaN	NaN	NaN	NaN	NaN	NaN	NaN	NaN	28.1003	NaN	27.7074	NaN	NaN	NaN	28.2237	28.6112	28.0531	NaN	NaN	NaN	28.0472	27.9118	28.0755	15	15	15	0	91003	16589000000	NaN	NaN	NaN	2010	NaN	NaN	NaN	NaN	P09001	P09001	39S ribosomal protein L3, mitochondrial	MRPL3
31.9279	31.8457	32.2221	31.8032	31.6622	31.7561	32.1606	32.0564	31.7501	31.9488	31.8713	31.9083	31.8548	32.0229	31.6793	31.7371	31.6867	32.0015	31.9929	31.7646	31.4715	31.3269	31.4281	31.9945	31.8536	31.891	31.4566	31.5663	31.542	20	20	17	0	17864	151120000000	NaN	NaN	NaN	NaN	NaN	NaN	NaN	NaN	P09012	P09012	U1 small nuclear ribonucleoprotein A	SNRPA
NaN	NaN	NaN	NaN	NaN	NaN	NaN	NaN	NaN	NaN	NaN	NaN	NaN	NaN	NaN	NaN	NaN	NaN	NaN	NaN	NaN	NaN	NaN	NaN	NaN	NaN	NaN	NaN	NaN	3	3	3	22455	24279	443960000	NaN	NaN	NaN	NaN	NaN	NaN	NaN	NaN	P09038-2;P09038-3;P09038-1;P09038	P09038-2;P09038-3;P09038-1;P09038	Fibroblast growth factor 2	FGF2
31.5349	31.6391	31.5873	27.9842	28.2982	27.8541	31.5775	31.7655	31.8533	31.8087	31.676	31.6742	31.9498	31.9331	28.468	27.8656	28.4714	31.8263	31.9548	31.8577	27.8645	27.1776	27.4274	31.6494	31.7346	31.9123	28.232	28.4312	28.239	31	26	25	0	32331	74281000000	NaN	NaN	NaN	NaN	NaN	NaN	NaN	178	P09104;P09104-2	P09104;P09104-2	Gamma-enolase	ENO2
32.1153	32.2558	32.1538	31.9495	31.986	31.9613	31.986	31.819	31.9846	32.3385	32.2221	32.0363	32.1772	32.1885	31.78	31.6467	31.7396	32.3276	31.8343	32.0594	31.7704	31.7312	31.7232	31.9014	31.881	32.0185	31.1579	31.2293	31.2155	21	21	21	0	22657	42963000000	NaN	NaN	NaN	NaN	512	NaN	NaN	NaN	P09110;P09110-2	P09110;P09110-2	3-ketoacyl-CoA thiolase, peroxisomal	ACAA1
29.6777	29.1767	29.4088	28.8304	28.7313	28.6018	29.6979	29.5756	29.5262	29.398	29.6241	29.8224	29.3729	29.5457	28.7853	28.9688	29.002	29.6271	29.6489	29.3704	28.9554	29.1484	28.973	30.0337	29.9157	29.9106	28.7896	28.8875	28.7372	11	11	11	0	32331	16664000000	NaN	NaN	NaN	NaN	NaN	NaN	NaN	NaN	P09132;P09132-2	P09132;P09132-2	Signal recognition particle 19 kDa protein	SRP19
35.067	35.1269	35.1715	35.4168	35.3748	35.3798	34.7563	34.7802	34.7351	35.0239	34.9456	34.9399	34.9823	35.0631	35.2126	35.1584	35.235	34.9433	34.7295	34.8694	35.208	35.3039	35.3198	34.8056	34.7345	34.9555	35.0206	35.3404	35.038	20	20	20	0	32331	706790000000	NaN	162	NaN	NaN	NaN	222	NaN	179	P09211	P09211	Glutathione S-transferase P	GSTP1
30.3121	30.4435	30.7314	30.4324	30.5635	30.4401	NaN	30.5012	30.2553	30.4884	30.31	30.5192	30.697	30.9043	NaN	NaN	30.6046	30.501	30.3686	30.3612	NaN	NaN	NaN	30.4198	30.5705	30.553	NaN	NaN	30.4679	6	6	6	0	11653	51590000000	NaN	NaN	NaN	2028	NaN	223	NaN	NaN	P09234	P09234	U1 small nuclear ribonucleoprotein C	SNRPC
36.8661	36.9783	36.9849	36.8705	36.835	36.8512	37.0282	37.2441	37.0597	36.7815	36.8039	37.1684	37.1571	36.8414	36.8516	36.7416	36.6641	36.8557	37.0681	36.6128	36.7894	36.7809	36.7283	36.9268	36.7906	36.8781	36.7264	36.6326	36.9995	19	19	19	0	32331	2074600000000	NaN	NaN	NaN	2029	NaN	224	NaN	180	P09382	P09382	Galectin-1	LGALS1
30.2684	30.1484	30.3998	29.9221	29.9051	29.9575	30.1059	30.2058	30.2068	30.271	30.0674	30.548	30.1925	30.1452	29.6147	29.7346	30.0994	30.0611	30.2438	29.9418	29.5732	29.5062	29.717	30.4167	30.0218	30.3133	29.7581	29.7938	29.3638	17	17	17	0	32331	47616000000	NaN	NaN	NaN	NaN	NaN	NaN	NaN	NaN	P09417;P09417-2	P09417;P09417-2	Dihydropteridine reductase	QDPR
34.107	33.8618	34.096	34.3052	34.1032	34.2739	34.2276	34.084	34.037	33.7145	33.9598	33.9493	33.9595	33.7438	33.7946	34.0424	34.1898	33.7045	33.9666	33.7753	33.9429	33.6806	33.8568	34.0146	33.9155	33.9809	33.9839	33.9819	34.143	24	20	7	0	32331	536210000000	NaN	NaN	NaN	NaN	516	225	NaN	181	P09429	P09429	High mobility group protein B1	HMGB1
37.436	37.4627	37.5556	37.0405	37.0376	37.0577	37.7706	37.7566	37.7943	37.7485	37.7699	37.7956	37.5397	37.3887	36.7166	36.8495	36.8987	37.4726	37.244	37.3579	36.6953	36.8017	36.7902	37.4256	37.4314	37.5306	36.7612	36.8653	36.816	32	32	29	0	32331	1156800000000	NaN	NaN	NaN	NaN	517	NaN	NaN	NaN	P09467	P09467	Fructose-1,6-bisphosphatase 1	FBP1
NaN	NaN	NaN	NaN	NaN	NaN	NaN	NaN	NaN	NaN	NaN	NaN	NaN	NaN	NaN	NaN	NaN	NaN	NaN	NaN	NaN	NaN	NaN	NaN	NaN	NaN	NaN	NaN	NaN	8	3	3	40323	18324	118650000	NaN	NaN	NaN	NaN	NaN	NaN	NaN	NaN	P09471-2;P09471	P09471-2;P09471	Guanine nucleotide-binding protein G(o) subunit alpha	GNAO1
NaN	NaN	NaN	NaN	NaN	NaN	NaN	NaN	NaN	NaN	NaN	NaN	NaN	NaN	NaN	NaN	NaN	NaN	NaN	NaN	NaN	NaN	NaN	NaN	NaN	NaN	NaN	NaN	NaN	19	19	19	0	32331	54359000000	NaN	NaN	NaN	NaN	NaN	NaN	NaN	NaN	P09486	P09486	SPARC	SPARC
NaN	NaN	NaN	NaN	NaN	NaN	NaN	NaN	NaN	NaN	NaN	NaN	NaN	NaN	NaN	NaN	NaN	NaN	NaN	NaN	NaN	NaN	NaN	NaN	NaN	NaN	NaN	NaN	NaN	15	14	4	0	21483	6172600000	4472	NaN	NaN	NaN	NaN	NaN	NaN	NaN	P09488;P09488-2	P09488;P09488-2	Glutathione S-transferase Mu 1	GSTM1
NaN	NaN	NaN	NaN	NaN	NaN	NaN	NaN	NaN	NaN	NaN	NaN	NaN	NaN	NaN	NaN	NaN	NaN	NaN	NaN	NaN	NaN	NaN	NaN	NaN	NaN	NaN	NaN	NaN	40	5	0	21013	19226	3417900000	NaN	NaN	38	NaN	NaN	NaN	NaN	NaN	P09493-2	P09493-2
26.6994	27.5818	27.7624	29.0577	30.1471	29.3453	27.1502	NaN	26.4702	26.5118	25.4887	NaN	26.287	25.6769	29.3774	29.5908	29.5598	27.2074	28.5282	26.232	28.6586	29.1856	29.5276	27.9349	27.4565	26.4038	29.5629	29.5095	29.6694	54	34	0	0	27764	125700000000	NaN	NaN	38	NaN	NaN	NaN	NaN	NaN	P09493-3;P09493-10;P09493-8	P09493-3;P09493-10;P09493-8
28.6579	27.5113	27.2837	28.1299	27.34	28.2109	27.7025	27.6725	27.9398	27.5366	27.5235	27.47	NaN	NaN	27.2401	NaN	26.8467	27.651	27.7951	27.4871	26.9654	26.8641	NaN	27.4101	27.2947	27.4266	26.9778	27.6797	26.9749	37	4	4	20488	1711	10298000000	NaN	NaN	38	NaN	NaN	NaN	NaN	NaN	P09493-5	P09493-5
34.0378	33.9071	34.1325	33.6964	33.4955	33.538	34.1172	34.2418	34.0191	33.7982	33.8245	33.9695	33.989	33.8298	33.4425	33.3942	33.5778	33.8867	34.0519	33.774	33.3457	33.2901	33.2813	33.8925	33.9077	33.979	33.4454	33.4508	33.6175	18	18	18	0	32331	259450000000	4473	NaN	NaN	2047	518	NaN	NaN	NaN	P09496-2;P09496-4;P09496-3;P09496;P09496-5	P09496-2;P09496-4;P09496-3;P09496;P09496-5	Clathrin light chain A	CLTA
32.5479	32.2757	32.5823	32.174	31.9273	32.0947	32.4711	32.5411	32.4363	32.3474	32.3426	32.5444	32.503	32.2499	31.7794	31.9248	31.9583	32.1039	32.4383	32.2218	31.6081	31.5717	31.5914	32.3063	32.4132	32.3822	31.9442	31.8956	31.8459	16	16	16	0	14665	83479000000	4474	NaN	NaN	NaN	NaN	NaN	NaN	NaN	P09497-2;P09497	P09497-2;P09497	Clathrin light chain B	CLTB
34.5729	34.9257	34.9406	34.1324	34.1355	34.184	34.5687	34.539	34.719	34.8133	34.6774	34.553	34.8113	34.6006	34.1291	34.1153	34.1143	34.5785	34.3711	34.4669	33.9471	33.9511	33.988	34.3049	34.3538	34.5975	34.1038	34.0406	34.0147	34	34	34	0	32331	196670000000	NaN	NaN	NaN	NaN	NaN	NaN	NaN	NaN	P09525;P09525-2	P09525;P09525-2	Annexin A4	ANXA4
30.094	29.4091	29.4861	30.0321	30.0354	30.295	29.9491	29.9286	29.7992	29.8285	29.6317	29.9283	29.8555	29.8062	30.7208	30.8021	30.8046	29.7242	29.4625	29.8925	31.0458	30.9114	31.1211	30.0554	29.8862	30.004	30.7123	30.4821	30.4964	31	31	31	0	26898	32179000000	NaN	NaN	NaN	NaN	NaN	NaN	NaN	NaN	P09543-2;P09543	P09543-2;P09543	2,3-cyclic-nucleotide 3-phosphodiesterase	CNP
29.9905	29.7742	29.6395	30.717	30.6799	30.6578	30.0297	30.0222	29.7581	30.1962	30.0603	30.4562	29.4753	29.2693	29.7642	30.1226	29.9143	29.6315	29.5683	30.3331	30.3646	30.2415	30.2472	30.3047	30.0104	29.8099	30.0026	29.9873	30.0688	15	15	15	0	67073	10517000000	NaN	NaN	NaN	2051	NaN	NaN	NaN	NaN	P09601	P09601	Heme oxygenase 1	HMOX1
30.6221	30.5869	31.2257	31.9566	31.9439	31.8191	30.9541	30.5957	30.1722	30.9985	30.5794	31.1338	31.4316	31.0935	31.6818	31.7182	31.599	31.414	31.144	31.3189	31.7934	31.8304	31.7862	31.7436	31.2783	31.1029	31.5571	31.6711	31.5752	30	30	30	0	32331	205160000000	NaN	NaN	NaN	NaN	NaN	NaN	NaN	NaN	P09622;P09622-2;P09622-3	P09622;P09622-2;P09622-3	Dihydrolipoyl dehydrogenase, mitochondrial	DLD
36.2378	35.9628	36.274	36.0525	35.9139	36.0267	36.0973	36.2106	36.0529	36.1015	36.0508	36.2902	36.069	35.9885	36.1076	35.8911	36.0809	35.9612	35.9761	35.8607	35.7613	35.7109	35.7769	35.9587	35.9735	36.023	35.7561	35.9468	36.056	44	43	17	0	32331	2541400000000	NaN	166	NaN	NaN	NaN	NaN	NaN	NaN	P09651;P09651-2;P09651-3	P09651;P09651-2;P09651-3	Heterogeneous nuclear ribonucleoprotein A1;Heterogeneous nuclear ribonucleoprotein A1, N-terminally processed	HNRNPA1
31.4454	31.4608	31.4591	30.8532	30.8195	30.8119	31.4116	31.4908	31.2914	31.1065	31.1063	31.4151	31.2279	30.9673	30.7372	30.8049	30.8637	31.2572	31.3272	31.0992	30.6293	30.5609	30.7087	31.337	31.32	31.394	30.7803	30.751	30.7639	26	26	26	0	32331	100780000000	4493	NaN	NaN	2063	NaN	NaN	NaN	NaN	P09661	P09661	U2 small nuclear ribonucleoprotein A	SNRPA1
30.1438	29.5773	29.2099	30.5066	30.7036	30.7507	30.1241	30.0246	29.9431	30.3067	29.8998	30.3286	30.1017	30.0301	30.5156	30.4097	30.3329	30.233	29.5692	29.9048	30.3512	30.2111	30.3624	29.3743	29.5419	29.647	30.2595	30.1738	30.4096	9	9	9	0	2716	11473000000	NaN	NaN	NaN	2064	NaN	NaN	NaN	NaN	P09668	P09668	Pro-cathepsin H;Cathepsin H mini chain;Cathepsin H;Cathepsin H heavy chain;Cathepsin H light chain	CTSH
27.9426	27.8201	NaN	29.0399	28.8494	28.3886	28.2856	27.9628	27.4329	28.1122	27.4104	27.837	27.9069	28.0814	28.8726	28.9369	28.3429	27.9291	NaN	28.9635	29.5733	29.3536	29.6744	29.5975	28.682	28.331	28.5481	28.5967	29.3881	9	9	9	3471	697	16154000000	NaN	NaN	NaN	2065	NaN	NaN	NaN	NaN	P09669	P09669	Cytochrome c oxidase subunit 6C	COX6C
30.3005	30.0192	29.6981	31.1485	31.3145	31.3456	30.6773	30.5504	30.1473	30.1269	30.3008	30.6056	30.8165	30.589	31.4091	31.4905	31.4034	30.6975	30.7304	30.9002	31.4604	31.5514	31.5058	31.0646	30.7723	31.0449	30.8804	30.8411	30.9061	25	25	24	0	90537	19421000000	NaN	NaN	NaN	2066	523	NaN	NaN	NaN	P09769	P09769	Tyrosine-protein kinase Fgr	FGR
29.3982	29.1446	29.3447	29.6419	29.8637	29.4746	29.6573	28.9445	29.3685	29.497	29.4091	29.559	28.004	27.5366	28.7415	28.2558	29.4923	27.9416	28.436	29.3298	29.7619	29.9111	29.9252	29.0512	28.5563	27.9781	29.5367	29.6719	29.9279	97	97	97	0	32331	358780000000	NaN	NaN	NaN	NaN	NaN	NaN	NaN	NaN	P09874	P09874	Poly [ADP-ribose] polymerase 1	PARP1
NaN	NaN	NaN	NaN	NaN	NaN	NaN	NaN	NaN	NaN	NaN	NaN	NaN	NaN	NaN	NaN	NaN	NaN	NaN	NaN	NaN	NaN	NaN	NaN	NaN	NaN	NaN	NaN	NaN	44	44	44	0	14914	27820000000	NaN	NaN	NaN	NaN	NaN	NaN	NaN	NaN	P09884	P09884	DNA polymerase alpha catalytic subunit	POLA1
NaN	NaN	NaN	24.0052	24.1587	24.4947	NaN	NaN	26.253	26.7802	NaN	NaN	29.211	29.3384	31.8663	32.0194	32	30.1178	29.5021	29.3631	31.4716	31.7508	31.9037	29.2454	29.4693	29.1921	32.0697	31.9917	31.1374	24	24	24	0	77289	15815000000	NaN	NaN	NaN	NaN	NaN	NaN	NaN	NaN	P09913	P09913	Interferon-induced protein with tetratricopeptide repeats 2	IFIT2
NaN	NaN	NaN	NaN	25.2012	25.3325	NaN	NaN	NaN	NaN	NaN	NaN	NaN	NaN	29.7492	30.572	30.6103	NaN	NaN	NaN	30.441	30.9434	30.532	NaN	NaN	NaN	30.6274	30.9025	30.7622	18	17	1	0	7906	6556500000	NaN	NaN	NaN	NaN	NaN	NaN	NaN	NaN	P09914	P09914	Interferon-induced protein with tetratricopeptide repeats 1	IFIT1
30.3265	30.5746	30.379	30.0901	29.9466	29.934	30.5323	30.4937	30.5422	30.5884	30.6021	30.4162	30.119	30.4021	29.6441	29.8466	29.7176	30.5576	30.3173	30.6001	29.6206	29.6656	29.6736	30.226	30.3508	30.296	29.6266	29.6985	29.7059	19	19	19	0	13511	8493300000	NaN	NaN	NaN	NaN	NaN	NaN	NaN	NaN	P09917;P09917-2;P09917-5;P09917-3;P09917-4	P09917;P09917-2;P09917-5;P09917-3;P09917-4	Arachidonate 5-lipoxygenase	ALOX5
29.7068	29.5453	30.0764	30.0041	30.1766	30.1325	29.7815	29.6765	29.4728	29.4549	29.4523	29.7821	29.6536	29.3286	29.6519	29.6264	29.8565	29.4736	29.1862	29.2044	29.0622	28.8876	28.7987	29.4702	29.3609	29.2881	29.23	28.86	29.2469	8	8	8	20186	16137	6731500000	NaN	NaN	NaN	NaN	NaN	NaN	NaN	NaN	P09936	P09936	Ubiquitin carboxyl-terminal hydrolase isozyme L1	UCHL1
NaN	NaN	NaN	NaN	26.7511	NaN	NaN	NaN	NaN	NaN	NaN	NaN	NaN	NaN	NaN	NaN	NaN	NaN	NaN	NaN	NaN	NaN	NaN	NaN	NaN	NaN	NaN	NaN	NaN	3	3	3	12313	30182	88183000	NaN	NaN	NaN	NaN	NaN	NaN	NaN	NaN	P09958	P09958	Furin	FURIN
35.0447	35.0369	35.0834	34.3219	34.2937	34.2927	35.1162	34.9866	35.0127	34.9309	35.1031	35.06	34.9862	34.95	34.1249	34.1663	34.2361	34.8384	34.8818	34.7525	33.9642	33.989	33.9891	34.722	34.8231	35.054	34.0757	34.1262	34.0659	49	49	49	0	32331	333120000000	NaN	NaN	377	NaN	NaN	NaN	NaN	NaN	P09960;P09960-4;P09960-2;P09960-3	P09960;P09960-4;P09960-2;P09960-3	Leukotriene A-4 hydrolase	LTA4H
33.2356	33.275	33.4034	32.5942	32.4596	32.9265	33.3284	33.4035	33.3275	33.4888	33.2782	33.2003	33.4521	33.3857	32.3378	32.3809	32.6708	33.3918	33.2832	33.1834	32.8023	32.3077	32.5634	32.9272	33.4343	33.3352	32.5156	32.6686	32.5311	34	25	25	0	32331	422180000000	NaN	NaN	378	NaN	NaN	NaN	NaN	103	P09972;P05062	P09972	Fructose-bisphosphate aldolase C	ALDOC
28.7478	28.5325	28.8619	30.4846	30.3987	30.3099	27.8256	28.3807	28.433	28.6091	28.2978	28.0231	27.9086	27.6798	29.7955	29.6824	29.9749	28.6043	28.0132	28.0433	28.822	28.4145	28.4758	28.2864	28.9342	29.2031	27.6476	28.0455	28.0005	14	14	12	0	51247	4741800000	NaN	NaN	NaN	2089	NaN	NaN	NaN	NaN	P0C0L5;P0C0L4-2;P0C0L4	P0C0L5;P0C0L4-2;P0C0L4	Complement C4-B;Complement C4 beta chain;Complement C4-B alpha chain;C4a anaphylatoxin;C4b-B;C4d-B;Complement C4 gamma chain;Complement C4-A;Complement C4 beta chain;Complement C4-A alpha chain;C4a anaphylatoxin;C4b-A;C4d-A;Complement C4 gamma chain	C4B;C4A
30.7782	30.8611	31.0142	32.2075	32.1786	32.1079	31.4912	30.9064	31.0709	31.2461	31.0317	31.6884	31.0575	30.7553	31.8426	31.7832	32.254	31.4948	31.0472	31.5699	31.6987	32.1431	32.0735	31.5622	31.007	31.4542	31.9603	31.933	31.8094	6	4	4	0	29134	145970000000	NaN	NaN	NaN	NaN	NaN	NaN	NaN	NaN	Q71UI9;P0C0S5;Q71UI9-4;Q71UI9-2;Q71UI9-3	Q71UI9;P0C0S5;Q71UI9-4;Q71UI9-2;Q71UI9-3	Histone H2A.V;Histone H2A.Z	H2AFV;H2AFZ
34.6676	34.875	34.5956	33.4888	33.5664	33.4612	35.0338	34.688	34.9432	35.082	35.3371	35.487	34.3202	36.0725	32.8245	32.768	32.7428	35.9467	35.2432	35.9188	33.0541	33.0184	33.0458	35.3069	33.8748	35.524	33.2778	33.2612	33.2435	10	5	0	0	32331	1274200000000	NaN	NaN	NaN	NaN	NaN	NaN	NaN	NaN	Q99878;Q96KK5;Q9BTM1;P0C0S8;P20671;Q9BTM1-2	Q99878;Q96KK5;Q9BTM1;P0C0S8;P20671;Q9BTM1-2	Histone H2A type 1-J;Histone H2A type 1-H;Histone H2A.J;Histone H2A type 1;Histone H2A type 1-D	HIST1H2AJ;HIST1H2AH;H2AFJ;HIST1H2AG;HIST1H2AD
NaN	NaN	NaN	NaN	NaN	NaN	NaN	NaN	NaN	NaN	NaN	NaN	NaN	NaN	NaN	NaN	NaN	NaN	NaN	NaN	NaN	NaN	NaN	NaN	NaN	NaN	NaN	NaN	NaN	3	3	3	59473	1568	1405800000	4562	NaN	NaN	NaN	NaN	NaN	NaN	NaN	P0C7P0	P0C7P0	CDGSH iron-sulfur domain-containing protein 3, mitochondrial	CISD3
NaN	NaN	NaN	NaN	NaN	NaN	NaN	NaN	NaN	NaN	NaN	NaN	NaN	NaN	NaN	NaN	NaN	NaN	NaN	NaN	NaN	NaN	NaN	NaN	NaN	NaN	NaN	NaN	NaN	5	5	5	63959	39913	244960000	NaN	NaN	NaN	NaN	NaN	NaN	NaN	NaN	P0CAP2-3;P0CAP2;Q9BZD3;P0CAP2-2	P0CAP2-3;P0CAP2;Q9BZD3;P0CAP2-2	DNA-directed RNA polymerase II subunit GRINL1A;Putative GRINL1B complex locus protein 2	POLR2M;GCOM2
NaN	NaN	NaN	26.3364	26.5039	NaN	NaN	NaN	NaN	NaN	NaN	NaN	NaN	NaN	26.5351	NaN	26.4798	NaN	NaN	NaN	26.3368	26.3311	26.4631	NaN	NaN	NaN	NaN	27.2974	26.17	6	6	6	48552	43233	2763100000	NaN	NaN	NaN	2094	NaN	NaN	NaN	NaN	P0CG12	P0CG12	Chromosome transmission fidelity protein 8 homolog isoform 2	CHTF8
NaN	NaN	NaN	NaN	NaN	NaN	NaN	NaN	NaN	NaN	NaN	NaN	NaN	NaN	NaN	NaN	NaN	NaN	NaN	NaN	NaN	NaN	NaN	NaN	NaN	NaN	NaN	NaN	NaN	6	6	6	34014	61256	1433900000	4569	NaN	379	NaN	534	NaN	NaN	NaN	P0CG13	P0CG13	Chromosome transmission fidelity protein 8 homolog	CHTF8
NaN	NaN	NaN	NaN	NaN	NaN	NaN	NaN	NaN	NaN	NaN	NaN	NaN	NaN	NaN	NaN	NaN	NaN	NaN	NaN	NaN	NaN	NaN	NaN	NaN	NaN	NaN	NaN	NaN	11	1	1	27978	21326	8052300000	NaN	NaN	NaN	NaN	NaN	8	NaN	NaN	P0CG39	P0CG39	POTE ankyrin domain family member J	POTEJ
NaN	NaN	27.5193	26.7936	27.2577	27.015	NaN	26.8987	26.9761	26.8488	26.9122	NaN	27.3766	27.4727	26.4939	26.9477	26.4655	27.4946	27.4608	NaN	26.664	26.4883	NaN	NaN	NaN	NaN	26.8048	26.7393	26.6139	4	4	4	3637	90799	1131900000	NaN	NaN	NaN	NaN	NaN	NaN	NaN	NaN	P0DI82;P0DI81;P0DI81-3	P0DI82;P0DI81;P0DI81-3	Trafficking protein particle complex subunit 2B;Trafficking protein particle complex subunit 2	TRAPPC2B;TRAPPC2
NaN	NaN	NaN	NaN	NaN	NaN	NaN	NaN	NaN	NaN	NaN	NaN	NaN	NaN	NaN	NaN	NaN	NaN	NaN	NaN	NaN	NaN	NaN	NaN	NaN	NaN	NaN	NaN	NaN	2	2	2	38899	18365	1225600000	NaN	NaN	NaN	NaN	NaN	NaN	NaN	NaN	P0DJ07	P0DJ07	Protein PET100 homolog, mitochondrial	PET100
NaN	NaN	NaN	NaN	NaN	NaN	NaN	NaN	NaN	NaN	NaN	26.288	NaN	NaN	NaN	NaN	NaN	NaN	26.3688	27.5939	NaN	NaN	NaN	26.798	26.5878	26.4658	NaN	NaN	NaN	2	2	2	33973	60883	760620000	NaN	NaN	NaN	NaN	NaN	NaN	NaN	NaN	P0DJ93	P0DJ93	Small integral membrane protein 13	SMIM13
28.398	28.6129	28.2786	28.1354	28.1177	27.8716	28.0134	28.2451	28.7677	28.7536	28.5271	28.3563	28.6676	28.5159	28.0112	28.0958	28.0944	28.7768	28.2547	28.388	28.0375	28.1953	28.0037	28.6258	28.1185	28.2617	27.9206	28.0869	28.3694	15	6	6	0	42581	5825500000	4579	NaN	NaN	NaN	NaN	NaN	NaN	NaN	P0DMN0;P0DMM9;P0DMM9-3;P0DMM9-2	P0DMN0;P0DMM9;P0DMM9-3	Sulfotransferase 1A4;Sulfotransferase 1A3	SULT1A4;SULT1A3
NaN	NaN	NaN	NaN	NaN	NaN	NaN	NaN	NaN	NaN	NaN	NaN	NaN	NaN	NaN	NaN	NaN	NaN	NaN	NaN	NaN	NaN	NaN	NaN	NaN	NaN	NaN	NaN	NaN	14	2	2	0	29903	342970000	NaN	NaN	380	NaN	NaN	NaN	NaN	NaN	P0DMU9	P0DMU9	Cancer/testis antigen family 45 member A10	CT45A10
NaN	NaN	NaN	NaN	NaN	NaN	NaN	NaN	NaN	NaN	NaN	NaN	NaN	NaN	NaN	NaN	NaN	NaN	NaN	NaN	NaN	NaN	NaN	NaN	NaN	NaN	NaN	NaN	NaN	17	1	0	49801	16375	433620000	NaN	NaN	NaN	NaN	NaN	NaN	NaN	NaN	Q5DJT8;P0DMV2;P0DMV1	Q5DJT8;P0DMV2;P0DMV1	Cancer/testis antigen family 45 member A2;Cancer/testis antigen family 45 member A9;Cancer/testis antigen family 45 member A8	CT45A2;CT45A9;CT45A8
35.5959	35.6554	35.6766	35.7231	35.7857	35.7449	35.7582	35.6896	35.708	35.7142	35.6993	35.6204	36.4016	36.4021	36.1805	36.2254	36.2277	36.1528	36.0357	36.0576	36.1179	36.1883	36.198	36.0709	36.1467	36.2117	36.2806	36.3383	36.1913	64	55	36	0	32331	1308300000000	NaN	178	NaN	NaN	NaN	NaN	133	188	P0DMV9;P0DMV8;P0DMV8-2	P0DMV9;P0DMV8;P0DMV8-2	Heat shock 70 kDa protein 1B;Heat shock 70 kDa protein 1A	HSPA1B;HSPA1A
32.1145	31.9302	32.2274	31.5414	31.5344	31.4782	32.0979	31.8291	32.0595	31.9815	32.0038	32.0306	32.0412	31.976	31.5957	31.5626	31.6269	31.9201	31.71	31.8394	31.6207	31.5064	31.4549	31.8497	31.9167	31.9671	31.6284	31.4428	31.6249	12	12	12	0	32331	99914000000	NaN	NaN	NaN	NaN	NaN	NaN	NaN	NaN	P0DN76;Q01081;Q01081-2;Q01081-4;Q8WU68-3;Q8WU68;Q01081-3;Q8WU68-2	P0DN76;Q01081;Q01081-2;Q01081-4;Q8WU68-3;Q8WU68	Splicing factor U2AF 35 kDa subunit;Splicing factor U2AF 26 kDa subunit	U2AF1;U2AF1L4
31.3239	30.9875	31.1265	28.0705	29.1352	28.7345	31.2863	31.3729	31.2975	31.0852	31.2336	31.4364	31.0008	30.7124	27.5091	28.626	28.3457	30.8696	30.8885	30.6849	28.834	28.4594	28.4764	30.9937	30.7599	30.9586	28.5411	28.6059	27.574	24	24	24	0	18345	20324000000	NaN	NaN	NaN	NaN	NaN	NaN	NaN	NaN	P0DN79;P35520;P35520-2	P0DN79;P35520;P35520-2	Cystathionine beta-synthase	CBS
29.6328	29.5989	29.6613	29.2608	29.1118	29.5224	29.9803	29.5428	29.1395	29.4988	29.0857	29.7323	30.0389	29.8815	29.5819	29.5993	28.7749	30.1513	30.6114	30.3295	29.2566	29.4325	29.5215	30.7926	30.8893	30.5193	29.2611	29.3752	29.4549	10	10	10	18896	11302	10709000000	NaN	NaN	NaN	NaN	NaN	NaN	NaN	NaN	P10109	P10109	Adrenodoxin, mitochondrial	FDX1
25.7464	24.8659	NaN	NaN	NaN	NaN	25.9088	25.8439	NaN	25.9325	25.3855	25.7014	26.3622	26.6926	NaN	NaN	NaN	27.6518	27.5689	27.5483	25.6447	25.5253	25.475	27.6912	27.5189	27.7421	25.4583	25.3954	NaN	2	2	2	0	22677	472640000	NaN	NaN	NaN	NaN	NaN	NaN	NaN	NaN	P10124	P10124	Serglycin	SRGN
NaN	NaN	NaN	NaN	NaN	25.8149	NaN	NaN	NaN	NaN	NaN	NaN	28.0441	27.7581	27.6292	28.8849	28.8143	27.5993	27.6034	27.5699	29.4823	29.3933	28.4486	27.6055	27.6418	27.3805	29.8249	29.5895	29.6168	3	3	2	20683	17832	2973200000	NaN	NaN	NaN	NaN	NaN	NaN	NaN	NaN	P10147;P16619;P55773;P55773-2	P10147	C-C motif chemokine 3;MIP-1-alpha(4-69)	CCL3
26.8388	27.0179	27.2184	28.0002	28.0887	27.95	27.5856	27.4028	27.065	26.7823	27.4673	27.2951	26.9687	27.0843	27.9627	27.9468	27.445	26.9095	27.1609	27.2169	27.2346	27.5207	27.2097	26.6703	26.7798	27.0228	27.7225	27.7788	27.3249	3	3	3	64103	40475	1703500000	4606	NaN	NaN	2119	NaN	NaN	NaN	189	P10153	P10153	Non-secretory ribonuclease	RNASE2
31.0963	31.3112	31.0074	30.6637	30.7715	30.7779	30.9363	31.038	31.2694	31.2901	31.2498	31.1033	31.2444	31.3357	30.9722	31.0079	31.0058	31.3346	31.1442	31.2192	30.911	31.0009	31.0291	30.954	30.9254	31.0902	30.9873	31.1111	30.9468	37	37	1	0	32331	64812000000	NaN	NaN	NaN	NaN	544	NaN	NaN	NaN	P10155;P10155-3;P10155-4;P10155-2	P10155;P10155-3;P10155-4	60 kDa SS-A/Ro ribonucleoprotein	TROVE2
NaN	NaN	NaN	NaN	NaN	26.2758	NaN	NaN	NaN	NaN	NaN	NaN	NaN	NaN	NaN	NaN	NaN	NaN	NaN	NaN	NaN	NaN	NaN	NaN	NaN	25.3253	NaN	NaN	NaN	1	1	1	92888	13143	1590000000	NaN	NaN	NaN	NaN	NaN	NaN	NaN	NaN	P10176	P10176	Cytochrome c oxidase subunit 8A, mitochondrial	COX8A
34.3475	34.2813	34.5732	34.2227	34.2646	34.1853	34.4901	34.4086	34.3741	34.5029	34.4958	34.6737	34.5511	34.3711	34.1181	34.1027	34.2308	34.3592	34.5612	34.1785	33.7962	33.8626	33.744	34.3778	34.3503	34.4669	34.006	34.0269	34.1303	39	39	39	0	32331	180600000000	NaN	NaN	NaN	NaN	NaN	NaN	NaN	190	P10253	P10253	Lysosomal alpha-glucosidase;76 kDa lysosomal alpha-glucosidase;70 kDa lysosomal alpha-glucosidase	GAA
NaN	NaN	NaN	28.1915	27.9633	27.5439	NaN	NaN	NaN	NaN	NaN	NaN	NaN	NaN	27.795	27.8687	27.8398	NaN	NaN	NaN	28.2999	28.2628	27.8954	NaN	NaN	NaN	27.7611	27.5387	27.9008	11	11	9	0	29533	6492900000	4615	NaN	NaN	2130	NaN	NaN	NaN	NaN	P10301	P10301	Ras-related protein R-Ras	RRAS
NaN	NaN	NaN	30.1833	30.5697	30.471	NaN	NaN	NaN	NaN	NaN	NaN	NaN	NaN	32.1372	32.1211	32.3164	NaN	NaN	NaN	32.5278	32.2318	32.3987	NaN	NaN	NaN	31.3633	31.7863	31.3399	28	4	0	0	80771	21114000000	NaN	NaN	NaN	NaN	NaN	NaN	NaN	NaN	P10316	P10316	HLA class I histocompatibility antigen, A-69 alpha chain	HLA-A
27.3593	28.1167	27.9473	32.1572	32.6987	32.571	28.4094	28.307	27.7475	27.5346	28.7517	28.2464	30.1255	28.6184	34.236	34.4166	34.1193	29.1787	29.009	29.6891	34.272	34.2259	34.0492	NaN	29.3373	29.6315	33.5604	33.5052	33.2931	19	1	1	0	97137	78150000000	3593	NaN	NaN	NaN	NaN	NaN	NaN	NaN	P10321	P10321	HLA class I histocompatibility antigen, Cw-7 alpha chain	HLA-C
28.5206	28.3913	28.4758	28.6553	28.3736	28.5581	28.7075	28.8131	28.267	28.4124	28.5317	28.5319	28.6833	28.6872	28.8181	28.9457	28.8901	28.1978	28.704	28.6109	28.7195	28.6278	28.7289	28.4249	28.4851	28.3955	28.8358	29.0405	28.8533	21	21	15	0	22376	7542900000	NaN	NaN	NaN	NaN	NaN	NaN	NaN	NaN	P10398;P10398-2	P10398	Serine/threonine-protein kinase A-Raf	ARAF
NaN	NaN	26.9495	32.665	31.9986	31.4801	28.2093	NaN	28.0166	27.4032	NaN	NaN	NaN	NaN	30.8021	30.6479	31.1058	NaN	NaN	NaN	32.8056	32.5333	32.8135	27.9049	NaN	28	31.128	32.5848	30.9487	22	5	5	0	2364	104680000000	NaN	NaN	NaN	NaN	NaN	NaN	NaN	NaN	P10412;P22492	P10412	Histone H1.4	HIST1H1E
31.7329	31.5168	31.483	NaN	26.3577	26.372	31.6338	31.7008	31.4202	31.5857	31.4681	31.776	29.5584	29.4458	NaN	NaN	NaN	29.669	29.9113	29.6467	NaN	NaN	NaN	29.9073	30.0149	29.9622	NaN	NaN	NaN	11	11	10	0	17024	6487600000	NaN	NaN	NaN	NaN	547	237	NaN	NaN	P10451-4;P10451;P10451-5;P10451-2;P10451-3	P10451-4;P10451;P10451-5;P10451-2;P10451-3	Osteopontin	SPP1
28.4283	27.0281	28.1883	31.1601	31.3539	31.0994	29.3096	29.0787	27.4721	29.3952	27.3443	27.9768	28.906	29.268	31.1514	31.3238	31.2129	29.1813	29.2069	29.8156	31.1759	31.0937	31.1277	30.4737	30.2343	29.3465	31.0949	31.0233	31.1537	25	25	25	0	1436	60465000000	NaN	NaN	NaN	NaN	NaN	238	NaN	NaN	P10515	P10515	Dihydrolipoyllysine-residue acetyltransferase component of pyruvate dehydrogenase complex, mitochondrial	DLAT
NaN	NaN	NaN	NaN	NaN	NaN	NaN	NaN	NaN	NaN	NaN	NaN	NaN	NaN	NaN	NaN	NaN	NaN	NaN	NaN	NaN	NaN	NaN	NaN	NaN	NaN	NaN	NaN	NaN	27	27	23	0	50893	3765000000	NaN	NaN	NaN	NaN	NaN	NaN	NaN	NaN	P10586-2;P10586;P23468-3;P23468-7;P23468-5;P23468-4;P23468-6;P23468;P23468-2	P10586-2;P10586	Receptor-type tyrosine-protein phosphatase F	PTPRF
NaN	NaN	NaN	NaN	NaN	NaN	NaN	NaN	NaN	NaN	NaN	NaN	NaN	NaN	NaN	NaN	NaN	NaN	NaN	NaN	NaN	NaN	NaN	NaN	NaN	NaN	NaN	NaN	NaN	4	2	2	13764	28757	170280000	NaN	NaN	NaN	NaN	NaN	NaN	NaN	NaN	P10588	P10588	Nuclear receptor subfamily 2 group F member 6	NR2F6
35.4342	35.2805	34.434	36.0449	35.986	35.96	35.0918	35.4647	35.2338	35.5122	35.0826	35.4082	36.3222	35.7949	37.4614	37.4212	37.0164	35.6509	35.7489	35.9366	37.4347	37.338	37.4175	35.8094	36.0877	35.9779	37.553	37.2069	37.6378	16	16	16	0	32331	1386100000000	NaN	NaN	NaN	NaN	NaN	239	136	NaN	P10599;P10599-2	P10599;P10599-2	Thioredoxin	TXN
[truncated: 5,990 more rows]
