# Supplementary material for: Deciphering the Mechanisms of Improved Immunogenicity of Hypochlorous Acid-Treated Antigens in Anti-Cancer Dendritic Cell-Based Vaccines
Source: Vaccines (Basel). 2020 Jun 2;8(2):271. doi: 10.3390/vaccines8020271 (PMC7349990; doi:10.3390/vaccines8020271)
Supplement: Supplementary file 1 [file vaccines-08-00271-s001.zip › Supplemental table 5.xlsx]

## Sheet: Feuil1
Intensity HLAII peptides_Pellet_replicate 1	Intensity HLAII peptides_Pellet_replicate 2	Intensity HLAII peptides_Pellet_replicate 3	Intensity HLAII peptides_Pellet_replicate 4	Intensity HLAII peptides_Pellet_replicate 5	Intensity HLAII peptides_Pellet_replicate 6	Intensity HLAII peptides_FT-L_replicate 1	Intensity HLAII peptides_FT-L_replicate 2	Intensity HLAII peptides_FT-L_replicate 3	Intensity HLAII peptides_FT-L_replicate 4	Intensity HLAII peptides_FT-L_replicate 5	Intensity HLAII peptides_FT-L_replicate 6	Intensity HLAII peptides_Ox-L_replicate 1	Intensity HLAII peptides_Ox-L_replicate 2	Intensity HLAII peptides_Ox-L_replicate 3	Intensity HLAII peptides_Ox-L_replicate 4	Intensity HLAII peptides_Ox-L_replicate 5	Intensity HLAII peptides_Ox-L_replicate 6	Intensity HLAI peptides_Pellet_replicate 1	Intensity HLAI peptides_Pellet_replicate 2	Intensity HLAI peptides_Pellet_replicate 3	Intensity HLAI peptides_Pellet_replicate 4	Intensity HLAI peptides_Pellet_replicate 5	Intensity HLAI peptides_Pellet_replicate 6	Intensity HLAI peptides_FT-L_replicate 1	Intensity HLAI peptides_FT-L_replicate 2	Intensity HLAI peptides_FT-L_replicate 3	Intensity HLAI peptides_FT-L_replicate 4	Intensity HLAI peptides_FT-L_replicate 5	Intensity HLAI peptides_FT-L_replicate 6	Intensity HLAI peptides_Ox-L_replicate 1	Intensity HLAI peptides_Ox-L_replicate 2	Intensity HLAI peptides_Ox-L_replicate 3	Intensity HLAI peptides_Ox-L_replicate 4	Intensity HLAI peptides_Ox-L_replicate 5	Intensity HLAI peptides_Ox-L_replicate 6	N: R Count	N: K Count	N: Length	N: Mass	N: PEP	N: Score	N: Intensity	N: MS/MS Count	N: Oxidation (C) site IDs	N: Oxidation (K) site IDs	N: Oxidation (M) site IDs	N: Oxidation (P) site IDs	N: Oxidation (W) site IDs	N: Oxidation (W) to Kynurenin site IDs
NaN	NaN	NaN	NaN	NaN	NaN	NaN	NaN	NaN	NaN	NaN	NaN	NaN	NaN	NaN	NaN	NaN	NaN	NaN	NaN	NaN	NaN	NaN	NaN	NaN	NaN	NaN	NaN	NaN	NaN	NaN	NaN	NaN	NaN	NaN	NaN	0	0	10	8434240	12537	12006	0	0	NaN	NaN	NaN	NaN	NaN	NaN
NaN	NaN	NaN	NaN	NaN	NaN	NaN	NaN	NaN	NaN	NaN	NaN	NaN	NaN	NaN	NaN	NaN	NaN	NaN	NaN	NaN	NaN	NaN	NaN	NaN	NaN	NaN	NaN	23.1233	NaN	NaN	NaN	NaN	NaN	NaN	NaN	1	0	10	11445900	28153	16652	9137300	2	NaN	NaN	NaN	NaN	NaN	194
NaN	NaN	NaN	NaN	NaN	NaN	NaN	NaN	NaN	NaN	NaN	NaN	NaN	NaN	NaN	NaN	NaN	NaN	23.9088	23.562	23.7151	24.0255	NaN	23.3795	21.722	NaN	21.9697	NaN	NaN	21.6136	NaN	NaN	NaN	NaN	20.7273	NaN	1	0	10	10585500	87684	13141	82404000	1	NaN	NaN	NaN	NaN	NaN	NaN
NaN	NaN	NaN	NaN	NaN	NaN	NaN	NaN	NaN	NaN	NaN	NaN	NaN	NaN	NaN	NaN	NaN	NaN	24.4273	24.276	23.8062	24.1164	NaN	23.6317	22.255	22.4291	22.5515	NaN	NaN	24.0731	21.9825	21.2983	21.4037	20.7477	21.8692	22.2211	1	1	9	97157600	91889	13208	143160000	2	NaN	NaN	NaN	NaN	NaN	NaN
NaN	NaN	NaN	NaN	NaN	NaN	NaN	NaN	NaN	NaN	NaN	NaN	NaN	NaN	NaN	NaN	NaN	NaN	NaN	NaN	NaN	28.181	NaN	28.936	NaN	NaN	NaN	NaN	23.9716	23.9926	NaN	NaN	NaN	NaN	NaN	NaN	0	1	9	9425390	2088	10911	851020000	1	NaN	NaN	NaN	NaN	NaN	NaN
NaN	NaN	NaN	NaN	NaN	NaN	NaN	NaN	NaN	NaN	NaN	NaN	NaN	NaN	NaN	NaN	NaN	NaN	NaN	NaN	NaN	NaN	NaN	24.9233	NaN	NaN	23.8604	NaN	25.6659	25.2463	24.9009	NaN	NaN	23.5559	24.5146	25.0535	1	0	9	92250200	24902	10539	242530000	2	NaN	NaN	NaN	NaN	NaN	NaN
NaN	NaN	NaN	NaN	NaN	NaN	NaN	NaN	NaN	NaN	NaN	NaN	NaN	NaN	NaN	NaN	NaN	NaN	24.7316	24.7627	22.8899	23.2617	NaN	23.2308	22.2447	21.8973	23.6224	23.4357	23.6656	23.5778	22.6847	22.2217	22.2766	21.3379	22.7168	22.8598	1	0	13	11125000	11492	14014	176830000	10	NaN	NaN	NaN	NaN	NaN	NaN
NaN	NaN	NaN	NaN	NaN	NaN	NaN	NaN	NaN	NaN	NaN	NaN	NaN	NaN	NaN	NaN	NaN	NaN	25.7064	25.8256	25.4611	25.8382	NaN	25.3727	NaN	NaN	24.8921	24.8015	25.4825	25.2062	23.3291	23.1671	NaN	21.9035	23.2441	23.3506	0	1	9	90549700	51281	13914	454320000	2	NaN	NaN	NaN	NaN	NaN	NaN
NaN	NaN	NaN	NaN	NaN	NaN	NaN	NaN	NaN	NaN	NaN	NaN	NaN	NaN	NaN	NaN	NaN	NaN	NaN	NaN	NaN	NaN	NaN	NaN	23.0231	NaN	NaN	NaN	NaN	NaN	NaN	NaN	NaN	NaN	NaN	NaN	0	6	16	16210000	32417	76391	8524000	0	NaN	NaN	NaN	NaN	NaN	NaN
NaN	NaN	NaN	NaN	NaN	NaN	NaN	NaN	NaN	NaN	20.9877	NaN	NaN	NaN	NaN	NaN	NaN	NaN	28.6464	28.7585	28.1924	28.1458	NaN	28.4911	27.0773	26.8771	26.6126	26.5399	28.2333	28.0049	28.1752	27.468	27.6378	26.6649	27.5696	NaN	1	0	9	96251900	9849	12398	3910500000	8	NaN	NaN	NaN	NaN	NaN	NaN
NaN	NaN	NaN	NaN	NaN	NaN	NaN	NaN	NaN	NaN	NaN	NaN	NaN	NaN	NaN	NaN	NaN	NaN	25.8471	25.8595	25.4745	25.5668	NaN	25.8987	23.5664	23.8304	NaN	NaN	25.2982	24.8728	NaN	23.866	23.879	22.977	24.0919	24.314	1	0	8	81248700	10845	16069	457150000	2	NaN	NaN	NaN	NaN	NaN	NaN
NaN	NaN	NaN	NaN	NaN	NaN	NaN	NaN	NaN	NaN	NaN	NaN	NaN	NaN	NaN	NaN	NaN	NaN	28.8819	29.0422	28.1252	28.5931	NaN	28.2362	26.9479	26.8293	28.1136	27.6407	27.9609	27.8616	27.227	26.6164	26.8037	25.5366	26.6027	27.104	1	0	9	94751900	0.022889	20755	3986900000	15	NaN	NaN	NaN	NaN	NaN	NaN
NaN	NaN	NaN	NaN	NaN	NaN	NaN	NaN	NaN	NaN	NaN	NaN	NaN	NaN	NaN	NaN	NaN	NaN	NaN	NaN	NaN	NaN	NaN	NaN	NaN	NaN	NaN	NaN	NaN	NaN	NaN	NaN	NaN	NaN	NaN	NaN	1	0	8	7974140	11168	11494	0	1	NaN	NaN	NaN	NaN	NaN	NaN
21.441	22.719	21.6995	21.837	21.102	NaN	22.7238	22.1541	22.2548	22.1167	NaN	NaN	19.8254	NaN	NaN	NaN	NaN	NaN	NaN	NaN	NaN	NaN	NaN	NaN	NaN	NaN	NaN	NaN	NaN	NaN	NaN	NaN	NaN	NaN	NaN	NaN	1	2	23	22472000	25006	72568	41228000	5	NaN	NaN	NaN	NaN	NaN	NaN
NaN	NaN	NaN	NaN	NaN	NaN	NaN	NaN	NaN	NaN	NaN	NaN	NaN	NaN	NaN	NaN	NaN	NaN	25.8879	25.9864	25.5808	25.455	NaN	25.7099	24.0371	23.8378	25.2366	25.3976	25.6129	25.4691	24.5515	24.0341	24.1347	22.8418	24.6838	24.6657	1	0	9	97449300	45953	14302	614620000	14	NaN	NaN	NaN	NaN	NaN	NaN
NaN	NaN	NaN	NaN	NaN	NaN	NaN	NaN	NaN	NaN	NaN	NaN	NaN	NaN	NaN	NaN	NaN	NaN	25.1547	24.8269	25.2291	25.083	NaN	24.784	23.8829	23.6015	24.1197	24.2623	23.9914	24.1896	23.0294	22.2095	22.7093	21.2804	22.6505	22.9913	1	1	9	86749300	33861	15373	310970000	10	NaN	NaN	NaN	NaN	NaN	NaN
NaN	NaN	NaN	NaN	NaN	NaN	20.8663	21.3021	19.9432	NaN	21.3293	21.6479	NaN	NaN	NaN	NaN	NaN	NaN	28.8876	28.7892	28.612	28.3794	NaN	28.3885	27.1183	26.7782	26.9729	27.1026	28.2249	28.1464	27.3807	NaN	26.5829	NaN	26.6523	NaN	1	1	9	9175080	3237	15538	3611000000	12	NaN	NaN	NaN	NaN	NaN	NaN
NaN	NaN	NaN	NaN	NaN	NaN	NaN	NaN	NaN	NaN	NaN	NaN	NaN	NaN	NaN	NaN	NaN	NaN	23.2901	23.3001	22.9926	23.7198	NaN	NaN	22.1304	22.4462	22.2812	21.9711	24.4341	23.8288	23.0937	22.2335	22.2682	21.5442	22.4403	22.6595	1	0	9	91257600	19427	11081	134140000	3	NaN	NaN	NaN	NaN	NaN	NaN
29.011	28.928	28.9403	28.8989	28.9319	28.5477	26.9351	27.0128	25.7948	25.7604	26.1404	25.9394	25.3352	26.025	24.8474	24.8079	25.0734	25.2229	NaN	NaN	NaN	NaN	NaN	NaN	NaN	NaN	NaN	NaN	NaN	NaN	NaN	NaN	NaN	NaN	NaN	NaN	0	0	15	14837600	1.3495e-11	20866	3733600000	14	NaN	NaN	NaN	NaN	NaN	NaN
NaN	NaN	NaN	NaN	NaN	NaN	NaN	NaN	NaN	NaN	NaN	NaN	NaN	NaN	NaN	NaN	NaN	NaN	24.6705	25.6849	23.7206	24.0215	NaN	23.8145	NaN	NaN	NaN	23.2012	24.2426	23.8998	22.4514	21.5686	22.0041	20.5751	22.2325	22.271	1	0	8	77146000	66115	14821	196000000	4	NaN	NaN	NaN	NaN	NaN	NaN
NaN	NaN	NaN	NaN	NaN	NaN	19.2441	NaN	NaN	NaN	NaN	NaN	NaN	NaN	NaN	NaN	NaN	NaN	27.4221	27.1605	NaN	26.8093	NaN	27.1468	NaN	24.6268	25.8352	NaN	26.2338	26.125	25.8617	25.3206	25.5793	24.2309	25.2429	25.4755	0	0	8	81042400	25896	1292	1093600000	1	NaN	NaN	NaN	NaN	NaN	NaN
NaN	NaN	NaN	NaN	NaN	NaN	NaN	NaN	NaN	NaN	NaN	NaN	NaN	NaN	NaN	NaN	NaN	NaN	25.8645	25.9746	25.5703	25.5412	NaN	25.5373	24.1483	22.4772	21.9731	21.5803	23.4918	23.0741	24.1338	23.5976	23.7883	20.015	23.784	24.1302	1	0	9	9404880	40091	15836	406140000	9	NaN	NaN	NaN	NaN	NaN	NaN
NaN	NaN	NaN	NaN	NaN	NaN	21.9113	22.0251	NaN	NaN	NaN	NaN	NaN	NaN	NaN	NaN	NaN	NaN	29.7808	29.8155	29.4475	29.2868	NaN	29.0891	27.6066	NaN	28.5328	28.7909	29.1408	28.9797	28.2533	27.6697	27.8281	26.6911	27.848	28.236	1	0	9	92446600	57828	13583	7449900000	18	NaN	NaN	NaN	NaN	NaN	NaN
NaN	NaN	NaN	NaN	NaN	NaN	NaN	NaN	NaN	NaN	NaN	NaN	NaN	NaN	NaN	NaN	NaN	NaN	30.1598	30.7874	30.2143	30.5497	NaN	29.9599	28.3559	28.2074	29.1419	29.2639	29.3784	29.2389	28.6526	28.0418	28.0994	27.0059	28.2685	28.6895	1	0	9	87248700	51679	13885	12013000000	12	NaN	NaN	NaN	NaN	NaN	NaN
NaN	NaN	NaN	NaN	NaN	NaN	NaN	NaN	NaN	NaN	NaN	NaN	NaN	NaN	NaN	NaN	NaN	NaN	26.5399	26.4514	26.1141	26.0514	NaN	26.0703	24.9602	24.4387	23.3098	22.9075	25.4155	25.2308	24.4175	23.9121	24.0521	22.8164	24.0555	24.3755	1	0	8	83550300	71883	14318	661910000	0	NaN	NaN	NaN	NaN	NaN	NaN
NaN	NaN	NaN	NaN	NaN	NaN	NaN	NaN	NaN	NaN	NaN	NaN	NaN	NaN	NaN	NaN	NaN	NaN	26.3246	24.1569	26.3491	25.8868	NaN	25.7296	26.2913	NaN	NaN	22.7029	25.5264	24.2333	23.618	NaN	NaN	NaN	23.5283	22.5793	1	0	9	10735500	27786	16075	494160000	12	NaN	NaN	NaN	NaN	27	194
NaN	NaN	NaN	NaN	NaN	NaN	NaN	NaN	NaN	NaN	NaN	NaN	NaN	NaN	NaN	NaN	NaN	NaN	23.3152	23.8586	21.5012	22.8824	NaN	23.3619	NaN	21.3107	23.1767	22.9035	23.3441	23.0099	21.679	20.4688	20.5796	NaN	21.037	21.1626	0	0	9	10674300	11809	12049	97026000	3	NaN	NaN	NaN	NaN	NaN	NaN
21.9147	20.0006	21.5702	21.5067	NaN	NaN	20.5931	19.9901	NaN	NaN	NaN	NaN	NaN	NaN	NaN	NaN	NaN	NaN	NaN	21.0607	NaN	NaN	NaN	NaN	NaN	NaN	NaN	NaN	NaN	NaN	NaN	NaN	NaN	NaN	NaN	NaN	0	2	12	13566800	75761	16193	15906000	2	NaN	NaN	NaN	NaN	NaN	NaN
25.458	25.0083	NaN	24.5388	NaN	24.9359	23.2544	22.6984	NaN	NaN	NaN	NaN	22.8922	21.9479	NaN	NaN	NaN	NaN	NaN	NaN	NaN	NaN	NaN	NaN	NaN	NaN	NaN	NaN	NaN	NaN	NaN	NaN	NaN	NaN	NaN	NaN	0	2	13	14277200	0.00014508	1924	164950000	10	NaN	NaN	NaN	NaN	NaN	NaN
NaN	NaN	NaN	NaN	NaN	NaN	NaN	NaN	21.0714	20.6829	NaN	NaN	NaN	NaN	NaN	NaN	NaN	NaN	NaN	NaN	NaN	NaN	NaN	NaN	NaN	NaN	NaN	NaN	NaN	NaN	NaN	NaN	NaN	NaN	NaN	NaN	0	0	20	18968000	0.010095	12176	3886900	2	NaN	NaN	NaN	NaN	NaN	NaN
NaN	NaN	NaN	NaN	NaN	NaN	NaN	NaN	NaN	NaN	NaN	NaN	NaN	NaN	NaN	NaN	NaN	NaN	NaN	NaN	NaN	NaN	NaN	NaN	NaN	NaN	NaN	NaN	NaN	NaN	NaN	NaN	NaN	NaN	NaN	NaN	0	0	17	17559200	11026	83397	0	0	NaN	NaN	NaN	NaN	NaN	NaN
NaN	NaN	NaN	NaN	NaN	NaN	NaN	NaN	NaN	NaN	NaN	NaN	NaN	NaN	NaN	NaN	NaN	NaN	NaN	NaN	NaN	NaN	NaN	NaN	24.1645	23.9215	21.2696	21.7315	NaN	NaN	NaN	NaN	18.5317	NaN	NaN	NaN	0	1	10	10164800	95628	12858	41080000	2	NaN	NaN	NaN	NaN	NaN	NaN
NaN	NaN	NaN	NaN	NaN	NaN	NaN	NaN	NaN	NaN	NaN	NaN	NaN	NaN	NaN	NaN	NaN	NaN	24.5126	24.0015	22.0796	22.59	NaN	23.0892	25.025	25.4329	NaN	NaN	NaN	NaN	20.9231	24.3717	NaN	NaN	NaN	NaN	0	2	11	11445700	23576	16563	163530000	2	NaN	NaN	NaN	NaN	NaN	NaN
NaN	NaN	NaN	NaN	NaN	NaN	NaN	NaN	NaN	NaN	NaN	NaN	NaN	NaN	NaN	NaN	NaN	NaN	NaN	NaN	NaN	NaN	NaN	NaN	NaN	NaN	NaN	NaN	NaN	NaN	NaN	NaN	NaN	NaN	NaN	NaN	1	0	9	98751400	34859	15263	0	0	NaN	NaN	NaN	NaN	NaN	255
NaN	NaN	NaN	NaN	NaN	NaN	NaN	NaN	NaN	NaN	NaN	NaN	NaN	NaN	NaN	NaN	NaN	NaN	23.2542	23.4613	23.0353	23.231	NaN	22.9065	NaN	NaN	22.6009	22.4819	22.8313	22.3982	NaN	NaN	NaN	NaN	NaN	19.7944	0	0	9	99137700	99574	17884	73977000	3	NaN	NaN	NaN	NaN	NaN	NaN
NaN	NaN	NaN	NaN	NaN	NaN	NaN	NaN	NaN	NaN	NaN	NaN	NaN	NaN	NaN	NaN	NaN	NaN	NaN	NaN	NaN	NaN	19.3605	NaN	24.7774	24.5297	NaN	NaN	NaN	NaN	NaN	NaN	NaN	18.9776	NaN	NaN	0	1	13	14365400	0.0028034	17846	54166000	3	NaN	NaN	NaN	NaN	NaN	NaN
NaN	NaN	NaN	NaN	NaN	NaN	NaN	NaN	NaN	NaN	NaN	NaN	NaN	NaN	NaN	NaN	NaN	NaN	NaN	NaN	NaN	NaN	NaN	NaN	25.7663	25.1212	NaN	NaN	NaN	NaN	NaN	NaN	NaN	NaN	NaN	NaN	0	3	21	23959600	8.6757e-32	22587	93569000	2	NaN	NaN	NaN	NaN	NaN	NaN
26.5134	26.7888	26.6047	26.6472	26.5721	26.6502	NaN	NaN	NaN	NaN	NaN	NaN	NaN	NaN	NaN	NaN	NaN	NaN	NaN	NaN	NaN	NaN	NaN	21.4166	NaN	NaN	NaN	NaN	NaN	NaN	NaN	NaN	NaN	NaN	NaN	NaN	1	0	16	17788100	33702	97594	626770000	1	NaN	NaN	NaN	NaN	NaN	NaN
23.9439	21.0577	NaN	22.8959	23.6987	21.6422	NaN	NaN	NaN	NaN	NaN	NaN	NaN	NaN	NaN	NaN	NaN	NaN	NaN	NaN	NaN	NaN	NaN	NaN	NaN	NaN	NaN	NaN	NaN	NaN	NaN	NaN	NaN	NaN	NaN	NaN	0	1	18	17899100	6.3084e-05	15339	43013000	7	NaN	NaN	NaN	NaN	NaN	NaN
NaN	NaN	NaN	NaN	NaN	NaN	NaN	NaN	21.0945	20.8211	NaN	NaN	NaN	NaN	NaN	NaN	NaN	NaN	NaN	NaN	NaN	NaN	NaN	NaN	23.2737	22.5852	NaN	NaN	NaN	NaN	NaN	NaN	NaN	NaN	NaN	NaN	0	3	10	11446100	16131	11571	20526000	2	NaN	NaN	NaN	NaN	NaN	NaN
NaN	NaN	NaN	NaN	NaN	NaN	NaN	NaN	NaN	NaN	NaN	NaN	NaN	NaN	NaN	NaN	NaN	NaN	NaN	25.7269	25.2388	25.6312	NaN	25.5293	23.9219	23.7879	21.8799	21.5574	24.5075	NaN	23.988	23.3602	23.59	21.997	23.5878	23.7565	1	0	10	10855300	14011	12335	327700000	3	NaN	NaN	NaN	NaN	NaN	NaN
23.3292	NaN	NaN	22.0854	NaN	NaN	NaN	NaN	NaN	NaN	NaN	NaN	NaN	NaN	NaN	NaN	NaN	NaN	NaN	NaN	NaN	NaN	NaN	NaN	NaN	NaN	NaN	NaN	NaN	NaN	NaN	NaN	NaN	NaN	NaN	NaN	0	1	16	17658700	45864	1524	14989000	1	NaN	NaN	NaN	NaN	NaN	NaN
NaN	NaN	NaN	NaN	NaN	NaN	NaN	NaN	NaN	NaN	NaN	NaN	NaN	NaN	NaN	NaN	NaN	NaN	24.4741	24.8073	24.1049	24.8215	NaN	24.5678	NaN	NaN	22.9076	22.3287	25.0705	24.2113	NaN	NaN	NaN	22.0406	23.2679	23.3211	0	1	9	9525380	19594	11061	217910000	2	NaN	NaN	NaN	NaN	NaN	NaN
NaN	NaN	NaN	NaN	NaN	NaN	NaN	NaN	NaN	NaN	NaN	NaN	NaN	NaN	NaN	NaN	NaN	NaN	NaN	NaN	NaN	NaN	NaN	NaN	23.3735	22.8675	NaN	NaN	NaN	NaN	NaN	NaN	NaN	NaN	NaN	NaN	0	1	10	10224700	23455	10948	18519000	1	NaN	NaN	NaN	NaN	NaN	NaN
NaN	NaN	NaN	NaN	NaN	NaN	22.1471	21.5833	NaN	20.9728	NaN	NaN	23.2992	23.0251	NaN	NaN	NaN	NaN	NaN	NaN	NaN	NaN	NaN	NaN	NaN	NaN	NaN	NaN	NaN	NaN	NaN	NaN	NaN	NaN	NaN	NaN	0	1	11	10885500	72493	83783	28702000	1	NaN	NaN	NaN	NaN	NaN	NaN
NaN	NaN	NaN	NaN	NaN	NaN	NaN	NaN	NaN	NaN	NaN	NaN	NaN	NaN	NaN	NaN	NaN	NaN	NaN	NaN	NaN	NaN	NaN	NaN	22.9874	22.7619	NaN	NaN	NaN	NaN	NaN	NaN	NaN	NaN	NaN	NaN	0	1	10	97150400	20704	11182	15428000	1	NaN	NaN	NaN	NaN	NaN	NaN
NaN	NaN	NaN	NaN	NaN	NaN	NaN	NaN	NaN	NaN	NaN	NaN	NaN	NaN	NaN	NaN	NaN	NaN	NaN	NaN	NaN	NaN	NaN	NaN	26.309	26.333	21.4935	NaN	NaN	NaN	NaN	NaN	NaN	NaN	NaN	NaN	1	0	11	10004700	43788	14852	170620000	2	NaN	NaN	NaN	NaN	NaN	NaN
NaN	NaN	NaN	NaN	NaN	NaN	NaN	NaN	NaN	NaN	NaN	NaN	NaN	NaN	NaN	NaN	NaN	NaN	NaN	NaN	NaN	NaN	NaN	NaN	NaN	23.9581	NaN	NaN	NaN	NaN	NaN	NaN	NaN	NaN	NaN	NaN	1	0	12	1147540	17593	15542	16297000	2	NaN	NaN	NaN	NaN	NaN	NaN
NaN	NaN	NaN	NaN	NaN	NaN	21.3025	21.3677	NaN	NaN	NaN	NaN	22.2481	22.3122	NaN	NaN	NaN	NaN	NaN	NaN	NaN	NaN	NaN	NaN	23.5309	23.7483	21.1437	21.1854	NaN	NaN	NaN	NaN	NaN	NaN	NaN	NaN	1	0	13	12045600	97593	14873	46394000	6	NaN	NaN	NaN	NaN	NaN	NaN
NaN	NaN	NaN	NaN	NaN	NaN	NaN	NaN	NaN	NaN	NaN	NaN	NaN	NaN	NaN	NaN	NaN	NaN	NaN	NaN	NaN	NaN	NaN	NaN	23.6008	23.1307	NaN	NaN	NaN	NaN	NaN	NaN	NaN	NaN	NaN	NaN	1	0	18	17347900	30473	75877	21906000	2	NaN	NaN	NaN	NaN	NaN	NaN
NaN	NaN	NaN	NaN	NaN	NaN	NaN	NaN	NaN	NaN	NaN	NaN	21.2936	21.525	NaN	NaN	NaN	NaN	NaN	NaN	NaN	NaN	NaN	NaN	NaN	NaN	NaN	NaN	NaN	NaN	NaN	NaN	NaN	NaN	NaN	NaN	1	0	17	16257700	59485	72615	5588000	4	NaN	NaN	NaN	NaN	NaN	NaN
NaN	NaN	NaN	NaN	NaN	NaN	NaN	NaN	NaN	NaN	NaN	NaN	NaN	NaN	NaN	NaN	NaN	NaN	NaN	NaN	NaN	NaN	NaN	NaN	23.5212	23.7891	NaN	NaN	NaN	NaN	NaN	NaN	NaN	NaN	NaN	NaN	1	0	18	17628200	41609	90561	26534000	2	NaN	NaN	NaN	NaN	NaN	NaN
NaN	NaN	NaN	NaN	NaN	NaN	NaN	NaN	NaN	NaN	NaN	NaN	NaN	NaN	NaN	NaN	NaN	NaN	NaN	NaN	NaN	NaN	NaN	NaN	23.5666	23.1409	19.1176	19.8354	NaN	NaN	NaN	NaN	NaN	NaN	NaN	NaN	0	1	10	95847200	11754	12228	23178000	2	NaN	NaN	NaN	NaN	NaN	NaN
NaN	NaN	NaN	NaN	NaN	NaN	NaN	NaN	NaN	NaN	NaN	NaN	NaN	NaN	NaN	NaN	NaN	NaN	NaN	NaN	NaN	NaN	NaN	NaN	NaN	NaN	NaN	NaN	NaN	NaN	NaN	NaN	NaN	NaN	NaN	NaN	0	2	8	84947100	12985	11314	0	1	NaN	NaN	NaN	NaN	NaN	NaN
21.7278	21.7142	NaN	21.6438	21.3507	NaN	23.1119	23.2697	NaN	NaN	NaN	NaN	NaN	NaN	NaN	NaN	NaN	NaN	NaN	NaN	NaN	NaN	NaN	NaN	NaN	NaN	NaN	NaN	NaN	NaN	NaN	NaN	NaN	NaN	NaN	NaN	1	0	13	14747100	22551	94402	32043000	2	NaN	NaN	NaN	NaN	NaN	NaN
25.1195	23.2269	26.4999	27.5065	23.0599	23.6185	26.9909	26.0145	25.432	21.1673	NaN	19.8527	23.3791	24.153	NaN	NaN	NaN	NaN	NaN	NaN	NaN	NaN	NaN	NaN	NaN	NaN	NaN	NaN	NaN	NaN	NaN	NaN	NaN	NaN	NaN	NaN	1	1	14	16028000	3.1877e-14	21278	632750000	21	NaN	NaN	NaN	NaN	NaN	NaN
21.3627	21.2327	21.311	18.6979	21.5073	21.5403	25.4938	25.2945	23.4471	23.3631	NaN	20.7423	21.8655	22.927	NaN	NaN	NaN	NaN	NaN	NaN	NaN	NaN	NaN	NaN	NaN	NaN	NaN	NaN	NaN	NaN	NaN	NaN	NaN	NaN	NaN	NaN	1	1	15	16738400	2.1786e-15	18011	138400000	10	NaN	NaN	NaN	NaN	NaN	NaN
NaN	20.0691	20.232	23.6483	21.9323	NaN	23.6013	23.7702	22.1616	21.8188	NaN	NaN	19.422	NaN	NaN	NaN	NaN	NaN	NaN	NaN	NaN	NaN	NaN	NaN	NaN	NaN	NaN	NaN	NaN	NaN	NaN	NaN	NaN	NaN	NaN	NaN	1	1	16	17608700	40549	11686	55608000	6	NaN	NaN	NaN	NaN	NaN	NaN
24.5307	24.1645	23.9637	NaN	22.708	24.2213	23.9886	23.7369	NaN	NaN	NaN	NaN	21.9187	NaN	NaN	NaN	NaN	NaN	NaN	NaN	NaN	NaN	NaN	NaN	NaN	NaN	NaN	NaN	NaN	NaN	NaN	NaN	NaN	NaN	NaN	NaN	1	0	16	17088600	15396	1025	120400000	6	NaN	NaN	595	NaN	NaN	NaN
NaN	NaN	NaN	NaN	NaN	NaN	NaN	NaN	NaN	NaN	NaN	NaN	NaN	NaN	NaN	NaN	NaN	NaN	27.3312	27.8543	23.6049	27.4799	NaN	27.4032	26.3199	26.0984	20.4994	25.6592	26.7117	26.5931	20.7008	20.0039	25.8241	24.6896	25.7845	20.7245	1	0	8	92447800	72696	14716	1358900000	5	NaN	NaN	NaN	NaN	NaN	NaN
24.3189	24.761	24.3642	24.1862	24.2626	24.8686	NaN	NaN	NaN	NaN	NaN	NaN	NaN	NaN	NaN	NaN	NaN	NaN	NaN	NaN	NaN	NaN	NaN	NaN	NaN	NaN	NaN	NaN	NaN	NaN	NaN	NaN	NaN	NaN	NaN	NaN	0	3	15	17119000	25957	97797	140800000	6	NaN	NaN	NaN	NaN	NaN	NaN
NaN	NaN	NaN	NaN	NaN	NaN	NaN	NaN	NaN	NaN	NaN	NaN	NaN	NaN	NaN	NaN	NaN	NaN	25.3685	25.6104	25.3164	25.4276	NaN	25.263	NaN	NaN	NaN	NaN	NaN	24.3556	NaN	22.2284	21.4127	NaN	22.2332	NaN	1	1	9	10246800	19576	93429	255830000	2	NaN	NaN	NaN	NaN	NaN	NaN
NaN	NaN	NaN	NaN	NaN	NaN	NaN	NaN	NaN	NaN	NaN	NaN	NaN	NaN	NaN	NaN	NaN	NaN	NaN	NaN	NaN	NaN	NaN	NaN	NaN	NaN	NaN	NaN	NaN	NaN	NaN	NaN	NaN	NaN	NaN	NaN	2	0	9	10886100	2609	8837	0	2	NaN	NaN	NaN	NaN	NaN	NaN
NaN	NaN	NaN	NaN	NaN	NaN	NaN	NaN	NaN	NaN	NaN	NaN	NaN	NaN	NaN	NaN	NaN	NaN	27.7911	27.8688	28.0454	27.7019	NaN	27.2476	26.3142	26.4738	23.6054	23.5379	27.1565	26.8083	26.2303	25.5128	25.5586	24.2989	25.5558	26.0906	1	0	9	9565190	32715	155	1918200000	7	NaN	NaN	NaN	NaN	NaN	NaN
27.8437	27.9086	27.6494	27.4602	26.952	26.97	21.5877	21.5657	NaN	NaN	NaN	NaN	NaN	NaN	NaN	NaN	NaN	NaN	NaN	NaN	NaN	NaN	NaN	NaN	NaN	NaN	NaN	NaN	NaN	NaN	NaN	NaN	NaN	NaN	NaN	NaN	0	3	16	17288300	4.4415e-08	21295	1155500000	32	NaN	NaN	NaN	NaN	NaN	NaN
22.1651	22.8093	22.273	22.2514	22.0026	NaN	NaN	NaN	NaN	NaN	NaN	NaN	NaN	NaN	NaN	NaN	NaN	NaN	NaN	NaN	NaN	NaN	NaN	NaN	NaN	NaN	NaN	NaN	NaN	NaN	NaN	NaN	NaN	NaN	NaN	NaN	0	3	17	18279000	44212	71601	26316000	3	NaN	NaN	NaN	NaN	NaN	NaN
NaN	NaN	NaN	NaN	NaN	NaN	NaN	NaN	NaN	NaN	NaN	NaN	NaN	NaN	NaN	NaN	NaN	NaN	26.1372	25.7009	NaN	23.533	NaN	22.9488	24.3016	24.0346	25.2928	25.5002	25.5744	25.4105	24.6761	NaN	NaN	23.357	24.6165	24.7027	0	1	9	8704450	24564	16477	460150000	12	NaN	NaN	NaN	NaN	NaN	NaN
NaN	NaN	NaN	NaN	NaN	NaN	NaN	NaN	NaN	NaN	NaN	NaN	NaN	NaN	NaN	NaN	NaN	NaN	23.6444	23.7235	23.607	23.2888	NaN	22.6652	NaN	NaN	22.4755	21.6451	NaN	21.1513	NaN	NaN	NaN	NaN	NaN	NaN	0	1	11	12876100	27607	13583	68080000	1	NaN	NaN	NaN	NaN	NaN	NaN
NaN	NaN	NaN	NaN	NaN	NaN	NaN	NaN	NaN	NaN	NaN	NaN	NaN	NaN	NaN	NaN	NaN	NaN	26.8675	26.9033	26.3748	26.5194	NaN	26.4429	25.0588	25.1471	26.0725	26.1791	26.3964	26.4372	25.4526	25.1512	NaN	NaN	25.2916	25.4091	0	1	9	86748100	50138	13997	1089000000	7	NaN	NaN	NaN	NaN	NaN	NaN
NaN	NaN	NaN	NaN	NaN	NaN	NaN	NaN	NaN	NaN	NaN	NaN	NaN	NaN	NaN	NaN	NaN	NaN	25.6377	25.4166	25.3727	25.3987	NaN	25.5785	NaN	NaN	25.6651	25.5298	25.8628	25.7722	23.0267	22.5035	NaN	21.5376	22.9495	23.0123	0	0	9	9745070	37246	14999	488850000	5	NaN	NaN	NaN	NaN	NaN	NaN
NaN	NaN	NaN	NaN	NaN	NaN	NaN	NaN	NaN	NaN	NaN	NaN	NaN	NaN	NaN	NaN	NaN	NaN	NaN	NaN	NaN	NaN	NaN	NaN	NaN	NaN	NaN	NaN	NaN	NaN	NaN	NaN	NaN	NaN	NaN	NaN	1	3	13	14319700	41748	89301	0	1	NaN	NaN	NaN	NaN	NaN	NaN
NaN	NaN	NaN	NaN	NaN	NaN	NaN	NaN	NaN	NaN	NaN	NaN	NaN	NaN	NaN	NaN	NaN	NaN	NaN	NaN	NaN	NaN	NaN	NaN	NaN	NaN	NaN	NaN	NaN	NaN	NaN	NaN	NaN	NaN	NaN	NaN	1	4	14	15600600	38828	97716	0	2	NaN	NaN	NaN	NaN	NaN	NaN
NaN	NaN	NaN	NaN	NaN	NaN	NaN	NaN	NaN	NaN	NaN	NaN	NaN	NaN	NaN	NaN	NaN	NaN	27.2687	27.2507	26.7742	26.9598	NaN	26.9437	25.3083	25.1547	26.6521	26.5695	27.0492	26.835	26.0663	25.5556	25.4769	NaN	25.9066	26.0137	1	0	8	92847300	4406	15234	1535200000	4	NaN	NaN	NaN	NaN	NaN	NaN
NaN	NaN	NaN	NaN	NaN	NaN	NaN	NaN	NaN	NaN	NaN	NaN	NaN	NaN	NaN	NaN	NaN	NaN	28.7883	28.5998	28.2836	28.133	NaN	28.0099	26.7793	24.9299	NaN	NaN	NaN	NaN	27.5079	26.8943	26.6901	NaN	26.8157	27.0422	0	0	9	98847700	68619	10759	2589100000	0	NaN	NaN	NaN	NaN	NaN	NaN
NaN	NaN	NaN	NaN	NaN	NaN	NaN	NaN	NaN	NaN	NaN	NaN	NaN	NaN	NaN	NaN	NaN	NaN	24.3994	24.4519	24.377	NaN	NaN	24.2511	NaN	NaN	23.6906	23.4558	23.8887	23.779	22.8942	NaN	NaN	21.551	22.6801	22.7189	0	0	8	8454240	60454	13587	166290000	2	NaN	NaN	NaN	NaN	NaN	NaN
NaN	NaN	NaN	NaN	NaN	NaN	NaN	NaN	NaN	NaN	NaN	NaN	NaN	NaN	NaN	NaN	NaN	NaN	NaN	NaN	NaN	NaN	NaN	NaN	24.2995	24.2021	NaN	NaN	NaN	NaN	NaN	NaN	NaN	NaN	NaN	NaN	0	2	23	22220300	1.6853e-07	13656	39948000	2	NaN	NaN	NaN	NaN	NaN	NaN
NaN	NaN	NaN	NaN	NaN	NaN	NaN	NaN	NaN	NaN	NaN	NaN	21.0333	21.6878	21.2003	21.5504	NaN	NaN	NaN	NaN	NaN	NaN	NaN	NaN	NaN	NaN	NaN	NaN	NaN	NaN	NaN	NaN	NaN	NaN	NaN	NaN	1	2	18	20170100	28408	66436	11005000	3	NaN	NaN	NaN	NaN	NaN	NaN
NaN	NaN	NaN	NaN	NaN	NaN	NaN	NaN	NaN	NaN	NaN	NaN	NaN	NaN	NaN	NaN	NaN	NaN	NaN	NaN	NaN	NaN	NaN	NaN	NaN	NaN	NaN	22.499	22.705	22.2891	NaN	NaN	NaN	NaN	NaN	NaN	0	0	9	73539200	12049	12006	17890000	1	NaN	NaN	NaN	NaN	NaN	NaN
NaN	NaN	NaN	NaN	NaN	NaN	NaN	NaN	NaN	NaN	NaN	NaN	NaN	NaN	NaN	NaN	NaN	NaN	25.9572	26.3368	25.4167	25.9719	NaN	25.4686	24.403	NaN	25.3459	25.3452	NaN	NaN	24.462	24.0609	24.0071	22.791	24.3069	NaN	0	1	9	99153400	11528	1368	499880000	4	NaN	NaN	NaN	NaN	NaN	NaN
23.1524	23.0625	23.6511	23.1851	22.8206	22.8203	22.1616	22.011	NaN	NaN	20.3412	20.6775	21.2119	NaN	NaN	NaN	19.7581	NaN	NaN	NaN	NaN	NaN	NaN	NaN	NaN	NaN	NaN	NaN	NaN	NaN	NaN	NaN	NaN	NaN	NaN	NaN	1	0	14	14087700	91636	10443	70845000	6	NaN	NaN	NaN	NaN	NaN	NaN
25.7464	26.0113	25.6283	25.4267	25.3075	25.2111	24.7735	NaN	22.5281	22.5896	22.4598	NaN	23.2947	23.4368	21.5096	21.6555	22.1247	22.0031	NaN	NaN	NaN	NaN	NaN	NaN	NaN	NaN	NaN	NaN	NaN	NaN	NaN	NaN	NaN	NaN	NaN	NaN	1	0	15	14958000	10452	93258	384780000	13	NaN	NaN	NaN	NaN	NaN	NaN
21.567	NaN	NaN	NaN	NaN	NaN	NaN	NaN	NaN	NaN	NaN	NaN	NaN	NaN	NaN	NaN	NaN	NaN	NaN	NaN	NaN	NaN	NaN	NaN	NaN	NaN	NaN	NaN	NaN	NaN	NaN	NaN	NaN	NaN	NaN	NaN	1	0	16	15948700	43366	86313	3106900	1	NaN	NaN	NaN	NaN	NaN	NaN
23.217	22.7553	22.4535	22.9747	22.8427	23.4458	NaN	NaN	NaN	NaN	NaN	NaN	NaN	NaN	NaN	NaN	NaN	NaN	NaN	NaN	NaN	NaN	NaN	NaN	NaN	NaN	NaN	NaN	NaN	NaN	NaN	NaN	NaN	NaN	NaN	NaN	4	0	17	1907130	45011	66939	49765000	1	NaN	NaN	NaN	NaN	NaN	NaN
NaN	NaN	NaN	NaN	NaN	NaN	NaN	NaN	NaN	NaN	NaN	NaN	NaN	NaN	NaN	NaN	NaN	NaN	24.2543	24.1963	NaN	NaN	NaN	NaN	22.1157	NaN	NaN	23.4317	23.3842	23.6072	21.8671	21.344	21.7981	NaN	22.0367	21.8436	1	1	8	79645600	10309	14236	97019000	1	NaN	NaN	NaN	NaN	NaN	NaN
NaN	NaN	NaN	NaN	NaN	NaN	NaN	NaN	NaN	NaN	NaN	NaN	NaN	NaN	NaN	NaN	NaN	NaN	21.6033	21.8752	20.8084	20.7029	NaN	21.5594	NaN	NaN	21.3295	NaN	22.2797	21.8594	20.9766	20.6553	NaN	19.4547	NaN	20.968	0	0	9	92444900	18504	12213	31682000	0	NaN	NaN	710	NaN	NaN	NaN
NaN	NaN	NaN	NaN	NaN	NaN	NaN	NaN	NaN	NaN	NaN	NaN	NaN	NaN	NaN	NaN	NaN	NaN	27.5048	27.4754	27.1528	27.2126	NaN	27.1879	26.4739	25.9952	25.8718	23.0663	24.934	24.5205	NaN	NaN	NaN	NaN	NaN	22.2764	1	0	9	8623970	10014	12369	1126100000	8	NaN	NaN	429	NaN	NaN	NaN
NaN	NaN	NaN	NaN	NaN	NaN	NaN	NaN	NaN	NaN	NaN	NaN	NaN	NaN	NaN	NaN	NaN	NaN	25.1827	25.5567	24.8277	24.6657	NaN	25.1092	22.1415	22.2958	23.7508	23.6766	25.4522	25.4235	24.9034	24.4311	24.6317	22.3251	24.5397	24.6676	1	0	9	9184590	31918	15588	444520000	15	NaN	NaN	283	NaN	NaN	NaN
NaN	NaN	NaN	NaN	NaN	NaN	NaN	NaN	NaN	NaN	NaN	NaN	NaN	NaN	NaN	NaN	NaN	NaN	27.0296	27.3694	26.6157	26.9946	NaN	26.192	25.0017	24.7072	NaN	24.5519	25.6241	25.3358	25.3751	24.8597	24.8414	NaN	24.821	25.453	1	0	8	88648700	1321	1582	982830000	7	NaN	NaN	NaN	NaN	NaN	NaN
NaN	NaN	NaN	NaN	NaN	NaN	NaN	NaN	NaN	NaN	NaN	NaN	NaN	NaN	NaN	NaN	NaN	NaN	NaN	NaN	NaN	NaN	NaN	NaN	24.4901	NaN	NaN	18.8319	NaN	NaN	NaN	NaN	NaN	NaN	NaN	NaN	0	3	11	10846200	22918	93561	24032000	1	NaN	NaN	NaN	NaN	NaN	NaN
NaN	NaN	NaN	NaN	NaN	NaN	NaN	NaN	NaN	NaN	NaN	NaN	NaN	NaN	NaN	NaN	NaN	NaN	29.4378	29.1736	28.741	28.7378	NaN	28.4695	27.068	27.1207	27.1471	27.0202	28.2248	28.1394	27.0978	26.2174	26.3879	25.4786	26.3893	26.7253	1	1	9	96153800	73749	18898	4336500000	25	NaN	NaN	525	NaN	NaN	NaN
NaN	NaN	NaN	NaN	NaN	NaN	NaN	NaN	NaN	NaN	NaN	NaN	NaN	NaN	NaN	NaN	NaN	NaN	27.9693	28.1102	27.3613	27.2088	NaN	27.0405	25.2078	24.7914	NaN	25.7226	27.1122	26.9608	25.9256	25.3083	25.6519	24.6653	25.7552	26.1346	1	0	8	88648700	99046	16168	1731900000	9	NaN	NaN	NaN	NaN	NaN	NaN
24.6927	24.8019	24.2352	24.4307	23.5267	21.7787	NaN	19.7432	NaN	NaN	NaN	NaN	NaN	NaN	NaN	NaN	NaN	NaN	NaN	NaN	NaN	NaN	NaN	NaN	NaN	NaN	NaN	NaN	NaN	NaN	NaN	NaN	NaN	NaN	NaN	NaN	0	2	14	1570740	19886	13855	115290000	14	NaN	NaN	297	NaN	NaN	NaN
NaN	NaN	NaN	NaN	NaN	NaN	NaN	NaN	NaN	NaN	NaN	NaN	NaN	NaN	NaN	NaN	NaN	NaN	26.4515	26.3082	25.8536	25.7612	NaN	25.5206	25.0308	24.7595	25.1614	25.1008	25.672	25.6186	23.716	NaN	23.6541	23.1292	23.8483	NaN	1	0	9	10104400	56851	13627	632920000	5	NaN	NaN	NaN	NaN	NaN	NaN
NaN	NaN	NaN	NaN	NaN	NaN	NaN	NaN	NaN	NaN	NaN	NaN	NaN	NaN	NaN	NaN	NaN	NaN	26.3495	25.8621	25.7959	25.6539	NaN	25.1723	23.8864	23.5487	23.9552	23.9312	NaN	NaN	NaN	NaN	NaN	NaN	NaN	NaN	0	0	9	10874700	96556	19093	355400000	5	NaN	NaN	NaN	NaN	NaN	265
NaN	NaN	NaN	NaN	NaN	NaN	NaN	NaN	NaN	NaN	NaN	NaN	NaN	NaN	NaN	NaN	NaN	NaN	NaN	NaN	NaN	NaN	NaN	NaN	23.6427	23.4284	24.8642	24.5816	25.2981	24.8008	24.1229	23.3426	23.3668	22.8458	23.81	23.9628	1	0	9	99250400	89726	18374	228840000	11	NaN	NaN	NaN	NaN	NaN	NaN
NaN	NaN	NaN	NaN	NaN	NaN	NaN	NaN	NaN	NaN	NaN	NaN	NaN	NaN	NaN	NaN	NaN	NaN	NaN	NaN	NaN	NaN	NaN	NaN	25.6886	25.19	21.9037	22.1315	NaN	NaN	NaN	NaN	NaN	NaN	NaN	NaN	0	1	10	10324700	70178	15979	100880000	2	NaN	NaN	NaN	NaN	NaN	NaN
NaN	NaN	NaN	NaN	NaN	NaN	NaN	22.3167	20.5723	20.2707	NaN	NaN	NaN	NaN	NaN	NaN	NaN	NaN	NaN	NaN	NaN	NaN	NaN	NaN	NaN	NaN	NaN	NaN	NaN	NaN	NaN	NaN	NaN	NaN	NaN	NaN	2	0	17	20150100	14613	93427	8048000	1	NaN	NaN	NaN	NaN	NaN	NaN
NaN	NaN	NaN	NaN	NaN	NaN	NaN	NaN	NaN	NaN	NaN	NaN	NaN	NaN	NaN	NaN	NaN	NaN	28.9589	29.2714	28.2894	28.5978	NaN	28.3679	26.6369	26.6975	27.6429	27.6657	28.8778	28.3341	26.9784	26.5982	26.8713	NaN	26.8899	NaN	1	0	9	94354500	19853	11031	4198800000	4	NaN	NaN	NaN	NaN	NaN	NaN
NaN	NaN	NaN	NaN	NaN	NaN	NaN	NaN	NaN	NaN	NaN	NaN	NaN	NaN	NaN	NaN	NaN	NaN	27.1641	27.4445	NaN	27.2822	NaN	26.8204	25.6652	25.3894	NaN	NaN	26.7933	26.3121	25.9716	NaN	25.4604	24.3101	25.5799	25.7146	1	0	8	81149200	72145	14302	1149500000	0	NaN	NaN	NaN	NaN	NaN	NaN
NaN	NaN	NaN	NaN	17.6706	19.3696	23.0559	23.7017	NaN	20.622	NaN	19.8429	NaN	NaN	NaN	NaN	NaN	NaN	NaN	NaN	NaN	NaN	NaN	NaN	NaN	NaN	NaN	NaN	NaN	NaN	NaN	NaN	NaN	NaN	NaN	NaN	1	2	15	17689100	74568	81448	25803000	4	NaN	NaN	NaN	NaN	NaN	NaN
NaN	NaN	NaN	NaN	NaN	NaN	NaN	NaN	NaN	NaN	NaN	NaN	NaN	NaN	NaN	NaN	NaN	NaN	NaN	21.576	NaN	21.6793	NaN	21.2319	NaN	NaN	23.1533	20.3571	23.8821	23.4641	20.36	19.7233	22.7532	21.393	NaN	NaN	1	0	9	98851900	68479	13106	58687000	3	NaN	NaN	NaN	NaN	NaN	NaN
NaN	NaN	NaN	NaN	NaN	NaN	NaN	NaN	NaN	NaN	NaN	NaN	NaN	NaN	NaN	NaN	NaN	NaN	NaN	27.7672	27.4217	27.4352	NaN	27.2187	26.1702	25.7356	26.8341	26.7152	26.9985	NaN	26.1614	25.785	25.7544	24.7149	25.921	26.3054	0	1	9	94649700	36681	16572	1604600000	10	NaN	NaN	NaN	NaN	NaN	NaN
25.3805	25.2177	25.1788	25.0736	25.1344	25.1605	23.6391	24.0098	22.1925	21.3291	22.9925	23.2014	22.4806	23.1926	21.7351	21.7611	22.9038	22.2048	NaN	NaN	NaN	NaN	NaN	NaN	NaN	NaN	NaN	NaN	NaN	NaN	NaN	NaN	NaN	NaN	NaN	NaN	0	0	14	14127200	11458	16434	320870000	9	NaN	NaN	NaN	NaN	NaN	NaN
NaN	NaN	NaN	NaN	NaN	NaN	NaN	NaN	NaN	NaN	NaN	NaN	NaN	NaN	NaN	NaN	NaN	NaN	25.7091	25.8036	25.3496	25.7812	NaN	25.3962	24.4389	NaN	24.5017	24.7182	24.9735	24.9581	23.9141	23.5543	23.3972	22.3958	23.7129	23.9387	0	1	9	9665390	61581	13415	472150000	4	NaN	NaN	NaN	NaN	NaN	NaN
NaN	NaN	NaN	NaN	NaN	NaN	NaN	NaN	22.675	NaN	24.0651	23.7413	NaN	NaN	NaN	NaN	NaN	NaN	25.1848	25.2738	24.5577	25.0234	NaN	24.8245	NaN	24.8537	25.4466	24.2353	24.8875	24.2041	23.1977	NaN	22.9081	NaN	22.9432	23.2815	1	0	9	88450800	47448	14193	387400000	5	NaN	NaN	NaN	NaN	NaN	NaN
NaN	NaN	NaN	NaN	NaN	NaN	NaN	NaN	NaN	NaN	NaN	NaN	NaN	NaN	NaN	NaN	NaN	NaN	25.7854	26.6081	25.4988	26.0523	NaN	26.2332	NaN	22.4514	24.6496	24.2434	25.6726	25.8033	24.6372	24.1591	24.0988	23.0572	24.1605	24.6611	1	0	9	97157600	17905	20675	636760000	13	NaN	NaN	NaN	NaN	NaN	NaN
NaN	NaN	NaN	NaN	NaN	NaN	NaN	NaN	NaN	NaN	NaN	NaN	NaN	NaN	NaN	NaN	NaN	NaN	25.3768	25.8398	25.0869	25.8234	NaN	25.0356	23.2206	NaN	23.9238	23.7096	24.3082	24.2282	23.5567	23.1819	23.3757	22.2647	23.5217	23.9742	1	0	9	94255000	7446	12838	379160000	5	NaN	NaN	NaN	NaN	NaN	NaN
NaN	NaN	NaN	NaN	NaN	NaN	NaN	NaN	NaN	NaN	NaN	NaN	NaN	NaN	NaN	NaN	NaN	NaN	25.3751	25.7395	NaN	NaN	NaN	24.6793	NaN	NaN	NaN	NaN	25.1129	25.0998	23.3955	22.6273	23.1258	NaN	23.2143	23.1983	1	0	9	10325000	52185	13848	244680000	3	NaN	NaN	NaN	NaN	NaN	NaN
NaN	NaN	NaN	NaN	NaN	NaN	NaN	NaN	NaN	NaN	NaN	NaN	NaN	NaN	NaN	NaN	NaN	NaN	22.7309	22.7007	22.3428	22.5843	NaN	22.6336	NaN	NaN	20.9899	NaN	23.6038	NaN	22.8143	21.9598	21.9445	21.3157	22.3366	22.2824	1	0	9	97657100	39055	14804	75222000	9	NaN	NaN	NaN	NaN	NaN	NaN
NaN	NaN	NaN	NaN	NaN	NaN	NaN	NaN	NaN	NaN	NaN	NaN	NaN	NaN	NaN	NaN	NaN	NaN	23.5445	23.7198	NaN	NaN	NaN	22.8161	NaN	NaN	NaN	NaN	NaN	NaN	NaN	NaN	NaN	NaN	NaN	NaN	1	0	9	11334400	16743	11394	33436000	1	NaN	NaN	NaN	NaN	NaN	NaN
NaN	NaN	NaN	NaN	NaN	NaN	NaN	NaN	NaN	NaN	NaN	NaN	NaN	NaN	NaN	NaN	NaN	NaN	NaN	NaN	NaN	NaN	NaN	NaN	24.6226	24.3619	NaN	NaN	NaN	NaN	NaN	NaN	NaN	NaN	NaN	NaN	0	1	12	12295800	63884	12006	47392000	2	NaN	NaN	NaN	NaN	NaN	NaN
23.8921	NaN	23.3589	NaN	NaN	22.7103	NaN	20.9507	NaN	NaN	NaN	NaN	NaN	NaN	NaN	NaN	NaN	NaN	NaN	NaN	NaN	NaN	NaN	NaN	27.7082	27.3187	NaN	NaN	NaN	NaN	NaN	NaN	NaN	NaN	NaN	NaN	1	1	15	15897700	10881	92773	421890000	2	NaN	NaN	NaN	NaN	NaN	NaN
NaN	NaN	NaN	NaN	NaN	NaN	NaN	NaN	NaN	NaN	NaN	NaN	NaN	NaN	NaN	NaN	NaN	NaN	NaN	NaN	NaN	NaN	NaN	NaN	24.6034	25.1632	NaN	NaN	NaN	NaN	NaN	NaN	NaN	NaN	NaN	NaN	1	1	17	18319000	19116	76586	63062000	2	NaN	NaN	NaN	NaN	NaN	NaN
NaN	NaN	NaN	NaN	NaN	NaN	NaN	NaN	NaN	NaN	NaN	NaN	NaN	NaN	NaN	NaN	NaN	NaN	NaN	NaN	NaN	NaN	NaN	NaN	26.4485	25.979	NaN	NaN	NaN	NaN	NaN	NaN	NaN	NaN	NaN	NaN	1	1	19	20749800	3.1412e-07	18186	157720000	3	NaN	NaN	NaN	NaN	NaN	NaN
NaN	NaN	NaN	NaN	NaN	NaN	NaN	NaN	NaN	NaN	NaN	NaN	NaN	NaN	NaN	NaN	NaN	NaN	NaN	NaN	NaN	NaN	NaN	NaN	23.0992	23.3332	NaN	22.3526	NaN	NaN	NaN	NaN	NaN	NaN	NaN	NaN	1	2	20	22030800	5.7433e-30	24014	24909000	2	NaN	NaN	NaN	NaN	NaN	NaN
NaN	NaN	NaN	NaN	NaN	NaN	NaN	NaN	NaN	NaN	NaN	NaN	NaN	NaN	NaN	NaN	NaN	NaN	NaN	NaN	NaN	NaN	NaN	NaN	NaN	NaN	23.3748	NaN	NaN	NaN	23.1943	22.2885	21.9006	21.8217	22.5347	22.3502	1	0	9	10485600	10671	12252	44642000	2	NaN	NaN	NaN	NaN	NaN	NaN
NaN	NaN	NaN	NaN	NaN	NaN	NaN	NaN	NaN	NaN	NaN	NaN	NaN	NaN	NaN	NaN	NaN	NaN	NaN	NaN	NaN	NaN	NaN	NaN	24.2508	24.1907	NaN	NaN	NaN	NaN	NaN	NaN	NaN	NaN	NaN	NaN	0	2	17	1656730	26758	10743	39109000	2	NaN	NaN	NaN	NaN	NaN	NaN
NaN	NaN	NaN	NaN	NaN	NaN	NaN	NaN	NaN	NaN	NaN	NaN	NaN	NaN	NaN	NaN	NaN	NaN	NaN	NaN	NaN	NaN	NaN	NaN	NaN	NaN	NaN	NaN	NaN	NaN	NaN	NaN	NaN	NaN	NaN	NaN	0	0	18	19388300	1.9848e-16	15908	0	1	NaN	NaN	NaN	NaN	NaN	NaN
NaN	NaN	NaN	NaN	NaN	NaN	NaN	NaN	NaN	NaN	NaN	NaN	NaN	NaN	NaN	NaN	NaN	NaN	25.6466	25.0124	25.2125	25.1457	NaN	NaN	24.3975	NaN	24.2414	24.2955	NaN	NaN	22.8213	NaN	NaN	20.3026	22.1767	21.9431	0	0	8	88938200	66672	1812	242370000	7	NaN	NaN	NaN	NaN	NaN	NaN
29.3629	29.4586	29.2246	28.9916	28.6887	28.5724	NaN	NaN	NaN	NaN	NaN	NaN	NaN	NaN	NaN	NaN	NaN	NaN	23.1271	23.7087	24.1346	22.9659	NaN	22.9969	NaN	NaN	NaN	NaN	NaN	NaN	NaN	NaN	NaN	NaN	NaN	NaN	0	1	14	15447100	6.1469e-07	19982	3478900000	25	NaN	NaN	NaN	NaN	NaN	NaN
27.4773	27.2889	27.1267	27.2132	26.7666	26.8093	NaN	NaN	NaN	NaN	NaN	NaN	NaN	NaN	NaN	NaN	NaN	NaN	NaN	NaN	NaN	NaN	NaN	20.6737	NaN	NaN	NaN	NaN	NaN	NaN	NaN	NaN	NaN	NaN	NaN	NaN	0	1	15	17077700	26909	11421	886400000	20	NaN	NaN	NaN	NaN	NaN	NaN
31.6606	31.7096	31.4951	31.3819	31.0602	30.9259	23.8446	24.5282	NaN	NaN	NaN	NaN	21.4629	22.1151	NaN	NaN	NaN	NaN	25.9355	25.7069	26.0608	24.9377	NaN	25.9865	NaN	NaN	NaN	NaN	NaN	NaN	NaN	NaN	NaN	NaN	NaN	NaN	0	1	16	18228000	1.022e-05	20387	17345000000	58	NaN	NaN	NaN	2	NaN	NaN
31.4678	31.4851	31.3515	31.273	30.431	30.3538	22.6298	24.6337	NaN	NaN	NaN	NaN	20.9927	NaN	NaN	NaN	NaN	NaN	26.6865	26.7498	26.7603	26.6209	NaN	26.628	NaN	NaN	NaN	NaN	NaN	NaN	NaN	NaN	NaN	NaN	NaN	NaN	0	1	17	19368400	4.6674e-09	23237	14706000000	58	NaN	NaN	NaN	2	NaN	NaN
NaN	NaN	NaN	NaN	NaN	NaN	NaN	NaN	NaN	NaN	NaN	NaN	NaN	NaN	NaN	NaN	NaN	NaN	25.9829	25.9367	25.2966	25.7861	NaN	25.5699	NaN	NaN	24.0071	NaN	25.3075	25.169	23.0458	23.1545	22.6042	21.2453	23.0544	23.2999	0	2	9	94357000	14711	17416	421430000	7	NaN	NaN	NaN	NaN	NaN	NaN
NaN	NaN	NaN	NaN	21.1727	NaN	NaN	NaN	NaN	NaN	NaN	NaN	NaN	NaN	NaN	NaN	NaN	NaN	NaN	NaN	NaN	NaN	NaN	NaN	NaN	NaN	NaN	NaN	NaN	NaN	NaN	NaN	NaN	NaN	NaN	NaN	0	0	15	15707800	36358	77379	2363900	1	NaN	NaN	NaN	NaN	NaN	NaN
21.4047	NaN	NaN	21.3049	22.6987	22.1227	22.8663	NaN	21.3905	NaN	20.5442	20.3441	NaN	NaN	NaN	NaN	NaN	NaN	NaN	NaN	NaN	NaN	NaN	NaN	NaN	NaN	NaN	NaN	NaN	NaN	NaN	NaN	NaN	NaN	NaN	NaN	0	0	16	16278100	0.0034666	19373	29996000	7	NaN	NaN	NaN	NaN	NaN	NaN
24.5247	24.6034	24.4992	24.2495	24.4315	24.3286	21.5742	21.7342	NaN	NaN	NaN	NaN	NaN	NaN	NaN	NaN	NaN	NaN	NaN	NaN	NaN	NaN	NaN	NaN	NaN	NaN	NaN	NaN	NaN	NaN	NaN	NaN	NaN	NaN	NaN	NaN	0	1	13	14287300	23215	13413	143590000	18	NaN	NaN	NaN	NaN	NaN	NaN
NaN	NaN	NaN	NaN	NaN	NaN	NaN	NaN	NaN	NaN	NaN	NaN	NaN	NaN	NaN	NaN	NaN	NaN	NaN	NaN	NaN	NaN	NaN	NaN	24.4972	24.2106	NaN	NaN	NaN	NaN	NaN	NaN	NaN	NaN	NaN	NaN	0	1	10	95744000	2413	1173	43095000	1	NaN	NaN	NaN	NaN	NaN	NaN
NaN	NaN	NaN	NaN	NaN	NaN	NaN	NaN	NaN	NaN	NaN	NaN	NaN	NaN	NaN	NaN	NaN	NaN	24.8243	24.4897	23.3295	23.2094	NaN	22.8461	NaN	23.4299	23.602	22.7208	25.1761	24.4278	23.2246	22.7733	22.9014	21.7488	21.1019	23.0415	0	1	11	11445500	20387	10388	211680000	2	NaN	NaN	NaN	NaN	NaN	NaN
NaN	NaN	NaN	NaN	NaN	NaN	NaN	NaN	NaN	NaN	NaN	NaN	NaN	NaN	NaN	NaN	NaN	NaN	NaN	NaN	NaN	NaN	NaN	NaN	NaN	NaN	NaN	23.153	NaN	NaN	22.9707	22.1912	22.4612	21.178	22.55	23.005	0	1	9	9494870	25065	10525	45042000	1	NaN	NaN	NaN	NaN	NaN	NaN
26.7758	26.9231	26.8527	26.7958	26.6013	26.5054	23.1779	23.6675	NaN	NaN	21.1662	20.9454	22.4603	22.2808	NaN	19.4943	NaN	NaN	NaN	NaN	NaN	21.9692	NaN	NaN	NaN	NaN	NaN	NaN	NaN	NaN	NaN	NaN	NaN	NaN	NaN	NaN	0	1	15	17037700	0.002365	21044	719790000	11	NaN	NaN	NaN	NaN	NaN	NaN
24.1461	NaN	22.9999	21.4278	23.7689	24.2613	NaN	23.8492	NaN	NaN	NaN	NaN	NaN	NaN	NaN	NaN	NaN	NaN	NaN	NaN	NaN	NaN	NaN	NaN	NaN	NaN	NaN	NaN	NaN	NaN	NaN	NaN	NaN	NaN	NaN	NaN	0	1	16	18168500	0.00019697	21577	79287000	5	NaN	NaN	NaN	NaN	NaN	NaN
26.7667	26.5217	26.4073	26.354	26.0494	26.0452	23.9431	23.5132	NaN	21.3127	20.0334	20.6077	NaN	21.64	NaN	NaN	NaN	NaN	NaN	NaN	NaN	NaN	NaN	22.289	NaN	NaN	NaN	NaN	NaN	NaN	NaN	NaN	NaN	NaN	NaN	NaN	0	1	17	19539100	4.844e-05	16453	565750000	9	NaN	NaN	NaN	NaN	NaN	NaN
NaN	NaN	NaN	NaN	NaN	NaN	21.6054	21.4083	NaN	NaN	NaN	NaN	NaN	NaN	NaN	NaN	NaN	NaN	NaN	NaN	NaN	NaN	NaN	NaN	NaN	NaN	NaN	NaN	NaN	NaN	NaN	NaN	NaN	NaN	NaN	NaN	1	0	16	18628300	33471	73435	5973700	1	NaN	NaN	NaN	NaN	NaN	NaN
NaN	22.8135	20.0514	21.7203	21.832	NaN	NaN	NaN	NaN	NaN	NaN	NaN	NaN	NaN	NaN	NaN	NaN	NaN	NaN	NaN	NaN	NaN	NaN	NaN	NaN	NaN	NaN	NaN	NaN	NaN	NaN	NaN	NaN	NaN	NaN	NaN	4	0	17	20440800	27602	72446	15646000	2	NaN	NaN	NaN	NaN	NaN	NaN
22.5206	22.2655	NaN	22.4083	22.8873	NaN	NaN	NaN	NaN	NaN	NaN	NaN	NaN	NaN	NaN	NaN	NaN	NaN	NaN	NaN	NaN	NaN	NaN	NaN	NaN	NaN	NaN	NaN	NaN	NaN	NaN	NaN	NaN	NaN	NaN	NaN	4	0	18	21411400	1955	72819	24384000	1	NaN	NaN	NaN	NaN	NaN	NaN
24.5679	22.7691	NaN	24.6578	22.9689	23.3941	21.218	NaN	NaN	NaN	NaN	NaN	20.3393	21.0301	NaN	NaN	NaN	NaN	NaN	NaN	NaN	NaN	NaN	NaN	NaN	NaN	NaN	NaN	NaN	NaN	NaN	NaN	NaN	NaN	NaN	NaN	0	2	13	15148100	5.2314e-12	24788	83627000	6	NaN	NaN	113	NaN	NaN	NaN
NaN	NaN	NaN	NaN	NaN	NaN	NaN	NaN	21.2795	21.2602	NaN	NaN	NaN	NaN	NaN	NaN	NaN	NaN	NaN	NaN	NaN	NaN	NaN	NaN	NaN	NaN	NaN	NaN	NaN	NaN	NaN	NaN	NaN	NaN	NaN	NaN	0	2	14	13046200	47819	77593	5057200	2	NaN	NaN	NaN	NaN	NaN	NaN
NaN	NaN	NaN	NaN	NaN	NaN	NaN	NaN	NaN	NaN	NaN	NaN	NaN	NaN	NaN	NaN	NaN	NaN	26.5658	27.657	26.0349	26.3808	NaN	26.4389	NaN	NaN	NaN	NaN	NaN	26.2262	NaN	23.3799	23.5247	NaN	23.8801	NaN	0	1	8	97548500	18058	15721	674990000	4	NaN	NaN	427	NaN	NaN	NaN
NaN	NaN	NaN	NaN	NaN	NaN	NaN	NaN	NaN	NaN	NaN	NaN	NaN	NaN	NaN	NaN	NaN	NaN	29.771	29.9452	29.6048	29.8009	NaN	29.3156	27.9324	27.8931	23.1379	22.1873	27.3185	26.7863	NaN	NaN	NaN	NaN	21.8243	22.3435	0	1	8	93343800	23639	13077	5181300000	1	NaN	NaN	NaN	NaN	NaN	NaN
NaN	NaN	NaN	NaN	NaN	NaN	NaN	NaN	NaN	NaN	NaN	NaN	NaN	NaN	NaN	NaN	NaN	NaN	NaN	NaN	NaN	NaN	NaN	NaN	23.0556	23.1125	NaN	NaN	NaN	NaN	NaN	NaN	NaN	NaN	NaN	NaN	0	0	17	16846800	1.0036e-07	21502	17787000	1	NaN	NaN	NaN	NaN	NaN	NaN
24.7012	NaN	NaN	NaN	NaN	22.554	NaN	NaN	NaN	NaN	NaN	NaN	NaN	NaN	18.4198	18.6238	NaN	NaN	NaN	NaN	NaN	NaN	NaN	NaN	NaN	NaN	NaN	NaN	NaN	NaN	NaN	NaN	NaN	NaN	NaN	NaN	1	1	14	1679750	19277	73887	34189000	1	NaN	NaN	NaN	NaN	NaN	NaN
24.0624	24.6511	24.2307	24.694	NaN	NaN	NaN	NaN	NaN	NaN	NaN	NaN	NaN	NaN	NaN	NaN	NaN	NaN	NaN	NaN	NaN	NaN	NaN	NaN	NaN	NaN	NaN	NaN	NaN	NaN	NaN	NaN	NaN	NaN	NaN	NaN	2	1	16	19369000	68895	12663	90693000	5	NaN	NaN	NaN	NaN	NaN	NaN
25.4268	25.366	25.241	25.2281	25.2323	25.2071	22.5175	22.6133	22.3475	22.1421	NaN	NaN	NaN	NaN	NaN	NaN	NaN	NaN	NaN	NaN	NaN	NaN	NaN	NaN	NaN	NaN	NaN	NaN	NaN	NaN	NaN	NaN	NaN	NaN	NaN	NaN	0	0	16	16588100	41845	11974	267840000	10	NaN	NaN	NaN	NaN	NaN	NaN
NaN	NaN	NaN	NaN	NaN	NaN	NaN	NaN	NaN	NaN	NaN	NaN	NaN	NaN	NaN	NaN	NaN	NaN	NaN	NaN	NaN	NaN	NaN	NaN	23.3585	22.4605	NaN	NaN	NaN	NaN	NaN	NaN	NaN	NaN	NaN	NaN	0	2	10	10735400	12366	12054	16526000	1	NaN	NaN	NaN	NaN	NaN	NaN
NaN	NaN	NaN	NaN	NaN	NaN	NaN	NaN	NaN	NaN	NaN	NaN	NaN	NaN	NaN	NaN	NaN	NaN	NaN	NaN	NaN	NaN	NaN	NaN	23.6013	23.4395	NaN	NaN	NaN	NaN	NaN	NaN	NaN	NaN	NaN	NaN	0	0	8	79628800	1389	15799	24102000	2	NaN	NaN	NaN	NaN	NaN	NaN
NaN	NaN	NaN	NaN	NaN	NaN	NaN	NaN	NaN	NaN	NaN	NaN	NaN	NaN	NaN	NaN	NaN	NaN	NaN	NaN	NaN	NaN	NaN	NaN	25.3179	26.7167	22.3677	21.532	NaN	NaN	NaN	NaN	NaN	NaN	NaN	NaN	1	0	16	15356900	3.0841e-41	31149	160560000	2	NaN	NaN	NaN	NaN	NaN	NaN
22.8309	NaN	NaN	23.5228	23.225	NaN	20.9741	20.5282	NaN	NaN	NaN	NaN	NaN	NaN	NaN	NaN	NaN	NaN	NaN	NaN	NaN	NaN	NaN	NaN	NaN	NaN	NaN	NaN	NaN	NaN	NaN	NaN	NaN	NaN	NaN	NaN	0	1	16	1733840	22725	12582	32889000	3	NaN	NaN	NaN	NaN	NaN	NaN
28.0506	28.1148	27.9482	27.8529	27.6193	27.6721	25.0866	25.5095	22.8769	NaN	22.3134	21.9766	NaN	24.2881	21.5063	NaN	20.8773	20.3495	NaN	NaN	NaN	NaN	NaN	NaN	NaN	NaN	NaN	NaN	NaN	NaN	NaN	NaN	NaN	NaN	NaN	NaN	1	1	17	18899400	4.5352e-05	15754	1617300000	16	NaN	NaN	NaN	NaN	NaN	NaN
NaN	NaN	NaN	NaN	NaN	NaN	NaN	NaN	NaN	NaN	NaN	NaN	NaN	NaN	NaN	NaN	NaN	NaN	NaN	NaN	NaN	NaN	NaN	NaN	28.2227	28.0447	23.3266	23.195	18.9097	NaN	NaN	NaN	NaN	NaN	NaN	NaN	2	0	11	11905300	0.029081	19845	610740000	9	NaN	NaN	NaN	NaN	NaN	NaN
NaN	NaN	NaN	NaN	NaN	NaN	NaN	NaN	NaN	NaN	NaN	NaN	NaN	NaN	NaN	NaN	NaN	NaN	NaN	NaN	NaN	NaN	NaN	NaN	22.884	22.4503	NaN	NaN	NaN	NaN	NaN	NaN	NaN	NaN	NaN	NaN	2	0	12	12615600	39902	12634	13471000	1	NaN	NaN	NaN	NaN	NaN	NaN
NaN	NaN	NaN	NaN	NaN	NaN	NaN	NaN	NaN	NaN	NaN	NaN	NaN	NaN	NaN	NaN	NaN	NaN	NaN	NaN	NaN	NaN	NaN	NaN	NaN	NaN	NaN	NaN	NaN	NaN	NaN	NaN	NaN	NaN	NaN	NaN	0	0	14	16266700	56052	75294	0	0	NaN	NaN	NaN	NaN	NaN	NaN
NaN	NaN	NaN	NaN	NaN	NaN	NaN	NaN	NaN	NaN	NaN	NaN	NaN	NaN	NaN	NaN	NaN	NaN	NaN	NaN	NaN	NaN	NaN	NaN	NaN	NaN	NaN	NaN	NaN	NaN	NaN	NaN	NaN	NaN	NaN	NaN	0	0	16	18267500	31598	74162	0	0	NaN	NaN	NaN	NaN	NaN	NaN
NaN	NaN	NaN	NaN	NaN	NaN	NaN	NaN	NaN	NaN	NaN	NaN	NaN	NaN	NaN	NaN	NaN	NaN	25.7696	26.0525	25.7575	NaN	NaN	25.4522	24.1216	23.8728	24.9528	24.8521	25.3691	25.3541	24.3191	NaN	23.849	22.8101	23.985	NaN	0	1	9	84843900	15184	12581	472030000	0	NaN	NaN	NaN	NaN	NaN	NaN
NaN	NaN	NaN	NaN	NaN	NaN	NaN	NaN	NaN	NaN	NaN	NaN	NaN	NaN	NaN	NaN	NaN	NaN	24.0126	24.1221	23.4005	23.4122	NaN	23.2033	NaN	NaN	23.7121	23.4916	NaN	NaN	22.5048	21.4818	21.9121	20.5192	22.4737	22.6868	0	0	9	91539700	19594	11061	119520000	1	NaN	NaN	NaN	NaN	NaN	NaN
NaN	NaN	NaN	NaN	NaN	NaN	NaN	NaN	NaN	NaN	NaN	NaN	NaN	NaN	NaN	NaN	NaN	NaN	23.3281	23.593	23.1562	22.7869	NaN	23.1426	21.7664	21.3693	NaN	NaN	22.876	23.163	21.2944	20.7238	21.4068	20.0547	21.3502	20.7416	1	2	11	12916900	24029	86014	84994000	1	NaN	NaN	NaN	NaN	NaN	NaN
NaN	NaN	NaN	NaN	NaN	NaN	NaN	NaN	NaN	NaN	NaN	NaN	NaN	NaN	NaN	NaN	NaN	NaN	24.5104	24.4351	23.7032	23.8416	NaN	23.7432	22.3658	22.0576	23.0204	NaN	23.1695	NaN	22.6668	21.8814	22.1302	20.8643	22.4391	22.3636	0	2	9	9575500	19213	10898	145130000	1	NaN	NaN	NaN	NaN	NaN	NaN
NaN	NaN	NaN	NaN	NaN	NaN	NaN	NaN	NaN	NaN	NaN	NaN	NaN	NaN	NaN	NaN	NaN	NaN	23.4395	23.3416	22.8795	22.918	NaN	23.0439	20.8379	NaN	22.4792	22.3102	22.8402	22.3484	21.9612	21.2003	21.1542	20.1992	21.4047	21.3849	0	0	9	94743500	11721	12065	87611000	2	NaN	NaN	NaN	NaN	NaN	NaN
NaN	NaN	NaN	NaN	NaN	NaN	NaN	NaN	NaN	NaN	NaN	NaN	NaN	NaN	NaN	NaN	NaN	NaN	24.948	25.2474	24.8059	24.7376	NaN	24.435	NaN	NaN	24.6101	NaN	24.698	24.4501	22.827	22.4909	22.7247	NaN	NaN	23.0626	0	0	9	8914340	36179	15117	256950000	7	NaN	NaN	NaN	NaN	NaN	NaN
NaN	NaN	NaN	NaN	NaN	NaN	NaN	NaN	NaN	NaN	NaN	NaN	NaN	NaN	NaN	NaN	NaN	NaN	27.177	26.8293	26.2518	26.4631	NaN	NaN	21.1771	21.4422	NaN	NaN	NaN	NaN	NaN	NaN	NaN	NaN	NaN	NaN	0	1	9	10425000	1921	11106	448610000	1	NaN	NaN	NaN	NaN	NaN	NaN
NaN	NaN	NaN	NaN	NaN	NaN	NaN	NaN	NaN	NaN	NaN	NaN	NaN	NaN	NaN	NaN	NaN	NaN	NaN	NaN	NaN	NaN	NaN	NaN	25.8825	25.6583	22.8365	22.6084	26.9895	26.8611	25.2484	24.8479	24.8739	NaN	25.4987	25.6498	2	1	9	10545900	76844	11195	584700000	4	NaN	NaN	NaN	NaN	NaN	NaN
NaN	NaN	NaN	NaN	NaN	NaN	NaN	NaN	NaN	NaN	NaN	NaN	NaN	NaN	NaN	NaN	NaN	NaN	24.1619	24.2574	23.6591	23.4041	NaN	24.423	23.3471	22.5242	NaN	22.5294	23.7469	22.924	22.0617	21.7489	21.9102	20.4399	22.1206	21.8451	0	2	10	11366100	69246	13798	152050000	7	NaN	NaN	NaN	NaN	NaN	NaN
NaN	NaN	NaN	NaN	NaN	NaN	NaN	NaN	NaN	NaN	NaN	NaN	NaN	NaN	NaN	NaN	NaN	NaN	25.825	25.4336	25.0262	24.7389	NaN	24.6136	NaN	NaN	NaN	NaN	24.9828	24.8646	23.5034	23.7864	23.2268	22.2111	23.5798	24.0646	1	0	9	97448200	5341	98523	327420000	0	NaN	NaN	NaN	NaN	NaN	NaN
NaN	NaN	NaN	NaN	NaN	NaN	NaN	NaN	NaN	NaN	NaN	NaN	NaN	NaN	NaN	NaN	NaN	NaN	23.8607	23.3952	23.3549	23.2381	NaN	22.8744	NaN	NaN	22.7759	22.684	22.7738	22.664	21.3559	NaN	19.8756	NaN	19.775	19.7835	0	2	9	98851900	12297	11962	87759000	2	NaN	NaN	NaN	NaN	NaN	NaN
NaN	NaN	NaN	NaN	NaN	NaN	NaN	NaN	NaN	NaN	NaN	NaN	NaN	NaN	NaN	NaN	NaN	NaN	27.1663	27.7474	27.0131	27.0959	NaN	27.3384	25.1787	24.4731	26.5793	26.1804	27.0926	26.7521	NaN	24.9747	NaN	NaN	24.9685	25.0957	1	0	10	1135550	82116	14972	1419900000	10	NaN	NaN	NaN	NaN	NaN	NaN
NaN	NaN	NaN	NaN	NaN	NaN	NaN	NaN	NaN	NaN	NaN	NaN	NaN	NaN	NaN	NaN	NaN	NaN	NaN	NaN	NaN	NaN	NaN	NaN	NaN	NaN	22.9732	23.0531	22.8227	22.9215	20.1666	NaN	NaN	21.0722	21.7194	NaN	0	0	9	99856500	16179	1146	39134000	2	NaN	NaN	NaN	NaN	NaN	NaN
NaN	NaN	NaN	NaN	NaN	NaN	NaN	NaN	NaN	NaN	NaN	NaN	NaN	NaN	NaN	NaN	NaN	NaN	23.2353	23.8115	21.9869	21.2432	NaN	23.8806	22.0471	21.7612	21.8015	22.1134	22.994	22.8695	21.6439	NaN	21.1592	19.9809	22.0576	22.0272	0	2	9	1014570	74715	14412	94070000	4	NaN	NaN	NaN	NaN	NaN	NaN
NaN	NaN	NaN	NaN	NaN	NaN	NaN	NaN	NaN	NaN	NaN	NaN	NaN	NaN	NaN	NaN	NaN	NaN	23.0976	22.9325	NaN	NaN	NaN	NaN	27.2272	27.1272	NaN	NaN	NaN	28.8584	27.463	26.8309	NaN	NaN	27.2935	27.5666	0	1	9	10444800	44731	14391	1475000000	7	NaN	NaN	NaN	NaN	NaN	NaN
NaN	NaN	NaN	NaN	NaN	NaN	NaN	NaN	NaN	NaN	NaN	NaN	NaN	NaN	NaN	NaN	NaN	NaN	NaN	25.2264	24.658	25.2325	NaN	NaN	NaN	NaN	23.4823	23.4684	24.3329	24.2302	24.7686	24.9475	24.5579	23.4882	NaN	NaN	0	1	9	9425390	15929	11489	266690000	1	NaN	NaN	NaN	NaN	NaN	NaN
NaN	NaN	NaN	NaN	NaN	NaN	NaN	NaN	NaN	NaN	NaN	NaN	NaN	NaN	NaN	NaN	NaN	NaN	23.184	NaN	NaN	NaN	NaN	22.4927	NaN	NaN	22.3972	22.5958	23.2956	23.1676	22.6053	21.8385	21.6867	20.265	21.9338	22.1056	1	0	9	11254800	15415	11549	70297000	1	NaN	NaN	527	NaN	NaN	NaN
NaN	NaN	NaN	NaN	NaN	NaN	NaN	NaN	NaN	NaN	NaN	NaN	NaN	NaN	NaN	NaN	NaN	NaN	27.1729	27.0076	26.6807	26.5705	NaN	26.4874	25.1776	25.1251	26.1933	26.2404	26.7121	26.6091	25.5343	25.1053	25.1185	24.2025	25.4555	25.4417	0	0	9	10154200	5234	13837	1262400000	14	NaN	NaN	NaN	NaN	NaN	NaN
NaN	NaN	NaN	NaN	NaN	NaN	NaN	NaN	NaN	NaN	NaN	NaN	NaN	NaN	NaN	NaN	NaN	NaN	26.9594	26.9737	26.1344	NaN	NaN	NaN	NaN	25.1127	25.0236	24.7338	26.7305	26.4665	25.9518	24.3252	NaN	24.3278	23.6087	25.3112	0	0	9	98344500	25448	16367	799720000	10	NaN	NaN	NaN	NaN	NaN	NaN
NaN	NaN	NaN	NaN	NaN	NaN	NaN	NaN	NaN	NaN	NaN	NaN	NaN	NaN	NaN	NaN	NaN	NaN	27.1352	27.4686	26.8717	27.3352	NaN	27.1216	26.0485	25.6689	26.0184	NaN	26.7192	26.6637	26.1074	25.6914	26.1402	24.6174	25.8431	25.9427	1	0	9	10635300	13356	1679	1529600000	13	NaN	NaN	NaN	NaN	NaN	NaN
NaN	NaN	NaN	NaN	NaN	NaN	NaN	NaN	NaN	NaN	NaN	NaN	NaN	NaN	NaN	NaN	NaN	NaN	25.2721	25.5	25.6134	25.7032	NaN	25.4453	NaN	NaN	NaN	25.2225	27.9234	27.3762	NaN	NaN	NaN	25.2172	NaN	NaN	1	0	9	10266100	20406	10356	746530000	1	NaN	NaN	NaN	NaN	NaN	NaN
NaN	NaN	NaN	NaN	NaN	NaN	24.5124	24.86	25.1482	24.0864	NaN	NaN	NaN	NaN	NaN	NaN	NaN	NaN	NaN	NaN	NaN	NaN	NaN	NaN	NaN	NaN	NaN	NaN	NaN	NaN	NaN	NaN	NaN	NaN	NaN	NaN	0	1	16	16517600	0.00035309	18676	109380000	5	NaN	NaN	NaN	NaN	NaN	NaN
NaN	NaN	NaN	NaN	NaN	NaN	NaN	NaN	NaN	NaN	NaN	NaN	NaN	NaN	NaN	NaN	NaN	NaN	NaN	NaN	NaN	NaN	NaN	NaN	NaN	NaN	NaN	NaN	NaN	NaN	NaN	NaN	NaN	NaN	NaN	NaN	0	0	9	11145400	24902	10539	0	0	NaN	NaN	NaN	NaN	NaN	NaN
NaN	NaN	NaN	NaN	NaN	NaN	NaN	NaN	NaN	NaN	NaN	NaN	NaN	NaN	NaN	NaN	NaN	NaN	24.279	24.3754	23.7418	24.0352	NaN	23.8454	22.4001	22.5414	23.2743	NaN	23.9248	NaN	NaN	NaN	22.4399	NaN	22.6151	22.797	1	0	9	88645100	9849	12398	145520000	2	NaN	NaN	NaN	NaN	NaN	NaN
NaN	NaN	NaN	NaN	NaN	NaN	NaN	NaN	NaN	NaN	NaN	NaN	NaN	NaN	NaN	NaN	NaN	NaN	23.4464	23.6849	23.0656	23.1946	NaN	NaN	NaN	NaN	22.1297	22.7543	22.6812	22.329	21.5517	20.9689	21.6304	NaN	NaN	NaN	0	0	11	10094400	22302	14729	75326000	7	NaN	NaN	NaN	NaN	NaN	NaN
NaN	NaN	NaN	NaN	NaN	NaN	NaN	NaN	NaN	NaN	NaN	NaN	NaN	NaN	NaN	NaN	NaN	NaN	23.7949	23.822	23.5933	23.4937	NaN	23.5321	NaN	NaN	NaN	23.6745	24.1224	23.7382	22.6667	22.1439	22.5373	21.4788	22.8441	23.0645	0	0	9	94742400	70847	130	148230000	8	NaN	NaN	NaN	NaN	NaN	NaN
NaN	NaN	NaN	NaN	NaN	NaN	NaN	NaN	NaN	NaN	NaN	NaN	NaN	NaN	NaN	NaN	NaN	NaN	27.4654	27.7243	27.1396	27.2755	NaN	27.2243	26.0387	25.5612	23.1717	22.6018	27.1952	27.123	25.5426	24.9728	24.9774	23.8333	25.4269	25.5254	1	1	9	99357200	24241	99139	1531400000	0	NaN	NaN	NaN	NaN	NaN	NaN
NaN	NaN	NaN	NaN	NaN	NaN	NaN	NaN	NaN	NaN	NaN	NaN	NaN	NaN	NaN	NaN	NaN	NaN	26.5633	26.6711	26.6592	25.938	NaN	26.8235	25.2251	25.1549	NaN	NaN	26.629	26.2992	23.3655	23.183	NaN	NaN	23.9707	23.9656	2	1	10	12566700	74476	11571	811140000	4	NaN	NaN	NaN	NaN	NaN	NaN
21.4948	NaN	NaN	NaN	NaN	NaN	NaN	21.0884	NaN	NaN	NaN	NaN	20.0776	19.7599	NaN	NaN	NaN	NaN	NaN	NaN	NaN	NaN	NaN	NaN	NaN	NaN	NaN	NaN	NaN	NaN	NaN	NaN	NaN	NaN	NaN	NaN	1	0	13	14296800	13852	12251	7179000	1	NaN	NaN	NaN	NaN	NaN	NaN
21.8991	21.8502	NaN	NaN	NaN	NaN	NaN	NaN	NaN	NaN	NaN	NaN	NaN	NaN	NaN	NaN	NaN	NaN	NaN	NaN	NaN	NaN	NaN	NaN	NaN	NaN	NaN	NaN	NaN	NaN	NaN	NaN	NaN	NaN	NaN	NaN	1	0	14	15427600	21351	12984	7691500	1	NaN	NaN	NaN	NaN	NaN	NaN
NaN	NaN	NaN	NaN	NaN	NaN	NaN	NaN	NaN	NaN	NaN	NaN	NaN	NaN	NaN	NaN	NaN	NaN	NaN	NaN	NaN	NaN	NaN	23.7741	22.4098	NaN	NaN	22.097	24.2455	23.9317	NaN	NaN	NaN	21.1005	NaN	NaN	1	1	11	12636800	73857	10139	62543000	1	NaN	NaN	NaN	NaN	NaN	NaN
NaN	NaN	NaN	NaN	NaN	NaN	NaN	NaN	NaN	NaN	NaN	NaN	NaN	NaN	NaN	NaN	NaN	NaN	24.4022	24.5534	23.8615	23.6579	NaN	24.1882	22.0131	NaN	19.3346	NaN	25.0828	24.8294	NaN	NaN	NaN	21.5614	NaN	NaN	1	1	9	95752400	91889	12516	167720000	7	NaN	NaN	NaN	NaN	NaN	NaN
NaN	NaN	NaN	NaN	NaN	NaN	NaN	NaN	NaN	NaN	NaN	NaN	NaN	NaN	NaN	NaN	NaN	NaN	NaN	NaN	NaN	NaN	NaN	26.441	24.5942	24.4165	24.9721	25.1977	26.4845	26.1713	25.0486	NaN	NaN	23.3411	25.0308	25.0318	0	2	9	10635900	69929	12228	493580000	3	NaN	NaN	NaN	NaN	NaN	NaN
NaN	NaN	NaN	NaN	NaN	NaN	NaN	NaN	NaN	NaN	NaN	NaN	NaN	NaN	NaN	NaN	NaN	NaN	24.6702	24.6474	24.5406	24.3439	NaN	23.9032	20.962	NaN	NaN	NaN	NaN	NaN	NaN	NaN	NaN	NaN	NaN	NaN	0	2	9	10815500	68114	13122	116400000	1	NaN	NaN	NaN	NaN	NaN	NaN
NaN	NaN	NaN	NaN	NaN	NaN	NaN	NaN	NaN	NaN	NaN	NaN	NaN	NaN	NaN	NaN	NaN	NaN	23.9362	24.5828	23.8792	24.0847	NaN	23.882	NaN	NaN	22.897	22.4666	23.1898	23.4756	22.0549	21.8314	21.6335	20.7294	22.0798	22.2623	0	0	11	11555700	40244	13106	147240000	7	NaN	NaN	NaN	NaN	NaN	NaN
NaN	NaN	NaN	NaN	NaN	NaN	NaN	NaN	NaN	NaN	NaN	NaN	NaN	NaN	NaN	NaN	NaN	NaN	24.597	24.6797	24.0936	24.3309	NaN	24.4689	NaN	NaN	24.323	NaN	24.3514	24.1448	23.4368	22.623	22.8735	NaN	22.8236	23.2012	1	0	9	10215200	17285	17199	217980000	12	NaN	NaN	NaN	NaN	NaN	NaN
NaN	NaN	NaN	NaN	NaN	NaN	NaN	NaN	NaN	NaN	NaN	NaN	NaN	NaN	NaN	NaN	NaN	NaN	23.3291	23.5672	22.9506	23.0071	NaN	23.2004	21.382	22.0201	23.3091	23.1327	22.5237	22.9713	22.0197	NaN	21.2933	NaN	NaN	NaN	0	0	9	96745100	1.1596e-09	17252	96792000	9	NaN	NaN	NaN	NaN	NaN	NaN
NaN	NaN	NaN	NaN	NaN	NaN	23.179	23.2468	20.7437	NaN	NaN	NaN	NaN	NaN	NaN	NaN	NaN	NaN	31.024	30.969	30.2222	30.3755	NaN	30.0966	28.9667	28.7082	29.7153	29.6789	30.1064	29.912	29.1111	28.8881	28.9585	27.9726	29.1612	29.1235	0	1	9	9415180	59686	135	16017000000	4	NaN	NaN	NaN	NaN	NaN	NaN
NaN	NaN	18.9556	NaN	NaN	NaN	NaN	NaN	NaN	NaN	NaN	NaN	NaN	NaN	NaN	NaN	NaN	NaN	25.5782	25.8446	24.7259	25.1809	NaN	24.8171	NaN	NaN	24.3063	24.608	24.6688	24.5993	23.6366	NaN	NaN	NaN	23.1966	23.4725	0	0	9	79541300	53909	13759	338900000	9	NaN	NaN	NaN	NaN	NaN	NaN
NaN	NaN	NaN	NaN	NaN	NaN	NaN	NaN	NaN	NaN	NaN	NaN	NaN	NaN	NaN	NaN	NaN	NaN	NaN	NaN	NaN	NaN	NaN	NaN	NaN	NaN	21.9256	22.2118	22.557	22.9332	NaN	NaN	NaN	NaN	NaN	NaN	0	0	9	87339000	79855	12731	23021000	1	NaN	NaN	347	NaN	NaN	NaN
NaN	NaN	NaN	NaN	NaN	NaN	21.4066	21.1167	21.8586	21.235	NaN	NaN	NaN	NaN	NaN	NaN	NaN	NaN	NaN	NaN	NaN	NaN	NaN	NaN	NaN	NaN	NaN	NaN	NaN	NaN	NaN	NaN	NaN	NaN	NaN	NaN	0	1	15	15778300	11621	91937	11325000	3	NaN	NaN	NaN	NaN	NaN	NaN
NaN	NaN	NaN	NaN	NaN	NaN	NaN	NaN	NaN	NaN	NaN	NaN	NaN	NaN	NaN	NaN	NaN	NaN	NaN	NaN	NaN	NaN	NaN	NaN	NaN	NaN	NaN	24.1293	25.185	24.9175	NaN	NaN	NaN	NaN	NaN	NaN	1	0	9	10185100	20751	11781	88184000	2	NaN	NaN	NaN	NaN	NaN	NaN
21.0996	21.6653	20.5921	NaN	20.8915	NaN	NaN	NaN	NaN	NaN	NaN	NaN	NaN	NaN	NaN	NaN	NaN	NaN	NaN	NaN	NaN	NaN	NaN	NaN	NaN	NaN	NaN	NaN	NaN	NaN	NaN	NaN	NaN	NaN	NaN	NaN	2	2	15	16719300	40444	75764	9098700	1	NaN	NaN	NaN	NaN	NaN	NaN
NaN	NaN	NaN	NaN	NaN	NaN	NaN	NaN	NaN	NaN	NaN	NaN	NaN	NaN	NaN	NaN	NaN	NaN	24.8211	25.079	24.59	24.6527	NaN	24.5287	NaN	NaN	23.5473	23.329	24.0338	23.8459	22.849	22.5343	NaN	NaN	22.5399	22.7981	1	0	11	11205900	62612	1437	222990000	6	NaN	NaN	NaN	NaN	NaN	NaN
NaN	NaN	NaN	NaN	NaN	NaN	NaN	NaN	NaN	NaN	NaN	NaN	NaN	NaN	NaN	NaN	NaN	NaN	23.5036	23.5893	23.0675	23.5191	NaN	22.8336	NaN	NaN	NaN	NaN	22.7068	22.3734	22.0157	NaN	NaN	NaN	NaN	NaN	1	0	9	10184800	56851	13627	69320000	7	NaN	NaN	NaN	NaN	NaN	NaN
NaN	NaN	NaN	NaN	NaN	NaN	NaN	NaN	NaN	NaN	NaN	NaN	NaN	NaN	NaN	NaN	NaN	NaN	25.4917	25.6995	25.208	25.3399	NaN	25.2569	NaN	23.3972	24.7041	24.7262	25.053	24.9035	23.9718	23.3869	23.6773	22.5685	24.1185	23.9373	0	0	9	88742400	18611	17087	436650000	15	NaN	NaN	NaN	NaN	NaN	NaN
NaN	NaN	NaN	NaN	NaN	NaN	NaN	NaN	NaN	NaN	NaN	NaN	NaN	NaN	NaN	NaN	NaN	NaN	23.7451	23.5047	23.2501	23.5589	NaN	23.1318	NaN	NaN	23.6661	NaN	NaN	NaN	23.7977	NaN	23.2659	NaN	24.2415	NaN	0	1	9	10515700	12787	11874	115300000	4	NaN	NaN	NaN	NaN	NaN	NaN
NaN	NaN	NaN	NaN	NaN	NaN	NaN	NaN	NaN	NaN	NaN	NaN	NaN	NaN	NaN	NaN	NaN	NaN	25.1421	24.0906	24.5653	24.9723	NaN	23.9097	NaN	NaN	NaN	NaN	NaN	NaN	NaN	NaN	NaN	NaN	NaN	NaN	0	2	9	1080520	49907	14014	128390000	3	NaN	NaN	NaN	NaN	NaN	NaN
NaN	NaN	NaN	NaN	NaN	NaN	NaN	NaN	NaN	NaN	NaN	NaN	NaN	NaN	NaN	NaN	NaN	NaN	28.2391	28.1963	27.3345	27.541	NaN	27.7625	NaN	NaN	NaN	NaN	NaN	NaN	25.8851	25.0159	25.0834	24.0032	25.2393	NaN	0	2	9	97755500	13785	1174	1404500000	2	NaN	NaN	NaN	NaN	NaN	NaN
NaN	NaN	NaN	NaN	NaN	NaN	NaN	NaN	NaN	NaN	NaN	NaN	NaN	NaN	NaN	NaN	NaN	NaN	24.3625	24.8795	24.3333	24.4796	NaN	23.9056	22.7837	22.8085	23.6824	23.9883	24.5165	24.0594	21.7917	21.4988	21.4284	20.0286	21.6019	21.5769	0	0	10	11925500	69448	1515	215630000	9	NaN	NaN	NaN	NaN	NaN	NaN
NaN	NaN	NaN	NaN	21.2144	NaN	NaN	NaN	NaN	NaN	NaN	NaN	NaN	NaN	NaN	NaN	NaN	NaN	25.6805	25.3646	25.1429	25.5251	NaN	24.8839	NaN	NaN	22.6831	22.6728	22.5772	22.4993	NaN	NaN	NaN	NaN	NaN	NaN	1	0	9	11305100	52096	13854	241310000	6	NaN	NaN	NaN	NaN	NaN	NaN
NaN	NaN	NaN	NaN	NaN	NaN	NaN	NaN	NaN	NaN	NaN	NaN	NaN	NaN	NaN	NaN	NaN	NaN	NaN	NaN	26.391	26.9783	NaN	26.2918	24.7991	24.5872	22.7142	NaN	24.097	23.8428	23.2388	NaN	22.8353	20.5979	22.7747	23.2401	0	2	9	10565600	91026	12531	432680000	0	NaN	NaN	NaN	NaN	NaN	34
NaN	NaN	NaN	NaN	NaN	NaN	NaN	NaN	NaN	NaN	NaN	NaN	NaN	NaN	NaN	NaN	NaN	NaN	NaN	NaN	NaN	NaN	NaN	NaN	23.5277	23.5554	NaN	NaN	NaN	NaN	NaN	NaN	NaN	NaN	NaN	NaN	0	1	12	13655100	21234	11677	24421000	2	NaN	NaN	NaN	NaN	NaN	NaN
NaN	NaN	NaN	NaN	NaN	NaN	NaN	NaN	NaN	NaN	NaN	NaN	NaN	NaN	NaN	NaN	NaN	NaN	23.9933	24.4081	23.8907	23.8925	NaN	23.6127	NaN	NaN	22.8599	22.4972	NaN	23.4709	22.4407	21.8581	21.6452	20.6015	22.3895	22.5987	1	0	9	11065000	52333	99136	134290000	0	NaN	NaN	NaN	NaN	NaN	NaN
NaN	NaN	NaN	NaN	NaN	NaN	NaN	NaN	NaN	NaN	NaN	NaN	NaN	NaN	NaN	NaN	NaN	NaN	25.2136	25.5478	24.6186	NaN	NaN	24.5156	NaN	NaN	NaN	NaN	24.6949	24.6244	NaN	NaN	NaN	NaN	NaN	NaN	0	1	11	11945400	56774	15053	190730000	5	NaN	NaN	NaN	NaN	NaN	NaN
NaN	NaN	NaN	NaN	NaN	NaN	NaN	NaN	NaN	NaN	NaN	NaN	NaN	NaN	NaN	NaN	NaN	NaN	24.0877	24.4776	24.0305	24.0331	NaN	23.6614	22.3067	22.9148	NaN	NaN	24.08	23.8454	NaN	NaN	NaN	NaN	NaN	21.658	1	1	10	12085700	19614	11275	137970000	1	NaN	NaN	NaN	NaN	NaN	NaN
NaN	NaN	NaN	NaN	NaN	NaN	22.1121	21.8808	NaN	19.047	NaN	NaN	NaN	NaN	NaN	NaN	NaN	NaN	29.7681	29.7626	29.4799	29.2989	NaN	29.1842	27.5921	27.5827	27.6604	27.5306	28.8387	28.513	28.0713	27.6052	27.4567	26.4843	27.9965	28.0475	1	1	11	12646000	1.932e-20	23616	6835300000	35	NaN	NaN	NaN	NaN	NaN	NaN
NaN	NaN	NaN	NaN	NaN	NaN	21.1074	NaN	NaN	NaN	NaN	19.7399	NaN	NaN	NaN	NaN	NaN	NaN	28.7126	29.018	28.4172	29.0595	NaN	28.8733	24.5114	25.8402	27.3217	27.0052	28.73	28.5469	27.1671	NaN	26.7212	NaN	NaN	NaN	1	0	9	11555200	10193	21187	3881500000	7	NaN	NaN	NaN	NaN	NaN	NaN
NaN	NaN	NaN	NaN	NaN	NaN	NaN	NaN	NaN	NaN	NaN	NaN	NaN	NaN	NaN	NaN	NaN	NaN	28.1682	28.3645	28.2663	28.1497	NaN	27.7365	26.0112	26.2434	27.2532	27.0961	27.4298	27.3862	26.5105	25.9193	26.1106	NaN	26.0254	26.3878	0	1	11	11935600	1552	19301	2685800000	16	NaN	NaN	NaN	NaN	NaN	NaN
NaN	NaN	NaN	NaN	NaN	NaN	NaN	NaN	NaN	NaN	NaN	NaN	NaN	NaN	NaN	NaN	NaN	NaN	23.6842	24.2498	23.6736	23.7307	NaN	23.8208	22.8107	NaN	19.9795	20.2732	23.4463	23.1524	22.2452	22.0251	22.0231	20.7033	22.1611	22.454	1	1	9	10335600	18259	99802	131600000	1	NaN	NaN	NaN	NaN	NaN	NaN
NaN	NaN	NaN	NaN	NaN	NaN	NaN	NaN	NaN	NaN	NaN	NaN	NaN	NaN	NaN	NaN	NaN	NaN	27.1759	27.3281	26.98	26.6638	NaN	26.6324	25.7445	25.41	NaN	NaN	25.996	26.2144	25.1854	24.593	24.5526	23.2638	24.9013	25.2176	0	1	9	10604800	1.2712e-05	16074	1076900000	16	NaN	NaN	NaN	NaN	NaN	NaN
NaN	NaN	NaN	NaN	NaN	NaN	NaN	NaN	NaN	NaN	NaN	NaN	NaN	NaN	NaN	NaN	NaN	NaN	NaN	NaN	NaN	NaN	NaN	24.1806	22.7341	22.3564	23.9406	23.7066	NaN	NaN	22.8248	NaN	22.3079	21.2997	22.7606	22.6193	0	1	9	97042400	78409	12756	89903000	5	NaN	NaN	NaN	NaN	NaN	NaN
NaN	NaN	NaN	NaN	NaN	NaN	NaN	NaN	NaN	NaN	NaN	NaN	NaN	NaN	NaN	NaN	NaN	NaN	23.4024	23.4478	23.029	22.9138	NaN	23.3015	22.563	22.4729	NaN	NaN	24.5549	23.9152	21.0568	20.3281	20.6008	19.1551	20.6879	21.4482	0	3	10	11616800	16296	12099	112040000	1	NaN	NaN	NaN	NaN	NaN	NaN
NaN	NaN	NaN	NaN	NaN	NaN	NaN	NaN	NaN	NaN	NaN	NaN	NaN	NaN	NaN	NaN	NaN	NaN	NaN	NaN	NaN	25.613	NaN	NaN	23.6608	22.8383	NaN	NaN	23.7757	23.6582	NaN	NaN	23.4485	21.2756	22.6944	22.932	1	1	9	10615900	14043	1171	128460000	2	NaN	NaN	NaN	NaN	NaN	NaN
NaN	NaN	NaN	NaN	NaN	NaN	NaN	NaN	NaN	NaN	NaN	NaN	NaN	NaN	NaN	NaN	NaN	NaN	25.5075	25.1115	23.8643	24.2482	NaN	24.8106	NaN	NaN	21.7423	21.7449	24.5422	24.0135	22.8485	22.4445	22.5322	21.2875	23.0844	22.6992	1	1	9	10925700	19372	11087	234550000	2	NaN	NaN	NaN	NaN	NaN	NaN
NaN	NaN	NaN	NaN	NaN	NaN	NaN	NaN	NaN	NaN	NaN	NaN	NaN	NaN	NaN	NaN	NaN	NaN	NaN	NaN	NaN	NaN	NaN	NaN	NaN	NaN	NaN	NaN	NaN	NaN	NaN	NaN	NaN	NaN	NaN	NaN	0	0	9	10505200	24154	10604	0	0	NaN	NaN	NaN	NaN	NaN	NaN
NaN	NaN	NaN	NaN	NaN	NaN	NaN	NaN	NaN	NaN	NaN	NaN	NaN	NaN	NaN	NaN	NaN	NaN	23.3944	23.4156	23.2508	22.6479	NaN	NaN	NaN	NaN	NaN	NaN	22.9959	22.929	22.0946	21.5164	21.8542	20.4997	21.7641	21.4959	0	3	9	1123550	0.005477	17402	74389000	2	NaN	NaN	NaN	NaN	NaN	NaN
21.8575	21.0225	23.4004	23.0501	NaN	NaN	25.4034	25.773	22.9394	22.4447	23.3347	23.1619	NaN	21.0311	NaN	NaN	NaN	NaN	33.0723	33.042	32.8974	32.8687	NaN	32.9042	31.792	31.7884	30.2125	29.9387	32.6993	28.4219	32.0378	31.2847	31.3286	30.3629	31.6442	31.8833	0	3	10	12706200	5.2615e-17	25198	77373000000	31	NaN	NaN	NaN	NaN	NaN	NaN
NaN	NaN	NaN	NaN	NaN	NaN	NaN	NaN	NaN	NaN	NaN	NaN	NaN	NaN	NaN	NaN	NaN	NaN	29.1635	29.0186	28.6544	28.4964	NaN	28.2712	27.2752	27.1136	23.9166	23.5224	28.4447	28.264	NaN	25.7708	26.209	25.3092	26.6577	NaN	0	3	11	14336800	3116	19221	3575800000	15	NaN	NaN	NaN	NaN	NaN	NaN
NaN	NaN	NaN	NaN	NaN	NaN	NaN	NaN	NaN	NaN	NaN	NaN	NaN	NaN	NaN	NaN	NaN	NaN	23.3871	22.5675	23.3159	23.2862	NaN	22.9591	22.5353	22.262	NaN	NaN	21.6586	20.3764	NaN	NaN	NaN	NaN	NaN	NaN	0	1	10	12205700	13669	11781	61791000	1	NaN	NaN	NaN	NaN	NaN	NaN
NaN	NaN	NaN	NaN	NaN	NaN	NaN	NaN	NaN	NaN	NaN	NaN	NaN	NaN	NaN	NaN	NaN	NaN	24.7789	24.2938	24.5088	24.6312	NaN	24.8595	NaN	NaN	23.6074	23.918	24.6777	24.2359	NaN	NaN	NaN	NaN	NaN	NaN	1	0	10	11525400	97338	14477	204870000	3	NaN	NaN	NaN	NaN	NaN	NaN
NaN	NaN	NaN	NaN	NaN	NaN	NaN	NaN	NaN	NaN	NaN	NaN	NaN	NaN	NaN	NaN	NaN	NaN	26.0538	25.099	26.0392	25.8533	NaN	25.3272	NaN	NaN	NaN	21.233	23.1718	22.7621	22.466	NaN	NaN	NaN	NaN	NaN	1	0	11	13386200	1.9757e-11	21893	302090000	7	NaN	NaN	NaN	NaN	NaN	426
NaN	NaN	NaN	NaN	NaN	20.5502	NaN	NaN	NaN	NaN	NaN	NaN	NaN	NaN	NaN	NaN	NaN	NaN	25.3464	24.1009	24.9641	25.1102	NaN	24.7613	24.7621	23.7757	23.2707	NaN	23.6599	23.4876	23.3741	NaN	21.7242	NaN	22.1448	21.8731	1	0	11	13366400	0.0096642	20479	260340000	8	NaN	NaN	NaN	NaN	NaN	NaN
NaN	NaN	NaN	NaN	NaN	NaN	NaN	NaN	NaN	NaN	NaN	NaN	NaN	NaN	NaN	NaN	NaN	NaN	NaN	NaN	NaN	NaN	NaN	NaN	NaN	NaN	NaN	NaN	NaN	NaN	NaN	NaN	NaN	NaN	NaN	NaN	1	1	10	11875900	91489	15885	0	0	NaN	NaN	NaN	NaN	NaN	360
NaN	NaN	NaN	NaN	NaN	NaN	NaN	NaN	NaN	NaN	NaN	NaN	NaN	NaN	NaN	NaN	NaN	NaN	28.0313	27.9955	27.5029	25.2917	NaN	27.2474	24.6085	25.2599	26.2347	26.3486	27.0422	26.8792	25.5261	23.1684	22.7347	24.8469	25.2143	25.2826	0	2	11	13406300	8.4062e-28	25539	1599000000	29	NaN	NaN	197	NaN	NaN	NaN
NaN	NaN	NaN	NaN	NaN	NaN	NaN	NaN	NaN	NaN	NaN	NaN	NaN	NaN	NaN	NaN	NaN	NaN	22.5021	23.2654	22.1903	22.2126	NaN	NaN	NaN	NaN	NaN	NaN	NaN	NaN	NaN	NaN	NaN	NaN	NaN	NaN	0	1	9	10584200	20363	10971	25669000	1	NaN	NaN	654	NaN	NaN	NaN
NaN	NaN	NaN	NaN	NaN	NaN	NaN	NaN	NaN	NaN	NaN	NaN	NaN	NaN	NaN	NaN	NaN	NaN	24.9924	24.8841	24.3624	24.4574	NaN	24.1045	NaN	22.3793	NaN	22.1253	23.8617	NaN	NaN	NaN	NaN	NaN	NaN	NaN	0	0	9	10824800	18564	96948	152260000	2	NaN	NaN	NaN	NaN	NaN	NaN
NaN	NaN	NaN	NaN	NaN	NaN	NaN	NaN	NaN	NaN	NaN	NaN	NaN	NaN	NaN	NaN	NaN	NaN	25.3721	25.1945	25.2808	24.9051	NaN	25.079	23.2333	23.2447	24.2989	24.1459	NaN	NaN	23.8263	NaN	23.271	NaN	23.5399	23.6488	1	0	9	98646700	69595	13056	298800000	6	NaN	NaN	NaN	NaN	NaN	NaN
NaN	NaN	NaN	NaN	NaN	NaN	NaN	NaN	NaN	NaN	NaN	NaN	NaN	NaN	NaN	NaN	NaN	NaN	25.9196	26.1321	25.4285	25.4988	NaN	25.181	NaN	NaN	24.0008	23.5558	25.2685	25.0561	24.2176	23.5048	23.7271	22.4592	23.8945	24.3924	0	0	10	11864700	70498	17524	460730000	32	NaN	NaN	573	NaN	NaN	NaN
NaN	NaN	NaN	NaN	NaN	NaN	NaN	NaN	NaN	NaN	NaN	NaN	NaN	NaN	NaN	NaN	NaN	NaN	23.0564	23.5117	NaN	NaN	NaN	22.8422	NaN	NaN	22.7344	22.2028	22.6718	22.4166	21.9299	21.1003	21.101	20.2306	NaN	21.204	0	0	9	97049700	96474	12434	64426000	3	NaN	NaN	NaN	NaN	NaN	NaN
NaN	NaN	NaN	NaN	NaN	NaN	NaN	NaN	NaN	NaN	NaN	NaN	NaN	NaN	NaN	NaN	NaN	NaN	23.8321	24.0193	23.4945	23.5949	NaN	23.7102	21.9282	21.6309	NaN	NaN	23.6448	23.5861	22.316	21.5857	NaN	NaN	NaN	NaN	2	0	11	13035900	16235	94616	111460000	1	NaN	NaN	NaN	NaN	NaN	NaN
NaN	NaN	NaN	NaN	NaN	NaN	NaN	NaN	NaN	NaN	NaN	NaN	NaN	NaN	NaN	NaN	NaN	NaN	24.6634	24.7998	24.4419	22.9046	NaN	24.658	22.4592	NaN	23.5285	23.7119	23.0811	NaN	23.013	22.0298	22.3638	21.5872	22.9776	23.3512	0	1	9	10635200	70356	13022	193630000	6	NaN	NaN	NaN	NaN	NaN	NaN
NaN	NaN	NaN	NaN	NaN	NaN	19.2649	18.8978	NaN	NaN	NaN	NaN	NaN	NaN	NaN	NaN	NaN	NaN	27.243	27.5007	25.3168	26.2174	NaN	26.9666	25.9038	25.9032	25.9536	26.1152	27.0571	27.0351	26.5444	25.3408	25.8149	24.0882	25.9494	25.6978	1	1	9	11435200	34456	15308	1477700000	17	NaN	NaN	NaN	NaN	NaN	NaN
NaN	NaN	NaN	NaN	NaN	NaN	NaN	NaN	NaN	NaN	NaN	NaN	NaN	NaN	NaN	NaN	NaN	NaN	NaN	NaN	NaN	NaN	NaN	NaN	NaN	NaN	26.1136	25.5223	26.3258	26.216	24.6269	24.506	24.2739	23.2984	24.6515	NaN	0	1	9	11425100	26844	11489	389540000	2	NaN	NaN	NaN	NaN	NaN	NaN
NaN	NaN	NaN	NaN	NaN	NaN	NaN	NaN	NaN	NaN	NaN	NaN	NaN	NaN	NaN	NaN	NaN	NaN	22.7688	22.4227	22.44	22.8164	NaN	22.1328	NaN	NaN	21.8991	20.852	24.0103	23.3688	22.6104	NaN	21.5792	NaN	NaN	NaN	1	0	9	10925500	11996	12015	73513000	2	NaN	NaN	NaN	NaN	NaN	NaN
NaN	NaN	NaN	NaN	NaN	NaN	NaN	NaN	NaN	NaN	NaN	NaN	NaN	NaN	NaN	NaN	NaN	NaN	26.2663	26.1275	25.4683	25.2824	NaN	25.6134	NaN	NaN	24.4886	24.0919	25.4098	25.2574	NaN	24.0037	23.9188	22.7859	NaN	24.3841	1	0	9	11535400	22815	16696	480500000	13	NaN	NaN	NaN	NaN	NaN	NaN
NaN	NaN	NaN	NaN	NaN	NaN	NaN	NaN	NaN	NaN	NaN	NaN	NaN	NaN	NaN	NaN	NaN	NaN	24.7994	24.4656	24.1217	24.3418	NaN	24.0485	22.6711	22.1779	23.1134	23.3659	24.016	23.4858	22.8598	22.0097	22.395	20.6975	22.5748	22.6994	1	1	10	11565700	15188	11652	201360000	2	NaN	NaN	NaN	NaN	NaN	NaN
NaN	NaN	NaN	NaN	NaN	NaN	NaN	NaN	NaN	NaN	NaN	NaN	NaN	NaN	NaN	NaN	NaN	NaN	25.3517	25.2982	24.6104	24.6081	NaN	24.5517	23.7634	23.1118	24.459	24.3953	24.9774	24.8417	23.9182	23.5192	23.5816	18.7261	23.651	23.7832	0	1	9	10214700	38707	14838	359860000	14	NaN	NaN	NaN	NaN	NaN	NaN
NaN	NaN	NaN	NaN	NaN	NaN	NaN	NaN	NaN	NaN	NaN	NaN	NaN	NaN	NaN	NaN	NaN	NaN	24.5541	24.4241	24.4207	24.4411	NaN	24.5357	NaN	NaN	22.3487	21.3548	23.6981	23.033	23.3233	23.2647	23.47	22.1348	24.0432	24.0787	1	1	11	12756500	24867	16633	218710000	9	NaN	NaN	NaN	NaN	NaN	NaN
NaN	NaN	NaN	NaN	NaN	NaN	NaN	NaN	NaN	NaN	NaN	NaN	NaN	NaN	NaN	NaN	NaN	NaN	24.8969	25.3072	24.3693	25.123	NaN	23.1235	NaN	NaN	22.9209	NaN	23.2356	23.0948	22.8384	22.2823	22.4094	20.9486	23.0885	22.9282	0	2	9	1089570	9849	12746	203980000	5	NaN	NaN	27	NaN	NaN	NaN
NaN	NaN	NaN	NaN	NaN	NaN	NaN	NaN	NaN	NaN	NaN	NaN	NaN	NaN	NaN	NaN	NaN	NaN	NaN	NaN	NaN	NaN	NaN	25.6407	24.1599	24.2844	22.3061	22.2293	NaN	25.5674	24.1475	NaN	NaN	NaN	NaN	NaN	1	2	11	13637100	12005	11483	169900000	1	NaN	NaN	NaN	NaN	NaN	NaN
NaN	NaN	NaN	NaN	NaN	NaN	NaN	NaN	NaN	NaN	NaN	NaN	NaN	NaN	NaN	NaN	NaN	NaN	24.1758	24.1851	23.865	23.9297	NaN	23.625	NaN	22.4825	24.1862	24.1074	24.2178	24.1131	NaN	NaN	22.4898	21.3011	NaN	22.904	0	1	11	11705000	47402	12836	179220000	4	NaN	NaN	NaN	NaN	NaN	NaN
NaN	NaN	NaN	NaN	NaN	NaN	NaN	NaN	NaN	NaN	NaN	NaN	NaN	NaN	NaN	NaN	NaN	NaN	24.7758	25.1448	24.6707	24.9693	NaN	24.6078	23.3475	23.3321	NaN	23.1053	24.9499	24.7256	NaN	NaN	23.2051	NaN	23.0345	23.1922	1	1	14	15778000	62238	13627	269200000	13	NaN	NaN	NaN	NaN	NaN	NaN
NaN	NaN	NaN	NaN	NaN	NaN	NaN	NaN	NaN	NaN	NaN	NaN	NaN	NaN	NaN	NaN	NaN	NaN	24.0842	23.9726	22.3343	21.7989	NaN	23.0693	23.0201	22.5325	23.1236	23.3142	23.7415	23.2991	22.4437	21.8357	NaN	NaN	22.7448	22.7927	1	0	9	87243500	19256	11101	134210000	1	NaN	NaN	NaN	NaN	NaN	NaN
25.6688	NaN	NaN	26.071	26.3734	19.6616	23.4497	23.9895	NaN	NaN	NaN	NaN	NaN	NaN	NaN	NaN	NaN	NaN	NaN	NaN	NaN	NaN	NaN	NaN	NaN	NaN	NaN	NaN	NaN	NaN	NaN	NaN	NaN	NaN	NaN	NaN	1	1	16	18459700	29906	11359	239710000	6	NaN	NaN	NaN	NaN	NaN	NaN
NaN	NaN	NaN	NaN	NaN	NaN	NaN	NaN	NaN	NaN	NaN	NaN	NaN	NaN	NaN	NaN	NaN	NaN	24.7211	24.5849	24.1653	24.4013	NaN	24.2015	22.9415	22.4861	23.0736	23.3059	24.0444	24.3928	23.0356	22.385	22.6322	21.9209	22.4675	23.0848	0	1	8	90142900	11183	14098	224780000	1	NaN	NaN	NaN	NaN	NaN	NaN
NaN	NaN	NaN	NaN	NaN	NaN	NaN	NaN	NaN	NaN	NaN	NaN	NaN	NaN	NaN	NaN	NaN	NaN	NaN	NaN	NaN	NaN	NaN	NaN	28.2089	27.6874	23.1631	23.081	NaN	20.2086	NaN	NaN	NaN	NaN	NaN	NaN	1	1	10	10885500	80043	18508	545860000	4	NaN	NaN	NaN	NaN	NaN	NaN
NaN	NaN	NaN	NaN	NaN	NaN	NaN	NaN	NaN	NaN	NaN	NaN	NaN	NaN	NaN	NaN	NaN	NaN	NaN	NaN	NaN	NaN	NaN	NaN	24.4114	24.6791	NaN	NaN	NaN	NaN	NaN	NaN	NaN	NaN	NaN	NaN	1	1	16	16617500	0.00074371	16468	49176000	3	NaN	NaN	NaN	NaN	NaN	NaN
NaN	NaN	NaN	NaN	NaN	NaN	NaN	NaN	NaN	NaN	NaN	NaN	NaN	NaN	NaN	NaN	NaN	NaN	NaN	NaN	NaN	NaN	NaN	NaN	28.6564	27.8667	22.575	23.4282	NaN	NaN	NaN	NaN	NaN	NaN	NaN	NaN	2	1	17	18178500	0.00057565	21448	685360000	4	NaN	NaN	NaN	NaN	NaN	NaN
NaN	NaN	NaN	NaN	NaN	NaN	NaN	NaN	NaN	NaN	NaN	NaN	NaN	NaN	NaN	NaN	NaN	NaN	27.8989	27.0087	27.7899	27.2915	NaN	27.3487	26.0936	25.6343	NaN	NaN	25.9467	25.5142	25.2728	NaN	NaN	NaN	NaN	NaN	2	1	10	12746000	14595	11702	1229400000	3	NaN	NaN	NaN	NaN	NaN	NaN
23.546	23.7554	23.7725	23.7785	23.2663	23.7203	NaN	NaN	NaN	NaN	NaN	NaN	20.0017	19.9369	NaN	NaN	NaN	NaN	NaN	NaN	NaN	NaN	NaN	NaN	NaN	NaN	NaN	NaN	NaN	NaN	NaN	NaN	NaN	NaN	NaN	NaN	0	1	15	18568000	0.062209	16086	81091000	3	NaN	NaN	NaN	NaN	NaN	NaN
23.968	24.005	23.9305	23.6767	23.3752	23.1193	NaN	22.1272	NaN	NaN	NaN	NaN	20.2904	20.2008	NaN	NaN	NaN	NaN	NaN	NaN	NaN	NaN	NaN	NaN	NaN	NaN	NaN	NaN	NaN	NaN	NaN	NaN	NaN	NaN	NaN	NaN	0	2	16	19848900	7.6678e-05	17303	89702000	10	NaN	NaN	NaN	NaN	NaN	NaN
NaN	NaN	NaN	NaN	NaN	NaN	NaN	NaN	NaN	NaN	NaN	NaN	NaN	NaN	NaN	NaN	NaN	NaN	27.917	28.1187	27.8038	27.7766	NaN	27.9344	24.7354	23.9456	27.2201	27.2021	28.2372	28.0382	26.889	26.8203	26.4657	25.5775	24.9005	27.0075	0	2	9	10665300	8118	2106	2764200000	13	NaN	NaN	NaN	NaN	NaN	NaN
NaN	NaN	NaN	NaN	NaN	NaN	NaN	NaN	NaN	NaN	NaN	NaN	NaN	NaN	NaN	NaN	NaN	NaN	25.4669	25.4676	24.8505	24.8853	NaN	24.7545	23.6395	21.075	24.2348	NaN	25.0378	24.7732	23.8127	23.2894	23.2497	22.2088	23.3846	23.8145	1	0	9	1093500	25232	18253	345970000	12	NaN	NaN	NaN	NaN	NaN	NaN
NaN	NaN	NaN	NaN	NaN	NaN	NaN	NaN	NaN	NaN	20.9057	21.287	NaN	NaN	NaN	NaN	NaN	NaN	28.1781	29.2586	27.863	28.357	NaN	27.9729	26.7781	26.3154	22.9956	22.4144	27.2225	27.3002	26.6242	26.5221	26.5437	24.9736	26.2815	27.1008	1	1	9	11095900	49944	16225	2892300000	15	NaN	NaN	NaN	NaN	NaN	NaN
NaN	NaN	NaN	NaN	NaN	NaN	NaN	NaN	NaN	NaN	NaN	NaN	NaN	NaN	NaN	NaN	NaN	NaN	24.5493	25.1055	24.1152	24.4791	NaN	24.487	NaN	NaN	22.0175	22.0528	23.8004	23.5502	22.2825	21.1183	22.0624	20.5896	22.0257	22.5192	1	1	9	10115700	11996	10846	184830000	2	NaN	NaN	NaN	NaN	NaN	NaN
NaN	NaN	NaN	NaN	NaN	NaN	NaN	NaN	NaN	NaN	NaN	NaN	NaN	NaN	NaN	NaN	NaN	NaN	25.4583	25.0089	25.0655	24.9867	NaN	24.3762	23.5126	22.8867	NaN	NaN	22.5157	NaN	21.6397	NaN	21.3376	NaN	21.8818	21.6671	0	1	10	12096100	99855	1273	208830000	2	NaN	NaN	NaN	NaN	NaN	NaN
NaN	NaN	NaN	NaN	NaN	NaN	NaN	NaN	NaN	NaN	NaN	NaN	NaN	NaN	NaN	NaN	NaN	NaN	NaN	27.5647	27.1375	27.1305	NaN	27.0294	25.6961	25.7942	NaN	26.4346	26.8839	26.8597	25.7358	25.0682	25.3497	NaN	25.3852	25.5826	1	0	10	11965300	4.059e-11	21954	1306800000	6	NaN	NaN	NaN	NaN	NaN	NaN
NaN	NaN	NaN	NaN	NaN	NaN	NaN	NaN	NaN	NaN	NaN	NaN	NaN	NaN	NaN	NaN	NaN	NaN	23.7593	22.6973	23.794	23.8361	NaN	23.2445	NaN	NaN	NaN	NaN	23.5556	NaN	21.1209	NaN	NaN	NaN	21.0105	20.7405	1	0	21	22901000	3.4026e-07	12829	78932000	2	NaN	NaN	NaN	NaN	NaN	NaN
NaN	NaN	NaN	NaN	NaN	NaN	NaN	NaN	NaN	NaN	NaN	NaN	NaN	NaN	NaN	NaN	NaN	NaN	24.5154	25.0328	24.2276	24.5225	NaN	NaN	NaN	22.7872	NaN	NaN	24.1436	24.2541	NaN	NaN	NaN	NaN	NaN	NaN	1	1	10	12076200	80441	12548	147830000	4	NaN	NaN	NaN	NaN	NaN	NaN
23.8211	NaN	21.3662	23.4687	23.5537	NaN	22.3878	22.3031	NaN	NaN	NaN	NaN	NaN	NaN	NaN	NaN	NaN	NaN	NaN	NaN	NaN	NaN	NaN	NaN	NaN	NaN	NaN	NaN	NaN	NaN	NaN	NaN	NaN	NaN	NaN	NaN	0	1	15	17508300	64785	13305	52108000	6	NaN	NaN	NaN	NaN	NaN	NaN
NaN	NaN	NaN	NaN	NaN	NaN	NaN	NaN	NaN	NaN	NaN	NaN	NaN	NaN	NaN	NaN	NaN	NaN	26.2305	25.8815	25.22	25.6667	NaN	25.5693	NaN	NaN	24.7416	24.3713	25.3689	25.2969	24.1455	24.3046	24.0726	NaN	23.9993	24.3583	1	0	9	10885500	16453	11428	512190000	3	NaN	NaN	NaN	NaN	NaN	NaN
NaN	NaN	NaN	NaN	NaN	NaN	NaN	NaN	NaN	NaN	NaN	NaN	NaN	NaN	NaN	NaN	NaN	NaN	26.2885	26.871	26.4202	26.6588	NaN	26.6718	25.3997	24.6596	23.4081	22.9717	25.5357	25.4532	25.1744	24.416	24.7228	23.0132	24.5922	NaN	0	2	9	11046200	54598	15289	813770000	2	NaN	NaN	NaN	NaN	NaN	NaN
NaN	NaN	NaN	NaN	NaN	NaN	NaN	NaN	NaN	NaN	NaN	NaN	NaN	NaN	NaN	NaN	NaN	NaN	NaN	NaN	NaN	NaN	NaN	NaN	NaN	NaN	NaN	NaN	NaN	NaN	NaN	NaN	NaN	NaN	NaN	NaN	0	1	9	10645200	2229	10766	0	0	NaN	NaN	NaN	NaN	NaN	NaN
NaN	NaN	NaN	NaN	NaN	NaN	NaN	NaN	NaN	NaN	NaN	NaN	NaN	NaN	NaN	NaN	NaN	NaN	NaN	NaN	NaN	NaN	NaN	NaN	NaN	23.5101	24.3966	24.3664	NaN	NaN	24.2379	23.527	23.8944	22.4945	23.9321	23.9947	0	0	9	10914700	26259	10421	141760000	2	NaN	NaN	NaN	NaN	NaN	NaN
NaN	NaN	NaN	NaN	NaN	NaN	NaN	NaN	NaN	NaN	NaN	NaN	NaN	NaN	NaN	NaN	NaN	NaN	25.7209	25.107	25.3454	25.8147	NaN	25.8251	NaN	NaN	NaN	NaN	24.5727	24.1123	NaN	NaN	NaN	NaN	NaN	NaN	0	1	9	11505300	30601	15733	295620000	3	NaN	NaN	NaN	NaN	NaN	151
NaN	NaN	NaN	NaN	NaN	NaN	NaN	NaN	NaN	NaN	NaN	NaN	NaN	NaN	NaN	NaN	NaN	NaN	25.3381	25.9157	25.3497	25.6859	NaN	NaN	NaN	NaN	NaN	NaN	24.6628	NaN	22.9843	NaN	NaN	NaN	NaN	NaN	1	1	11	12556900	24003	10422	237310000	1	NaN	NaN	NaN	NaN	NaN	NaN
NaN	NaN	NaN	NaN	18.3363	NaN	NaN	NaN	NaN	NaN	NaN	NaN	NaN	NaN	NaN	NaN	NaN	NaN	21.2107	NaN	NaN	NaN	NaN	NaN	NaN	NaN	NaN	NaN	25.1561	NaN	24.9349	24.4233	24.149	NaN	NaN	NaN	0	0	9	11205400	2256	10743	113320000	3	NaN	NaN	NaN	NaN	NaN	NaN
NaN	NaN	NaN	NaN	NaN	NaN	22.7395	NaN	NaN	20.3441	NaN	NaN	NaN	NaN	NaN	NaN	NaN	NaN	24.7394	25.7345	NaN	NaN	NaN	NaN	18.8246	NaN	27.9398	27.3113	28.9994	28.4286	NaN	NaN	NaN	26.465	NaN	27.0791	0	1	9	10815400	16743	11394	1649000000	3	NaN	NaN	NaN	NaN	NaN	NaN
NaN	NaN	NaN	NaN	NaN	NaN	NaN	NaN	NaN	NaN	NaN	NaN	NaN	NaN	NaN	NaN	NaN	NaN	NaN	NaN	NaN	NaN	NaN	NaN	24.4466	26.0873	NaN	23.3287	24.6813	24.5118	20.7569	20.8259	20.6107	20.8336	21.6678	NaN	0	1	10	12286100	71798	15144	165950000	5	NaN	NaN	NaN	NaN	NaN	NaN
NaN	NaN	NaN	NaN	NaN	NaN	NaN	NaN	NaN	NaN	NaN	NaN	NaN	NaN	NaN	NaN	NaN	NaN	NaN	NaN	NaN	NaN	NaN	25.2941	23.6636	23.5954	NaN	NaN	25.3155	24.8694	22.8389	21.9866	22.4249	20.8241	22.6598	22.8986	1	2	9	11115800	12146	10557	173100000	1	NaN	NaN	NaN	NaN	NaN	NaN
NaN	NaN	NaN	NaN	NaN	NaN	NaN	NaN	NaN	NaN	NaN	NaN	NaN	NaN	NaN	NaN	NaN	NaN	23.1495	23.7327	23.6829	NaN	NaN	23.0573	23.4319	23.0702	NaN	NaN	NaN	NaN	23.3785	22.57	22.4954	21.4767	NaN	NaN	0	2	9	10516100	26272	12046	91525000	1	NaN	NaN	NaN	NaN	NaN	NaN
NaN	NaN	NaN	NaN	NaN	NaN	NaN	NaN	NaN	NaN	NaN	NaN	NaN	NaN	NaN	NaN	NaN	NaN	25.7927	25.8752	25.4904	NaN	NaN	NaN	24.0799	24.5026	NaN	NaN	25.1862	25.1868	23.3851	23.1386	23.0293	21.8775	23.2024	23.5274	0	3	9	11266400	20236	98033	339030000	3	NaN	NaN	NaN	NaN	NaN	NaN
NaN	NaN	NaN	NaN	NaN	NaN	21.1322	21.0548	20.6269	NaN	NaN	NaN	NaN	NaN	NaN	NaN	NaN	NaN	NaN	NaN	21.6386	21.5414	NaN	NaN	NaN	20.3141	20.6758	NaN	22.9081	22.8936	NaN	NaN	NaN	NaN	NaN	NaN	0	2	9	10976100	16987	11366	31055000	1	NaN	NaN	NaN	NaN	NaN	NaN
NaN	NaN	NaN	NaN	NaN	NaN	NaN	NaN	NaN	NaN	NaN	NaN	NaN	NaN	NaN	NaN	NaN	NaN	24.8477	25.4552	24.9882	25.0247	NaN	25.2104	23.3644	NaN	NaN	NaN	25.2758	24.8062	23.8576	23.7479	23.3149	22.3474	23.7536	23.8292	0	1	11	13296300	28354	14236	337300000	12	NaN	NaN	579	NaN	NaN	NaN
NaN	NaN	NaN	NaN	NaN	NaN	NaN	NaN	NaN	NaN	NaN	NaN	NaN	NaN	NaN	NaN	NaN	NaN	27.0453	27.421	26.6241	26.8586	NaN	26.7634	22.7862	22.7546	NaN	25.1401	24.0016	23.7009	NaN	26.2074	26.0334	NaN	25.9191	26.3867	1	0	9	10795400	15101	12492	1036300000	5	NaN	NaN	56	NaN	NaN	NaN
NaN	NaN	NaN	NaN	NaN	NaN	NaN	NaN	NaN	NaN	NaN	NaN	NaN	NaN	NaN	NaN	NaN	NaN	23.1912	23.5953	23.3329	23.4196	NaN	23.3202	NaN	NaN	23.5169	22.766	NaN	NaN	23.0542	21.562	22.22	20.8191	22.8074	22.3015	0	0	10	1081510	95547	12861	104700000	3	NaN	NaN	NaN	NaN	NaN	NaN
NaN	NaN	NaN	NaN	NaN	NaN	NaN	NaN	NaN	NaN	NaN	NaN	NaN	NaN	NaN	NaN	NaN	NaN	27.2282	26.2539	26.2737	26.8146	NaN	26.1781	25.3803	25.2809	24.9463	24.6069	25.6502	24.4359	23.8892	NaN	22.6561	20.9611	23.7997	NaN	0	1	9	1117510	21435	10846	768790000	2	NaN	NaN	NaN	NaN	NaN	NaN
NaN	NaN	NaN	NaN	NaN	NaN	NaN	NaN	NaN	NaN	NaN	NaN	NaN	NaN	NaN	NaN	NaN	NaN	NaN	23.1154	20.5819	NaN	NaN	22.7817	NaN	NaN	26.2172	25.9447	26.949	26.9322	NaN	24.6626	24.7484	NaN	25.2219	NaN	0	0	11	11615100	49108	12784	511960000	8	NaN	NaN	NaN	NaN	NaN	NaN
NaN	NaN	NaN	NaN	NaN	NaN	NaN	NaN	NaN	NaN	NaN	NaN	NaN	NaN	NaN	NaN	NaN	NaN	NaN	NaN	NaN	24.9432	NaN	25.1178	23.8853	24.3168	NaN	25.4853	23.4628	25.4444	24.795	23.7643	NaN	20.6252	24.0724	24.5499	0	0	9	10285200	49975	14009	296430000	10	NaN	NaN	NaN	NaN	NaN	NaN
NaN	NaN	NaN	NaN	NaN	NaN	NaN	NaN	NaN	NaN	NaN	NaN	NaN	NaN	NaN	NaN	NaN	NaN	25.3645	25.6214	24.8788	24.9373	NaN	NaN	NaN	23.0658	20.6859	NaN	NaN	NaN	23.9177	23.5878	23.6796	22.4964	23.6229	23.8603	1	0	10	11705300	10307	13663	244220000	4	NaN	NaN	NaN	NaN	NaN	NaN
NaN	20.539	NaN	NaN	21.9687	21.0364	NaN	NaN	NaN	NaN	NaN	NaN	NaN	NaN	NaN	NaN	NaN	NaN	28.3465	28.1623	27.4604	28.0731	NaN	27.9733	26.6964	26.4249	26.6697	NaN	28.2359	NaN	NaN	NaN	NaN	25.0757	NaN	NaN	1	0	9	10665100	25746	11284	2037100000	0	NaN	NaN	NaN	NaN	NaN	NaN
NaN	NaN	NaN	NaN	NaN	NaN	NaN	NaN	NaN	NaN	NaN	NaN	NaN	NaN	NaN	NaN	NaN	NaN	24.8213	24.9987	24.2353	24.1851	NaN	24.248	NaN	NaN	NaN	NaN	24.3507	24.3279	23.3384	22.9853	22.9952	21.7421	22.8138	23.1691	0	1	9	1020520	17123	1135	211950000	1	NaN	NaN	NaN	NaN	NaN	NaN
NaN	NaN	NaN	NaN	NaN	NaN	NaN	NaN	NaN	NaN	NaN	NaN	NaN	NaN	NaN	NaN	NaN	NaN	27.5721	28.2352	27.3861	27.7539	NaN	27.2673	26.1409	25.7347	24.687	24.2046	25.857	26.9242	26.0271	25.6992	25.9514	24.6061	25.846	24.7819	0	2	10	11406200	15923	19699	1745500000	18	NaN	NaN	NaN	NaN	NaN	NaN
NaN	NaN	NaN	NaN	NaN	NaN	NaN	NaN	NaN	NaN	NaN	NaN	NaN	NaN	NaN	NaN	NaN	NaN	29.516	29.4607	28.8474	29.0635	NaN	29.1694	NaN	NaN	NaN	27.572	28.5866	28.4105	27.7392	27.8431	27.3454	26.1837	27.6488	27.8502	0	0	9	95749200	16077	12437	5277800000	4	NaN	NaN	NaN	NaN	NaN	NaN
NaN	NaN	NaN	NaN	NaN	NaN	NaN	NaN	NaN	NaN	NaN	NaN	NaN	NaN	NaN	NaN	NaN	NaN	25.1345	25.6541	24.7498	24.8481	NaN	24.5094	23.2774	23.6708	24.0981	23.66	24.714	24.3079	23.1784	22.6786	22.6731	21.915	23.0313	23.4271	0	0	10	12535400	58824	17156	321650000	15	NaN	NaN	NaN	NaN	NaN	NaN
NaN	NaN	NaN	NaN	NaN	NaN	NaN	NaN	NaN	NaN	NaN	NaN	NaN	NaN	NaN	NaN	NaN	NaN	26.9919	27.4267	26.2667	26.6217	NaN	26.3446	25.3687	25.0501	25.7434	25.5491	26.7093	26.2309	24.9371	24.4236	NaN	23.3275	20.2871	NaN	0	0	10	12395200	91621	18298	1021300000	7	NaN	NaN	NaN	NaN	NaN	NaN
NaN	NaN	NaN	NaN	NaN	NaN	NaN	NaN	20.637	20.621	NaN	NaN	NaN	NaN	NaN	NaN	NaN	NaN	NaN	NaN	NaN	NaN	NaN	NaN	NaN	NaN	NaN	NaN	NaN	NaN	NaN	NaN	NaN	NaN	NaN	NaN	0	2	10	10285100	47387	94692	3243300	1	NaN	NaN	NaN	NaN	NaN	NaN
NaN	NaN	NaN	NaN	NaN	NaN	NaN	NaN	20.3497	20.0531	NaN	NaN	NaN	NaN	NaN	NaN	NaN	NaN	NaN	NaN	NaN	NaN	NaN	NaN	NaN	NaN	NaN	NaN	NaN	NaN	NaN	NaN	NaN	NaN	NaN	NaN	1	2	11	11846100	47235	78692	2424100	2	NaN	NaN	NaN	NaN	NaN	NaN
NaN	NaN	NaN	NaN	NaN	NaN	NaN	NaN	NaN	NaN	NaN	NaN	NaN	NaN	NaN	NaN	NaN	NaN	25.2445	25.0309	24.6765	24.7901	NaN	24.655	23.1344	22.8352	24.1021	24.0907	24.2481	24.1891	NaN	NaN	NaN	21.7344	NaN	23.0676	0	1	10	10905300	93262	12942	260170000	5	NaN	NaN	NaN	NaN	NaN	NaN
NaN	NaN	NaN	NaN	NaN	NaN	NaN	NaN	NaN	NaN	NaN	NaN	NaN	NaN	NaN	NaN	NaN	NaN	NaN	NaN	NaN	NaN	NaN	NaN	25.0748	24.4068	NaN	NaN	NaN	NaN	NaN	NaN	NaN	NaN	NaN	NaN	0	3	12	11876100	19633	81709	57581000	1	NaN	NaN	NaN	NaN	NaN	NaN
NaN	NaN	NaN	NaN	NaN	NaN	NaN	NaN	NaN	NaN	19.3071	NaN	NaN	NaN	NaN	NaN	NaN	NaN	27.1155	27.0192	26.7362	26.9533	NaN	NaN	25.1456	24.9972	NaN	24.9462	NaN	NaN	NaN	25.3306	NaN	NaN	25.1892	25.3605	0	0	9	10294800	15445	11546	750260000	5	NaN	NaN	NaN	NaN	NaN	NaN
NaN	NaN	NaN	NaN	NaN	NaN	NaN	NaN	NaN	NaN	NaN	NaN	NaN	NaN	NaN	NaN	NaN	NaN	25.7578	25.8032	25.1569	26.0645	NaN	25.2553	24.1265	23.8827	24.2279	24.4501	24.8008	24.238	23.7279	23.4013	NaN	22.1645	NaN	23.538	0	2	10	10315200	11365	13938	430140000	3	NaN	NaN	NaN	NaN	NaN	NaN
NaN	NaN	NaN	NaN	NaN	NaN	NaN	NaN	NaN	NaN	NaN	NaN	NaN	NaN	NaN	NaN	NaN	NaN	NaN	NaN	NaN	22.0068	NaN	NaN	NaN	NaN	24.5995	23.952	NaN	22.3841	NaN	NaN	NaN	NaN	NaN	21.776	0	0	10	11585300	12396	12046	54929000	1	NaN	NaN	NaN	NaN	NaN	NaN
NaN	NaN	NaN	NaN	NaN	NaN	NaN	NaN	NaN	NaN	NaN	NaN	NaN	NaN	NaN	NaN	NaN	NaN	NaN	NaN	NaN	NaN	NaN	NaN	NaN	NaN	NaN	NaN	NaN	NaN	NaN	NaN	NaN	NaN	NaN	NaN	0	1	9	10225300	21005	11241	0	4	NaN	NaN	NaN	NaN	NaN	NaN
NaN	NaN	NaN	NaN	NaN	NaN	NaN	NaN	NaN	NaN	NaN	NaN	NaN	NaN	NaN	NaN	NaN	NaN	24.9101	25.0576	24.6765	24.6915	NaN	24.7779	23.9233	NaN	20.4213	NaN	24.2549	23.8924	22.584	NaN	22.2678	20.105	22.1224	22.3765	0	3	11	11546100	2464	19003	224500000	12	NaN	NaN	NaN	NaN	NaN	NaN
NaN	NaN	NaN	NaN	NaN	NaN	NaN	NaN	NaN	NaN	NaN	NaN	NaN	NaN	NaN	NaN	NaN	NaN	NaN	NaN	NaN	NaN	NaN	23.7025	NaN	NaN	NaN	NaN	23.2594	22.7604	NaN	NaN	NaN	NaN	NaN	NaN	1	1	9	10375600	15865	13276	30797000	1	NaN	NaN	NaN	NaN	NaN	NaN
NaN	NaN	NaN	NaN	NaN	NaN	NaN	NaN	NaN	NaN	NaN	NaN	NaN	NaN	NaN	NaN	NaN	NaN	24.5935	24.5028	24.2912	24.2759	NaN	23.8846	NaN	NaN	23.2939	23.1614	23.1913	23.412	NaN	22.4895	22.4777	NaN	NaN	22.2886	0	0	9	91845600	10679	1225	162680000	4	NaN	NaN	NaN	NaN	NaN	NaN
NaN	NaN	NaN	NaN	NaN	NaN	NaN	NaN	NaN	NaN	NaN	NaN	NaN	NaN	NaN	NaN	NaN	NaN	30.2571	30.483	29.6375	29.3857	NaN	29.5043	27.6337	27.3861	28.8411	28.9616	29.3029	29.2305	28.1213	27.4738	27.5304	26.4069	27.9291	27.9664	0	0	9	95845100	24604	16472	9040600000	14	NaN	NaN	NaN	NaN	NaN	NaN
NaN	NaN	NaN	NaN	NaN	NaN	NaN	NaN	NaN	NaN	NaN	NaN	NaN	NaN	NaN	NaN	NaN	NaN	24.9032	NaN	25.0029	25.2965	NaN	24.9892	23.272	23.0577	23.7379	NaN	24.3768	24.1004	23.4271	22.8401	23.3667	21.7348	23.4022	23.4868	0	0	10	10095200	79065	13448	268070000	5	NaN	NaN	NaN	NaN	NaN	NaN
NaN	NaN	NaN	NaN	NaN	NaN	NaN	NaN	NaN	NaN	NaN	NaN	NaN	NaN	NaN	NaN	NaN	NaN	26.2118	26.2823	25.8786	25.7948	NaN	25.6434	24.0757	24.243	25.5098	20.9916	25.3375	25.5106	NaN	NaN	NaN	23.2771	24.4664	24.7217	1	0	9	97047200	84873	12641	570270000	9	NaN	NaN	NaN	NaN	NaN	NaN
NaN	NaN	NaN	NaN	NaN	NaN	22.9428	23.1655	NaN	NaN	NaN	22.9871	NaN	NaN	NaN	NaN	NaN	NaN	30.6474	30.8591	29.8722	30.1937	NaN	30.1731	18.9118	18.945	29.0544	28.8655	29.6304	29.5558	28.6763	NaN	NaN	27.3454	NaN	NaN	1	0	9	92252400	12415	11941	10344000000	7	NaN	NaN	NaN	NaN	NaN	NaN
NaN	NaN	NaN	NaN	NaN	NaN	NaN	NaN	NaN	NaN	NaN	NaN	NaN	NaN	NaN	NaN	NaN	NaN	23.7563	24.0045	23.2781	23.6034	NaN	23.7068	22.4511	22.226	23.0816	22.5721	23.4553	23.0571	22.5084	21.5769	21.9688	NaN	22.0466	22.2662	0	1	11	12065900	3193	16712	136170000	3	NaN	NaN	NaN	NaN	NaN	NaN
NaN	NaN	NaN	NaN	NaN	NaN	NaN	NaN	NaN	NaN	NaN	NaN	NaN	NaN	NaN	NaN	NaN	NaN	22.5647	22.7556	NaN	22.6002	NaN	22.6829	21.7645	21.7132	NaN	NaN	21.0307	NaN	NaN	NaN	NaN	NaN	NaN	NaN	1	1	9	94748600	19256	97431	35520000	2	NaN	NaN	NaN	NaN	NaN	NaN
24.6108	24.2364	24.3344	25.5588	24.0875	23.9308	26.0903	26.1778	24.6569	24.5049	24.2052	22.3793	25.0813	25.3401	21.9283	NaN	22.0807	21.7512	NaN	NaN	NaN	NaN	NaN	NaN	NaN	NaN	NaN	NaN	NaN	NaN	NaN	NaN	NaN	NaN	NaN	NaN	1	1	16	1716850	0.00011089	19393	462130000	27	NaN	NaN	NaN	NaN	NaN	NaN
24.2132	24.1595	24.5174	24.3454	23.1382	22.3619	19.9528	23.7925	22.3938	NaN	20.3261	20.3764	NaN	23.3113	NaN	NaN	NaN	NaN	NaN	NaN	NaN	NaN	NaN	NaN	NaN	NaN	NaN	NaN	NaN	NaN	NaN	NaN	NaN	NaN	NaN	NaN	1	1	17	1803880	13871	12328	132280000	8	NaN	NaN	NaN	NaN	NaN	NaN
NaN	NaN	NaN	NaN	NaN	NaN	NaN	NaN	NaN	NaN	NaN	NaN	NaN	NaN	NaN	NaN	NaN	NaN	24.5132	23.7894	24.0604	24.0256	NaN	24.1727	22.9167	NaN	NaN	NaN	22.6559	21.6784	21.6127	NaN	19.8677	NaN	21.5265	21.2129	0	1	9	96142500	37785	1494	119420000	5	NaN	NaN	NaN	NaN	NaN	NaN
NaN	NaN	NaN	NaN	NaN	NaN	NaN	NaN	NaN	NaN	NaN	NaN	NaN	NaN	NaN	NaN	NaN	NaN	26.9339	26.3564	26.4617	26.6139	NaN	26.1491	24.1478	NaN	24.3956	23.8779	23.8659	NaN	23.1181	NaN	22.8075	NaN	23.4339	22.8137	1	0	10	11325100	0.0073647	16127	590170000	6	NaN	NaN	NaN	NaN	NaN	160
NaN	NaN	NaN	NaN	NaN	NaN	NaN	NaN	NaN	NaN	NaN	NaN	NaN	NaN	NaN	NaN	NaN	NaN	25.6837	25.9406	25.2265	25.311	NaN	25.6693	NaN	NaN	24.6553	NaN	24.9587	24.9028	24.2415	23.772	23.7496	22.7485	23.7687	24.1886	0	1	9	91648700	30133	10084	431670000	1	NaN	NaN	NaN	NaN	NaN	NaN
NaN	NaN	NaN	NaN	NaN	NaN	NaN	NaN	NaN	NaN	NaN	NaN	NaN	NaN	NaN	NaN	NaN	NaN	28.35	28.4357	28.1509	28.0008	NaN	28.0182	26.4099	26.3299	27.184	27.342	27.7306	27.8135	26.8965	26.3711	26.6454	NaN	26.7401	26.8602	1	0	9	97249900	27494	16111	3049000000	15	NaN	NaN	NaN	NaN	NaN	NaN
NaN	NaN	NaN	NaN	NaN	NaN	NaN	NaN	NaN	NaN	NaN	NaN	NaN	NaN	NaN	NaN	NaN	NaN	25.0371	24.3657	24.4306	24.3171	NaN	23.7676	22.7832	22.706	22.6234	22.7253	22.8613	22.0326	21.7126	NaN	20.8099	NaN	21.6801	21.5515	1	0	10	11044800	69004	15036	164910000	6	NaN	NaN	NaN	NaN	NaN	NaN
NaN	NaN	NaN	NaN	NaN	NaN	NaN	NaN	NaN	NaN	NaN	NaN	NaN	NaN	NaN	NaN	NaN	NaN	25.8915	26.2232	25.3771	25.8474	NaN	25.4954	NaN	23.6436	NaN	NaN	25.1673	24.8589	24.22	23.5352	23.6184	22.8767	NaN	24.0313	0	1	9	91848100	1863	11174	442470000	1	NaN	NaN	NaN	NaN	NaN	NaN
NaN	NaN	NaN	NaN	NaN	NaN	NaN	NaN	NaN	NaN	NaN	NaN	NaN	NaN	NaN	NaN	NaN	NaN	27.2297	27.5335	26.4723	26.2015	NaN	26.7967	24.3817	24.3502	23.8859	24.1559	25.9168	26.7125	24.615	25.3498	25.4333	NaN	24.4421	NaN	0	2	9	9455500	68479	13106	1025800000	10	NaN	NaN	NaN	NaN	NaN	NaN
NaN	NaN	NaN	NaN	NaN	NaN	NaN	NaN	NaN	NaN	NaN	NaN	NaN	NaN	NaN	NaN	NaN	NaN	23.8633	24.439	23.171	23.266	NaN	23.3221	NaN	NaN	22.5781	22.6349	23.1994	22.5705	21.949	21.4351	NaN	20.5391	NaN	NaN	0	1	9	1021510	22257	10769	105060000	1	NaN	NaN	NaN	NaN	NaN	NaN
NaN	NaN	NaN	NaN	NaN	NaN	NaN	NaN	NaN	NaN	NaN	NaN	NaN	NaN	NaN	NaN	NaN	NaN	25.1607	25.2147	24.5744	24.5177	NaN	24.9173	23.474	NaN	24.9431	NaN	24.8424	24.5106	23.7036	23.2109	23.2237	22.04	23.3479	23.6583	0	0	9	8634020	10679	1225	316420000	7	NaN	NaN	NaN	NaN	NaN	NaN
NaN	NaN	NaN	19.1995	NaN	NaN	NaN	NaN	NaN	NaN	NaN	NaN	NaN	NaN	NaN	NaN	NaN	NaN	24.4735	24.9307	24.3333	24.2058	NaN	24.1392	NaN	23.7445	23.6282	22.8706	24.2932	NaN	23.5434	22.6587	22.3654	21.985	NaN	22.6949	0	0	10	12145900	11514	14729	205280000	1	NaN	NaN	NaN	NaN	NaN	NaN
NaN	NaN	NaN	NaN	NaN	NaN	NaN	NaN	NaN	NaN	NaN	NaN	NaN	NaN	NaN	NaN	NaN	NaN	24.8553	23.9366	24.34	24.2754	NaN	23.7097	23.2754	23.0435	NaN	NaN	NaN	20.5896	24.9588	NaN	24.0899	22.477	25.3311	24.8349	2	0	10	12806400	73781	1384	250490000	6	NaN	NaN	NaN	NaN	NaN	NaN
NaN	NaN	NaN	NaN	NaN	NaN	NaN	NaN	NaN	NaN	NaN	NaN	NaN	NaN	NaN	NaN	NaN	NaN	24.1673	22.9409	22.5685	23.0654	NaN	22.351	22.539	NaN	NaN	NaN	NaN	NaN	NaN	NaN	NaN	NaN	NaN	NaN	2	0	10	12985900	12251	12087	53333000	2	NaN	NaN	NaN	NaN	NaN	NaN
NaN	NaN	NaN	NaN	NaN	NaN	NaN	NaN	NaN	NaN	NaN	NaN	NaN	NaN	NaN	NaN	NaN	NaN	24.708	24.8156	24.1234	23.9793	NaN	22.6414	NaN	22.2801	NaN	NaN	NaN	NaN	NaN	NaN	NaN	NaN	NaN	NaN	0	1	9	10605200	63626	13323	103380000	2	NaN	NaN	NaN	NaN	NaN	NaN
NaN	NaN	NaN	NaN	NaN	NaN	NaN	NaN	NaN	NaN	NaN	NaN	NaN	NaN	NaN	NaN	NaN	NaN	24.3027	24.6278	24.3549	23.8374	NaN	23.9672	23.2286	23.2183	21.0188	21.0832	24.1517	23.9774	21.9608	21.9054	21.7609	20.9032	22.2573	22.0491	1	0	9	12585300	23045	91265	181430000	1	NaN	NaN	NaN	NaN	NaN	NaN
NaN	NaN	NaN	NaN	NaN	NaN	NaN	NaN	NaN	NaN	NaN	NaN	NaN	NaN	NaN	NaN	NaN	NaN	25.1731	25.1887	24.7128	25.0181	NaN	24.8511	23.4948	23.2366	NaN	NaN	24.7535	24.8698	23.2554	22.5532	22.7268	21.7819	23.0539	23.5623	0	1	9	11575300	59686	11582	296270000	3	NaN	NaN	NaN	NaN	NaN	NaN
NaN	NaN	NaN	NaN	NaN	NaN	NaN	NaN	NaN	NaN	NaN	NaN	NaN	NaN	NaN	NaN	NaN	NaN	28.0448	28.2736	27.546	NaN	NaN	27.9152	25.4978	25.2933	27.1346	27.0819	28.1848	27.945	26.2705	25.7613	25.8115	NaN	26.2229	26.4431	0	0	9	11315000	14209	1169	2358200000	9	NaN	NaN	290	NaN	NaN	NaN
NaN	NaN	NaN	NaN	NaN	NaN	NaN	NaN	NaN	NaN	NaN	NaN	NaN	NaN	NaN	NaN	NaN	NaN	30.9542	31.0739	30.7086	30.6061	NaN	30.4708	28.9583	29.1929	28.5479	28.614	30.1424	30.2079	29.5296	29.1094	29.079	27.5864	29.2151	29.312	1	0	9	10545400	40908	14669	16994000000	23	NaN	NaN	NaN	NaN	NaN	NaN
NaN	NaN	NaN	NaN	NaN	NaN	NaN	NaN	NaN	NaN	NaN	NaN	NaN	NaN	NaN	NaN	NaN	NaN	27.5226	27.5964	27.2096	27.0919	NaN	27.22	25.8548	25.7764	21.3284	NaN	27.0825	26.6392	25.0964	24.5867	24.7794	NaN	24.862	NaN	1	0	11	13446200	24493	1447	1338100000	8	NaN	NaN	NaN	NaN	NaN	NaN
NaN	NaN	NaN	NaN	NaN	NaN	NaN	NaN	NaN	NaN	NaN	NaN	NaN	NaN	NaN	NaN	NaN	NaN	29.5394	29.3999	29.3589	29.1098	NaN	28.7451	28.2775	27.9695	26.7595	26.5518	28.7666	28.2906	27.7964	27.1215	27.1651	25.9257	26.8717	27.2042	1	0	9	11005300	86586	13398	5662400000	7	NaN	NaN	NaN	NaN	NaN	NaN
NaN	NaN	NaN	NaN	NaN	NaN	NaN	NaN	NaN	NaN	NaN	NaN	NaN	NaN	NaN	NaN	NaN	NaN	NaN	NaN	NaN	NaN	NaN	NaN	NaN	NaN	23.1187	23.0859	NaN	23.7046	NaN	21.7848	21.9452	NaN	22.2677	NaN	0	0	9	10285000	10856	12219	44383000	4	NaN	NaN	NaN	NaN	NaN	NaN
NaN	NaN	NaN	NaN	NaN	NaN	NaN	NaN	NaN	NaN	NaN	NaN	NaN	NaN	NaN	NaN	NaN	NaN	22.3329	22.5135	NaN	NaN	NaN	NaN	NaN	NaN	NaN	NaN	NaN	NaN	NaN	NaN	NaN	NaN	NaN	NaN	1	1	9	11375900	1124	11371	11270000	1	NaN	NaN	NaN	NaN	NaN	NaN
NaN	NaN	NaN	NaN	NaN	NaN	NaN	NaN	NaN	NaN	NaN	NaN	NaN	NaN	NaN	NaN	NaN	NaN	25.0286	25.1161	24.2846	24.8155	NaN	24.8733	NaN	NaN	23.5029	23.3203	24.2215	23.9131	23.6066	23.6123	23.1184	NaN	23.1421	23.6379	0	0	9	10035000	51679	13885	266020000	7	NaN	NaN	NaN	NaN	NaN	NaN
NaN	NaN	NaN	NaN	NaN	NaN	NaN	NaN	NaN	NaN	NaN	NaN	NaN	NaN	NaN	NaN	NaN	NaN	25.4423	25.4363	24.7438	24.9216	NaN	24.8441	23.2921	23.4738	NaN	NaN	24.976	24.8082	23.3217	22.6506	22.8577	21.2433	22.8444	23.3292	0	2	9	9575500	72456	15017	310510000	2	NaN	NaN	NaN	NaN	NaN	NaN
NaN	NaN	NaN	NaN	NaN	NaN	NaN	NaN	NaN	NaN	NaN	NaN	NaN	NaN	NaN	NaN	NaN	NaN	26.4742	26.4839	25.9731	26.029	NaN	26.038	NaN	NaN	22.8126	NaN	25.6093	25.3403	25.7114	25.6223	25.5944	NaN	25.4952	25.8552	2	0	9	10916100	17685	11284	756610000	2	NaN	NaN	NaN	NaN	NaN	NaN
NaN	NaN	NaN	NaN	NaN	NaN	NaN	NaN	NaN	NaN	NaN	NaN	NaN	NaN	NaN	NaN	NaN	NaN	27.273	27.532	NaN	27.0648	NaN	NaN	NaN	NaN	26.2501	26.5911	26.9243	26.7542	26.1868	25.3841	25.536	24.2738	25.5672	26.0271	1	0	10	11365100	75584	15027	1225300000	12	NaN	NaN	NaN	NaN	NaN	NaN
NaN	NaN	NaN	NaN	NaN	NaN	NaN	NaN	NaN	NaN	NaN	NaN	NaN	NaN	NaN	NaN	NaN	NaN	28.1771	28.1371	27.7752	27.4394	NaN	27.7976	26.0789	26.1451	26.2075	25.806	27.7037	27.6946	26.5164	25.8108	26.0228	24.6417	26.2589	26.7394	1	1	9	10865700	84116	14345	2402300000	11	NaN	NaN	NaN	NaN	NaN	NaN
NaN	NaN	NaN	NaN	NaN	NaN	NaN	NaN	NaN	NaN	NaN	NaN	NaN	NaN	NaN	NaN	NaN	NaN	25.9883	25.9568	25.3429	25.6312	NaN	25.4452	NaN	NaN	24.6652	24.747	24.927	24.7268	23.5174	23.3828	NaN	NaN	NaN	23.7791	0	0	9	10044500	61581	13415	423670000	11	NaN	NaN	NaN	NaN	NaN	NaN
NaN	NaN	NaN	NaN	NaN	NaN	NaN	NaN	NaN	NaN	NaN	NaN	NaN	NaN	NaN	NaN	NaN	NaN	NaN	24.1491	NaN	23.2659	NaN	23.9038	NaN	NaN	NaN	NaN	23.6856	NaN	NaN	21.9421	21.6537	20.5264	21.9922	NaN	0	1	10	1151570	871	13162	70887000	1	NaN	NaN	NaN	NaN	NaN	NaN
NaN	NaN	NaN	NaN	NaN	NaN	NaN	NaN	NaN	NaN	NaN	NaN	NaN	NaN	NaN	NaN	NaN	NaN	24.646	25.5152	NaN	25.1391	NaN	NaN	NaN	NaN	NaN	NaN	24.3831	24.4131	23.1655	22.5307	22.3634	21.7573	22.7593	22.8355	2	0	10	11696500	74358	11818	194370000	6	NaN	NaN	NaN	NaN	NaN	NaN
NaN	NaN	NaN	NaN	NaN	NaN	NaN	NaN	NaN	NaN	NaN	NaN	NaN	NaN	NaN	NaN	NaN	NaN	NaN	28.2732	27.5592	27.9453	NaN	27.9063	26.2291	26.151	26.9246	26.7429	27.2829	NaN	NaN	26.0632	26.4999	25.142	26.4601	26.6651	0	0	9	10245200	75289	13883	1989100000	3	NaN	NaN	NaN	NaN	NaN	NaN
NaN	NaN	NaN	NaN	NaN	NaN	NaN	NaN	NaN	NaN	NaN	NaN	NaN	NaN	NaN	NaN	NaN	NaN	26.2806	26.8138	26.4621	26.6051	NaN	26.2769	24.6511	NaN	25.9469	NaN	NaN	26.2797	25.7714	NaN	NaN	NaN	NaN	NaN	1	0	9	10565800	11996	12015	705090000	3	NaN	NaN	NaN	NaN	NaN	NaN
NaN	NaN	NaN	NaN	NaN	NaN	21.0162	21.0992	NaN	NaN	NaN	NaN	NaN	NaN	NaN	NaN	NaN	NaN	25.2119	25.3256	25.2652	24.7431	NaN	24.8947	23.7656	23.7016	NaN	NaN	24.3184	24.4458	23.1726	22.7667	22.8348	22.0883	23.056	23.6405	2	1	11	13287000	8344	96171	306880000	1	NaN	NaN	NaN	NaN	NaN	NaN
NaN	18.8537	NaN	NaN	NaN	NaN	NaN	NaN	NaN	NaN	NaN	NaN	NaN	NaN	NaN	NaN	NaN	NaN	29.3997	29.3568	28.6623	28.9715	NaN	28.7913	24.9299	24.5323	25.7917	NaN	25.1053	25.875	NaN	25.7992	26.2851	24.5059	26.2146	26.4539	0	2	9	10736200	17685	11673	3357800000	3	NaN	NaN	800	NaN	NaN	NaN
NaN	NaN	NaN	NaN	NaN	NaN	NaN	NaN	NaN	NaN	NaN	NaN	NaN	NaN	NaN	NaN	NaN	NaN	26.3477	26.4558	26.5643	25.9661	NaN	25.6464	NaN	NaN	NaN	NaN	NaN	NaN	NaN	NaN	NaN	NaN	NaN	NaN	0	1	9	10285800	97947	12408	394740000	1	NaN	NaN	NaN	NaN	NaN	NaN
NaN	NaN	NaN	NaN	NaN	NaN	NaN	NaN	NaN	NaN	NaN	NaN	NaN	NaN	NaN	NaN	NaN	NaN	23.7461	24.2249	NaN	NaN	NaN	NaN	NaN	NaN	NaN	NaN	NaN	NaN	NaN	NaN	NaN	NaN	NaN	NaN	0	1	9	11725200	19119	11117	33677000	1	NaN	NaN	NaN	NaN	NaN	NaN
NaN	NaN	NaN	NaN	NaN	NaN	NaN	NaN	NaN	NaN	NaN	NaN	NaN	NaN	NaN	NaN	NaN	NaN	29.1283	29.0101	28.9664	28.8319	NaN	28.8351	27.7933	27.268	27.0386	26.7017	28.5077	28.2235	27.5147	25.3814	25.7032	25.8592	26.1717	27.1553	0	2	10	11776300	73125	18667	4521000000	17	NaN	NaN	NaN	NaN	NaN	NaN
NaN	NaN	NaN	NaN	NaN	NaN	NaN	NaN	NaN	NaN	NaN	NaN	NaN	NaN	NaN	NaN	NaN	NaN	23.3742	NaN	NaN	NaN	NaN	NaN	NaN	NaN	24.8427	24.5367	NaN	25.4377	24.1823	24.0547	23.9714	22.6173	23.9099	24.2211	0	1	9	10135800	48699	14729	205410000	9	NaN	NaN	NaN	NaN	NaN	NaN
NaN	NaN	NaN	NaN	NaN	NaN	NaN	NaN	NaN	NaN	NaN	NaN	NaN	NaN	NaN	NaN	NaN	NaN	NaN	NaN	NaN	NaN	NaN	NaN	21.502	23.4077	25.0065	NaN	25.6867	25.3095	NaN	24.0258	NaN	NaN	24.5192	24.8595	0	1	9	10575700	55243	13699	214960000	5	NaN	NaN	NaN	NaN	NaN	NaN
NaN	NaN	NaN	NaN	NaN	NaN	NaN	NaN	NaN	NaN	NaN	NaN	NaN	NaN	NaN	NaN	NaN	NaN	25.9368	25.8763	25.4559	25.3951	NaN	23.1775	22.8841	21.8702	21.1965	22.7725	25.2113	24.949	24.1567	23.8599	23.8457	22.6785	24.2213	24.4546	0	2	10	12496600	22228	18246	416110000	16	NaN	NaN	NaN	NaN	NaN	NaN
NaN	NaN	NaN	NaN	NaN	NaN	NaN	NaN	NaN	NaN	NaN	NaN	NaN	NaN	NaN	NaN	NaN	NaN	NaN	23.2237	NaN	NaN	NaN	23.0642	NaN	NaN	22.0372	22.1933	22.1697	22.1432	21.5245	21.1039	21.0965	19.2654	NaN	21.6179	0	0	9	85338200	37246	14999	48376000	2	NaN	NaN	NaN	NaN	NaN	NaN
NaN	NaN	NaN	NaN	NaN	NaN	NaN	NaN	NaN	NaN	NaN	NaN	NaN	NaN	NaN	NaN	NaN	NaN	26.5946	27.0495	26.7809	26.9938	NaN	26.9887	NaN	NaN	25.2693	24.6713	26.2762	25.9406	25.5889	NaN	NaN	NaN	NaN	25.1139	0	1	12	12396100	26875	18292	921980000	6	NaN	NaN	NaN	NaN	NaN	NaN
NaN	NaN	NaN	NaN	NaN	NaN	NaN	NaN	NaN	NaN	NaN	NaN	NaN	NaN	NaN	NaN	NaN	NaN	NaN	NaN	NaN	NaN	NaN	23.7155	23.2924	NaN	NaN	NaN	24.6506	23.9279	NaN	NaN	NaN	NaN	NaN	25.0831	2	0	9	11375800	13989	10002	101890000	1	NaN	NaN	NaN	NaN	NaN	NaN
NaN	NaN	NaN	NaN	NaN	NaN	NaN	NaN	NaN	NaN	NaN	NaN	NaN	NaN	NaN	NaN	NaN	NaN	24.8269	24.655	24.0523	24.44	NaN	24.3689	NaN	NaN	NaN	NaN	24.0196	23.8897	22.7352	23.0077	22.6827	21.4492	22.5565	22.7244	1	0	10	11485800	19504	11284	188660000	1	NaN	NaN	NaN	NaN	NaN	NaN
NaN	NaN	NaN	NaN	NaN	NaN	NaN	NaN	NaN	NaN	NaN	NaN	NaN	NaN	NaN	NaN	NaN	NaN	23.1132	23.1688	NaN	21.376	NaN	22.3827	21.2765	21.3614	NaN	23.3181	24.1996	23.6364	NaN	22.1231	22.3064	21.2812	22.519	22.6231	1	0	9	10394800	23418	10668	99466000	2	NaN	NaN	NaN	NaN	NaN	NaN
NaN	NaN	NaN	NaN	NaN	NaN	NaN	NaN	NaN	NaN	NaN	NaN	NaN	NaN	NaN	NaN	NaN	NaN	25.3174	25.7289	25.2186	25.6423	NaN	25.2745	23.6066	23.4457	23.8741	23.8315	24.9417	24.622	24.0408	23.3621	23.4955	22.4174	23.619	24.011	0	1	10	10575800	7162	15595	417230000	9	NaN	NaN	NaN	NaN	NaN	NaN
NaN	NaN	NaN	NaN	NaN	NaN	NaN	NaN	NaN	NaN	NaN	NaN	NaN	NaN	NaN	NaN	NaN	NaN	25.3736	25.6264	24.7028	20.9004	NaN	NaN	NaN	NaN	NaN	NaN	NaN	23.4396	NaN	NaN	NaN	21.8177	NaN	23.5235	1	0	9	10215200	17685	11284	151670000	1	NaN	NaN	NaN	NaN	NaN	NaN
NaN	NaN	NaN	NaN	NaN	NaN	NaN	NaN	NaN	NaN	NaN	NaN	NaN	NaN	NaN	NaN	NaN	NaN	24.9309	24.9792	22.7655	24.3245	NaN	24.3612	22.7414	22.4786	NaN	NaN	24.0319	23.6869	23.2604	22.6667	22.5513	21.3753	22.4401	23.0124	0	2	9	91553900	49028	15035	197990000	8	NaN	NaN	NaN	NaN	NaN	NaN
NaN	NaN	NaN	NaN	NaN	NaN	NaN	NaN	NaN	NaN	NaN	NaN	NaN	NaN	NaN	NaN	NaN	NaN	24.7163	24.8295	24.4453	24.2343	NaN	24.1474	22.1802	NaN	NaN	NaN	NaN	NaN	NaN	21.588	21.604	NaN	NaN	22.4821	0	3	9	10126600	99964	10929	135490000	5	NaN	NaN	NaN	NaN	NaN	NaN
NaN	NaN	NaN	NaN	NaN	NaN	NaN	NaN	NaN	NaN	NaN	NaN	NaN	NaN	NaN	NaN	NaN	NaN	28.1186	28.2253	27.586	27.5125	NaN	27.4732	NaN	25.6351	25.2137	25.3331	27.0429	26.9136	24.4642	24.1185	24.1668	NaN	25.9316	26.39	1	1	9	10295500	10671	12252	1794600000	8	NaN	NaN	NaN	NaN	NaN	NaN
NaN	NaN	NaN	NaN	NaN	NaN	NaN	NaN	NaN	NaN	NaN	NaN	NaN	NaN	NaN	NaN	NaN	NaN	27.9025	26.7619	27.4579	27.4822	NaN	27.2156	25.1318	24.8436	26.6301	26.7918	27.7246	27.3508	26.1296	25.6017	25.4829	24.618	NaN	26.1115	1	0	9	10755300	24757	16453	1841700000	13	NaN	NaN	87	NaN	NaN	NaN
NaN	NaN	NaN	NaN	NaN	NaN	NaN	NaN	NaN	NaN	NaN	NaN	NaN	NaN	NaN	NaN	NaN	NaN	25.9057	26.2268	25.596	25.9086	NaN	25.4839	24.5421	23.3781	24.8069	24.7356	25.4693	24.9196	23.9192	23.5924	23.9815	22.5229	23.8649	24.316	1	0	11	13336300	65684	18216	560100000	15	NaN	NaN	NaN	NaN	NaN	NaN
NaN	NaN	NaN	NaN	NaN	NaN	NaN	NaN	NaN	NaN	NaN	NaN	NaN	NaN	NaN	NaN	NaN	NaN	NaN	NaN	NaN	NaN	NaN	NaN	NaN	NaN	NaN	NaN	NaN	NaN	NaN	NaN	NaN	NaN	NaN	NaN	0	0	10	1143560	36911	10552	0	1	NaN	NaN	NaN	NaN	NaN	NaN
NaN	NaN	NaN	NaN	NaN	NaN	22.9273	23.1249	NaN	21.01	20.6628	20.6278	NaN	NaN	NaN	NaN	NaN	NaN	28.2241	27.9269	28.2813	28.1022	NaN	27.4868	NaN	18.1371	27.934	27.7377	29.3879	29.1197	28.0516	27.4472	27.1067	26.8049	27.584	27.6688	0	1	9	10266100	37495	16724	4297500000	13	NaN	NaN	NaN	NaN	NaN	NaN
NaN	NaN	NaN	NaN	NaN	NaN	NaN	NaN	NaN	NaN	NaN	NaN	NaN	NaN	NaN	NaN	NaN	NaN	24.7941	24.6716	23.529	24.184	NaN	23.9829	NaN	NaN	21.8429	21.7011	23.1373	22.9587	22.5578	21.9535	NaN	20.4801	22.0368	NaN	1	1	11	11746300	94047	13931	144110000	5	NaN	NaN	NaN	NaN	NaN	NaN
NaN	NaN	NaN	NaN	NaN	NaN	NaN	NaN	NaN	NaN	NaN	NaN	NaN	NaN	NaN	NaN	NaN	NaN	NaN	NaN	20.4595	20.8598	NaN	20.623	NaN	NaN	NaN	NaN	23.048	22.5723	20.8584	20.6435	20.1449	19.805	21.0189	21.3292	1	0	11	13086500	22401	10552	30242000	1	NaN	NaN	NaN	NaN	NaN	NaN
NaN	NaN	NaN	NaN	NaN	NaN	NaN	NaN	NaN	NaN	NaN	NaN	NaN	NaN	NaN	NaN	NaN	NaN	25.1505	26.8388	24.5057	24.4871	NaN	24.5855	23.4225	22.8733	NaN	NaN	23.5359	23.2103	22.2784	NaN	NaN	20.1566	NaN	22.2308	1	2	11	13007900	76442	12027	281760000	2	NaN	NaN	NaN	NaN	NaN	NaN
NaN	NaN	NaN	NaN	NaN	NaN	NaN	NaN	NaN	NaN	NaN	NaN	NaN	NaN	NaN	NaN	NaN	NaN	24.7194	25.7326	24.7954	25.1798	NaN	24.5881	NaN	NaN	NaN	NaN	24.4672	24.0318	22.1285	NaN	NaN	NaN	NaN	NaN	1	3	17	18340300	32759	11557	220650000	6	NaN	NaN	NaN	NaN	NaN	NaN
NaN	NaN	NaN	NaN	NaN	NaN	NaN	NaN	NaN	NaN	NaN	NaN	NaN	NaN	NaN	NaN	NaN	NaN	NaN	NaN	22.1478	22.1728	NaN	NaN	NaN	NaN	NaN	NaN	NaN	NaN	NaN	NaN	NaN	NaN	NaN	NaN	2	1	9	11015900	17575	11087	9374800	2	NaN	NaN	NaN	NaN	NaN	NaN
NaN	NaN	NaN	NaN	NaN	NaN	NaN	NaN	NaN	NaN	NaN	NaN	NaN	NaN	NaN	NaN	NaN	NaN	24.9098	23.9827	24.2011	24.4492	NaN	23.6837	23.2035	22.6063	NaN	NaN	22.6831	22.0745	20.8256	NaN	19.8328	NaN	20.7267	21.2192	2	1	11	1415730	82859	97813	137930000	3	NaN	NaN	NaN	NaN	NaN	NaN
NaN	NaN	NaN	NaN	NaN	NaN	NaN	NaN	NaN	NaN	NaN	NaN	NaN	NaN	NaN	NaN	NaN	NaN	NaN	NaN	24.8912	25.2012	NaN	24.8722	NaN	21.3518	25.3629	NaN	NaN	NaN	NaN	NaN	NaN	NaN	23.7763	NaN	0	0	10	11505500	12766	11941	160600000	1	NaN	NaN	NaN	NaN	NaN	NaN
NaN	NaN	NaN	NaN	NaN	NaN	NaN	NaN	NaN	NaN	NaN	NaN	NaN	NaN	NaN	NaN	NaN	NaN	26.953	26.8269	26.5799	26.3707	NaN	26.3099	23.7143	24.1707	23.7608	NaN	25.5329	25.215	25.3391	24.7593	24.8032	23.3684	24.7816	25.1298	1	1	9	10866000	2473	16457	830090000	20	NaN	NaN	NaN	NaN	NaN	NaN
NaN	NaN	NaN	NaN	NaN	NaN	NaN	NaN	NaN	NaN	NaN	NaN	NaN	NaN	NaN	NaN	NaN	NaN	22.9522	23.6667	23.0493	23.1465	NaN	NaN	NaN	NaN	22.0373	22.3375	22.538	22.3098	22.4634	21.411	NaN	19.9543	21.4834	21.3378	0	0	9	90543400	74052	12857	75459000	1	NaN	NaN	NaN	NaN	NaN	NaN
NaN	NaN	NaN	NaN	NaN	NaN	NaN	NaN	NaN	NaN	NaN	NaN	NaN	NaN	NaN	NaN	NaN	NaN	29.5355	29.4449	29.1097	29.1033	NaN	28.9485	27.2176	26.9879	28.4158	28.0945	28.9491	28.405	27.357	26.6866	26.9085	25.6301	27.0041	27.3421	0	0	11	12605600	25657	15937	5753100000	15	NaN	NaN	NaN	NaN	NaN	NaN
NaN	NaN	NaN	NaN	NaN	NaN	NaN	NaN	NaN	NaN	NaN	NaN	NaN	NaN	NaN	NaN	NaN	NaN	23.1963	23.1914	24.1418	23.3649	NaN	23.3512	24.0746	NaN	24.9162	25.241	25.3399	24.9784	23.3742	22.7453	NaN	NaN	NaN	23.9333	0	0	9	99350200	20363	12525	257640000	1	NaN	NaN	NaN	NaN	NaN	NaN
NaN	NaN	NaN	NaN	NaN	NaN	NaN	NaN	NaN	NaN	NaN	NaN	NaN	NaN	NaN	NaN	NaN	NaN	26.9533	27.2919	26.3677	26.956	NaN	26.005	24.7306	NaN	25.5056	25.4165	26.3029	25.9985	25.4218	24.5976	24.632	23.6196	25.1618	25.1318	0	2	10	1150590	26509	21263	1032000000	7	NaN	NaN	NaN	NaN	NaN	NaN
NaN	NaN	NaN	NaN	NaN	NaN	NaN	NaN	NaN	NaN	NaN	NaN	NaN	NaN	NaN	NaN	NaN	NaN	24.8304	24.8545	NaN	23.3826	NaN	23.3705	22.9708	23.8531	23.6117	23.2068	24.1719	24.008	23.6093	22.8069	22.9511	21.4576	22.9868	23.2362	0	1	9	10875300	40071	15808	212910000	6	NaN	NaN	NaN	NaN	NaN	NaN
NaN	NaN	NaN	NaN	NaN	NaN	NaN	NaN	NaN	NaN	NaN	NaN	NaN	NaN	NaN	NaN	NaN	NaN	25.3533	25.4881	25.1234	25.0721	NaN	24.6881	23.2935	23.2651	20.9836	21.3504	24.6593	24.5322	23.5291	23.0917	22.6914	22.1859	23.2915	23.8661	0	3	9	11206100	56984	11804	322790000	6	NaN	NaN	NaN	NaN	NaN	NaN
NaN	NaN	NaN	NaN	NaN	NaN	NaN	NaN	NaN	NaN	NaN	NaN	NaN	NaN	NaN	NaN	NaN	NaN	27.5363	27.4862	27.2181	27.2603	NaN	27.1113	25.9958	25.6657	23.4385	NaN	26.9234	26.81	21.7188	25.2371	25.4353	19.3477	21.1774	25.6272	0	2	9	11295800	10062	17832	1364200000	12	NaN	NaN	NaN	NaN	NaN	NaN
NaN	NaN	NaN	NaN	NaN	NaN	NaN	NaN	NaN	NaN	NaN	NaN	NaN	NaN	NaN	NaN	NaN	NaN	24.7513	24.0964	24.5795	24.3636	NaN	24.4943	NaN	22.7586	NaN	NaN	NaN	22.2453	20.8861	NaN	NaN	NaN	NaN	NaN	1	1	10	12606100	17733	18561	130480000	3	NaN	NaN	NaN	NaN	NaN	409
NaN	NaN	NaN	NaN	NaN	NaN	NaN	NaN	20.246	NaN	19.5934	NaN	NaN	NaN	NaN	NaN	NaN	NaN	27.8805	27.9527	27.0392	27.4955	NaN	27.4633	NaN	NaN	NaN	21.3572	26.6795	NaN	25.9637	25.8766	25.5173	24.3059	25.6776	26.0491	0	1	9	10495800	24614	16471	1450200000	10	NaN	NaN	NaN	NaN	NaN	NaN
NaN	NaN	NaN	NaN	NaN	NaN	NaN	NaN	NaN	NaN	NaN	NaN	NaN	NaN	NaN	NaN	NaN	NaN	NaN	NaN	NaN	NaN	NaN	NaN	NaN	NaN	NaN	NaN	NaN	NaN	NaN	NaN	NaN	NaN	NaN	NaN	0	1	9	10476000	45346	88819	0	1	NaN	NaN	NaN	NaN	NaN	NaN
NaN	NaN	NaN	NaN	NaN	NaN	NaN	NaN	NaN	NaN	NaN	NaN	NaN	NaN	NaN	NaN	NaN	NaN	NaN	NaN	NaN	NaN	NaN	NaN	NaN	NaN	NaN	NaN	NaN	24.015	NaN	21.4382	22.8514	NaN	NaN	NaN	0	1	9	11125100	13022	11832	27362000	1	NaN	NaN	NaN	NaN	NaN	NaN
NaN	NaN	NaN	NaN	NaN	NaN	22.2209	21.4742	22.4833	22.7194	NaN	NaN	NaN	NaN	NaN	NaN	NaN	NaN	NaN	NaN	NaN	NaN	NaN	NaN	NaN	NaN	NaN	NaN	NaN	NaN	NaN	NaN	NaN	NaN	NaN	NaN	0	3	15	16418900	51006	10264	20571000	4	NaN	NaN	NaN	NaN	NaN	NaN
NaN	NaN	NaN	NaN	NaN	NaN	NaN	NaN	NaN	NaN	NaN	NaN	NaN	NaN	NaN	NaN	NaN	NaN	NaN	NaN	NaN	NaN	NaN	NaN	NaN	NaN	NaN	NaN	NaN	NaN	NaN	NaN	NaN	NaN	NaN	NaN	1	1	9	10345500	20917	10165	0	3	NaN	NaN	NaN	NaN	NaN	NaN
NaN	NaN	NaN	NaN	NaN	NaN	NaN	NaN	NaN	NaN	NaN	NaN	NaN	NaN	NaN	NaN	NaN	NaN	23.6872	24.6005	23.4758	24.186	NaN	23.4543	NaN	NaN	23.2985	22.7152	23.356	23.052	22.2587	21.8782	21.9497	20.4246	21.9664	22.3854	0	1	10	1172540	91445	15887	141730000	4	NaN	NaN	NaN	NaN	NaN	NaN
NaN	NaN	NaN	NaN	NaN	NaN	NaN	NaN	NaN	NaN	NaN	NaN	NaN	NaN	NaN	NaN	NaN	NaN	25.2589	25.1622	24.4077	24.5904	NaN	25.315	23.1326	23.1887	22.4334	22.6662	24.9349	24.5441	23.451	23.4322	23.0672	22.2284	23.4273	23.3941	0	3	9	10576100	60206	12649	313360000	11	NaN	NaN	NaN	NaN	NaN	NaN
NaN	NaN	NaN	NaN	NaN	NaN	NaN	NaN	NaN	NaN	NaN	NaN	NaN	NaN	NaN	NaN	NaN	NaN	NaN	NaN	NaN	NaN	NaN	NaN	21.3244	20.9903	NaN	NaN	22.058	22.5532	21.0556	19.9345	20.2079	19.1094	20.4492	20.7742	0	4	12	14638000	25003	10565	23413000	1	NaN	NaN	NaN	NaN	NaN	NaN
NaN	NaN	NaN	NaN	NaN	NaN	NaN	NaN	NaN	NaN	NaN	NaN	NaN	NaN	NaN	NaN	NaN	NaN	NaN	NaN	NaN	NaN	NaN	NaN	NaN	NaN	NaN	NaN	NaN	NaN	NaN	NaN	NaN	NaN	NaN	NaN	1	0	9	94152900	3194	98418	0	2	NaN	NaN	NaN	NaN	NaN	NaN
NaN	NaN	NaN	NaN	NaN	NaN	NaN	NaN	NaN	NaN	NaN	NaN	NaN	NaN	NaN	NaN	NaN	NaN	26.353	26.2707	25.7163	23.3355	NaN	26.2146	23.9616	23.4786	NaN	NaN	23.2771	NaN	24.5135	23.9948	24.0125	20.0242	24.017	22.0924	0	2	9	10626100	47651	14178	428550000	7	NaN	NaN	NaN	NaN	NaN	NaN
NaN	NaN	NaN	NaN	NaN	NaN	NaN	NaN	NaN	NaN	NaN	NaN	NaN	NaN	NaN	NaN	NaN	NaN	NaN	NaN	NaN	NaN	NaN	NaN	NaN	NaN	NaN	NaN	NaN	NaN	NaN	NaN	NaN	NaN	NaN	NaN	1	0	16	1593760	58773	6619	0	0	NaN	NaN	NaN	NaN	NaN	NaN
NaN	NaN	NaN	NaN	NaN	NaN	NaN	NaN	NaN	NaN	NaN	NaN	NaN	NaN	NaN	NaN	NaN	NaN	24.1301	24.3572	23.8297	23.9216	NaN	23.8283	22.4096	22.5253	21.7678	21.0209	24.2126	24.1939	NaN	NaN	NaN	NaN	NaN	NaN	0	3	11	12386500	1164	11518	141480000	1	NaN	NaN	NaN	NaN	NaN	NaN
NaN	NaN	NaN	NaN	NaN	NaN	NaN	NaN	NaN	NaN	NaN	NaN	NaN	NaN	NaN	NaN	NaN	NaN	25.6835	25.6344	25.2256	25.1305	NaN	25.4067	23.4801	22.8936	22.2162	22.1926	23.5533	25.368	23.3453	NaN	22.7263	NaN	NaN	22.3136	0	2	9	10645500	318	15601	334010000	7	NaN	NaN	NaN	NaN	NaN	NaN
NaN	NaN	NaN	NaN	NaN	NaN	NaN	NaN	NaN	NaN	NaN	NaN	NaN	NaN	NaN	NaN	NaN	NaN	25.6255	25.6425	25.5162	25.9003	NaN	25.3548	NaN	NaN	25.4593	25.1509	25.2582	25.0379	24.0945	23.5326	24.0276	22.2841	23.8359	23.9967	0	0	9	10064600	0.30922	20245	499610000	15	NaN	NaN	NaN	NaN	NaN	NaN
NaN	NaN	NaN	NaN	NaN	NaN	NaN	NaN	NaN	NaN	NaN	NaN	NaN	NaN	NaN	NaN	NaN	NaN	26.3989	27.144	26.1378	26.7349	NaN	26.0957	24.7651	24.6158	23.3972	23.1641	25.8938	25.2477	24.9716	24.3718	24.3752	NaN	24.3701	24.8403	1	1	10	12056400	7338	16365	798970000	16	NaN	NaN	NaN	NaN	NaN	NaN
NaN	NaN	NaN	NaN	NaN	NaN	NaN	NaN	NaN	NaN	NaN	NaN	NaN	NaN	NaN	NaN	NaN	NaN	NaN	25.9406	NaN	NaN	NaN	NaN	24.4016	24.2121	22.7834	23.0632	NaN	NaN	NaN	NaN	NaN	NaN	NaN	NaN	2	0	9	11285900	16179	10164	121980000	2	NaN	NaN	NaN	NaN	NaN	NaN
NaN	NaN	NaN	NaN	NaN	NaN	NaN	NaN	NaN	NaN	NaN	NaN	NaN	NaN	NaN	NaN	NaN	NaN	25.2433	25.0409	24.5162	24.7503	NaN	24.9395	23.0197	NaN	24.5437	24.223	NaN	24.3585	23.5089	22.7466	23.3142	22.0391	23.2416	23.3648	0	1	9	10585200	41115	14654	287110000	6	NaN	NaN	NaN	NaN	NaN	NaN
NaN	NaN	NaN	NaN	NaN	NaN	NaN	NaN	NaN	NaN	NaN	NaN	NaN	NaN	NaN	NaN	NaN	NaN	26.5915	24.5007	26.4045	26.1852	NaN	26.229	23.2568	22.5652	21.6879	21.2833	25.6874	NaN	NaN	23.9957	24.0784	23.2698	24.3716	24.4061	2	0	9	11285900	8344	11284	533320000	5	NaN	NaN	NaN	NaN	NaN	NaN
NaN	NaN	NaN	NaN	NaN	NaN	NaN	NaN	NaN	NaN	NaN	NaN	NaN	NaN	NaN	NaN	NaN	NaN	24.6862	24.988	24.3584	24.0506	NaN	23.9171	23.1219	NaN	24.0787	23.9141	24.0786	24.0766	22.5848	22.3515	22.0949	20.857	22.5165	22.5676	1	0	10	12375600	26443	17951	223290000	15	NaN	NaN	NaN	NaN	NaN	NaN
NaN	NaN	NaN	NaN	NaN	NaN	NaN	NaN	NaN	NaN	NaN	NaN	NaN	NaN	NaN	NaN	NaN	NaN	NaN	NaN	NaN	NaN	NaN	NaN	NaN	NaN	NaN	NaN	22.5115	22.0413	NaN	NaN	NaN	NaN	NaN	NaN	1	0	9	11176100	57103	13616	10295000	1	NaN	NaN	NaN	NaN	NaN	NaN
NaN	NaN	NaN	NaN	NaN	NaN	21.4391	22.611	19.4148	NaN	20.7024	20.6072	NaN	NaN	NaN	NaN	NaN	NaN	28.6842	28.925	28.2751	28.7638	NaN	28.6246	23.372	25.3209	27.6221	27.6206	28.2369	28.3283	27.1795	27.2378	27.1874	25.8522	26.874	27.5319	0	1	9	10706000	23527	19178	4108500000	15	NaN	NaN	NaN	NaN	NaN	NaN
NaN	NaN	NaN	NaN	NaN	NaN	NaN	NaN	NaN	NaN	NaN	NaN	NaN	NaN	NaN	NaN	NaN	NaN	24.383	NaN	NaN	NaN	NaN	NaN	23.4935	23.4458	23.3454	23.3217	23.8494	23.6362	23.553	22.0862	22.3256	20.8418	22.9189	22.6844	0	1	10	11045700	12723	1384	132970000	2	NaN	NaN	NaN	NaN	NaN	NaN
NaN	NaN	NaN	NaN	NaN	NaN	NaN	20.5521	NaN	NaN	NaN	NaN	NaN	NaN	NaN	NaN	NaN	NaN	25.3648	24.9952	24.4328	24.4412	NaN	24.1988	23.3556	22.5821	20.899	21.6357	24.1323	23.9686	23.5007	22.4932	22.4431	NaN	NaN	22.5604	1	1	10	10905800	7977	14298	229560000	7	NaN	NaN	NaN	NaN	NaN	NaN
NaN	NaN	NaN	NaN	NaN	NaN	22.047	22.3096	20.9189	NaN	NaN	NaN	NaN	NaN	NaN	NaN	NaN	NaN	29.5475	30.016	29.4677	30.0493	NaN	29.7645	NaN	19.067	NaN	NaN	NaN	29.558	29.0383	28.4662	28.5286	27.8779	28.8037	28.9286	0	1	9	96254400	14665	11637	7974000000	8	NaN	NaN	NaN	NaN	NaN	NaN
NaN	NaN	NaN	NaN	NaN	NaN	NaN	NaN	NaN	NaN	NaN	NaN	NaN	NaN	NaN	NaN	NaN	NaN	24.2058	24.3111	23.8962	24.0169	NaN	23.4502	NaN	NaN	23.6391	23.2919	24.0561	23.582	22.6472	22.0429	22.4349	21.3749	22.5008	22.8289	0	0	9	86342400	21804	10809	170210000	2	NaN	NaN	NaN	NaN	NaN	NaN
NaN	NaN	NaN	NaN	NaN	NaN	NaN	NaN	NaN	NaN	NaN	NaN	NaN	NaN	NaN	NaN	NaN	NaN	23.698	23.967	23.7893	24.2774	NaN	23.996	NaN	NaN	23.4081	23.4831	24.1494	23.6573	22.8928	NaN	NaN	NaN	NaN	22.0003	0	1	16	16317700	77042	14428	148240000	5	NaN	NaN	NaN	NaN	NaN	NaN
NaN	NaN	NaN	NaN	NaN	NaN	NaN	NaN	NaN	NaN	NaN	NaN	NaN	NaN	NaN	NaN	NaN	NaN	25.1103	25.1679	24.8693	25.0071	NaN	24.8367	23.5694	23.2299	24.3063	24.2173	24.6242	24.5044	23.6987	23.1203	23.4694	21.8483	23.473	NaN	0	0	9	10115000	50456	13826	330210000	3	NaN	NaN	NaN	NaN	NaN	NaN
NaN	NaN	NaN	NaN	NaN	NaN	NaN	NaN	20.692	NaN	NaN	NaN	NaN	NaN	NaN	NaN	NaN	NaN	26.3155	26.4092	25.9187	25.8453	NaN	26.352	24.5863	24.4408	25.1936	25.0112	25.5723	25.3818	24.6436	24.1109	24.3063	22.9767	24.5606	24.7634	0	1	9	10005600	99595	17883	724010000	16	NaN	NaN	NaN	NaN	NaN	NaN
NaN	NaN	NaN	NaN	NaN	NaN	NaN	NaN	NaN	NaN	NaN	NaN	NaN	NaN	NaN	NaN	NaN	NaN	25.5124	25.8728	25.158	25.4201	NaN	25.3303	NaN	NaN	24.5727	24.3346	24.9365	24.8385	23.8112	22.9871	23.4271	21.8842	23.1302	23.6109	0	1	10	12336400	69246	18898	402220000	12	NaN	NaN	NaN	NaN	NaN	NaN
NaN	NaN	NaN	NaN	NaN	NaN	NaN	NaN	NaN	NaN	NaN	NaN	NaN	NaN	NaN	NaN	NaN	NaN	24.5471	25.4321	24.9175	25.0764	NaN	24.8387	NaN	NaN	23.9393	23.6089	22.9953	22.3375	23.2086	22.5341	22.8452	21.9736	23.0675	23.1736	0	1	9	10285900	24637	17452	255070000	8	NaN	NaN	NaN	NaN	NaN	NaN
NaN	NaN	NaN	NaN	NaN	NaN	NaN	NaN	NaN	NaN	NaN	NaN	NaN	NaN	NaN	NaN	NaN	NaN	24.2831	24.2797	23.5051	23.7832	NaN	23.7731	22.3473	22.4906	NaN	NaN	NaN	NaN	NaN	20.8976	20.7935	NaN	21.3767	21.8678	0	3	9	10706700	12518	13426	103010000	1	NaN	NaN	NaN	NaN	NaN	NaN
NaN	NaN	NaN	NaN	NaN	NaN	NaN	NaN	NaN	NaN	NaN	NaN	NaN	NaN	NaN	NaN	NaN	NaN	NaN	27.16	NaN	NaN	NaN	NaN	25.4477	25.3513	NaN	NaN	NaN	NaN	NaN	NaN	NaN	NaN	26.0988	NaN	0	0	9	10915300	74052	12857	310400000	3	NaN	NaN	NaN	NaN	NaN	NaN
NaN	NaN	NaN	NaN	NaN	NaN	NaN	NaN	NaN	NaN	NaN	NaN	NaN	NaN	NaN	NaN	NaN	NaN	26.862	26.5322	26.569	27.0289	NaN	26.1429	24.9475	NaN	24.6852	24.3365	24.4925	23.9455	23.7001	NaN	22.8429	20.7606	23.3645	23.4225	1	0	11	13446100	7.83e-30	24047	694850000	14	NaN	NaN	NaN	NaN	NaN	140
NaN	NaN	NaN	NaN	NaN	NaN	NaN	NaN	NaN	NaN	NaN	NaN	NaN	NaN	NaN	NaN	NaN	NaN	NaN	NaN	NaN	NaN	NaN	NaN	NaN	NaN	NaN	NaN	23.674	23.1193	21.766	21.9855	20.8273	20.3266	21.3085	21.5402	1	0	9	11366000	22394	12199	39037000	1	NaN	NaN	NaN	NaN	NaN	NaN
NaN	NaN	NaN	NaN	NaN	NaN	NaN	NaN	NaN	NaN	NaN	NaN	NaN	NaN	NaN	NaN	NaN	NaN	23.7022	24.1336	23.3222	23.1403	NaN	23.194	NaN	NaN	22.719	22.7569	22.6182	22.7997	21.8757	21.5753	21.7291	20.6344	21.83	22.1516	1	0	11	12186000	17084	13066	109580000	1	NaN	NaN	NaN	NaN	NaN	NaN
NaN	NaN	NaN	NaN	NaN	NaN	NaN	NaN	NaN	NaN	NaN	NaN	NaN	NaN	NaN	NaN	NaN	NaN	NaN	NaN	24.1736	24.2674	NaN	23.0397	NaN	NaN	24.7789	24.4068	25.2231	24.9477	NaN	NaN	NaN	NaN	22.9461	22.9104	1	0	9	10495500	25448	16367	186260000	5	NaN	NaN	NaN	NaN	NaN	NaN
NaN	NaN	NaN	NaN	NaN	NaN	NaN	NaN	NaN	NaN	NaN	NaN	NaN	NaN	NaN	NaN	NaN	NaN	24.9747	22.336	24.6009	24.2413	NaN	24.0418	NaN	NaN	22.3018	NaN	23.2392	22.2246	22.0102	NaN	NaN	NaN	20.7349	NaN	0	1	10	12316100	2.3066e-48	26149	126760000	4	NaN	NaN	NaN	NaN	NaN	31
NaN	NaN	NaN	NaN	NaN	NaN	NaN	NaN	NaN	NaN	NaN	NaN	NaN	NaN	NaN	NaN	NaN	NaN	NaN	NaN	25.0635	NaN	NaN	25.3732	23.5595	23.1721	24.3527	24.21	24.6664	24.4289	24.1045	23.6259	23.6828	NaN	23.793	24.0417	0	0	9	98247200	68478	13106	266630000	6	NaN	NaN	NaN	NaN	NaN	NaN
NaN	NaN	NaN	NaN	NaN	NaN	NaN	NaN	NaN	NaN	NaN	NaN	NaN	NaN	NaN	NaN	NaN	NaN	28.4443	28.8119	28.2239	28.5226	NaN	28.3649	26.3607	26.3953	27.3291	27.1174	27.8289	27.4641	26.8335	26.3716	26.7764	25.4221	26.698	26.9348	0	0	9	10425100	6281	1336	3397000000	6	NaN	NaN	NaN	NaN	NaN	NaN
NaN	NaN	NaN	NaN	NaN	NaN	NaN	NaN	NaN	NaN	NaN	NaN	NaN	NaN	NaN	NaN	NaN	NaN	24.9272	25.4033	25.0335	25.3842	NaN	25.0349	22.3654	21.6619	24.7939	24.5515	25.5644	25.2422	23.4296	23.0661	23.3372	21.8952	22.9773	23.7542	0	0	10	12655600	81306	13368	397480000	7	NaN	NaN	NaN	NaN	NaN	NaN
NaN	NaN	NaN	NaN	NaN	NaN	NaN	NaN	NaN	NaN	NaN	NaN	NaN	NaN	NaN	NaN	NaN	NaN	NaN	22.74	22.524	NaN	NaN	NaN	NaN	NaN	22.1356	22.3494	23.0008	22.8753	22.397	21.6041	21.929	21.1353	22.2768	22.5265	1	0	10	11015600	11808	12213	65205000	2	NaN	NaN	258	NaN	NaN	NaN
NaN	NaN	NaN	NaN	NaN	NaN	NaN	NaN	NaN	NaN	NaN	NaN	NaN	NaN	NaN	NaN	NaN	NaN	23.7151	24.0576	24.0178	23.947	NaN	23.7975	NaN	NaN	NaN	19.9808	25.0904	25.5271	23.1168	23.2278	23.4368	22.0187	23.5546	23.9853	2	0	10	13926100	25664	10779	227540000	1	NaN	NaN	NaN	NaN	NaN	NaN
NaN	NaN	NaN	NaN	NaN	NaN	NaN	NaN	NaN	NaN	NaN	NaN	NaN	NaN	NaN	NaN	NaN	NaN	29.1643	28.9631	25.7382	NaN	NaN	28.4986	28.0209	27.4868	NaN	NaN	26.1698	25.7235	NaN	NaN	NaN	NaN	23.1705	23.6366	0	3	9	11465900	16975	17225	2174000000	8	NaN	NaN	448	NaN	NaN	NaN
NaN	NaN	NaN	NaN	NaN	NaN	NaN	NaN	NaN	NaN	NaN	NaN	NaN	NaN	NaN	NaN	NaN	NaN	NaN	NaN	NaN	NaN	NaN	NaN	23.1533	NaN	24.6254	NaN	24.9034	24.6345	24.8272	24.3895	24.6186	23.0631	24.5864	24.7017	0	1	9	10315300	34491	15304	231380000	10	NaN	NaN	454	NaN	NaN	NaN
NaN	NaN	NaN	NaN	NaN	NaN	NaN	NaN	NaN	NaN	NaN	NaN	NaN	NaN	NaN	NaN	NaN	NaN	NaN	NaN	NaN	21.1602	NaN	NaN	NaN	NaN	21.6915	21.8143	22.4813	22.4397	21.6607	NaN	21.0377	20.7078	21.2133	21.0871	0	1	9	11035300	21732	16823	32802000	8	NaN	NaN	673	NaN	NaN	NaN
NaN	NaN	NaN	NaN	NaN	NaN	NaN	NaN	NaN	NaN	NaN	NaN	NaN	NaN	NaN	NaN	NaN	NaN	NaN	NaN	NaN	NaN	NaN	19.0409	NaN	NaN	NaN	NaN	25.6009	25.3655	25.4385	NaN	22.1222	NaN	NaN	NaN	0	2	10	12056000	75822	13563	144700000	3	NaN	NaN	716	NaN	NaN	NaN
NaN	NaN	NaN	NaN	NaN	NaN	NaN	NaN	NaN	NaN	NaN	NaN	NaN	NaN	NaN	NaN	NaN	NaN	26.2405	25.9074	25.744	25.8198	NaN	25.7776	24.5624	24.0696	23.1572	22.2948	24.1713	23.7647	22.2884	21.7305	21.7924	NaN	22.5124	NaN	1	1	10	12405800	85994	13201	423410000	10	NaN	NaN	597	NaN	NaN	NaN
NaN	NaN	NaN	NaN	NaN	NaN	NaN	NaN	NaN	NaN	NaN	NaN	NaN	NaN	NaN	NaN	NaN	NaN	NaN	NaN	NaN	NaN	NaN	NaN	21.132	NaN	23.0214	23.2574	NaN	23.5371	22.8116	22.0227	NaN	NaN	22.2698	22.8239	0	1	9	10124500	1147	12109	57115000	5	NaN	NaN	793	NaN	NaN	NaN
NaN	NaN	NaN	NaN	NaN	NaN	NaN	NaN	NaN	NaN	NaN	NaN	NaN	NaN	NaN	NaN	NaN	NaN	24.7295	24.8553	24.0247	24.2994	NaN	24.2567	22.9834	22.7413	NaN	24.5745	24.9141	24.7417	23.9207	23.3072	20.6461	NaN	NaN	NaN	0	1	9	10404800	20565	10948	243780000	1	NaN	NaN	535	NaN	NaN	NaN
NaN	NaN	NaN	NaN	NaN	NaN	NaN	NaN	NaN	NaN	NaN	NaN	NaN	NaN	NaN	NaN	NaN	NaN	23.3679	23.9127	20.4113	23.462	NaN	23.8153	NaN	NaN	NaN	NaN	24.7154	24.4183	NaN	NaN	NaN	20.5254	NaN	NaN	0	4	11	13837600	18337	1089	105810000	1	NaN	NaN	582	NaN	NaN	NaN
NaN	NaN	NaN	NaN	NaN	NaN	NaN	NaN	NaN	NaN	NaN	NaN	NaN	NaN	NaN	NaN	NaN	NaN	NaN	NaN	NaN	19.5263	NaN	19.6302	NaN	NaN	23.2157	23.0312	23.2055	22.8834	NaN	19.642	20.6359	NaN	NaN	NaN	0	0	11	12316300	26109	10251	39738000	1	NaN	NaN	NaN	NaN	NaN	NaN
NaN	NaN	NaN	NaN	NaN	NaN	NaN	NaN	NaN	NaN	NaN	NaN	NaN	NaN	NaN	NaN	NaN	NaN	28.2227	27.3545	27.4815	27.3236	NaN	26.7758	26.4733	25.8359	NaN	NaN	23.4086	22.1731	NaN	NaN	NaN	NaN	20.4086	20.7611	1	1	9	1225560	18704	11165	1127200000	3	NaN	NaN	108	NaN	NaN	NaN
NaN	NaN	NaN	NaN	NaN	NaN	NaN	NaN	NaN	NaN	NaN	NaN	NaN	NaN	NaN	NaN	NaN	NaN	NaN	NaN	NaN	23.8472	NaN	NaN	NaN	NaN	NaN	NaN	23.0002	22.6365	21.7475	21.5614	21.7971	19.9665	21.6829	22.0672	0	0	9	96449800	65057	919	49046000	0	NaN	NaN	NaN	NaN	NaN	NaN
NaN	NaN	NaN	NaN	NaN	NaN	NaN	NaN	NaN	NaN	NaN	NaN	NaN	NaN	NaN	NaN	NaN	NaN	24.6031	24.5367	24.322	24.4652	NaN	24.0613	NaN	NaN	22.9311	22.7762	24.0991	23.9732	22.9134	22.1342	21.9789	21.1193	22.318	22.3964	0	2	11	13286200	57342	11086	190740000	5	NaN	NaN	NaN	NaN	NaN	NaN
NaN	NaN	NaN	NaN	NaN	NaN	NaN	NaN	NaN	NaN	NaN	NaN	NaN	NaN	NaN	NaN	NaN	NaN	23.7963	23.9563	23.5165	23.2045	NaN	23.3546	21.0369	21.3715	23.2013	23.3922	23.4169	23.6184	22.0404	21.941	21.6539	20.7322	22.1216	22.379	1	0	9	10924800	22601	16723	136230000	13	NaN	NaN	NaN	NaN	NaN	NaN
NaN	NaN	NaN	NaN	NaN	NaN	NaN	NaN	NaN	NaN	NaN	NaN	NaN	NaN	NaN	NaN	NaN	NaN	NaN	24.9307	20.1777	NaN	NaN	23.7988	NaN	NaN	NaN	NaN	24.1097	NaN	NaN	NaN	NaN	NaN	NaN	NaN	0	3	9	10295800	25195	91087	65862000	1	NaN	NaN	NaN	NaN	NaN	NaN
NaN	NaN	NaN	NaN	NaN	NaN	NaN	NaN	NaN	NaN	NaN	NaN	NaN	NaN	NaN	NaN	NaN	NaN	25.9566	26.0646	25.3869	25.5089	NaN	25.4351	23.9037	23.8387	25.0931	24.9358	25.1828	25.2126	24.2173	23.871	23.7933	22.9872	24.4349	24.4455	0	1	9	10034800	26388	16249	551060000	15	NaN	NaN	NaN	NaN	NaN	NaN
NaN	NaN	NaN	NaN	NaN	NaN	NaN	NaN	NaN	NaN	NaN	NaN	NaN	NaN	NaN	NaN	NaN	NaN	NaN	NaN	NaN	NaN	NaN	24.8799	23.7362	23.4443	24.8964	24.9176	24.9731	24.8345	23.7887	23.2974	23.3312	22.0372	23.4121	23.5967	0	0	9	10664600	13785	1174	245540000	1	NaN	NaN	NaN	NaN	NaN	NaN
NaN	NaN	NaN	NaN	NaN	NaN	NaN	NaN	NaN	NaN	NaN	NaN	NaN	NaN	NaN	NaN	NaN	NaN	25.0221	25.1712	23.5899	23.6353	NaN	24.5065	23.2751	22.6112	24.0918	24.1087	24.4379	24.0525	23.2617	22.9733	22.906	22.041	22.8693	22.8594	1	1	9	10025100	17123	96668	259740000	2	NaN	NaN	NaN	NaN	NaN	NaN
NaN	NaN	NaN	NaN	NaN	NaN	NaN	NaN	NaN	NaN	NaN	NaN	NaN	NaN	NaN	NaN	NaN	NaN	23.6581	23.5193	22.0633	20.8938	NaN	23.609	21.5727	21.53	NaN	NaN	22.6781	22.7402	22.5079	NaN	21.2255	NaN	NaN	NaN	2	1	11	13056800	24598	85355	72665000	1	NaN	NaN	NaN	NaN	NaN	NaN
NaN	NaN	NaN	NaN	NaN	NaN	NaN	NaN	NaN	NaN	NaN	NaN	NaN	NaN	NaN	NaN	NaN	NaN	25.9355	25.8676	25.3235	25.5352	NaN	25.3985	24.1458	24.072	25.3164	24.8735	25.545	25.3642	24.2811	23.6447	23.8373	NaN	23.7578	24.1434	0	1	11	12756100	21921	15542	542310000	16	NaN	NaN	NaN	NaN	NaN	NaN
NaN	NaN	NaN	NaN	NaN	NaN	NaN	NaN	NaN	NaN	NaN	NaN	NaN	NaN	NaN	NaN	NaN	NaN	23.9701	23.9559	23.9996	23.9774	NaN	23.2182	NaN	NaN	22.4617	22.3381	22.6868	22.0009	22.1144	19.748	20.2551	20.4617	20.6186	20.7585	1	1	9	11035400	52805	13808	109280000	9	NaN	NaN	638	NaN	NaN	NaN
NaN	NaN	NaN	NaN	NaN	NaN	NaN	NaN	NaN	NaN	NaN	NaN	NaN	NaN	NaN	NaN	NaN	NaN	27.7834	28.2062	27.3939	27.9095	NaN	27.6088	22.8625	23.1568	26.4075	26.3397	27.1412	26.9168	26.237	25.7424	26.0795	24.8616	25.8946	26.3557	1	0	9	10635700	30286	15768	2024400000	9	NaN	NaN	NaN	NaN	NaN	NaN
NaN	NaN	NaN	NaN	NaN	NaN	NaN	NaN	NaN	NaN	NaN	NaN	NaN	NaN	NaN	NaN	NaN	NaN	27.2014	27.1814	26.8985	26.8636	NaN	26.5377	25.3698	25.2048	25.9105	26.0306	26.1424	25.9847	24.9573	24.6822	24.6417	23.5921	24.7356	25.0076	0	2	9	10175300	0.27756	20302	1165300000	26	NaN	NaN	195	NaN	NaN	NaN
NaN	NaN	NaN	NaN	NaN	NaN	NaN	NaN	NaN	NaN	NaN	NaN	NaN	NaN	NaN	NaN	NaN	NaN	24.0873	24.5985	24.0553	24.3901	NaN	24.0702	22.2633	NaN	22.9512	23.0411	23.5434	23.2838	22.6154	22.0698	22.5553	20.729	22.2659	22.6609	0	1	9	10015000	7396	12861	174880000	3	NaN	NaN	NaN	NaN	NaN	NaN
NaN	NaN	NaN	NaN	NaN	NaN	NaN	NaN	NaN	NaN	NaN	NaN	NaN	NaN	NaN	NaN	NaN	NaN	NaN	NaN	NaN	NaN	NaN	NaN	NaN	NaN	22.6513	22.8746	NaN	NaN	NaN	NaN	NaN	NaN	21.5539	NaN	0	1	9	9685290	18259	11217	17357000	1	NaN	NaN	NaN	NaN	NaN	NaN
NaN	NaN	NaN	NaN	NaN	NaN	NaN	NaN	NaN	NaN	NaN	NaN	NaN	NaN	NaN	NaN	NaN	NaN	NaN	23.5037	22.5092	22.4404	NaN	22.9989	NaN	NaN	22.7859	22.7782	23.0704	23.0275	21.8019	21.7112	21.8629	20.9491	21.8806	21.6778	0	1	9	9774490	36914	15036	83865000	7	NaN	NaN	461	NaN	NaN	NaN
NaN	NaN	NaN	NaN	NaN	NaN	NaN	NaN	NaN	NaN	NaN	NaN	NaN	NaN	NaN	NaN	NaN	NaN	23.8294	24.2801	23.8021	23.6701	NaN	23.3427	NaN	NaN	NaN	22.2812	22.9093	NaN	21.9154	21.7552	NaN	NaN	NaN	NaN	0	1	9	98254500	37022	15024	94362000	6	NaN	NaN	NaN	NaN	NaN	NaN
NaN	NaN	NaN	NaN	NaN	NaN	NaN	NaN	NaN	NaN	NaN	NaN	NaN	NaN	NaN	NaN	NaN	NaN	24.0416	24.0575	23.9546	24.4301	NaN	24.2321	NaN	NaN	23.7461	23.2636	24.0168	23.4372	NaN	NaN	NaN	NaN	23.5513	23.6693	0	0	9	98352900	70243	13355	171400000	3	NaN	NaN	NaN	NaN	NaN	NaN
NaN	NaN	NaN	NaN	NaN	NaN	NaN	NaN	NaN	NaN	NaN	NaN	NaN	NaN	NaN	NaN	NaN	NaN	25.3795	25.4165	25.2132	24.7581	NaN	24.8762	22.9254	22.9089	23.8723	23.9058	24.0498	23.9071	23.3382	22.6143	23.1735	21.7465	22.8691	23.3248	0	0	9	10214800	10014	12369	314690000	7	NaN	NaN	NaN	NaN	NaN	NaN
NaN	NaN	NaN	NaN	NaN	NaN	NaN	NaN	NaN	NaN	NaN	NaN	NaN	NaN	NaN	NaN	NaN	NaN	28.8362	28.7978	28.3846	28.5046	NaN	28.2471	27.0317	26.8722	27.8394	27.8324	28.2358	28.0642	27.1303	26.6349	26.7584	25.4558	26.9786	26.9566	0	1	9	10505300	84582	1863	4004800000	13	NaN	NaN	NaN	NaN	NaN	NaN
24.0757	23.6794	23.2778	23.5937	23.1242	23.3102	NaN	NaN	NaN	NaN	NaN	NaN	NaN	NaN	NaN	NaN	NaN	NaN	NaN	NaN	NaN	NaN	NaN	NaN	NaN	NaN	NaN	NaN	NaN	NaN	NaN	NaN	NaN	NaN	NaN	NaN	1	0	15	1859950	515	89541	73486000	5	NaN	NaN	NaN	NaN	NaN	NaN
NaN	NaN	NaN	NaN	NaN	NaN	NaN	NaN	NaN	NaN	NaN	NaN	NaN	NaN	NaN	NaN	NaN	NaN	NaN	25.407	NaN	NaN	NaN	24.5753	23.54	23.3958	24.221	24.0179	NaN	NaN	22.9144	22.5684	22.8323	22.3897	22.8934	23.074	0	1	9	94943500	5567	1368	172970000	5	NaN	NaN	NaN	NaN	NaN	NaN
NaN	NaN	NaN	NaN	NaN	NaN	NaN	NaN	NaN	NaN	NaN	NaN	NaN	NaN	NaN	NaN	NaN	NaN	23.9363	24.3182	23.6738	23.468	NaN	23.0433	23.2784	23.0093	22.9824	23.1042	23.2236	23.3664	21.2131	NaN	20.7608	NaN	21.4167	21.4718	0	1	10	11264900	73118	16234	137040000	10	NaN	NaN	NaN	NaN	NaN	NaN
NaN	NaN	NaN	NaN	NaN	NaN	NaN	NaN	NaN	NaN	NaN	NaN	NaN	NaN	NaN	NaN	NaN	NaN	NaN	NaN	NaN	NaN	NaN	NaN	NaN	NaN	22.3513	22.3942	22.7683	22.7501	NaN	21.7751	19.6357	20.4835	21.877	21.8135	0	1	9	10414800	21139	10881	38468000	1	NaN	NaN	33	NaN	NaN	NaN
NaN	NaN	NaN	NaN	NaN	NaN	NaN	NaN	NaN	NaN	NaN	NaN	NaN	NaN	NaN	NaN	NaN	NaN	23.6401	23.7087	22.3138	22.6269	NaN	NaN	21.4247	NaN	22.8116	22.4748	23.7876	23.4458	22.7683	21.3079	21.5664	20.6885	21.9673	NaN	0	2	11	11385600	1164	11518	99020000	2	NaN	NaN	NaN	NaN	NaN	NaN
NaN	NaN	NaN	NaN	NaN	NaN	NaN	NaN	NaN	NaN	NaN	NaN	NaN	NaN	NaN	NaN	NaN	NaN	24.7096	24.4429	24.3355	23.5072	NaN	24.5502	22.8832	22.1234	23.4325	23.444	24.3221	24.23	23.1182	22.931	23.1065	22.1463	23.27	23.3117	0	1	9	10604900	48066	14148	234890000	6	NaN	NaN	NaN	NaN	NaN	NaN
NaN	NaN	NaN	NaN	NaN	NaN	NaN	NaN	NaN	NaN	NaN	NaN	NaN	NaN	NaN	NaN	NaN	NaN	26.4005	26.3336	26.0175	26.0039	NaN	25.9133	24.7668	24.1744	25.6062	25.5059	25.5856	25.6021	24.812	24.4257	24.4929	23.4624	24.7379	24.7442	0	1	9	9614870	97105	12423	762300000	2	NaN	NaN	NaN	NaN	NaN	NaN
22.302	NaN	22.3439	21.4387	22.0365	21.0079	NaN	26.5211	NaN	NaN	NaN	NaN	NaN	NaN	NaN	NaN	NaN	NaN	NaN	NaN	NaN	NaN	NaN	NaN	NaN	NaN	NaN	NaN	NaN	NaN	NaN	NaN	NaN	NaN	NaN	NaN	1	1	17	18959400	15379	62765	116050000	4	NaN	NaN	NaN	NaN	NaN	NaN
NaN	NaN	NaN	NaN	NaN	NaN	NaN	NaN	NaN	NaN	NaN	NaN	NaN	NaN	NaN	NaN	NaN	NaN	23.2105	23.4081	23.4452	23.1283	NaN	23.2864	NaN	NaN	24.0299	23.8085	24.2579	23.7555	22.7044	22.1075	22.183	NaN	22.877	22.8237	0	0	9	10265200	11538	17684	148940000	11	NaN	NaN	NaN	NaN	NaN	NaN
NaN	NaN	NaN	NaN	NaN	19.234	23.3807	23.1997	21.6352	NaN	NaN	22.6702	NaN	NaN	NaN	NaN	NaN	NaN	31.0695	31.0501	30.5999	30.6139	NaN	30.4149	29.2683	28.9402	30.299	30.0115	30.6905	30.393	29.3518	28.8986	28.9329	27.9139	29.2462	29.5194	0	0	9	97341400	271	1616	19275000000	8	NaN	NaN	NaN	NaN	NaN	NaN
NaN	NaN	NaN	NaN	NaN	NaN	NaN	NaN	20.4668	20.6071	NaN	NaN	NaN	NaN	NaN	NaN	NaN	NaN	NaN	NaN	NaN	NaN	NaN	NaN	NaN	NaN	NaN	NaN	NaN	NaN	NaN	NaN	NaN	NaN	NaN	NaN	0	1	17	18218700	82322	10667	3046400	1	NaN	NaN	NaN	NaN	NaN	NaN
26.1363	NaN	NaN	26.2745	26.3857	22.2716	NaN	21.8097	NaN	NaN	NaN	NaN	NaN	20.1235	NaN	NaN	NaN	NaN	NaN	NaN	NaN	NaN	NaN	NaN	NaN	NaN	NaN	NaN	NaN	NaN	NaN	NaN	NaN	NaN	NaN	NaN	0	1	15	15168100	38633	11202	252490000	5	NaN	NaN	NaN	NaN	NaN	NaN
26.0812	NaN	21.6672	26.2732	26.0644	NaN	NaN	NaN	NaN	NaN	NaN	NaN	NaN	NaN	NaN	NaN	NaN	NaN	NaN	NaN	NaN	NaN	NaN	NaN	NaN	NaN	NaN	NaN	NaN	NaN	NaN	NaN	NaN	NaN	NaN	NaN	0	1	16	16318400	4.3069e-26	1859	225590000	5	NaN	NaN	NaN	NaN	NaN	NaN
24.9356	19.5734	20.8073	24.6197	24.8427	23.6531	NaN	NaN	NaN	NaN	NaN	NaN	NaN	NaN	NaN	NaN	NaN	NaN	NaN	NaN	NaN	NaN	NaN	NaN	NaN	NaN	NaN	NaN	NaN	NaN	NaN	NaN	NaN	NaN	NaN	NaN	0	1	17	17188700	1.1539e-07	16687	103760000	6	NaN	NaN	NaN	NaN	NaN	NaN
23.3602	23.2957	23.5621	22.8921	22.9901	22.7445	NaN	NaN	NaN	NaN	NaN	NaN	NaN	NaN	NaN	NaN	NaN	NaN	NaN	20.8556	NaN	22.1223	NaN	NaN	NaN	NaN	NaN	NaN	NaN	NaN	NaN	NaN	NaN	NaN	NaN	NaN	0	2	15	15878900	34065	78285	63055000	1	NaN	NaN	NaN	NaN	NaN	NaN
NaN	24.1371	22.2932	NaN	NaN	23.2659	NaN	NaN	NaN	NaN	NaN	NaN	NaN	NaN	NaN	NaN	NaN	NaN	NaN	21.7045	21.7669	21.0441	NaN	NaN	NaN	NaN	NaN	NaN	NaN	NaN	NaN	NaN	NaN	NaN	NaN	NaN	0	2	16	17029100	62167	81428	42824000	2	NaN	NaN	NaN	NaN	NaN	NaN
24.373	NaN	23.8087	23.9456	24.039	23.822	19.8769	NaN	NaN	NaN	NaN	NaN	NaN	NaN	NaN	NaN	NaN	NaN	NaN	NaN	NaN	NaN	NaN	NaN	NaN	NaN	NaN	NaN	NaN	NaN	NaN	NaN	NaN	NaN	NaN	NaN	1	1	16	17309200	14065	84874	85607000	4	NaN	NaN	NaN	NaN	NaN	NaN
NaN	NaN	NaN	NaN	NaN	NaN	NaN	NaN	NaN	NaN	NaN	NaN	NaN	NaN	NaN	NaN	NaN	NaN	NaN	NaN	NaN	NaN	NaN	NaN	NaN	NaN	NaN	NaN	NaN	NaN	NaN	NaN	NaN	NaN	NaN	NaN	0	0	11	12676400	7151	12164	0	0	NaN	NaN	NaN	NaN	NaN	288
24.547	22.4891	22.211	23.3041	24.0146	21.8006	22.9991	23.4112	21.2903	21.4669	NaN	NaN	NaN	NaN	NaN	NaN	NaN	NaN	NaN	NaN	NaN	NaN	NaN	NaN	NaN	NaN	NaN	NaN	NaN	NaN	NaN	NaN	NaN	NaN	NaN	NaN	1	0	14	16898700	56888	14796	91214000	11	NaN	NaN	NaN	NaN	NaN	NaN
24.0777	22.7313	24.4725	23.5295	23.8558	23.5943	22.5412	22.2694	NaN	21.2945	NaN	NaN	NaN	NaN	NaN	NaN	NaN	NaN	NaN	NaN	NaN	NaN	NaN	NaN	NaN	NaN	NaN	NaN	NaN	NaN	NaN	NaN	NaN	NaN	NaN	NaN	1	0	15	18049000	67713	13279	101630000	8	NaN	NaN	NaN	NaN	NaN	NaN
28.8086	27.4948	27.1455	28.5522	28.4958	25.886	NaN	NaN	NaN	24.1564	20.8945	21.8088	NaN	23.3298	NaN	NaN	NaN	NaN	NaN	NaN	NaN	NaN	NaN	NaN	NaN	NaN	NaN	NaN	NaN	NaN	NaN	NaN	NaN	NaN	NaN	NaN	2	0	16	19610000	0.00010423	1424	1676800000	18	NaN	NaN	NaN	NaN	NaN	NaN
NaN	NaN	NaN	NaN	NaN	NaN	NaN	NaN	NaN	NaN	NaN	NaN	NaN	NaN	NaN	NaN	NaN	NaN	28.2344	28.0366	27.6633	27.6108	NaN	27.5417	NaN	NaN	NaN	25.3434	27.0659	26.6964	26.3171	25.4535	25.5422	23.9455	25.4537	25.7111	0	2	10	11816100	11591	12274	1791300000	9	NaN	NaN	NaN	NaN	NaN	NaN
NaN	NaN	NaN	NaN	NaN	NaN	22.4209	22.4678	NaN	NaN	NaN	NaN	20.8913	21.1151	NaN	NaN	NaN	NaN	23.6569	23.8809	21.2894	22.5929	NaN	23.0292	22.5402	22.4527	NaN	NaN	23.7024	23.0748	NaN	NaN	NaN	NaN	NaN	NaN	0	2	11	13277200	12973	11393	96080000	4	NaN	NaN	NaN	NaN	NaN	NaN
NaN	NaN	NaN	NaN	NaN	NaN	NaN	NaN	NaN	NaN	NaN	NaN	NaN	NaN	NaN	NaN	NaN	NaN	28.4332	28.8134	28.3147	28.4205	NaN	28.597	26.6869	26.9632	27.5793	NaN	NaN	28.2557	27.8089	27.18	26.9897	26.4041	27.0623	27.4029	1	0	9	10855700	40213	15324	3620100000	9	NaN	NaN	NaN	NaN	NaN	NaN
NaN	NaN	NaN	NaN	NaN	NaN	NaN	NaN	NaN	NaN	NaN	NaN	NaN	NaN	NaN	NaN	NaN	NaN	24.4031	23.7024	23.5262	23.4202	NaN	23.2768	22.7573	22.4262	NaN	NaN	NaN	21.4394	NaN	NaN	NaN	NaN	NaN	NaN	0	2	9	10745700	30075	15791	84875000	2	NaN	NaN	NaN	NaN	NaN	NaN
NaN	NaN	NaN	NaN	NaN	NaN	NaN	NaN	NaN	NaN	NaN	NaN	NaN	NaN	NaN	NaN	NaN	NaN	23.213	23.4216	22.8007	22.8428	NaN	22.837	21.5227	21.0929	NaN	NaN	21.5227	NaN	NaN	NaN	NaN	NaN	NaN	NaN	0	2	9	1059560	71098	14243	51543000	3	NaN	NaN	NaN	NaN	NaN	NaN
NaN	NaN	NaN	NaN	NaN	NaN	NaN	NaN	NaN	NaN	NaN	NaN	NaN	NaN	NaN	NaN	NaN	NaN	23.581	23.7585	23.2565	23.5653	NaN	23.4487	NaN	NaN	22.0808	22.0992	NaN	NaN	22.1597	21.592	21.5135	20.3707	21.4226	22.1446	0	2	10	11286100	208	11174	89194000	1	NaN	NaN	NaN	NaN	NaN	NaN
NaN	NaN	NaN	NaN	NaN	NaN	NaN	NaN	NaN	NaN	NaN	NaN	NaN	NaN	NaN	NaN	NaN	NaN	24.4817	24.6643	24.9023	24.4613	NaN	24.0296	23.8177	23.5037	22.8789	22.5266	23.3133	23.6448	21.5086	21.3901	21.7946	20.9573	22.1347	22.0285	1	0	9	11735200	11	13238	205860000	8	NaN	NaN	NaN	NaN	NaN	NaN
NaN	NaN	NaN	NaN	NaN	NaN	NaN	NaN	NaN	NaN	NaN	NaN	NaN	NaN	NaN	NaN	NaN	NaN	28.0665	28.1656	27.599	27.5169	NaN	NaN	25.9857	NaN	26.9706	26.8164	27.2349	27.0937	26.4084	25.8325	25.9235	24.8085	25.9562	26.3189	1	0	9	10305000	1264	17591	1985500000	13	NaN	NaN	NaN	NaN	NaN	NaN
NaN	NaN	NaN	NaN	NaN	NaN	NaN	NaN	NaN	NaN	NaN	NaN	NaN	NaN	NaN	NaN	NaN	NaN	23.4438	23.9952	22.924	22.8523	NaN	22.8746	NaN	NaN	23.071	22.6957	22.9127	22.8874	21.6298	21.4036	21.2697	20.4229	21.0641	22.031	1	0	10	12145600	23764	10921	99042000	1	NaN	NaN	NaN	NaN	NaN	NaN
NaN	NaN	NaN	NaN	NaN	NaN	NaN	NaN	NaN	NaN	NaN	NaN	NaN	NaN	NaN	NaN	NaN	NaN	NaN	NaN	NaN	NaN	NaN	23.7433	NaN	NaN	NaN	NaN	NaN	NaN	NaN	NaN	23.2577	21.9377	23.1566	NaN	0	0	9	1055510	21139	10881	37440000	1	NaN	NaN	711	NaN	NaN	NaN
NaN	NaN	NaN	NaN	NaN	NaN	NaN	NaN	NaN	NaN	NaN	NaN	NaN	NaN	NaN	NaN	NaN	NaN	23.2561	23.7214	NaN	23.3381	NaN	23.3056	21.7279	NaN	22.7175	21.3502	24.2022	23.3629	23.2004	22.6936	22.5187	21.9249	22.9329	23.1696	0	0	9	11185400	91375	12525	131810000	7	NaN	NaN	NaN	NaN	NaN	NaN
NaN	NaN	NaN	NaN	NaN	NaN	NaN	NaN	NaN	NaN	NaN	NaN	NaN	NaN	NaN	NaN	NaN	NaN	23.9584	23.906	23.7715	24.3422	NaN	23.5145	NaN	NaN	22.8374	22.9368	NaN	23.5522	22.4244	21.9699	22.282	20.8595	22.5047	22.4659	0	1	9	10575800	43019	14516	135900000	7	NaN	NaN	NaN	NaN	NaN	NaN
NaN	NaN	NaN	NaN	NaN	NaN	NaN	NaN	NaN	NaN	NaN	NaN	NaN	NaN	NaN	NaN	NaN	NaN	27.2981	26.7011	26.4461	26.7836	NaN	26.4059	24.0542	24.0371	25.1516	26.2984	26.7704	26.5086	24.5008	25.2421	25.3572	22.9609	24.2296	24.4	0	0	9	10534900	78409	12756	1090700000	6	NaN	NaN	471	NaN	NaN	NaN
NaN	NaN	NaN	NaN	NaN	NaN	NaN	NaN	NaN	NaN	NaN	NaN	NaN	NaN	NaN	NaN	NaN	NaN	24.0756	24.3773	23.8869	23.9569	NaN	24.2402	NaN	NaN	24.5975	20.1966	NaN	NaN	23.443	22.5939	22.6366	22.2225	NaN	NaN	0	0	9	10635200	93717	12483	146820000	1	NaN	NaN	NaN	NaN	NaN	NaN
NaN	NaN	NaN	NaN	NaN	NaN	NaN	NaN	NaN	NaN	NaN	NaN	NaN	NaN	NaN	NaN	NaN	NaN	24.2547	24.6318	24.3663	24.197	NaN	24.0327	NaN	NaN	22.5695	22.328	23.3732	NaN	22.0391	21.4028	21.8838	20.3749	21.9091	22.351	0	1	11	13046700	0.0067728	20573	147990000	8	NaN	NaN	NaN	NaN	NaN	NaN
NaN	NaN	NaN	NaN	NaN	NaN	NaN	NaN	NaN	NaN	NaN	NaN	NaN	NaN	NaN	NaN	NaN	NaN	24.737	25.0824	24.3056	24.6868	NaN	24.8667	23.2975	NaN	NaN	21.6653	24.2293	24.0759	22.6134	22.3108	22.359	21.1524	22.7773	NaN	1	1	13	1480730	17459	91914	219330000	2	NaN	NaN	NaN	NaN	NaN	NaN
NaN	NaN	NaN	NaN	NaN	NaN	NaN	NaN	NaN	NaN	NaN	NaN	NaN	NaN	NaN	NaN	NaN	NaN	23.3159	23.5553	23.3264	23.5199	NaN	NaN	NaN	NaN	NaN	NaN	NaN	NaN	NaN	NaN	NaN	NaN	NaN	NaN	2	0	10	13236200	85542	14773	45315000	3	NaN	NaN	NaN	NaN	NaN	NaN
25.2622	26.8461	26.3368	26.6091	26.1813	26.1621	23.992	23.8182	20.7594	20.9675	NaN	NaN	21.3159	21.5466	NaN	NaN	NaN	NaN	NaN	NaN	NaN	NaN	NaN	NaN	NaN	NaN	NaN	NaN	NaN	NaN	NaN	NaN	NaN	NaN	NaN	NaN	2	0	16	19048800	44454	12607	540160000	13	NaN	NaN	84	NaN	NaN	NaN
24.3651	23.8078	24.0245	NaN	23.3964	23.5818	23.7825	22.9521	21.0219	NaN	NaN	NaN	NaN	NaN	NaN	NaN	NaN	NaN	NaN	NaN	NaN	NaN	NaN	NaN	NaN	18.7883	NaN	NaN	NaN	NaN	NaN	NaN	NaN	NaN	NaN	NaN	2	1	14	17169200	21506	12977	102080000	4	NaN	NaN	NaN	NaN	NaN	NaN
NaN	22.719	22.966	23.2128	23.5373	23.3823	NaN	NaN	NaN	NaN	NaN	NaN	NaN	NaN	NaN	NaN	NaN	NaN	NaN	NaN	NaN	NaN	NaN	NaN	NaN	NaN	NaN	NaN	NaN	NaN	NaN	NaN	NaN	NaN	NaN	NaN	3	1	18	21721700	43791	80638	47927000	3	NaN	NaN	NaN	NaN	NaN	NaN
22.765	23.1872	22.3765	22.5121	NaN	NaN	NaN	NaN	NaN	NaN	NaN	NaN	NaN	NaN	NaN	NaN	NaN	NaN	NaN	NaN	NaN	NaN	NaN	NaN	NaN	NaN	NaN	NaN	NaN	NaN	NaN	NaN	NaN	NaN	NaN	NaN	4	0	14	17699200	47278	59248	28105000	1	NaN	NaN	NaN	NaN	NaN	NaN
24.7097	NaN	NaN	24.6406	24.6989	NaN	20.6755	21.3468	NaN	NaN	NaN	NaN	NaN	NaN	NaN	NaN	NaN	NaN	NaN	NaN	NaN	NaN	NaN	NaN	NaN	NaN	NaN	NaN	NaN	NaN	NaN	NaN	NaN	NaN	NaN	NaN	1	2	15	17419700	3823	11398	85170000	6	NaN	NaN	NaN	NaN	NaN	NaN
21.7606	21.4629	22.3216	22.7187	NaN	NaN	NaN	NaN	NaN	NaN	NaN	NaN	NaN	NaN	NaN	NaN	NaN	NaN	NaN	NaN	NaN	NaN	NaN	NaN	NaN	NaN	NaN	NaN	NaN	NaN	NaN	NaN	NaN	NaN	NaN	NaN	4	1	18	20740900	45284	88992	18588000	2	NaN	NaN	NaN	NaN	NaN	NaN
24.7285	25.3622	25.2854	25.0214	24.8735	25.0436	NaN	NaN	NaN	NaN	NaN	NaN	NaN	21.1967	NaN	NaN	NaN	NaN	NaN	NaN	NaN	NaN	NaN	NaN	NaN	NaN	NaN	NaN	NaN	NaN	NaN	NaN	NaN	NaN	NaN	NaN	1	0	14	16087300	6795	11955	213600000	6	NaN	NaN	NaN	NaN	NaN	NaN
NaN	NaN	NaN	NaN	NaN	NaN	NaN	NaN	NaN	NaN	NaN	NaN	NaN	NaN	NaN	NaN	NaN	NaN	NaN	NaN	NaN	NaN	NaN	NaN	24.2747	24.0774	NaN	NaN	NaN	NaN	NaN	NaN	NaN	NaN	NaN	NaN	0	2	20	19829100	8.6969e-05	12912	37998000	2	NaN	NaN	NaN	NaN	NaN	NaN
NaN	NaN	NaN	NaN	NaN	NaN	NaN	NaN	NaN	NaN	NaN	NaN	NaN	NaN	NaN	NaN	NaN	NaN	26.8364	26.9838	26.4824	26.3147	NaN	26.4764	24.9284	24.673	26.1353	26.0684	26.664	26.2831	25.7743	25.1069	25.0069	24.0952	25.479	25.7125	1	0	9	97447800	25195	16399	1160800000	16	NaN	NaN	NaN	NaN	NaN	NaN
NaN	NaN	NaN	NaN	NaN	NaN	NaN	NaN	NaN	NaN	NaN	NaN	NaN	NaN	NaN	NaN	NaN	NaN	29.6987	29.5412	29.252	29.3282	NaN	29.118	NaN	27.7619	28.9906	29.1204	29.0051	29.3614	28.381	28.0391	28.1228	26.738	28.0524	28.3259	0	2	11	11535600	4.1773e-19	2342	7766000000	30	NaN	NaN	NaN	NaN	NaN	NaN
NaN	NaN	NaN	NaN	NaN	NaN	NaN	NaN	NaN	NaN	NaN	NaN	NaN	NaN	NaN	NaN	NaN	NaN	NaN	NaN	NaN	NaN	NaN	NaN	NaN	NaN	NaN	NaN	NaN	NaN	26.2224	25.1523	25.4191	NaN	25.7617	25.7581	0	0	9	97340300	12489	13535	274090000	2	NaN	NaN	NaN	NaN	NaN	NaN
NaN	NaN	NaN	NaN	NaN	NaN	NaN	NaN	NaN	NaN	NaN	NaN	NaN	NaN	NaN	NaN	NaN	NaN	29.1349	29.0436	28.8994	28.878	NaN	28.6464	27.5042	27.2624	27.1571	26.5869	27.7199	27.4215	26.5846	25.8061	26.0021	25.0639	26.2853	26.4163	1	1	9	10765300	1.9926e-08	22133	3992700000	36	NaN	NaN	135	NaN	NaN	NaN
NaN	NaN	NaN	NaN	NaN	NaN	NaN	NaN	NaN	NaN	NaN	NaN	NaN	NaN	NaN	NaN	NaN	NaN	23.8784	24.3189	24.0322	24.0833	NaN	24.0924	NaN	NaN	24.5262	23.7708	24.4925	24.3099	23.251	22.5897	22.2084	21.1882	23.0019	22.9537	0	0	11	12455900	43056	130	212100000	5	NaN	NaN	NaN	NaN	NaN	NaN
NaN	NaN	NaN	NaN	NaN	NaN	NaN	NaN	NaN	NaN	NaN	NaN	NaN	NaN	NaN	NaN	NaN	NaN	23.789	23.8476	23.3009	23.5547	NaN	22.9484	21.5348	NaN	22.8334	22.768	22.6508	22.8028	22.381	21.8356	21.6948	20.2998	21.7047	22.0716	0	1	9	10025000	26799	10374	113610000	1	NaN	NaN	NaN	NaN	NaN	NaN
NaN	NaN	NaN	NaN	NaN	NaN	NaN	NaN	NaN	NaN	NaN	NaN	NaN	NaN	NaN	NaN	NaN	NaN	25.8231	25.6632	25.5287	25.7835	NaN	25.2512	24.36	24.281	24.7269	24.6113	24.7396	24.6788	24.29	23.3156	23.9883	22.5973	NaN	24.0239	0	2	9	10185300	98536	17936	479790000	10	NaN	NaN	NaN	NaN	NaN	NaN
NaN	NaN	NaN	NaN	NaN	NaN	NaN	NaN	NaN	NaN	NaN	NaN	NaN	NaN	NaN	NaN	NaN	NaN	27.1362	27.348	26.4559	26.9697	NaN	26.6055	25.0483	24.521	25.9381	25.8602	26.2268	26.0633	25.6096	24.7484	25.1594	23.7284	25.196	25.5092	0	1	9	10455300	0.43226	20027	1193500000	13	NaN	NaN	NaN	NaN	NaN	NaN
NaN	NaN	NaN	NaN	NaN	NaN	NaN	NaN	NaN	NaN	NaN	NaN	NaN	NaN	NaN	NaN	NaN	NaN	NaN	NaN	23.9315	23.8228	NaN	23.1212	22.4959	22.3926	21.9572	21.4101	NaN	NaN	NaN	NaN	NaN	NaN	NaN	NaN	0	1	10	10854700	1042	12607	58240000	1	NaN	NaN	NaN	NaN	NaN	NaN
NaN	NaN	NaN	NaN	NaN	NaN	NaN	NaN	NaN	NaN	NaN	NaN	NaN	NaN	NaN	NaN	NaN	NaN	25.8381	NaN	25.2328	NaN	NaN	NaN	23.9814	24.0675	24.9078	NaN	25.2231	25.0686	24.0972	NaN	23.989	22.776	23.9372	24.2969	1	0	9	97348300	77054	14603	317840000	12	NaN	NaN	NaN	NaN	NaN	NaN
NaN	NaN	NaN	NaN	NaN	NaN	NaN	NaN	NaN	NaN	NaN	NaN	NaN	NaN	NaN	NaN	NaN	NaN	NaN	NaN	20.4493	NaN	NaN	NaN	NaN	NaN	24.5134	24.9128	20.3868	20.2131	22.8224	22.3822	22.4481	21.88	23.177	23.4579	0	0	9	97353300	17463	1131	103020000	1	NaN	NaN	NaN	NaN	NaN	NaN
NaN	NaN	NaN	NaN	NaN	NaN	21.2403	21.1925	NaN	NaN	20.9087	20.5537	NaN	NaN	NaN	NaN	NaN	NaN	29.9958	30.1498	29.1948	29.828	NaN	29.2654	NaN	27.6921	28.7191	NaN	29.0727	29.0796	28.0741	27.5176	27.7005	26.4144	27.7352	28.0383	0	0	9	10175100	0.00037893	21397	7555100000	19	NaN	NaN	NaN	NaN	NaN	NaN
NaN	NaN	NaN	NaN	NaN	NaN	NaN	NaN	NaN	NaN	NaN	NaN	NaN	NaN	NaN	NaN	NaN	NaN	28.1962	28.165	27.562	27.6403	NaN	27.5754	26.3932	26.4016	26.5949	26.2335	27.3839	27.3217	26.2471	25.5988	25.4871	24.6313	25.7748	25.8708	1	1	10	11506000	26443	17951	2238000000	21	NaN	NaN	NaN	NaN	NaN	NaN
NaN	NaN	NaN	NaN	NaN	NaN	NaN	NaN	NaN	NaN	NaN	NaN	NaN	NaN	NaN	NaN	NaN	NaN	NaN	NaN	NaN	NaN	NaN	NaN	NaN	NaN	NaN	NaN	NaN	NaN	NaN	NaN	NaN	NaN	NaN	NaN	0	2	9	96353900	26036	11055	0	1	NaN	NaN	NaN	NaN	NaN	NaN
NaN	NaN	NaN	NaN	NaN	NaN	NaN	NaN	NaN	NaN	NaN	NaN	NaN	NaN	NaN	NaN	NaN	NaN	NaN	NaN	NaN	NaN	NaN	NaN	NaN	NaN	NaN	NaN	NaN	NaN	NaN	NaN	NaN	NaN	NaN	NaN	0	0	9	10164800	60015	13485	0	0	NaN	NaN	NaN	NaN	NaN	253
NaN	NaN	NaN	NaN	NaN	NaN	NaN	NaN	NaN	NaN	NaN	NaN	NaN	NaN	NaN	NaN	NaN	NaN	24.3329	24.4104	23.7033	24.0685	NaN	23.9354	22.7955	22.5138	NaN	NaN	NaN	NaN	NaN	22.8875	22.6027	NaN	NaN	NaN	1	0	9	10345400	11596	12087	118120000	6	NaN	NaN	NaN	NaN	NaN	NaN
24.5035	24.3155	24.0141	24.0806	24.3724	24.767	NaN	NaN	NaN	NaN	NaN	NaN	NaN	NaN	NaN	NaN	NaN	NaN	NaN	22.7715	NaN	NaN	NaN	22.7913	NaN	NaN	NaN	NaN	NaN	NaN	NaN	NaN	NaN	NaN	NaN	NaN	1	1	14	15778000	15401	10785	144030000	4	NaN	NaN	NaN	NaN	NaN	NaN
27.2886	27.1873	26.9706	27.1683	27.2103	27.0792	NaN	NaN	NaN	NaN	NaN	21.185	22.3742	22.1799	NaN	NaN	NaN	NaN	NaN	22.6297	22.5374	23.1051	NaN	22.8035	NaN	NaN	NaN	NaN	NaN	NaN	NaN	NaN	NaN	NaN	NaN	NaN	1	1	15	17068500	1.3417e-05	21373	937660000	13	NaN	NaN	NaN	NaN	NaN	NaN
27.6964	23.2535	23.9939	27.2097	27.5753	23.6917	23.5752	23.4162	NaN	22.4579	NaN	NaN	NaN	NaN	NaN	NaN	NaN	NaN	NaN	NaN	NaN	NaN	NaN	NaN	NaN	NaN	NaN	NaN	NaN	NaN	NaN	NaN	NaN	NaN	NaN	NaN	1	1	16	18199300	1.3361e-14	29448	642410000	15	NaN	NaN	NaN	NaN	NaN	NaN
NaN	NaN	NaN	NaN	NaN	NaN	NaN	NaN	22.9344	22.9081	23.487	23.6991	NaN	NaN	NaN	NaN	NaN	NaN	31.1223	30.7322	30.1635	30.4518	NaN	29.9228	28.9102	28.8324	28.7018	28.2881	29.2518	29.0594	29.1538	28.5248	28.4606	27.0667	28.976	28.8247	0	2	9	97160200	21963	19581	13294000000	20	NaN	NaN	NaN	NaN	NaN	NaN
NaN	NaN	NaN	NaN	NaN	NaN	NaN	NaN	NaN	NaN	NaN	NaN	NaN	NaN	NaN	NaN	NaN	NaN	NaN	24.7477	23.9454	24.0224	NaN	24.4188	23.525	NaN	22.1423	NaN	23.959	24.1633	NaN	22.3327	22.2815	NaN	22.8035	NaN	1	1	9	10796000	14665	10207	153290000	2	NaN	NaN	NaN	NaN	NaN	NaN
NaN	NaN	NaN	NaN	NaN	NaN	NaN	NaN	NaN	NaN	NaN	NaN	NaN	NaN	NaN	NaN	NaN	NaN	NaN	NaN	NaN	NaN	NaN	27.2558	NaN	NaN	NaN	NaN	NaN	NaN	NaN	NaN	NaN	24.1234	NaN	NaN	0	1	9	99149700	15101	13788	178540000	2	NaN	NaN	NaN	NaN	NaN	NaN
NaN	NaN	NaN	NaN	NaN	NaN	NaN	NaN	NaN	NaN	NaN	NaN	NaN	NaN	NaN	NaN	NaN	NaN	24.2886	24.8188	23.7467	24.6126	NaN	24.962	NaN	NaN	NaN	NaN	23.9375	NaN	NaN	NaN	NaN	NaN	NaN	NaN	1	1	9	10916300	11145	12167	138560000	1	NaN	NaN	NaN	NaN	NaN	NaN
NaN	NaN	NaN	NaN	NaN	NaN	NaN	NaN	NaN	NaN	NaN	NaN	NaN	NaN	NaN	NaN	NaN	NaN	24.6247	24.4686	23.9657	23.8137	NaN	23.8466	NaN	NaN	23.6479	23.6903	24.2991	23.9275	22.4604	21.8795	NaN	21.2376	22.5076	22.6172	0	0	9	88746000	96474	12434	183070000	11	NaN	NaN	NaN	NaN	NaN	NaN
NaN	NaN	NaN	NaN	NaN	NaN	NaN	NaN	NaN	NaN	NaN	NaN	NaN	NaN	NaN	NaN	NaN	NaN	22.7039	22.9594	23.4701	23.4914	NaN	23.3044	20.327	NaN	NaN	NaN	NaN	NaN	NaN	22.6125	NaN	NaN	NaN	NaN	1	0	9	11265700	13118	13106	56488000	2	NaN	NaN	NaN	NaN	NaN	NaN
NaN	NaN	NaN	NaN	NaN	NaN	NaN	NaN	NaN	NaN	NaN	NaN	NaN	NaN	NaN	NaN	NaN	NaN	25.7822	26.568	25.8215	26.2171	NaN	25.9189	24.5674	23.6662	25.1503	25.1081	25.5865	25.3172	23.0676	22.8506	22.6992	21.9197	23.0939	23.7471	0	0	10	11214800	11237	14804	611870000	2	NaN	NaN	NaN	NaN	NaN	NaN
NaN	NaN	NaN	NaN	NaN	NaN	NaN	NaN	NaN	NaN	NaN	NaN	NaN	NaN	NaN	NaN	NaN	NaN	28.4366	NaN	NaN	NaN	NaN	NaN	NaN	NaN	27.2986	27.4448	NaN	NaN	NaN	NaN	NaN	NaN	NaN	NaN	0	0	9	901393	1864	11173	711080000	6	NaN	NaN	NaN	NaN	NaN	NaN
NaN	NaN	NaN	NaN	NaN	NaN	NaN	NaN	NaN	NaN	NaN	NaN	NaN	NaN	NaN	NaN	NaN	NaN	25.5382	25.5041	25.1073	25.0909	NaN	25.0382	24.3497	NaN	25.2184	24.9077	25.3538	25.1427	24.3238	23.5884	23.8796	NaN	24.1082	NaN	0	0	9	99342900	5234	13837	441600000	13	NaN	NaN	NaN	NaN	NaN	NaN
NaN	NaN	NaN	NaN	NaN	NaN	NaN	NaN	NaN	NaN	NaN	NaN	NaN	NaN	NaN	NaN	NaN	NaN	24.027	23.7273	23.4967	22.8327	NaN	23.0161	NaN	NaN	NaN	NaN	25.02	24.1862	23.4979	NaN	NaN	NaN	NaN	NaN	1	0	9	11125300	13365	1336	123730000	2	NaN	NaN	NaN	NaN	NaN	NaN
NaN	NaN	NaN	NaN	NaN	NaN	NaN	NaN	NaN	NaN	NaN	NaN	NaN	NaN	NaN	NaN	NaN	NaN	24.4631	24.3092	24.0082	24.5861	NaN	23.5087	NaN	NaN	23.3292	NaN	23.5645	NaN	22.2804	21.3776	22.1597	21.0282	22.1094	22.9066	0	0	9	91245500	18399	13333	147880000	2	NaN	NaN	NaN	NaN	NaN	NaN
NaN	NaN	NaN	NaN	NaN	NaN	NaN	NaN	NaN	NaN	NaN	NaN	NaN	NaN	NaN	NaN	NaN	NaN	NaN	NaN	NaN	NaN	NaN	NaN	NaN	NaN	NaN	NaN	21.7041	NaN	20.8964	20.1589	20.8135	NaN	21.5659	NaN	0	1	9	10175100	13676	13627	11486000	1	NaN	NaN	NaN	NaN	NaN	NaN
NaN	NaN	NaN	NaN	NaN	NaN	NaN	NaN	NaN	NaN	NaN	NaN	NaN	NaN	NaN	NaN	NaN	NaN	23.7869	23.7256	22.851	22.4815	NaN	23.3287	21.2381	21.571	NaN	NaN	23.5385	23.543	NaN	21.5311	20.9888	NaN	21.4544	21.8109	2	1	10	12066100	19112	96171	93960000	1	NaN	NaN	NaN	NaN	NaN	NaN
NaN	NaN	NaN	NaN	NaN	NaN	NaN	NaN	NaN	NaN	NaN	NaN	NaN	NaN	NaN	NaN	NaN	NaN	27.6376	NaN	27.1307	27.3128	NaN	27.062	25.3435	25.239	NaN	26.7103	27.2437	NaN	26.4072	NaN	NaN	NaN	NaN	NaN	0	1	9	93943000	28252	14919	1102500000	5	NaN	NaN	NaN	NaN	NaN	NaN
NaN	NaN	NaN	NaN	NaN	NaN	NaN	NaN	NaN	NaN	NaN	NaN	NaN	NaN	NaN	NaN	NaN	NaN	24.3595	24.5332	24.0127	24.1425	NaN	24.1586	22.6537	22.9467	NaN	23.7265	24.228	24.0009	23.2192	22.6397	22.6688	21.8185	23.0184	23.172	0	1	10	10104700	95644	12857	209590000	1	NaN	NaN	NaN	NaN	NaN	NaN
NaN	NaN	NaN	NaN	NaN	NaN	NaN	NaN	NaN	NaN	NaN	NaN	NaN	NaN	NaN	NaN	NaN	NaN	NaN	NaN	NaN	NaN	NaN	NaN	25.1597	NaN	NaN	NaN	NaN	NaN	NaN	NaN	NaN	NaN	NaN	NaN	0	1	15	15148200	31916	12036	37481000	1	NaN	NaN	NaN	NaN	NaN	NaN
NaN	NaN	NaN	NaN	NaN	NaN	NaN	NaN	NaN	NaN	NaN	NaN	NaN	NaN	NaN	NaN	NaN	NaN	24.728	24.7132	24.2068	24.0191	NaN	23.9819	22.3521	22.3072	23.3791	NaN	23.6169	23.5613	22.9276	21.9379	NaN	NaN	22.6103	NaN	0	1	9	96046600	76844	12784	173320000	8	NaN	NaN	NaN	NaN	NaN	NaN
NaN	NaN	NaN	NaN	18.4396	NaN	NaN	NaN	NaN	NaN	NaN	NaN	NaN	NaN	NaN	NaN	NaN	NaN	NaN	24.818	24.7894	24.5995	NaN	24.4757	NaN	NaN	23.487	23.6583	24.0184	24.0184	23.4022	23.0141	23.1339	21.8317	23.1363	23.3174	0	1	9	1038490	11528	1368	218830000	3	NaN	NaN	NaN	NaN	NaN	NaN
NaN	NaN	NaN	NaN	NaN	NaN	NaN	NaN	NaN	NaN	NaN	NaN	NaN	NaN	NaN	NaN	NaN	NaN	25.2329	25.291	24.8305	25.4605	NaN	24.3955	22.9433	NaN	23.8398	23.8582	24.4984	24.3343	19.7329	22.4418	22.7098	NaN	23.0271	23.3156	1	0	9	11295400	49907	14014	294120000	11	NaN	NaN	NaN	NaN	NaN	NaN
NaN	NaN	NaN	NaN	17.7774	NaN	NaN	NaN	NaN	NaN	NaN	NaN	NaN	NaN	NaN	NaN	NaN	NaN	25.2786	25.757	25.2975	25.9368	NaN	NaN	23.6931	23.2736	24.2952	23.9912	25.2522	25.096	24.1781	23.2241	23.7068	22.2754	23.818	24.0672	1	0	9	99450800	11829	13713	419810000	4	NaN	NaN	NaN	NaN	NaN	NaN
NaN	NaN	NaN	NaN	NaN	NaN	NaN	NaN	NaN	NaN	NaN	NaN	NaN	NaN	NaN	NaN	NaN	NaN	28.408	28.1799	27.8455	28.01	NaN	28.0847	26.3168	26.0324	25.7387	25.2506	27.8083	NaN	26.6162	25.9099	25.895	25.1537	26.2629	26.7489	1	1	10	12565700	0.035982	20623	2398500000	16	NaN	NaN	NaN	NaN	NaN	NaN
NaN	NaN	NaN	NaN	NaN	NaN	NaN	NaN	NaN	NaN	NaN	NaN	NaN	NaN	NaN	NaN	NaN	NaN	NaN	NaN	NaN	NaN	NaN	NaN	NaN	NaN	NaN	NaN	NaN	NaN	NaN	NaN	NaN	NaN	NaN	NaN	0	1	9	94847600	37943	93267	0	1	NaN	NaN	NaN	NaN	NaN	NaN
NaN	NaN	NaN	NaN	NaN	NaN	NaN	NaN	NaN	NaN	NaN	NaN	NaN	NaN	NaN	NaN	NaN	NaN	NaN	NaN	NaN	NaN	NaN	NaN	NaN	NaN	NaN	NaN	NaN	NaN	NaN	NaN	NaN	NaN	NaN	NaN	1	1	9	10495500	35305	83948	0	1	NaN	NaN	NaN	NaN	NaN	NaN
NaN	NaN	NaN	NaN	NaN	NaN	NaN	NaN	NaN	NaN	NaN	NaN	NaN	NaN	NaN	NaN	NaN	NaN	24.3885	23.5106	23.4576	23.9731	NaN	23.5716	NaN	NaN	21.9712	20.8635	NaN	NaN	20.5601	NaN	NaN	NaN	20.5672	21.0311	1	0	12	1331650	11132	19226	85628000	5	NaN	NaN	NaN	NaN	NaN	NaN
NaN	NaN	NaN	NaN	NaN	NaN	NaN	NaN	NaN	NaN	NaN	NaN	NaN	NaN	NaN	NaN	NaN	NaN	23.7942	23.6475	23.2087	23.3589	NaN	23.532	NaN	NaN	NaN	NaN	22.7562	NaN	NaN	NaN	NaN	NaN	NaN	NaN	1	0	11	12215600	36214	15766	67352000	2	NaN	NaN	NaN	NaN	NaN	NaN
NaN	NaN	NaN	NaN	NaN	NaN	NaN	NaN	NaN	NaN	NaN	NaN	NaN	NaN	NaN	NaN	NaN	NaN	24.1662	24.0999	23.261	23.4444	NaN	23.5914	21.8673	21.8241	23.4247	23.198	23.7576	23.533	NaN	NaN	NaN	NaN	NaN	NaN	1	0	9	11365100	65386	19008	125650000	9	NaN	NaN	NaN	NaN	NaN	NaN
NaN	NaN	NaN	NaN	NaN	NaN	NaN	NaN	NaN	NaN	NaN	NaN	NaN	NaN	NaN	NaN	NaN	NaN	26.8679	26.9853	26.4585	27.0555	NaN	NaN	25.8618	25.5941	25.3218	25.6912	27.0568	26.8848	26.1382	25.5903	NaN	24.1232	25.5749	25.7359	1	0	9	10845200	36483	15084	1206800000	16	NaN	NaN	NaN	NaN	NaN	NaN
NaN	NaN	NaN	NaN	NaN	NaN	NaN	NaN	NaN	NaN	NaN	NaN	NaN	NaN	NaN	NaN	NaN	NaN	24.4178	24.2607	24.0816	23.7094	NaN	23.6577	NaN	NaN	23.1566	23.2933	23.7927	23.5524	NaN	21.505	NaN	NaN	22.1446	NaN	0	1	9	98752400	60106	13481	141290000	5	NaN	NaN	NaN	NaN	NaN	NaN
NaN	NaN	NaN	NaN	NaN	NaN	NaN	22.625	NaN	20.068	NaN	19.702	NaN	NaN	NaN	NaN	NaN	NaN	29.5398	29.7474	29.1931	29.3082	NaN	28.9674	27.9265	27.585	28.835	28.8658	29.1302	29.0014	28.1559	27.8423	NaN	26.695	27.7788	28.0551	0	1	9	10165200	30601	15733	7200500000	17	NaN	NaN	337	NaN	NaN	NaN
NaN	NaN	NaN	NaN	NaN	NaN	NaN	NaN	NaN	NaN	NaN	NaN	NaN	NaN	NaN	NaN	NaN	NaN	24.2455	24.4125	23.9929	24.3762	NaN	NaN	23.346	NaN	23.037	NaN	NaN	24.8283	23.6438	22.8405	22.607	21.8292	23.0443	NaN	1	0	10	11115700	76523	14139	169130000	7	NaN	NaN	NaN	NaN	NaN	NaN
NaN	NaN	NaN	NaN	NaN	NaN	NaN	NaN	NaN	NaN	NaN	NaN	NaN	NaN	NaN	NaN	NaN	NaN	24.3651	24.3622	23.9752	24.0828	NaN	24.379	22.8881	22.6869	23.5159	23.7724	23.8476	23.5162	22.7441	22.2094	22.0784	20.537	22.0178	22.447	0	0	10	10874900	5815	10581	194970000	0	NaN	NaN	NaN	NaN	NaN	NaN
NaN	NaN	NaN	NaN	NaN	NaN	NaN	NaN	NaN	NaN	NaN	NaN	NaN	NaN	NaN	NaN	NaN	NaN	NaN	NaN	NaN	NaN	NaN	NaN	NaN	NaN	23.6891	23.095	NaN	NaN	NaN	NaN	NaN	NaN	NaN	NaN	0	1	9	1020520	6281	1336	22485000	2	NaN	NaN	NaN	NaN	NaN	NaN
NaN	NaN	NaN	NaN	NaN	NaN	NaN	NaN	NaN	NaN	NaN	NaN	NaN	NaN	NaN	NaN	NaN	NaN	30.2922	30.2401	30.0173	29.8572	NaN	29.6797	28.3054	28.0337	29.3119	29.5215	29.6049	29.446	28.71	28.3755	28.3348	27.4564	28.4867	28.6951	0	1	9	97252400	34302	17684	11214000000	11	NaN	NaN	NaN	NaN	NaN	NaN
NaN	NaN	NaN	NaN	NaN	NaN	NaN	NaN	NaN	NaN	NaN	NaN	NaN	NaN	NaN	NaN	NaN	NaN	27.404	27.4147	27.0334	27.0718	NaN	27.0572	25.4329	25.3836	26.7988	26.7706	27.1769	26.9043	NaN	NaN	NaN	NaN	NaN	NaN	0	1	9	86244000	18054	11241	1372200000	1	NaN	NaN	NaN	NaN	NaN	NaN
NaN	NaN	NaN	NaN	NaN	NaN	NaN	NaN	NaN	NaN	NaN	NaN	NaN	NaN	NaN	NaN	NaN	NaN	26.2586	26.4759	25.9265	26.187	NaN	25.6234	24.5601	24.1945	25.3381	25.2906	25.6995	25.5684	22.9742	22.3665	22.5458	21.4515	22.8784	23.2433	0	0	14	14766400	2.1772e-33	23792	637400000	16	NaN	NaN	NaN	NaN	NaN	NaN
NaN	NaN	NaN	18.2913	NaN	NaN	NaN	NaN	NaN	NaN	NaN	NaN	NaN	NaN	NaN	NaN	NaN	NaN	NaN	26.6277	26.4825	26.4513	NaN	26.1267	24.8236	24.901	25.8943	26.0338	NaN	26.3915	25.4574	24.8204	24.8564	23.7268	25.3353	25.2106	0	1	9	95245000	2088	10911	844040000	1	NaN	NaN	NaN	NaN	NaN	NaN
NaN	NaN	NaN	NaN	NaN	NaN	NaN	NaN	NaN	NaN	NaN	NaN	NaN	NaN	NaN	NaN	NaN	NaN	NaN	23.6764	22.3183	22.7067	NaN	22.8203	21.8945	21.7634	21.7687	21.8334	23.0436	23.1367	20.8849	20.4259	20.7453	18.9111	21.6826	20.9508	0	2	10	12026000	18489	10721	76513000	2	NaN	NaN	NaN	NaN	NaN	NaN
NaN	NaN	NaN	NaN	21.7824	21.6591	26.1746	25.8882	NaN	24.6046	NaN	NaN	21.8106	NaN	NaN	NaN	NaN	NaN	32.4285	32.3403	32.013	32.0037	NaN	32.1488	31.2214	31.0604	31.8753	31.683	26.9835	24.7831	31.671	31.5028	23.2925	30.5914	31.3299	31.4384	0	1	9	10325500	56185	15263	50785000000	17	NaN	NaN	NaN	NaN	NaN	NaN
NaN	NaN	NaN	NaN	NaN	NaN	NaN	NaN	NaN	NaN	NaN	NaN	NaN	NaN	NaN	NaN	NaN	NaN	28.3501	28.433	28.3172	28.2529	NaN	28.1908	26.5996	26.549	27.6062	27.4765	27.8579	27.7318	27.0869	26.181	26.3417	25.4357	26.3366	26.6202	0	2	9	9845600	60206	14389	3259300000	5	NaN	NaN	NaN	NaN	NaN	NaN
NaN	NaN	NaN	NaN	NaN	19.3099	NaN	NaN	NaN	NaN	NaN	NaN	NaN	NaN	NaN	NaN	NaN	NaN	24.5751	24.8412	24.3522	24.3619	NaN	24.2001	NaN	NaN	23.3966	23.5138	23.9261	23.6126	23.0602	22.6043	23.2314	21.457	22.5861	22.5929	0	1	10	11095600	2472	13122	210210000	1	NaN	NaN	NaN	NaN	NaN	NaN
NaN	NaN	NaN	NaN	NaN	NaN	NaN	21.0419	NaN	NaN	NaN	NaN	NaN	NaN	NaN	NaN	NaN	NaN	28.5944	28.9119	27.978	28.4033	NaN	28.3997	23.3367	25.378	27.6275	27.57	28.0525	28.065	27.1601	27.2983	26.938	25.4274	26.8604	27.0748	0	1	9	10085500	20752	16906	3657900000	6	NaN	NaN	NaN	NaN	NaN	NaN
NaN	NaN	NaN	NaN	NaN	NaN	NaN	NaN	NaN	NaN	NaN	NaN	NaN	NaN	NaN	NaN	NaN	NaN	27.5471	27.7701	27.2075	27.0805	NaN	27.1576	NaN	25.2882	26.5881	26.5266	26.9028	26.2938	25.7286	25.4494	25.4186	18.5228	25.8001	25.9741	1	0	9	10655500	35121	17066	1588900000	11	NaN	NaN	NaN	NaN	NaN	NaN
NaN	NaN	NaN	NaN	NaN	NaN	NaN	NaN	NaN	NaN	NaN	NaN	NaN	NaN	NaN	NaN	NaN	NaN	28.0038	27.9681	27.6865	27.4978	NaN	27.3906	25.9886	NaN	26.9182	26.7348	27.0273	NaN	26.1188	25.8536	25.8476	24.79	26.0005	26.3093	0	1	9	95047100	837	12662	1928200000	1	NaN	NaN	NaN	NaN	NaN	NaN
NaN	NaN	NaN	NaN	NaN	NaN	NaN	NaN	NaN	NaN	NaN	NaN	NaN	NaN	NaN	NaN	NaN	NaN	27.6637	27.6751	27.2933	27.1616	NaN	27.132	25.4085	25.3585	26.4934	26.2293	27.1064	26.5634	25.6519	25.0026	25.2165	24.0417	25.2014	25.4803	0	0	9	10444900	41495	14627	1620900000	6	NaN	NaN	NaN	NaN	NaN	NaN
NaN	NaN	NaN	NaN	NaN	NaN	NaN	NaN	NaN	NaN	NaN	NaN	NaN	NaN	NaN	NaN	NaN	NaN	NaN	NaN	NaN	NaN	NaN	NaN	NaN	NaN	NaN	23.7291	24.5126	24.4127	23.2964	22.7708	22.7869	NaN	NaN	23.3724	0	1	9	10465300	23052	107	95728000	1	NaN	NaN	NaN	NaN	NaN	NaN
NaN	NaN	NaN	NaN	NaN	NaN	NaN	NaN	NaN	NaN	NaN	NaN	NaN	NaN	NaN	NaN	NaN	NaN	24.9487	25.1068	24.7101	24.9859	NaN	24.4052	23.313	22.5157	22.5167	NaN	23.7903	24.0418	23.3272	22.5908	22.8992	21.9468	22.9343	23.0578	1	1	9	99957100	18259	99802	251060000	2	NaN	NaN	NaN	NaN	NaN	NaN
NaN	NaN	NaN	NaN	NaN	NaN	NaN	NaN	NaN	NaN	NaN	NaN	NaN	NaN	NaN	NaN	NaN	NaN	23.6404	23.6433	23.3081	22.958	NaN	22.9368	21.3162	NaN	NaN	NaN	NaN	NaN	21.6787	21.3166	21.9852	20.8607	21.9058	22.323	0	2	9	97156500	15928	11489	76551000	1	NaN	NaN	NaN	NaN	NaN	NaN
18.9665	NaN	19.3714	NaN	NaN	NaN	24.4908	24.6083	22.5231	22.1616	23.2391	23.1526	NaN	NaN	NaN	18.9996	NaN	NaN	30.2954	30.572	30.6662	30.138	NaN	29.9761	28.2663	27.9707	27.3997	26.9823	29.4507	29.2856	28.5587	28.1101	28.5605	26.7677	28.174	28.5489	1	1	10	11205900	75787	16607	11111000000	20	NaN	NaN	NaN	NaN	NaN	NaN
NaN	NaN	NaN	NaN	NaN	NaN	NaN	NaN	NaN	NaN	NaN	NaN	NaN	NaN	NaN	NaN	NaN	NaN	26.1054	26.1197	25.7452	25.689	NaN	25.4215	24.2034	24.3188	24.8617	25.0693	25.5179	25.2876	24.3604	23.9123	23.8573	NaN	24.0513	24.248	1	0	9	10184900	97105	12423	585160000	9	NaN	NaN	NaN	NaN	NaN	NaN
NaN	NaN	NaN	NaN	NaN	NaN	NaN	NaN	NaN	NaN	NaN	NaN	NaN	NaN	NaN	NaN	NaN	NaN	24.774	24.7684	24.5986	24.8933	NaN	24.437	NaN	22.938	24.1059	24.1903	23.8402	23.7765	23.6564	22.9272	23.1572	NaN	23.488	23.5361	0	1	11	12136300	24338	15238	265650000	14	NaN	NaN	NaN	NaN	NaN	NaN
NaN	NaN	NaN	NaN	NaN	NaN	NaN	NaN	NaN	NaN	NaN	NaN	NaN	NaN	NaN	NaN	NaN	NaN	24.4532	24.5208	24.0704	24.0158	NaN	23.074	23.6965	21.8156	23.1697	22.827	22.8294	21.9148	20.9724	NaN	NaN	NaN	20.261	20.002	0	2	9	10765200	32715	155	140380000	7	NaN	NaN	441	NaN	NaN	NaN
NaN	NaN	NaN	NaN	NaN	NaN	NaN	NaN	NaN	NaN	NaN	NaN	NaN	NaN	NaN	NaN	NaN	NaN	23.9273	24.3627	23.5557	23.8447	NaN	23.9528	20.8047	NaN	23.6229	23.687	23.9126	24.2489	22.3847	22.0074	NaN	NaN	NaN	NaN	0	2	9	11085400	22715	92051	154830000	1	NaN	NaN	NaN	NaN	NaN	NaN
NaN	NaN	NaN	NaN	NaN	NaN	NaN	NaN	NaN	NaN	NaN	NaN	NaN	NaN	NaN	NaN	NaN	NaN	27.2816	27.6421	26.9788	26.9686	NaN	NaN	25.3709	24.8156	NaN	NaN	26.9809	26.8822	NaN	NaN	NaN	23.9573	NaN	25.6393	2	0	10	11426400	1026	10721	1033800000	1	NaN	NaN	NaN	NaN	NaN	NaN
NaN	NaN	NaN	NaN	NaN	NaN	NaN	NaN	NaN	NaN	NaN	NaN	NaN	NaN	NaN	NaN	NaN	NaN	27.0099	27.4017	26.605	26.8289	NaN	26.6409	25.4843	25.1101	26.4496	NaN	26.6294	NaN	NaN	NaN	NaN	NaN	NaN	25.4757	0	0	9	9494870	16674	11402	963650000	1	NaN	NaN	NaN	NaN	NaN	NaN
NaN	NaN	NaN	NaN	NaN	NaN	NaN	NaN	NaN	NaN	NaN	NaN	NaN	NaN	NaN	NaN	NaN	NaN	28.4793	28.4004	26.4726	26.2185	NaN	27.7123	26.4149	26.246	21.7885	21.3616	27.694	27.7701	25.3153	25.1121	24.5673	23.873	25.7669	25.4995	1	3	11	13627600	21555	1238	1963800000	14	NaN	NaN	NaN	NaN	NaN	NaN
NaN	NaN	NaN	NaN	NaN	NaN	NaN	NaN	NaN	NaN	NaN	NaN	NaN	NaN	NaN	NaN	NaN	NaN	NaN	NaN	NaN	NaN	NaN	NaN	NaN	NaN	NaN	22.9552	NaN	NaN	22.3433	22.5537	NaN	NaN	21.9053	22.3825	0	2	10	10925800	11671	12252	29005000	3	NaN	NaN	NaN	NaN	NaN	NaN
NaN	NaN	NaN	NaN	NaN	NaN	NaN	NaN	NaN	NaN	NaN	NaN	NaN	NaN	NaN	NaN	NaN	NaN	26.7031	26.9902	26.0096	26.4917	NaN	26.2155	24.4977	23.9585	25.7976	25.5084	25.9573	25.6512	25.0827	24.3039	NaN	23.3337	24.5582	NaN	0	0	10	96047600	75449	13577	837810000	9	NaN	NaN	NaN	NaN	NaN	NaN
NaN	NaN	NaN	NaN	NaN	NaN	NaN	NaN	NaN	NaN	NaN	NaN	NaN	NaN	NaN	NaN	NaN	NaN	27.5759	27.9745	27.074	26.8394	NaN	26.985	25.2342	24.8972	23.8003	22.9824	26.5869	26.7498	25.7446	25.0275	25.1123	23.8927	25.1114	25.5966	2	0	10	11696500	15502	95775	1394500000	1	NaN	NaN	NaN	NaN	NaN	NaN
NaN	NaN	NaN	NaN	NaN	NaN	NaN	NaN	NaN	NaN	NaN	NaN	NaN	NaN	NaN	NaN	NaN	NaN	NaN	25.7065	NaN	NaN	NaN	NaN	NaN	23.2716	NaN	NaN	25.84	25.4082	23.5274	24.0419	NaN	21.9973	22.801	23.7281	1	1	10	11926900	0.007631	14775	224230000	9	NaN	NaN	NaN	NaN	NaN	NaN
NaN	NaN	NaN	NaN	NaN	NaN	NaN	NaN	NaN	NaN	NaN	NaN	NaN	NaN	NaN	NaN	NaN	NaN	22.331	22.3051	21.8273	21.6731	NaN	22.7592	24.7579	24.3604	23.2562	23.1799	22.4117	22.4373	24.9116	24.2976	24.0631	23.2101	24.7349	24.8629	1	2	9	10726200	11528	12631	243160000	3	NaN	NaN	NaN	NaN	NaN	NaN
NaN	NaN	NaN	NaN	NaN	NaN	NaN	NaN	NaN	NaN	NaN	NaN	NaN	NaN	NaN	NaN	NaN	NaN	NaN	NaN	NaN	NaN	NaN	NaN	NaN	NaN	NaN	NaN	NaN	NaN	NaN	NaN	NaN	NaN	NaN	NaN	0	3	17	16088800	2416	10027	0	0	NaN	NaN	NaN	NaN	NaN	NaN
NaN	NaN	NaN	NaN	NaN	NaN	NaN	NaN	NaN	NaN	NaN	NaN	NaN	NaN	NaN	NaN	NaN	NaN	23.9658	24.396	23.4009	23.8306	NaN	NaN	NaN	NaN	22.7277	22.8455	NaN	NaN	22.3325	21.9937	21.9853	20.8785	22.1826	22.4675	0	0	9	98151300	58901	13535	105030000	7	NaN	NaN	NaN	NaN	NaN	NaN
NaN	NaN	NaN	NaN	NaN	NaN	NaN	NaN	NaN	NaN	NaN	NaN	NaN	NaN	NaN	NaN	NaN	NaN	26.6037	26.333	26.1527	26.1128	NaN	26.0268	24.739	24.9968	24.3281	24.0825	26.1079	26.0053	25.0269	24.5603	24.0252	23.3872	24.6446	24.935	0	1	9	10095600	52096	13854	787300000	13	NaN	NaN	NaN	NaN	NaN	NaN
NaN	NaN	NaN	NaN	NaN	NaN	NaN	NaN	NaN	NaN	NaN	NaN	NaN	NaN	NaN	NaN	NaN	NaN	26.1926	26.3879	25.5633	25.8468	NaN	25.5551	NaN	22.9371	24.1615	24.2529	25.3591	24.8134	24.3903	23.7453	24.0103	22.8665	24.0907	24.3566	1	0	10	11776100	75381	16652	542980000	11	NaN	NaN	NaN	NaN	NaN	NaN
NaN	NaN	NaN	NaN	NaN	NaN	NaN	NaN	NaN	NaN	NaN	NaN	NaN	NaN	NaN	NaN	NaN	NaN	24.0413	23.8417	23.2328	23.5431	NaN	23.7347	23.1006	NaN	22.8445	23.1354	23.0206	22.7995	21.997	22.0984	21.8323	20.7796	21.9751	22.0689	0	2	9	96449800	6389	13312	132620000	6	NaN	NaN	NaN	NaN	NaN	NaN
NaN	NaN	NaN	NaN	NaN	NaN	NaN	NaN	NaN	NaN	NaN	NaN	NaN	NaN	NaN	NaN	NaN	NaN	NaN	NaN	NaN	NaN	NaN	NaN	NaN	NaN	NaN	NaN	NaN	NaN	24.1193	23.5138	23.6331	22.3518	24.1588	24.2618	0	3	10	11786700	21818	97456	87409000	1	NaN	NaN	NaN	NaN	NaN	NaN
NaN	NaN	NaN	NaN	NaN	NaN	NaN	NaN	NaN	NaN	NaN	NaN	NaN	NaN	NaN	NaN	NaN	NaN	NaN	NaN	NaN	NaN	NaN	NaN	NaN	NaN	NaN	24.3856	24.4473	24.213	23.8492	NaN	NaN	NaN	23.6475	NaN	0	1	11	11165700	21841	10598	92493000	1	NaN	NaN	NaN	NaN	NaN	NaN
NaN	NaN	NaN	NaN	NaN	NaN	NaN	NaN	NaN	NaN	NaN	NaN	NaN	NaN	NaN	NaN	NaN	NaN	26.7621	26.9884	26.3341	26.4034	NaN	26.1507	24.909	NaN	25.8776	26.0836	26.386	26.5199	25.2869	24.5897	NaN	NaN	NaN	25.0095	1	0	9	10084900	55768	13675	942950000	6	NaN	NaN	NaN	NaN	NaN	NaN
NaN	NaN	NaN	NaN	NaN	NaN	NaN	NaN	NaN	NaN	NaN	NaN	NaN	NaN	NaN	NaN	NaN	NaN	22.4595	21.2753	22.9803	22.3642	NaN	21.8516	NaN	NaN	22.4936	22.0131	21.4938	20.967	20.2004	NaN	NaN	NaN	20.291	20.304	0	0	9	10415100	51087	13928	44687000	1	NaN	NaN	NaN	NaN	NaN	277
NaN	NaN	NaN	NaN	NaN	NaN	NaN	NaN	NaN	NaN	NaN	NaN	NaN	NaN	NaN	NaN	NaN	NaN	23.4826	NaN	23.455	23.0538	NaN	NaN	NaN	NaN	NaN	NaN	NaN	NaN	NaN	NaN	NaN	NaN	NaN	NaN	0	1	11	1317600	1545	11161	31928000	1	NaN	NaN	NaN	NaN	NaN	NaN
NaN	NaN	NaN	NaN	NaN	NaN	NaN	NaN	NaN	NaN	NaN	NaN	NaN	NaN	NaN	NaN	NaN	NaN	NaN	NaN	21.2154	20.6507	NaN	20.3117	NaN	NaN	20.2222	NaN	23.5426	22.9361	21.2017	20.6091	19.8521	19.4539	21.674	21.303	0	0	10	12825600	81677	13355	38459000	2	NaN	NaN	NaN	NaN	NaN	NaN
NaN	NaN	NaN	NaN	NaN	NaN	NaN	NaN	NaN	NaN	NaN	NaN	NaN	NaN	NaN	NaN	NaN	NaN	26.1036	26.4449	25.6377	25.8272	NaN	25.7647	21.2001	22.5779	24.3769	23.9749	25.5113	25.3932	24.5165	24.4134	24.1559	22.6969	NaN	24.4923	1	0	9	10895500	45014	15304	566480000	9	NaN	NaN	NaN	NaN	NaN	NaN
NaN	NaN	NaN	NaN	NaN	NaN	NaN	NaN	NaN	NaN	NaN	NaN	NaN	NaN	NaN	NaN	NaN	NaN	24.0558	23.8341	23.6557	23.4728	NaN	23.4645	22.2522	NaN	22.8382	23.1797	23.5427	23.6279	22.2521	21.9944	NaN	20.8428	22.3044	22.3826	0	2	12	14456700	1238	10856	137710000	1	NaN	NaN	NaN	NaN	NaN	NaN
NaN	NaN	NaN	NaN	NaN	NaN	22.5761	22.6678	20.7065	20.7617	21.6152	21.2087	NaN	NaN	NaN	NaN	NaN	NaN	31.3644	31.6244	30.5104	31.0054	NaN	30.3487	29.0246	28.9989	30.0435	29.7666	30.398	30.0669	28.9384	28.5082	28.4501	27.2524	28.5274	28.8671	0	1	9	10355200	0.00075609	21005	19091000000	16	NaN	NaN	NaN	NaN	NaN	NaN
NaN	NaN	NaN	NaN	NaN	NaN	NaN	NaN	NaN	NaN	NaN	NaN	NaN	NaN	NaN	NaN	NaN	NaN	25.8934	25.6047	25.2542	25.2796	NaN	25.1118	23.9028	23.4777	22.4649	22.0795	24.9575	24.7642	23.6973	23.3431	23.11	22.1863	23.3609	23.9947	1	0	9	10295000	97952	12408	394580000	7	NaN	NaN	NaN	NaN	NaN	NaN
NaN	NaN	NaN	NaN	NaN	NaN	NaN	NaN	NaN	NaN	NaN	NaN	NaN	NaN	NaN	NaN	NaN	NaN	29.4646	29.6852	29.0176	29.2957	NaN	29.5309	24.9141	24.2188	28.5248	28.3037	29.3687	28.9472	27.8677	28.1524	27.5789	26.7542	27.9414	28.2919	0	1	9	11125800	10671	12252	7005000000	8	NaN	NaN	NaN	NaN	NaN	NaN
NaN	NaN	NaN	NaN	NaN	NaN	NaN	NaN	NaN	NaN	NaN	NaN	NaN	NaN	NaN	NaN	NaN	NaN	26.4132	26.8088	26.1926	26.3102	NaN	26.4487	22.4542	22.0579	25.5945	NaN	26.7535	26.0852	25.0755	24.8018	24.4541	23.1717	24.8516	24.9266	0	1	11	13677100	21692	15053	862730000	15	NaN	NaN	NaN	NaN	NaN	NaN
NaN	NaN	NaN	NaN	NaN	NaN	NaN	NaN	NaN	NaN	NaN	NaN	NaN	NaN	NaN	NaN	NaN	NaN	27.3129	27.8209	27.0087	27.5618	NaN	27.2226	25.7729	25.2556	26.4332	26.2219	27.1371	26.8909	25.6401	25.1017	25.254	24.6529	NaN	NaN	0	1	9	10845400	17123	1135	1586600000	4	NaN	NaN	NaN	NaN	NaN	NaN
NaN	NaN	NaN	NaN	NaN	NaN	NaN	NaN	NaN	NaN	NaN	NaN	NaN	NaN	NaN	NaN	NaN	NaN	25.4765	25.6137	25.0819	25.5992	NaN	25.3765	23.5614	NaN	24.6282	24.4109	25.0583	24.7478	23.6333	NaN	23.2826	NaN	23.9831	23.7281	0	0	10	12225300	22401	11038	405350000	1	NaN	NaN	NaN	NaN	NaN	NaN
NaN	NaN	NaN	NaN	NaN	NaN	NaN	NaN	NaN	NaN	NaN	NaN	NaN	NaN	NaN	NaN	NaN	NaN	NaN	NaN	NaN	NaN	NaN	NaN	NaN	NaN	23.4381	23.6428	23.4145	23.5011	NaN	NaN	NaN	NaN	NaN	NaN	1	0	9	10505100	10014	12369	47516000	2	NaN	NaN	NaN	NaN	NaN	NaN
24.1099	24.3715	23.9816	23.7375	23.4812	23.5831	NaN	NaN	NaN	NaN	NaN	NaN	NaN	NaN	NaN	NaN	NaN	NaN	NaN	NaN	NaN	NaN	NaN	NaN	NaN	NaN	NaN	NaN	NaN	NaN	NaN	NaN	NaN	NaN	NaN	NaN	1	1	14	17788600	23411	12896	94637000	5	NaN	NaN	NaN	NaN	NaN	NaN
24.8927	22.0304	22.7996	21.8427	22.2747	21.8711	21.4952	21.8046	NaN	NaN	NaN	NaN	NaN	NaN	NaN	NaN	NaN	NaN	NaN	NaN	NaN	NaN	NaN	NaN	NaN	NaN	NaN	NaN	NaN	NaN	NaN	NaN	NaN	NaN	NaN	NaN	2	1	15	19349600	1.6546e-41	2062	62025000	9	NaN	NaN	NaN	NaN	NaN	NaN
21.3253	23.5742	23.6836	21.7399	21.2231	23.0498	20.8198	21.2488	NaN	NaN	NaN	NaN	NaN	NaN	NaN	NaN	NaN	NaN	NaN	NaN	NaN	NaN	NaN	NaN	NaN	NaN	NaN	NaN	NaN	NaN	NaN	NaN	NaN	NaN	NaN	NaN	3	1	15	19630000	0.54285	14529	47565000	6	NaN	NaN	NaN	NaN	NaN	NaN
NaN	NaN	NaN	NaN	NaN	NaN	22.8915	22.3039	22.5623	22.0443	NaN	NaN	NaN	NaN	NaN	NaN	NaN	NaN	NaN	NaN	NaN	NaN	NaN	NaN	NaN	NaN	NaN	NaN	NaN	NaN	NaN	NaN	NaN	NaN	NaN	NaN	0	1	14	1451680	60676	12102	23477000	4	NaN	NaN	NaN	NaN	NaN	NaN
NaN	NaN	NaN	NaN	NaN	NaN	NaN	NaN	NaN	NaN	NaN	NaN	NaN	NaN	NaN	NaN	NaN	NaN	24.1532	24.0478	23.8333	24.0773	NaN	23.5908	NaN	NaN	NaN	NaN	23.0306	23.2862	22.1531	21.9548	21.8463	20.9061	21.7657	22.0401	1	0	9	10144900	25234	1051	122420000	1	NaN	NaN	NaN	NaN	NaN	NaN
NaN	NaN	NaN	NaN	NaN	NaN	NaN	NaN	NaN	NaN	NaN	NaN	NaN	NaN	NaN	NaN	NaN	NaN	29.1762	29.4378	28.8611	29.1035	NaN	28.9139	27.1641	27.0706	27.203	27.0565	28.49	28.2999	27.4696	27.0535	NaN	25.8551	27.1567	27.3716	1	0	9	11265400	87447	19766	4906000000	14	NaN	NaN	NaN	NaN	NaN	NaN
NaN	NaN	NaN	NaN	NaN	NaN	NaN	NaN	NaN	NaN	NaN	18.5845	NaN	NaN	NaN	NaN	NaN	NaN	25.1507	23.1885	23.6553	22.9699	NaN	21.1214	21.0291	NaN	23.2973	23.6933	21.243	24.8794	24.1974	24.1377	23.3488	22.3895	23.8418	24.1491	1	0	9	10865200	18564	11182	217780000	3	NaN	NaN	646	NaN	NaN	NaN
NaN	NaN	NaN	NaN	NaN	NaN	NaN	NaN	NaN	NaN	NaN	NaN	NaN	NaN	NaN	NaN	NaN	NaN	NaN	NaN	NaN	NaN	NaN	NaN	22.1408	21.176	NaN	NaN	NaN	NaN	NaN	NaN	NaN	NaN	NaN	NaN	0	4	15	13658100	13955	7869	6993600	1	NaN	NaN	NaN	NaN	NaN	NaN
NaN	NaN	NaN	NaN	NaN	NaN	NaN	NaN	22.2317	21.5153	NaN	NaN	NaN	NaN	NaN	NaN	NaN	NaN	NaN	NaN	NaN	NaN	NaN	NaN	NaN	NaN	NaN	NaN	NaN	NaN	NaN	NaN	NaN	NaN	NaN	NaN	0	4	15	14718500	61969	76156	7922500	1	NaN	NaN	NaN	NaN	NaN	NaN
20.9975	21.8217	22.0396	22.4308	21.205	21.6146	NaN	NaN	21.2343	21.124	NaN	NaN	21.0479	20.2958	NaN	NaN	NaN	NaN	NaN	NaN	NaN	NaN	NaN	NaN	NaN	NaN	NaN	NaN	NaN	NaN	NaN	NaN	NaN	NaN	NaN	NaN	0	5	17	16709800	0.00028278	15348	29601000	5	NaN	NaN	NaN	NaN	NaN	NaN
NaN	NaN	NaN	NaN	NaN	NaN	NaN	NaN	NaN	NaN	NaN	NaN	NaN	NaN	NaN	NaN	NaN	NaN	NaN	NaN	NaN	NaN	NaN	NaN	23.933	23.4461	NaN	NaN	NaN	NaN	NaN	NaN	NaN	NaN	NaN	NaN	1	0	9	87042000	23156	10691	27444000	1	NaN	NaN	NaN	NaN	NaN	NaN
NaN	NaN	NaN	NaN	NaN	NaN	NaN	NaN	NaN	NaN	NaN	NaN	NaN	NaN	NaN	NaN	NaN	NaN	NaN	NaN	NaN	NaN	NaN	NaN	23.8439	22.8477	NaN	NaN	NaN	NaN	NaN	NaN	NaN	NaN	NaN	NaN	0	0	19	18808400	0.012893	13066	22605000	1	NaN	NaN	NaN	NaN	NaN	NaN
NaN	NaN	NaN	NaN	NaN	NaN	21.1698	21.2271	NaN	20.0654	NaN	NaN	20.1478	21.0953	NaN	NaN	NaN	NaN	NaN	NaN	NaN	NaN	NaN	NaN	NaN	NaN	NaN	NaN	NaN	NaN	NaN	NaN	NaN	NaN	NaN	NaN	2	2	17	1817990	29428	53169	9313000	1	NaN	NaN	NaN	NaN	NaN	NaN
NaN	NaN	NaN	NaN	NaN	NaN	NaN	NaN	NaN	NaN	NaN	NaN	NaN	NaN	NaN	NaN	NaN	NaN	NaN	NaN	NaN	NaN	NaN	NaN	23.4959	23.6759	NaN	NaN	NaN	NaN	NaN	NaN	NaN	NaN	NaN	NaN	0	2	13	13856300	10422	1096	25232000	2	NaN	NaN	NaN	NaN	NaN	NaN
NaN	NaN	NaN	NaN	NaN	NaN	NaN	NaN	NaN	NaN	NaN	NaN	NaN	NaN	NaN	NaN	NaN	NaN	23.9375	24.1806	24.1497	23.9838	NaN	23.6428	NaN	NaN	NaN	NaN	NaN	NaN	NaN	NaN	NaN	NaN	NaN	NaN	0	1	14	13026400	45989	15269	83379000	3	NaN	NaN	NaN	NaN	NaN	NaN
NaN	NaN	NaN	NaN	NaN	NaN	22.4296	22.0716	20.9587	NaN	NaN	NaN	NaN	NaN	NaN	NaN	NaN	NaN	NaN	NaN	NaN	NaN	NaN	NaN	NaN	NaN	NaN	NaN	NaN	NaN	NaN	NaN	NaN	NaN	NaN	NaN	0	1	18	17388100	8311	82707	12095000	2	NaN	NaN	NaN	NaN	NaN	NaN
22.7005	22.6922	22.507	22.5845	22.0539	21.74	21.5931	22.1346	NaN	NaN	NaN	NaN	NaN	NaN	NaN	NaN	NaN	NaN	NaN	NaN	20.7132	NaN	NaN	NaN	24.5226	23.4908	NaN	NaN	NaN	NaN	NaN	NaN	NaN	NaN	NaN	NaN	0	1	14	13967500	34738	6465	79077000	3	NaN	NaN	NaN	NaN	NaN	NaN
NaN	NaN	NaN	NaN	NaN	NaN	NaN	NaN	NaN	21.8375	NaN	NaN	NaN	NaN	NaN	NaN	NaN	NaN	NaN	NaN	NaN	NaN	NaN	NaN	NaN	NaN	NaN	NaN	NaN	NaN	NaN	NaN	NaN	NaN	NaN	NaN	0	5	18	16299200	10268	84035	3747600	2	NaN	NaN	NaN	NaN	NaN	NaN
NaN	NaN	NaN	NaN	NaN	NaN	NaN	NaN	25.1804	24.7807	NaN	NaN	NaN	NaN	NaN	NaN	NaN	NaN	NaN	NaN	NaN	NaN	NaN	NaN	NaN	NaN	NaN	NaN	NaN	NaN	NaN	NaN	NaN	NaN	NaN	NaN	0	5	18	16599300	0.00018632	13324	66847000	6	NaN	NaN	NaN	NaN	NaN	NaN
NaN	NaN	NaN	NaN	24.8957	24.3427	NaN	NaN	NaN	NaN	NaN	NaN	NaN	NaN	NaN	NaN	NaN	NaN	NaN	NaN	NaN	NaN	NaN	NaN	NaN	NaN	NaN	NaN	NaN	NaN	NaN	NaN	NaN	NaN	NaN	NaN	1	5	20	19030600	0.00057446	174	52491000	4	NaN	NaN	NaN	NaN	NaN	NaN
NaN	NaN	NaN	NaN	NaN	NaN	NaN	NaN	NaN	NaN	NaN	NaN	NaN	NaN	NaN	NaN	NaN	NaN	NaN	NaN	NaN	NaN	NaN	NaN	28.3346	28.1893	22.8132	23.0732	19.1865	NaN	NaN	NaN	NaN	NaN	NaN	NaN	0	0	8	78137200	38016	13395	661370000	0	NaN	NaN	NaN	NaN	NaN	NaN
24.082	24.0524	23.7721	24.184	24.1816	23.4348	21.8078	21.9372	NaN	NaN	NaN	NaN	20.9945	21.0462	NaN	NaN	NaN	NaN	NaN	NaN	NaN	NaN	NaN	NaN	NaN	NaN	NaN	NaN	NaN	NaN	NaN	NaN	NaN	NaN	NaN	NaN	1	0	15	14587600	0.082307	19551	110850000	10	NaN	NaN	95	NaN	NaN	NaN
20.6926	NaN	21.091	20.3151	NaN	NaN	23.101	22.8651	20.9797	21.3816	NaN	NaN	NaN	NaN	NaN	NaN	NaN	NaN	NaN	NaN	NaN	NaN	NaN	NaN	NaN	NaN	NaN	NaN	NaN	NaN	NaN	NaN	NaN	NaN	NaN	NaN	0	1	13	13397700	82683	12009	26669000	5	NaN	NaN	NaN	NaN	NaN	NaN
NaN	NaN	NaN	NaN	NaN	NaN	21.5831	20.6841	NaN	NaN	NaN	NaN	NaN	NaN	NaN	NaN	NaN	NaN	NaN	NaN	NaN	NaN	NaN	NaN	NaN	NaN	NaN	NaN	NaN	NaN	NaN	NaN	NaN	NaN	NaN	NaN	0	1	14	1453810	9936	10252	4826400	1	NaN	NaN	NaN	NaN	NaN	NaN
23.7048	NaN	21.2529	NaN	NaN	21.9348	22.789	22.818	NaN	NaN	NaN	NaN	NaN	NaN	NaN	NaN	NaN	NaN	NaN	NaN	NaN	NaN	NaN	NaN	NaN	NaN	NaN	NaN	NaN	NaN	NaN	NaN	NaN	NaN	NaN	NaN	1	1	15	16099200	29423	62861	34822000	1	NaN	NaN	NaN	NaN	NaN	NaN
NaN	NaN	NaN	NaN	NaN	NaN	NaN	NaN	NaN	NaN	NaN	NaN	NaN	NaN	NaN	NaN	NaN	NaN	NaN	NaN	NaN	NaN	NaN	NaN	24.3573	24.5756	NaN	NaN	NaN	NaN	NaN	NaN	NaN	NaN	NaN	NaN	0	1	13	12266400	10648	18239	46495000	1	NaN	NaN	NaN	NaN	NaN	NaN
NaN	NaN	NaN	NaN	NaN	NaN	NaN	NaN	NaN	NaN	NaN	NaN	NaN	NaN	NaN	NaN	NaN	NaN	NaN	NaN	NaN	NaN	NaN	NaN	24.4746	23.273	NaN	NaN	NaN	NaN	NaN	NaN	NaN	NaN	NaN	NaN	2	1	20	19580600	10795	80545	33448000	1	NaN	NaN	NaN	NaN	NaN	NaN
NaN	NaN	NaN	NaN	NaN	NaN	NaN	NaN	23.914	23.7225	NaN	NaN	NaN	NaN	NaN	NaN	NaN	NaN	NaN	NaN	NaN	NaN	NaN	NaN	NaN	NaN	NaN	NaN	NaN	NaN	NaN	NaN	NaN	NaN	NaN	NaN	0	5	15	15429200	3.577e-11	2096	29649000	4	NaN	NaN	NaN	NaN	NaN	NaN
NaN	NaN	NaN	NaN	NaN	NaN	NaN	NaN	NaN	NaN	NaN	NaN	21.0064	21.2457	NaN	NaN	NaN	NaN	NaN	NaN	NaN	NaN	NaN	NaN	NaN	NaN	NaN	NaN	NaN	NaN	NaN	NaN	NaN	NaN	NaN	NaN	1	0	9	87740400	50819	86833	4593000	1	NaN	NaN	NaN	NaN	NaN	NaN
23.8943	NaN	19.5849	20.5374	21.6744	20.1055	22.1405	23.0597	NaN	NaN	NaN	NaN	21.0128	NaN	NaN	NaN	NaN	NaN	NaN	NaN	NaN	NaN	NaN	NaN	NaN	NaN	NaN	NaN	NaN	NaN	NaN	NaN	NaN	NaN	NaN	NaN	0	2	16	18359100	5.0218e-42	20755	37857000	2	NaN	NaN	NaN	NaN	NaN	NaN
23.5616	23.2538	23.4923	23.0782	22.2635	23.0683	NaN	20.427	NaN	NaN	NaN	NaN	NaN	NaN	NaN	NaN	NaN	NaN	NaN	NaN	NaN	NaN	NaN	NaN	NaN	NaN	NaN	NaN	NaN	NaN	NaN	NaN	NaN	NaN	NaN	NaN	0	1	16	17178900	16077	10195	58279000	10	NaN	NaN	NaN	NaN	NaN	NaN
NaN	NaN	NaN	NaN	NaN	NaN	NaN	NaN	NaN	NaN	NaN	NaN	NaN	NaN	NaN	NaN	NaN	NaN	NaN	NaN	NaN	NaN	NaN	NaN	26.7098	26.4495	21.3524	NaN	NaN	NaN	NaN	NaN	NaN	NaN	NaN	NaN	0	0	10	95144100	71607	13714	204070000	4	NaN	NaN	NaN	NaN	NaN	NaN
NaN	NaN	NaN	NaN	NaN	NaN	NaN	NaN	NaN	NaN	NaN	NaN	NaN	NaN	NaN	NaN	NaN	NaN	NaN	NaN	NaN	NaN	NaN	21.6585	23.6194	23.3885	21.3719	NaN	NaN	NaN	20.7188	NaN	NaN	NaN	NaN	NaN	0	0	11	10084600	20387	10715	31618000	1	NaN	NaN	NaN	NaN	NaN	NaN
NaN	NaN	NaN	NaN	NaN	NaN	NaN	NaN	NaN	NaN	NaN	NaN	NaN	NaN	NaN	NaN	NaN	NaN	NaN	NaN	NaN	NaN	NaN	NaN	24.3553	23.8718	NaN	NaN	NaN	NaN	NaN	NaN	NaN	NaN	NaN	NaN	0	1	15	14046700	9.738e-07	19322	36812000	2	NaN	NaN	NaN	NaN	NaN	NaN
NaN	NaN	NaN	NaN	NaN	NaN	NaN	NaN	NaN	NaN	NaN	NaN	NaN	NaN	NaN	NaN	NaN	NaN	NaN	NaN	NaN	NaN	NaN	NaN	23.7642	23.7998	NaN	NaN	NaN	NaN	NaN	NaN	NaN	NaN	NaN	NaN	0	1	17	15897500	1.3594e-07	214	28851000	2	NaN	NaN	NaN	NaN	NaN	NaN
NaN	NaN	NaN	NaN	NaN	NaN	NaN	NaN	NaN	NaN	NaN	NaN	NaN	NaN	NaN	NaN	NaN	NaN	NaN	NaN	NaN	NaN	NaN	NaN	24.5902	24.5884	NaN	NaN	NaN	NaN	NaN	NaN	NaN	NaN	NaN	NaN	0	2	25	23571900	0.0061813	15248	50483000	2	NaN	NaN	NaN	NaN	NaN	NaN
NaN	NaN	NaN	NaN	NaN	NaN	NaN	NaN	NaN	NaN	NaN	NaN	NaN	NaN	NaN	NaN	NaN	NaN	NaN	NaN	NaN	NaN	NaN	NaN	NaN	NaN	NaN	NaN	NaN	NaN	NaN	NaN	NaN	NaN	NaN	NaN	0	0	17	17088100	61553	94363	0	1	NaN	NaN	714	NaN	NaN	NaN
NaN	NaN	NaN	NaN	NaN	NaN	NaN	NaN	NaN	NaN	NaN	NaN	NaN	NaN	NaN	NaN	NaN	NaN	22.4379	22.3394	22.73	22.665	NaN	22.429	NaN	NaN	NaN	NaN	NaN	NaN	NaN	NaN	NaN	NaN	NaN	NaN	0	0	9	93638200	5209	13855	30243000	1	NaN	NaN	NaN	NaN	NaN	NaN
NaN	NaN	NaN	NaN	NaN	NaN	NaN	NaN	NaN	NaN	NaN	NaN	NaN	NaN	NaN	NaN	NaN	NaN	NaN	NaN	NaN	NaN	NaN	NaN	NaN	NaN	NaN	NaN	NaN	NaN	NaN	NaN	NaN	NaN	NaN	NaN	2	1	16	14717300	88052	10783	0	0	NaN	NaN	NaN	NaN	NaN	NaN
22.1117	NaN	NaN	NaN	NaN	NaN	NaN	NaN	NaN	NaN	NaN	NaN	NaN	NaN	NaN	NaN	NaN	NaN	NaN	NaN	NaN	NaN	NaN	NaN	NaN	NaN	NaN	NaN	NaN	NaN	NaN	NaN	NaN	NaN	NaN	NaN	1	2	22	24632400	48651	49528	4531900	1	NaN	NaN	NaN	NaN	NaN	NaN
NaN	NaN	NaN	NaN	NaN	NaN	NaN	NaN	NaN	NaN	NaN	NaN	NaN	NaN	NaN	NaN	NaN	NaN	NaN	NaN	NaN	NaN	NaN	NaN	24.2725	24.1681	NaN	19.5802	NaN	NaN	NaN	NaN	NaN	NaN	NaN	NaN	0	1	9	90046600	36681	17917	39900000	2	NaN	NaN	NaN	NaN	NaN	NaN
NaN	NaN	NaN	NaN	NaN	NaN	NaN	NaN	NaN	NaN	NaN	NaN	NaN	NaN	NaN	NaN	NaN	NaN	NaN	NaN	NaN	NaN	NaN	NaN	24.7806	24.4621	NaN	NaN	NaN	NaN	NaN	NaN	NaN	NaN	NaN	NaN	0	1	19	18929100	0.0095536	13264	51931000	2	NaN	NaN	NaN	NaN	NaN	NaN
NaN	NaN	NaN	NaN	NaN	NaN	NaN	NaN	NaN	NaN	NaN	NaN	NaN	NaN	NaN	NaN	NaN	NaN	NaN	NaN	NaN	NaN	NaN	NaN	24.7122	24.5374	NaN	NaN	NaN	NaN	NaN	NaN	NaN	NaN	NaN	NaN	0	2	20	20210000	1.8019e-55	26653	51838000	2	NaN	NaN	NaN	NaN	NaN	NaN
NaN	NaN	NaN	NaN	NaN	NaN	NaN	NaN	NaN	NaN	NaN	NaN	NaN	NaN	NaN	NaN	NaN	NaN	NaN	NaN	NaN	NaN	NaN	NaN	23.0765	NaN	NaN	NaN	NaN	NaN	NaN	NaN	NaN	NaN	NaN	NaN	1	0	10	92943200	16149	1157	8845600	1	NaN	NaN	NaN	NaN	NaN	NaN
NaN	NaN	NaN	NaN	NaN	NaN	NaN	NaN	NaN	NaN	NaN	NaN	NaN	NaN	NaN	NaN	NaN	NaN	NaN	NaN	NaN	NaN	NaN	NaN	24.0239	23.8684	NaN	NaN	NaN	NaN	NaN	NaN	NaN	NaN	NaN	NaN	1	0	11	10765000	99635	15148	32372000	2	NaN	NaN	NaN	NaN	NaN	NaN
NaN	NaN	NaN	NaN	NaN	NaN	NaN	NaN	NaN	NaN	NaN	NaN	NaN	NaN	NaN	NaN	NaN	NaN	NaN	NaN	NaN	NaN	NaN	NaN	23.8501	23.9976	NaN	NaN	NaN	NaN	NaN	NaN	NaN	NaN	NaN	NaN	1	0	15	14176700	4.7904e-06	19585	31871000	1	NaN	NaN	NaN	NaN	NaN	NaN
26.8137	24.561	23.5209	26.7773	26.4851	23.7826	NaN	NaN	23.9202	23.572	23.5563	23.7159	25.2514	24.5388	NaN	22.7486	22.807	22.5457	NaN	22.8396	NaN	NaN	NaN	NaN	NaN	NaN	NaN	NaN	NaN	NaN	NaN	NaN	NaN	NaN	NaN	NaN	0	0	13	13566700	2.623e-19	22436	524910000	16	NaN	NaN	NaN	NaN	NaN	NaN
24.9237	NaN	NaN	NaN	NaN	NaN	24.1814	23.7295	21.0188	NaN	NaN	20.3993	NaN	20.8211	NaN	NaN	NaN	NaN	NaN	NaN	NaN	NaN	NaN	NaN	NaN	NaN	NaN	NaN	NaN	NaN	NaN	NaN	NaN	NaN	NaN	NaN	0	0	15	159781	0.0042569	1676	70121000	5	NaN	NaN	NaN	NaN	NaN	NaN
NaN	NaN	NaN	NaN	NaN	NaN	NaN	NaN	NaN	NaN	NaN	NaN	NaN	NaN	NaN	NaN	NaN	NaN	21.8612	21.4466	21.5073	NaN	NaN	19.3961	25.7051	23.7536	NaN	NaN	21.6039	NaN	22.5703	NaN	NaN	NaN	NaN	NaN	0	2	10	10155300	36545	17633	88601000	2	NaN	NaN	NaN	NaN	NaN	NaN
NaN	NaN	NaN	NaN	NaN	NaN	NaN	NaN	NaN	NaN	NaN	NaN	NaN	NaN	NaN	NaN	NaN	NaN	NaN	NaN	NaN	21.2154	NaN	NaN	24.0395	24.0763	NaN	NaN	NaN	NaN	NaN	NaN	NaN	NaN	NaN	NaN	0	2	11	11626000	1402	11295	37367000	2	NaN	NaN	NaN	NaN	NaN	NaN
23.2607	22.9571	23.0454	23.0191	22.427	23.3977	NaN	23.8093	NaN	NaN	NaN	NaN	20.9085	NaN	NaN	NaN	NaN	NaN	NaN	NaN	NaN	NaN	NaN	NaN	NaN	NaN	NaN	NaN	NaN	NaN	NaN	NaN	NaN	NaN	NaN	NaN	1	0	14	13587200	10679	10069	68708000	3	NaN	NaN	NaN	NaN	NaN	NaN
NaN	NaN	NaN	NaN	NaN	NaN	NaN	NaN	NaN	NaN	NaN	NaN	NaN	NaN	NaN	NaN	NaN	NaN	24.043	23.992	23.4285	NaN	NaN	23.2895	NaN	NaN	NaN	NaN	23.0111	23.0086	22.0748	21.6584	NaN	20.062	21.5983	21.9977	1	0	9	94652400	11495	13931	88589000	3	NaN	NaN	NaN	NaN	NaN	NaN
NaN	NaN	NaN	NaN	NaN	NaN	NaN	NaN	NaN	NaN	NaN	NaN	NaN	NaN	NaN	NaN	NaN	NaN	26.6105	26.6944	26.2947	26.1819	NaN	26.0531	24.7792	24.6667	25.6607	25.9725	25.9541	25.8369	24.8774	24.6269	24.4113	23.652	24.686	24.9582	1	0	9	10604500	6469	13276	890200000	14	NaN	NaN	NaN	NaN	NaN	NaN
22.3834	19.8336	NaN	22.4803	22.1383	NaN	NaN	NaN	NaN	NaN	NaN	NaN	NaN	NaN	NaN	NaN	NaN	NaN	NaN	NaN	NaN	NaN	NaN	NaN	NaN	NaN	NaN	NaN	NaN	NaN	NaN	NaN	NaN	NaN	NaN	NaN	1	0	10	10526300	13576	11789	16873000	3	NaN	NaN	NaN	NaN	NaN	NaN
23.0702	23.0055	23.11	22.9709	22.5153	22.7717	NaN	NaN	NaN	NaN	NaN	NaN	NaN	NaN	NaN	NaN	NaN	NaN	NaN	NaN	NaN	NaN	NaN	NaN	NaN	NaN	NaN	NaN	NaN	NaN	NaN	NaN	NaN	NaN	NaN	NaN	2	0	11	12087400	2163	14195	47658000	6	NaN	NaN	NaN	NaN	NaN	NaN
24.6877	24.3641	23.9876	23.8301	24.3401	24.2511	21.5717	21.7367	NaN	NaN	NaN	NaN	20.2071	19.9461	NaN	NaN	NaN	NaN	NaN	NaN	NaN	NaN	NaN	NaN	NaN	NaN	NaN	NaN	NaN	NaN	NaN	NaN	NaN	NaN	NaN	NaN	3	0	14	15919600	59683	13638	130200000	6	NaN	NaN	NaN	NaN	NaN	NaN
21.545	22.2303	21.5417	NaN	21.5073	22.015	NaN	NaN	NaN	NaN	NaN	NaN	NaN	NaN	NaN	NaN	NaN	NaN	NaN	NaN	NaN	NaN	NaN	NaN	NaN	NaN	NaN	NaN	NaN	NaN	NaN	NaN	NaN	NaN	NaN	NaN	1	1	15	17288500	30983	79875	18252000	1	NaN	NaN	NaN	NaN	NaN	NaN
NaN	23.0939	NaN	22.5892	NaN	21.7763	NaN	NaN	NaN	NaN	NaN	NaN	NaN	NaN	NaN	NaN	NaN	NaN	NaN	NaN	NaN	NaN	NaN	NaN	NaN	NaN	NaN	NaN	NaN	NaN	NaN	NaN	NaN	NaN	NaN	NaN	1	1	15	17608200	18576	11663	18854000	3	NaN	NaN	NaN	NaN	NaN	NaN
24.1356	24.5124	24.0699	24.951	NaN	NaN	NaN	NaN	NaN	NaN	NaN	NaN	NaN	NaN	NaN	NaN	NaN	NaN	NaN	NaN	NaN	NaN	NaN	NaN	NaN	NaN	NaN	NaN	NaN	NaN	NaN	NaN	NaN	NaN	NaN	NaN	1	1	17	1931890	20094	10229	92406000	4	NaN	NaN	NaN	NaN	NaN	NaN
NaN	NaN	NaN	NaN	NaN	NaN	NaN	NaN	NaN	NaN	NaN	NaN	NaN	NaN	NaN	NaN	NaN	NaN	29.7115	29.5176	29.2173	29.3211	NaN	29.1119	27.7825	27.6727	28.397	28.4082	28.9402	28.8523	28.2297	27.9212	27.8588	26.7712	28.1576	28.1674	1	0	8	85545600	72126	18858	7204700000	13	NaN	NaN	NaN	NaN	NaN	NaN
23.625	26.2999	23.4946	21.0838	24.0552	23.9851	26.5542	26.5463	24.5484	NaN	24.2633	NaN	22.6744	25.8545	NaN	23.0003	NaN	NaN	NaN	NaN	NaN	NaN	NaN	NaN	NaN	NaN	NaN	NaN	NaN	NaN	NaN	NaN	NaN	NaN	NaN	NaN	2	0	14	14678200	12663	91701	460600000	7	NaN	NaN	NaN	NaN	NaN	NaN
NaN	NaN	NaN	NaN	NaN	NaN	22.0825	22.0023	NaN	NaN	NaN	NaN	21.2845	21.3262	NaN	NaN	NaN	NaN	NaN	NaN	NaN	NaN	NaN	NaN	NaN	NaN	NaN	NaN	NaN	NaN	NaN	NaN	NaN	NaN	NaN	NaN	3	0	15	16239200	20071	1004	13826000	4	NaN	NaN	NaN	NaN	NaN	NaN
24.1359	NaN	NaN	NaN	23.7833	23.1091	NaN	21.5396	NaN	NaN	NaN	NaN	NaN	NaN	NaN	NaN	NaN	NaN	NaN	NaN	NaN	NaN	NaN	NaN	NaN	NaN	NaN	NaN	NaN	NaN	NaN	NaN	NaN	NaN	NaN	NaN	0	1	14	14257500	30238	84658	44967000	2	NaN	NaN	NaN	NaN	NaN	NaN
NaN	NaN	NaN	NaN	NaN	NaN	24.2714	24.1951	NaN	NaN	NaN	NaN	NaN	NaN	NaN	NaN	NaN	NaN	NaN	NaN	NaN	NaN	NaN	NaN	NaN	NaN	NaN	NaN	NaN	NaN	NaN	NaN	NaN	NaN	NaN	NaN	0	1	15	15248200	38005	96171	39456000	3	NaN	NaN	NaN	NaN	NaN	NaN
NaN	NaN	NaN	NaN	NaN	NaN	NaN	NaN	NaN	NaN	NaN	NaN	NaN	NaN	NaN	NaN	NaN	NaN	25.241	25.4432	25.2116	25.1841	NaN	25.0661	23.2761	NaN	24.4685	24.4608	24.6736	24.8427	23.9186	23.3134	23.4762	22.1272	23.3473	NaN	1	0	9	98049300	34859	15263	363890000	8	NaN	NaN	NaN	NaN	NaN	NaN
22.8218	22.4755	NaN	22.8088	NaN	22.3824	21.6983	NaN	NaN	NaN	NaN	NaN	NaN	NaN	NaN	NaN	NaN	NaN	NaN	NaN	NaN	NaN	NaN	NaN	NaN	NaN	NaN	NaN	NaN	NaN	NaN	NaN	NaN	NaN	NaN	NaN	0	2	17	1765920	45303	66893	29463000	1	NaN	NaN	NaN	NaN	NaN	NaN
NaN	NaN	NaN	NaN	NaN	NaN	NaN	NaN	NaN	NaN	NaN	NaN	NaN	NaN	NaN	NaN	NaN	NaN	NaN	NaN	NaN	NaN	NaN	NaN	24.603	24.6596	NaN	NaN	NaN	NaN	20.3521	19.6832	19.4309	18.6005	NaN	NaN	0	1	10	10954800	72342	19301	55270000	2	NaN	NaN	NaN	NaN	NaN	NaN
NaN	NaN	NaN	NaN	NaN	NaN	NaN	NaN	NaN	NaN	NaN	NaN	NaN	NaN	NaN	NaN	NaN	NaN	NaN	NaN	NaN	NaN	NaN	20.4265	23.8849	23.7213	NaN	NaN	NaN	NaN	NaN	NaN	NaN	NaN	NaN	NaN	1	1	12	13646700	58012	10517	30730000	2	NaN	NaN	NaN	NaN	NaN	NaN
NaN	NaN	NaN	NaN	NaN	NaN	NaN	NaN	NaN	NaN	NaN	NaN	NaN	NaN	NaN	NaN	NaN	NaN	NaN	NaN	NaN	NaN	NaN	25.7823	24.5724	24.3075	22.3114	21.1699	25.8871	25.8218	NaN	NaN	NaN	NaN	NaN	NaN	2	0	9	10466000	20989	10133	232350000	1	NaN	NaN	NaN	NaN	NaN	NaN
NaN	NaN	NaN	NaN	NaN	NaN	NaN	NaN	NaN	NaN	NaN	NaN	NaN	NaN	NaN	NaN	NaN	NaN	NaN	NaN	NaN	NaN	NaN	NaN	24.6118	24.4798	NaN	NaN	NaN	NaN	NaN	NaN	NaN	NaN	NaN	NaN	0	1	13	13306700	86808	1351	49035000	2	NaN	NaN	NaN	NaN	NaN	NaN
NaN	NaN	NaN	NaN	NaN	NaN	NaN	NaN	NaN	NaN	NaN	NaN	NaN	NaN	NaN	NaN	NaN	NaN	NaN	NaN	NaN	NaN	NaN	NaN	22.9166	23.08	NaN	NaN	NaN	NaN	NaN	NaN	NaN	NaN	NaN	NaN	0	2	17	17878900	0.11894	17909	16784000	1	NaN	NaN	NaN	NaN	NaN	NaN
20.4845	21.0061	20.2053	20.9106	NaN	NaN	NaN	NaN	NaN	NaN	NaN	NaN	NaN	NaN	NaN	NaN	NaN	NaN	NaN	NaN	NaN	NaN	NaN	NaN	NaN	NaN	NaN	NaN	NaN	NaN	NaN	NaN	NaN	NaN	NaN	NaN	0	1	10	10995100	5387	96668	6753100	1	NaN	NaN	NaN	NaN	NaN	NaN
NaN	NaN	NaN	NaN	NaN	NaN	NaN	NaN	NaN	NaN	NaN	NaN	21.8945	21.6665	NaN	NaN	NaN	NaN	NaN	NaN	NaN	NaN	NaN	NaN	NaN	NaN	NaN	NaN	NaN	NaN	NaN	NaN	NaN	NaN	NaN	NaN	1	0	16	15497100	41549	11208	7227200	2	NaN	NaN	NaN	NaN	NaN	NaN
NaN	22.988	22.7567	NaN	NaN	NaN	NaN	NaN	NaN	NaN	NaN	NaN	NaN	NaN	NaN	NaN	NaN	NaN	NaN	NaN	NaN	NaN	NaN	NaN	NaN	NaN	NaN	NaN	NaN	NaN	NaN	NaN	NaN	NaN	NaN	NaN	1	0	16	17639700	73905	66246	15406000	2	NaN	NaN	NaN	NaN	NaN	NaN
23.195	23.1917	23.0281	23.4959	23.025	23.9552	NaN	NaN	NaN	NaN	NaN	NaN	NaN	NaN	NaN	NaN	NaN	NaN	NaN	NaN	NaN	NaN	NaN	NaN	NaN	NaN	NaN	NaN	NaN	NaN	NaN	NaN	NaN	NaN	NaN	NaN	1	1	17	18920600	36726	68257	64367000	1	NaN	NaN	NaN	NaN	NaN	NaN
NaN	NaN	21.8594	21.2691	21.5059	20.8297	20.0251	20.3931	NaN	NaN	NaN	NaN	NaN	NaN	NaN	NaN	NaN	NaN	NaN	NaN	NaN	NaN	NaN	NaN	NaN	NaN	NaN	NaN	NaN	NaN	NaN	NaN	NaN	NaN	NaN	NaN	0	3	15	16999400	19574	85837	13617000	2	NaN	NaN	29	NaN	NaN	NaN
24.0103	23.9332	23.0356	24.4933	23.8648	24.0143	22.8892	23.758	20.4512	20.8442	21.5759	20.5419	22.5331	22.2983	19.1775	20.4269	NaN	20.6991	NaN	NaN	NaN	NaN	NaN	NaN	NaN	NaN	NaN	NaN	NaN	NaN	NaN	NaN	NaN	NaN	NaN	NaN	0	1	14	15687000	0.75391	1973	142210000	11	NaN	NaN	NaN	NaN	NaN	NaN
NaN	NaN	NaN	NaN	NaN	NaN	NaN	NaN	NaN	NaN	NaN	NaN	NaN	NaN	NaN	NaN	NaN	NaN	24.2358	24.4124	24.2155	25.1029	NaN	23.9326	NaN	NaN	23.0111	22.8615	NaN	23.2268	21.3615	20.9403	21.4908	19.9212	21.7215	21.5611	0	0	9	886476	65206	13253	154700000	5	NaN	NaN	NaN	NaN	NaN	NaN
26.7304	26.8126	26.7199	26.6497	26.4356	26.6877	23.3537	23.3639	21.1141	NaN	NaN	NaN	NaN	NaN	NaN	NaN	NaN	NaN	NaN	NaN	NaN	NaN	NaN	NaN	NaN	NaN	NaN	NaN	NaN	NaN	NaN	NaN	NaN	NaN	NaN	NaN	1	1	15	17008500	0.38591	15046	667650000	10	NaN	NaN	NaN	NaN	NaN	NaN
NaN	NaN	NaN	NaN	NaN	NaN	NaN	NaN	NaN	NaN	NaN	NaN	NaN	NaN	NaN	NaN	NaN	NaN	28.2535	27.9565	25.2909	24.4628	NaN	27.3953	NaN	NaN	NaN	NaN	21.511	NaN	NaN	NaN	NaN	NaN	NaN	NaN	0	0	9	99544900	13989	11716	824170000	1	NaN	NaN	NaN	NaN	NaN	NaN
NaN	NaN	NaN	NaN	NaN	NaN	NaN	NaN	NaN	NaN	NaN	NaN	NaN	NaN	NaN	NaN	NaN	NaN	NaN	NaN	NaN	NaN	NaN	NaN	NaN	NaN	NaN	NaN	NaN	NaN	NaN	NaN	NaN	NaN	NaN	NaN	1	0	15	16698500	36245	10093	0	1	NaN	NaN	NaN	NaN	NaN	NaN
NaN	NaN	NaN	NaN	NaN	NaN	NaN	NaN	NaN	NaN	NaN	NaN	NaN	NaN	NaN	NaN	NaN	NaN	29.1957	29.1169	28.718	29.0642	NaN	28.9744	18.6365	18.7773	NaN	NaN	21.0107	28.2715	25.6404	25.0395	24.5057	23.4301	25.1016	25.4467	1	0	9	10925500	5567	14152	3258000000	8	NaN	NaN	NaN	NaN	NaN	NaN
NaN	NaN	NaN	NaN	NaN	NaN	NaN	NaN	NaN	NaN	NaN	NaN	NaN	NaN	NaN	NaN	NaN	NaN	24.594	24.9668	23.9308	24.57	NaN	24.3121	NaN	NaN	24.0208	23.9532	25.1636	24.8246	22.0905	21.5516	NaN	19.5777	NaN	21.8868	0	0	10	12655500	13772	11772	232600000	1	NaN	NaN	642	NaN	NaN	NaN
NaN	NaN	NaN	NaN	NaN	NaN	22.9837	23.0447	21.247	NaN	21.2109	21.2586	NaN	NaN	NaN	NaN	NaN	NaN	30.1231	30.0414	29.9484	30.3243	NaN	30.2454	29.0299	28.7751	28.8392	28.6394	30.0612	29.7365	27.0946	26.4118	26.0977	25.508	NaN	26.5748	0	0	9	11005500	1047	13426	10325000000	9	NaN	NaN	NaN	NaN	NaN	NaN
NaN	NaN	NaN	NaN	NaN	NaN	21.2838	NaN	NaN	21.2753	NaN	NaN	21.607	21.6561	NaN	NaN	NaN	NaN	NaN	NaN	NaN	NaN	NaN	NaN	NaN	NaN	NaN	NaN	NaN	NaN	NaN	NaN	NaN	NaN	NaN	NaN	1	0	16	15858300	44044	69331	11590000	1	NaN	NaN	NaN	NaN	NaN	NaN
NaN	NaN	NaN	NaN	NaN	NaN	NaN	NaN	NaN	NaN	NaN	NaN	NaN	NaN	NaN	NaN	NaN	NaN	25.0374	25.5568	25.4004	25.6645	NaN	25.1851	24.0115	NaN	NaN	NaN	26.2793	25.2039	22.8971	20.055	NaN	NaN	20.7994	20.666	0	2	9	10756600	18054	11241	368810000	3	NaN	NaN	NaN	NaN	NaN	NaN
NaN	NaN	NaN	NaN	NaN	NaN	NaN	NaN	NaN	NaN	NaN	NaN	NaN	NaN	NaN	NaN	NaN	NaN	NaN	NaN	NaN	NaN	NaN	NaN	NaN	NaN	24.1312	23.5641	24.4722	24.4243	NaN	21.5429	NaN	20.7762	22.7306	NaN	0	0	9	90748400	22486	10749	88375000	1	NaN	NaN	NaN	NaN	NaN	NaN
NaN	NaN	NaN	NaN	NaN	NaN	NaN	NaN	NaN	NaN	NaN	NaN	NaN	NaN	NaN	NaN	NaN	NaN	NaN	NaN	NaN	NaN	NaN	NaN	NaN	NaN	23.3613	23.7349	21.7235	22.0306	NaN	NaN	NaN	NaN	NaN	NaN	0	0	9	943559	13261	11801	32484000	1	NaN	NaN	NaN	NaN	NaN	NaN
20.8699	NaN	NaN	20.0759	NaN	NaN	19.9788	20.3865	NaN	NaN	NaN	NaN	NaN	NaN	NaN	NaN	NaN	NaN	NaN	NaN	NaN	NaN	NaN	NaN	NaN	NaN	NaN	NaN	NaN	NaN	NaN	NaN	NaN	NaN	NaN	NaN	2	4	16	18840900	82242	99566	5425500	1	NaN	NaN	NaN	NaN	NaN	NaN
NaN	NaN	NaN	NaN	NaN	NaN	NaN	NaN	NaN	NaN	NaN	NaN	NaN	NaN	NaN	NaN	NaN	NaN	21.4177	NaN	21.1522	21.1534	NaN	24.9931	NaN	NaN	23.2177	22.3991	24.643	24.6712	22.6754	22.522	22.7339	21.0708	22.4114	22.8981	0	0	9	95055500	48739	19228	144350000	2	NaN	NaN	NaN	NaN	NaN	NaN
NaN	NaN	NaN	NaN	NaN	NaN	22.2835	NaN	NaN	21.1132	NaN	NaN	NaN	NaN	NaN	NaN	NaN	NaN	28.292	28.3429	28.0494	28.2644	NaN	27.6267	27.6814	NaN	26.8912	NaN	29.514	NaN	27.2042	26.4464	NaN	NaN	NaN	NaN	1	0	9	98357600	19576	11063	2836400000	2	NaN	NaN	NaN	NaN	NaN	NaN
NaN	NaN	NaN	NaN	NaN	NaN	NaN	NaN	NaN	NaN	NaN	NaN	NaN	NaN	NaN	NaN	NaN	NaN	26.6202	22.8686	25.4108	25.5913	NaN	NaN	NaN	NaN	NaN	NaN	23.2341	22.7469	NaN	NaN	NaN	NaN	NaN	NaN	0	2	9	10977000	37786	1494	222880000	1	NaN	NaN	NaN	NaN	NaN	172
23.1739	21.9627	NaN	22.7373	23.6661	NaN	20.8824	21.0453	NaN	NaN	NaN	NaN	NaN	NaN	NaN	NaN	NaN	NaN	NaN	NaN	NaN	NaN	NaN	NaN	NaN	NaN	NaN	NaN	NaN	NaN	NaN	NaN	NaN	NaN	NaN	NaN	0	1	13	13847300	16037	10088	37951000	3	NaN	NaN	240	NaN	NaN	NaN
24.5256	NaN	22.726	23.4298	23.9321	NaN	NaN	22.06	NaN	NaN	NaN	NaN	19.7787	19.8486	NaN	NaN	NaN	NaN	NaN	NaN	NaN	NaN	NaN	NaN	NaN	NaN	NaN	NaN	NaN	NaN	NaN	NaN	NaN	NaN	NaN	NaN	0	1	14	15137700	75529	11213	64611000	7	NaN	NaN	240	NaN	NaN	NaN
24.2302	23.5069	23.4998	23.1283	22.9121	24.1055	22.0197	NaN	19.7528	19.4574	NaN	NaN	NaN	NaN	NaN	NaN	NaN	NaN	NaN	NaN	NaN	NaN	NaN	NaN	NaN	NaN	NaN	NaN	NaN	NaN	NaN	NaN	NaN	NaN	NaN	NaN	0	2	15	16418600	57518	10983	84429000	7	NaN	NaN	240	NaN	NaN	NaN
NaN	NaN	NaN	NaN	NaN	NaN	NaN	NaN	NaN	NaN	NaN	NaN	NaN	NaN	NaN	NaN	NaN	NaN	NaN	NaN	NaN	NaN	NaN	NaN	NaN	NaN	NaN	NaN	NaN	NaN	NaN	NaN	NaN	NaN	NaN	NaN	0	1	10	11976800	11787	12219	0	0	NaN	NaN	NaN	NaN	NaN	NaN
NaN	NaN	NaN	NaN	NaN	NaN	NaN	NaN	NaN	NaN	NaN	NaN	NaN	NaN	NaN	NaN	NaN	NaN	21.0128	NaN	21.7655	22.0226	NaN	20.6642	NaN	NaN	24.3764	24.0944	25.1642	24.6427	24.9663	24.4397	23.9259	23.7003	24.2965	24.5983	0	1	9	10006000	1248	11929	246190000	6	NaN	NaN	733	NaN	NaN	NaN
23.1344	23.2683	22.7578	23.0607	22.2177	22.0064	NaN	NaN	NaN	NaN	NaN	NaN	NaN	NaN	NaN	NaN	NaN	NaN	NaN	NaN	NaN	NaN	NaN	NaN	NaN	NaN	NaN	NaN	NaN	NaN	NaN	NaN	NaN	NaN	NaN	NaN	0	2	11	11276300	18258	97635	44242000	6	NaN	NaN	NaN	NaN	NaN	NaN
NaN	NaN	NaN	NaN	NaN	NaN	NaN	NaN	NaN	NaN	NaN	NaN	NaN	NaN	NaN	NaN	NaN	NaN	NaN	NaN	NaN	NaN	NaN	NaN	NaN	NaN	NaN	NaN	NaN	NaN	23.1143	22.9785	22.9858	22.0838	23.4331	NaN	1	0	9	10295500	21435	10846	41423000	2	NaN	NaN	NaN	NaN	NaN	NaN
NaN	NaN	NaN	NaN	NaN	NaN	NaN	NaN	NaN	NaN	NaN	NaN	NaN	NaN	NaN	NaN	NaN	NaN	27.4274	27.8293	27.2678	27.516	NaN	27.3344	23.1498	NaN	26.4191	NaN	27.6378	26.9849	26.3214	25.6673	25.4411	25.1355	26.123	NaN	0	1	9	10605900	21342	12531	1675100000	1	NaN	NaN	NaN	NaN	NaN	NaN
NaN	NaN	NaN	NaN	NaN	NaN	NaN	NaN	NaN	NaN	NaN	NaN	NaN	NaN	NaN	NaN	NaN	NaN	NaN	NaN	NaN	NaN	NaN	NaN	26.1927	26.0389	20.7365	NaN	NaN	NaN	NaN	NaN	NaN	NaN	NaN	NaN	1	1	12	14157400	0.05501	18208	147390000	2	NaN	NaN	NaN	NaN	NaN	NaN
NaN	NaN	NaN	NaN	NaN	NaN	NaN	NaN	NaN	NaN	NaN	NaN	NaN	NaN	NaN	NaN	NaN	NaN	NaN	NaN	NaN	NaN	NaN	NaN	26.8791	27.0356	NaN	NaN	NaN	NaN	NaN	NaN	NaN	NaN	NaN	NaN	2	1	18	20290600	0.0036071	2067	260990000	2	NaN	NaN	NaN	NaN	NaN	NaN
NaN	NaN	NaN	NaN	NaN	NaN	NaN	NaN	NaN	NaN	NaN	NaN	NaN	NaN	NaN	NaN	NaN	NaN	NaN	NaN	NaN	NaN	NaN	NaN	24.0474	24.088	NaN	NaN	NaN	NaN	NaN	NaN	NaN	NaN	NaN	NaN	2	1	24	26022600	3.8218e-07	1284	35172000	2	NaN	NaN	NaN	NaN	NaN	NaN
NaN	NaN	NaN	NaN	NaN	NaN	NaN	NaN	NaN	NaN	NaN	NaN	NaN	NaN	NaN	NaN	NaN	NaN	NaN	NaN	NaN	NaN	NaN	NaN	26.4442	26.0747	NaN	NaN	NaN	NaN	NaN	NaN	NaN	NaN	NaN	NaN	3	1	25	27583600	0.00078985	12431	161980000	2	NaN	NaN	NaN	NaN	NaN	NaN
NaN	NaN	NaN	NaN	NaN	NaN	NaN	NaN	NaN	NaN	NaN	NaN	NaN	NaN	NaN	NaN	NaN	NaN	24.7358	25.2485	24.359	24.8042	NaN	24.237	22.4394	22.9065	NaN	23.3346	NaN	NaN	NaN	NaN	NaN	NaN	NaN	NaN	1	0	9	10565900	70243	13027	162520000	1	NaN	NaN	NaN	NaN	NaN	NaN
NaN	NaN	NaN	NaN	NaN	NaN	NaN	NaN	NaN	NaN	NaN	NaN	NaN	NaN	NaN	NaN	NaN	NaN	NaN	NaN	NaN	NaN	NaN	NaN	23.1013	NaN	NaN	NaN	NaN	NaN	NaN	NaN	NaN	NaN	NaN	NaN	0	2	23	25192600	0.0052329	12812	8998800	1	NaN	NaN	NaN	NaN	NaN	NaN
23.7328	24.1417	23.167	23.4641	NaN	NaN	NaN	NaN	NaN	NaN	NaN	NaN	NaN	NaN	NaN	NaN	NaN	NaN	NaN	NaN	NaN	NaN	NaN	NaN	NaN	NaN	NaN	NaN	NaN	NaN	NaN	NaN	NaN	NaN	NaN	NaN	5	1	15	18380800	38489	11272	53440000	3	NaN	NaN	NaN	NaN	NaN	NaN
NaN	NaN	NaN	NaN	NaN	NaN	NaN	25.4593	NaN	NaN	NaN	NaN	18.969	20.2144	NaN	NaN	NaN	NaN	NaN	NaN	NaN	22.5228	NaN	22.6167	NaN	NaN	NaN	NaN	NaN	NaN	NaN	NaN	NaN	NaN	NaN	NaN	1	1	15	17168500	30232	12102	60320000	1	NaN	NaN	NaN	NaN	NaN	96
NaN	NaN	NaN	NaN	NaN	NaN	21.5716	21.8376	NaN	NaN	NaN	NaN	21.385	NaN	NaN	NaN	NaN	NaN	NaN	NaN	NaN	NaN	NaN	NaN	NaN	23.0601	21.0073	20.6292	NaN	NaN	NaN	NaN	NaN	NaN	NaN	NaN	0	2	15	14727800	116	7198	22078000	3	NaN	NaN	NaN	NaN	NaN	NaN
24.0331	24.7147	24.1262	24.1541	24.212	23.8835	23.2663	23.0456	NaN	NaN	NaN	NaN	22.0305	NaN	NaN	NaN	NaN	NaN	NaN	NaN	NaN	NaN	NaN	NaN	NaN	NaN	NaN	NaN	NaN	NaN	NaN	NaN	NaN	NaN	NaN	NaN	2	1	16	18129700	29982	74789	139620000	1	NaN	NaN	NaN	NaN	NaN	NaN
22.3943	23.1046	23.8437	NaN	23.6821	20.3053	22.8431	22.8713	NaN	NaN	19.7635	20.3644	20.2905	21.2126	NaN	NaN	NaN	NaN	NaN	NaN	NaN	NaN	NaN	NaN	NaN	NaN	NaN	NaN	NaN	NaN	NaN	NaN	NaN	NaN	NaN	NaN	2	1	17	19600400	8862	85837	65491000	5	NaN	NaN	NaN	NaN	NaN	NaN
NaN	NaN	NaN	NaN	NaN	NaN	NaN	NaN	NaN	NaN	NaN	NaN	NaN	NaN	NaN	NaN	NaN	NaN	32.2654	32.5891	31.5887	32.1462	NaN	31.9143	24.4414	28.0765	30.8186	30.8214	31.207	31.1578	29.8076	29.628	29.4803	28.1306	29.5665	29.8281	0	1	9	92654400	17123	1135	37185000000	5	NaN	NaN	NaN	NaN	NaN	NaN
22.1908	22.5055	NaN	NaN	NaN	NaN	NaN	NaN	NaN	NaN	NaN	NaN	NaN	NaN	NaN	NaN	NaN	NaN	NaN	NaN	NaN	NaN	NaN	NaN	NaN	NaN	NaN	NaN	NaN	NaN	NaN	NaN	NaN	NaN	NaN	NaN	1	1	13	14937500	16545	10019	10742000	1	NaN	NaN	NaN	NaN	NaN	NaN
NaN	NaN	NaN	NaN	NaN	NaN	NaN	NaN	NaN	NaN	NaN	NaN	NaN	NaN	NaN	NaN	NaN	NaN	NaN	NaN	NaN	NaN	NaN	NaN	24.1073	23.3545	NaN	NaN	NaN	NaN	NaN	NaN	NaN	NaN	NaN	NaN	0	2	10	10145000	12791	11934	28796000	1	NaN	NaN	NaN	NaN	NaN	NaN
NaN	NaN	NaN	NaN	NaN	NaN	NaN	NaN	NaN	NaN	NaN	NaN	NaN	NaN	NaN	NaN	NaN	NaN	NaN	NaN	NaN	NaN	NaN	NaN	24.709	23.5075	NaN	NaN	NaN	NaN	NaN	NaN	NaN	NaN	NaN	NaN	1	2	17	17889000	20519	95414	39351000	1	NaN	NaN	NaN	NaN	NaN	NaN
NaN	NaN	NaN	NaN	NaN	NaN	NaN	NaN	NaN	NaN	NaN	NaN	NaN	NaN	NaN	NaN	NaN	NaN	NaN	NaN	NaN	NaN	NaN	NaN	22.7593	22.5977	NaN	NaN	NaN	NaN	NaN	NaN	NaN	NaN	NaN	NaN	1	3	22	24022100	3.2239e-07	14456	13447000	1	NaN	NaN	NaN	NaN	NaN	NaN
NaN	NaN	NaN	NaN	NaN	NaN	NaN	21.8336	23.3255	23.209	NaN	NaN	NaN	NaN	NaN	NaN	NaN	NaN	NaN	NaN	NaN	NaN	NaN	NaN	NaN	NaN	NaN	NaN	NaN	NaN	NaN	NaN	NaN	NaN	NaN	NaN	0	2	11	1148620	11214	11557	23946000	3	NaN	NaN	NaN	NaN	NaN	NaN
NaN	NaN	NaN	NaN	NaN	NaN	NaN	NaN	24.1079	23.4531	NaN	NaN	NaN	NaN	NaN	NaN	NaN	NaN	NaN	NaN	NaN	NaN	NaN	NaN	NaN	NaN	NaN	NaN	NaN	NaN	NaN	NaN	NaN	NaN	NaN	NaN	0	4	23	22472300	0.001564	12162	29564000	2	NaN	NaN	NaN	NaN	NaN	NaN
NaN	NaN	NaN	NaN	NaN	NaN	24.0327	24.1758	23.4835	NaN	NaN	NaN	NaN	NaN	NaN	NaN	NaN	NaN	NaN	NaN	NaN	NaN	NaN	NaN	NaN	NaN	NaN	NaN	NaN	NaN	NaN	NaN	NaN	NaN	NaN	NaN	0	3	21	20481000	16109	78378	47842000	3	NaN	NaN	NaN	NaN	NaN	NaN
NaN	NaN	20.8226	NaN	21.18	20.2283	25.275	25.2114	24.0286	23.7608	NaN	NaN	NaN	NaN	NaN	NaN	NaN	NaN	NaN	NaN	NaN	NaN	NaN	NaN	24.4383	23.4903	19.7276	NaN	22.0264	21.9433	NaN	NaN	NaN	NaN	NaN	NaN	0	4	13	14727800	3.1045e-18	19218	159930000	12	NaN	NaN	NaN	NaN	NaN	NaN
21.6083	21.268	21.0566	21.5466	NaN	NaN	NaN	NaN	21.7628	21.3373	22.1945	21.987	22.3632	22.9729	NaN	20.8979	21.0871	20.8953	NaN	NaN	NaN	NaN	NaN	NaN	NaN	NaN	NaN	NaN	NaN	NaN	NaN	NaN	NaN	NaN	NaN	NaN	1	2	15	17429200	13808	89466	45890000	5	NaN	NaN	NaN	NaN	NaN	NaN
24.3911	NaN	NaN	NaN	NaN	NaN	24.0077	23.071	21.7439	NaN	20.7837	NaN	21.8697	22.0192	NaN	NaN	20.601	20.9319	NaN	NaN	NaN	NaN	NaN	NaN	NaN	NaN	NaN	NaN	NaN	NaN	NaN	NaN	NaN	NaN	NaN	NaN	1	2	16	18709700	1.1046e-35	19671	64673000	7	NaN	NaN	NaN	NaN	NaN	NaN
NaN	NaN	NaN	NaN	NaN	NaN	22.0615	23.0851	NaN	NaN	NaN	NaN	NaN	NaN	NaN	NaN	NaN	NaN	NaN	NaN	NaN	NaN	NaN	NaN	NaN	NaN	NaN	NaN	NaN	NaN	NaN	NaN	NaN	NaN	NaN	NaN	0	1	18	20338000	15698	1025	13275000	2	NaN	NaN	140	NaN	NaN	NaN
21.9188	NaN	NaN	NaN	NaN	NaN	NaN	NaN	NaN	NaN	NaN	NaN	NaN	NaN	NaN	NaN	NaN	NaN	NaN	NaN	NaN	NaN	NaN	NaN	NaN	NaN	NaN	NaN	NaN	NaN	NaN	NaN	NaN	NaN	NaN	NaN	1	3	16	19659800	51902	67416	3964800	1	NaN	NaN	NaN	NaN	NaN	NaN
22.1658	21.6375	22.3951	22.3952	21.7316	21.0913	NaN	NaN	22.0131	21.31	NaN	NaN	NaN	NaN	NaN	NaN	NaN	NaN	NaN	NaN	NaN	NaN	NaN	NaN	NaN	NaN	NaN	NaN	NaN	NaN	NaN	NaN	NaN	NaN	NaN	NaN	2	4	15	17249600	5551	10045	31548000	4	NaN	NaN	NaN	NaN	NaN	NaN
NaN	NaN	NaN	NaN	NaN	NaN	NaN	NaN	NaN	NaN	NaN	NaN	NaN	NaN	NaN	NaN	NaN	NaN	NaN	NaN	NaN	NaN	NaN	NaN	22.9362	NaN	NaN	NaN	NaN	NaN	NaN	NaN	NaN	NaN	NaN	NaN	0	5	14	13958600	14457	91812	8025800	1	NaN	NaN	NaN	NaN	NaN	NaN
NaN	NaN	NaN	NaN	NaN	NaN	NaN	NaN	NaN	NaN	NaN	NaN	NaN	NaN	NaN	NaN	NaN	NaN	NaN	NaN	NaN	NaN	NaN	NaN	23.672	23.8524	NaN	NaN	NaN	NaN	NaN	NaN	NaN	NaN	NaN	NaN	0	4	19	1992060	0.0020845	17559	28511000	2	NaN	NaN	NaN	NaN	NaN	NaN
23.3248	24.1204	23.6635	23.6186	NaN	23.8831	NaN	NaN	NaN	NaN	NaN	NaN	NaN	NaN	NaN	NaN	NaN	NaN	NaN	NaN	NaN	NaN	NaN	NaN	NaN	NaN	NaN	NaN	NaN	NaN	NaN	NaN	NaN	NaN	NaN	NaN	1	1	17	19040600	29137	71697	70384000	1	NaN	NaN	NaN	NaN	NaN	NaN
21.3421	20.4194	19.9727	21.2939	21.0564	21.7927	NaN	20.4806	NaN	NaN	NaN	NaN	NaN	NaN	NaN	NaN	NaN	NaN	NaN	NaN	NaN	NaN	NaN	NaN	NaN	NaN	NaN	NaN	NaN	NaN	NaN	NaN	NaN	NaN	NaN	NaN	2	2	17	19271100	25428	12336	14937000	4	NaN	NaN	NaN	NaN	NaN	NaN
25.0668	24.3737	22.8319	19.836	23.2893	23.6961	26.8359	26.4954	25.1237	26.6964	NaN	20.6726	NaN	NaN	NaN	NaN	NaN	NaN	NaN	NaN	NaN	NaN	NaN	NaN	NaN	NaN	NaN	NaN	NaN	NaN	NaN	NaN	NaN	NaN	NaN	NaN	0	6	18	213121	0.0072941	20112	450490000	19	NaN	NaN	NaN	NaN	NaN	NaN
NaN	NaN	NaN	NaN	NaN	NaN	NaN	NaN	NaN	NaN	NaN	NaN	NaN	NaN	NaN	NaN	NaN	NaN	NaN	NaN	NaN	NaN	NaN	NaN	25.0029	NaN	NaN	NaN	NaN	NaN	NaN	NaN	NaN	NaN	NaN	NaN	0	3	10	96758100	71858	11714	33622000	2	NaN	NaN	NaN	NaN	NaN	NaN
22.3341	21.8425	NaN	NaN	NaN	NaN	19.8909	20.115	NaN	NaN	NaN	NaN	NaN	NaN	NaN	NaN	NaN	NaN	NaN	NaN	NaN	NaN	NaN	NaN	NaN	NaN	NaN	NaN	NaN	NaN	NaN	NaN	NaN	NaN	NaN	NaN	0	3	15	17599100	81533	95854	11155000	2	NaN	NaN	NaN	NaN	NaN	NaN
24.6508	24.5404	24.4337	24.5148	24.5527	24.2011	23.7361	NaN	NaN	NaN	NaN	NaN	21.2863	NaN	NaN	NaN	NaN	NaN	NaN	NaN	NaN	NaN	NaN	NaN	NaN	NaN	NaN	NaN	NaN	NaN	NaN	NaN	NaN	NaN	NaN	NaN	0	1	17	18028700	1.288e-05	21283	157800000	7	NaN	NaN	NaN	NaN	NaN	NaN
23.856	NaN	NaN	NaN	22.8607	23.118	NaN	NaN	NaN	NaN	NaN	NaN	NaN	NaN	NaN	NaN	NaN	NaN	NaN	NaN	NaN	NaN	NaN	NaN	NaN	NaN	NaN	NaN	NaN	NaN	NaN	NaN	NaN	NaN	NaN	NaN	0	1	16	1750890	0.08697	15999	31905000	3	NaN	NaN	NaN	NaN	NaN	NaN
NaN	NaN	NaN	NaN	NaN	NaN	NaN	NaN	20.9907	20.9004	NaN	NaN	NaN	NaN	NaN	NaN	NaN	NaN	NaN	NaN	NaN	NaN	NaN	NaN	NaN	NaN	NaN	NaN	NaN	NaN	NaN	NaN	NaN	NaN	NaN	NaN	0	6	14	14069100	34546	65809	4041000	1	NaN	NaN	NaN	NaN	NaN	NaN
NaN	NaN	NaN	NaN	NaN	NaN	21.2251	NaN	21.0276	21.5747	NaN	NaN	NaN	NaN	NaN	NaN	NaN	NaN	NaN	NaN	NaN	NaN	NaN	NaN	NaN	NaN	NaN	NaN	NaN	NaN	NaN	NaN	NaN	NaN	NaN	NaN	2	1	22	21459800	30712	64522	7712400	1	NaN	NaN	NaN	NaN	NaN	NaN
NaN	NaN	NaN	NaN	NaN	NaN	26.2747	26.2209	23.7313	23.5636	NaN	NaN	23.1278	22.3105	NaN	NaN	NaN	NaN	NaN	NaN	NaN	NaN	NaN	NaN	NaN	NaN	NaN	NaN	NaN	NaN	NaN	NaN	NaN	NaN	NaN	NaN	3	1	24	24491500	18412	94463	200090000	6	NaN	NaN	NaN	NaN	NaN	NaN
NaN	22.8239	NaN	22.3883	21.3005	21.6044	NaN	NaN	NaN	NaN	NaN	NaN	NaN	NaN	NaN	NaN	NaN	NaN	NaN	NaN	NaN	NaN	NaN	NaN	23.4974	NaN	NaN	NaN	NaN	NaN	NaN	NaN	NaN	NaN	NaN	NaN	2	2	17	19181100	22965	12214	30527000	1	NaN	NaN	NaN	NaN	NaN	NaN
NaN	NaN	NaN	NaN	NaN	NaN	22.4195	21.9854	NaN	NaN	NaN	NaN	NaN	NaN	NaN	NaN	NaN	NaN	NaN	NaN	NaN	NaN	NaN	NaN	NaN	NaN	NaN	NaN	NaN	NaN	NaN	NaN	NaN	NaN	NaN	NaN	1	5	16	18280200	48044	12132	9761700	1	NaN	NaN	NaN	NaN	NaN	NaN
23.9271	24.0351	23.284	23.6246	23.3994	23.5687	24.3488	23.9432	NaN	NaN	NaN	NaN	NaN	NaN	NaN	NaN	NaN	NaN	NaN	NaN	NaN	NaN	NaN	NaN	NaN	NaN	NaN	NaN	NaN	NaN	NaN	NaN	NaN	NaN	NaN	NaN	1	2	16	18220000	20112	98694	117290000	7	NaN	NaN	NaN	NaN	NaN	NaN
22.1368	21.7439	21.6914	21.3421	NaN	NaN	NaN	18.985	NaN	NaN	NaN	NaN	NaN	NaN	NaN	NaN	NaN	NaN	NaN	NaN	NaN	NaN	NaN	NaN	NaN	NaN	NaN	NaN	NaN	NaN	NaN	NaN	NaN	NaN	NaN	NaN	1	4	12	12838400	78611	11624	14688000	1	NaN	NaN	NaN	NaN	NaN	NaN
NaN	NaN	NaN	20.08	20.17	NaN	23.2877	23.2101	20.6829	NaN	20.931	NaN	NaN	NaN	19.846	19.9334	NaN	NaN	NaN	NaN	NaN	NaN	NaN	NaN	NaN	NaN	NaN	NaN	NaN	NaN	NaN	NaN	NaN	NaN	NaN	NaN	1	1	14	13947900	16822	94191	27858000	2	NaN	NaN	NaN	NaN	NaN	NaN
26.1389	25.8714	25.732	26.0461	25.8587	25.3812	24.9686	NaN	21.3021	22.794	NaN	NaN	23.8494	23.7058	NaN	NaN	NaN	NaN	NaN	NaN	NaN	NaN	NaN	NaN	NaN	NaN	NaN	NaN	NaN	NaN	NaN	NaN	NaN	NaN	NaN	NaN	1	1	15	15258300	29678	12124	436330000	14	NaN	NaN	129	NaN	NaN	NaN
22.5866	NaN	23.1175	22.849	23.4626	23.2608	NaN	NaN	NaN	NaN	NaN	NaN	NaN	NaN	NaN	NaN	NaN	NaN	23.8915	23.6869	23.5008	23.3831	NaN	23.4964	NaN	NaN	21.0413	21.0297	21.9007	20.9412	NaN	NaN	NaN	NaN	NaN	NaN	0	1	19	17438300	3.9312e-05	17566	118500000	7	NaN	NaN	NaN	NaN	NaN	NaN
22.3135	22.1278	22.2495	22.3084	21.2429	21.4874	NaN	NaN	NaN	NaN	NaN	NaN	NaN	NaN	NaN	NaN	NaN	NaN	NaN	NaN	NaN	NaN	NaN	NaN	NaN	NaN	NaN	NaN	NaN	NaN	NaN	NaN	NaN	NaN	NaN	NaN	0	3	15	15738200	10304	93424	25397000	6	NaN	NaN	NaN	NaN	NaN	NaN
21.4164	22.0356	21.9746	21.704	21.7741	NaN	NaN	NaN	NaN	NaN	NaN	NaN	NaN	NaN	NaN	NaN	NaN	NaN	NaN	NaN	NaN	NaN	NaN	NaN	NaN	NaN	NaN	NaN	NaN	NaN	NaN	NaN	NaN	NaN	NaN	NaN	2	2	16	19310000	29674	95428	18222000	4	NaN	NaN	NaN	NaN	NaN	NaN
23.5194	23.2814	24.493	24.363	23.4531	23.4397	24.1413	24.0572	23.8832	23.5277	19.4357	18.9531	22.7278	22.8494	19.4526	19.373	NaN	20.0712	23.6147	23.7743	22.9861	NaN	NaN	23.0878	NaN	22.6528	21.9865	20.8787	21.956	22.1026	21.4389	21.862	21.5913	21.0251	22.1034	22.0929	0	3	16	15877900	7.9461e-05	17979	258600000	30	NaN	NaN	NaN	NaN	NaN	NaN
NaN	NaN	NaN	NaN	NaN	NaN	NaN	NaN	NaN	NaN	NaN	NaN	NaN	NaN	NaN	NaN	NaN	NaN	NaN	NaN	NaN	NaN	NaN	NaN	NaN	NaN	NaN	NaN	NaN	NaN	NaN	NaN	NaN	NaN	NaN	NaN	0	2	8	9134870	79726	14361	0	1	NaN	NaN	NaN	NaN	NaN	NaN
NaN	NaN	NaN	NaN	NaN	NaN	NaN	NaN	NaN	NaN	NaN	NaN	NaN	NaN	NaN	NaN	NaN	NaN	NaN	NaN	NaN	NaN	NaN	NaN	23.9181	23.9645	NaN	NaN	NaN	NaN	NaN	NaN	NaN	NaN	NaN	NaN	1	2	9	1069590	11996	10779	32220000	1	NaN	NaN	NaN	NaN	NaN	NaN
NaN	NaN	NaN	NaN	NaN	NaN	NaN	NaN	NaN	NaN	NaN	NaN	NaN	NaN	NaN	NaN	NaN	NaN	NaN	NaN	NaN	NaN	NaN	NaN	26.6384	23.84	NaN	NaN	NaN	NaN	NaN	NaN	NaN	NaN	NaN	NaN	2	2	10	12256900	88879	15312	119480000	2	NaN	NaN	NaN	NaN	NaN	NaN
NaN	NaN	NaN	NaN	NaN	NaN	NaN	NaN	NaN	NaN	NaN	NaN	NaN	NaN	NaN	NaN	NaN	NaN	25.2976	25.7548	25.079	25.0594	NaN	25.1539	23.7336	23.7123	23.7823	23.2141	25.3941	24.7613	24.0944	23.2743	22.907	22.4995	NaN	23.325	0	0	9	84950700	13115	11818	382340000	9	NaN	NaN	NaN	NaN	NaN	NaN
NaN	NaN	NaN	NaN	NaN	NaN	NaN	NaN	NaN	NaN	NaN	NaN	NaN	NaN	NaN	NaN	NaN	NaN	NaN	NaN	NaN	NaN	NaN	NaN	NaN	NaN	NaN	21.788	23.0658	22.4344	NaN	NaN	NaN	NaN	NaN	NaN	0	0	9	9075490	17479	11308	18069000	1	NaN	NaN	NaN	NaN	NaN	NaN
22.9628	22.2412	22.5799	21.7358	22.5705	21.5015	NaN	21.6977	NaN	NaN	NaN	NaN	NaN	NaN	NaN	NaN	NaN	NaN	NaN	NaN	NaN	NaN	NaN	NaN	NaN	NaN	NaN	NaN	NaN	NaN	NaN	NaN	NaN	NaN	NaN	NaN	1	0	15	15078700	9.8413e-05	20846	35494000	7	NaN	NaN	NaN	NaN	NaN	NaN
23.4411	22.4895	22.9397	22.4156	22.9715	22.2556	22.1579	21.9004	NaN	21.1503	NaN	NaN	NaN	NaN	NaN	NaN	NaN	NaN	NaN	NaN	NaN	NaN	NaN	NaN	NaN	NaN	NaN	NaN	NaN	NaN	NaN	NaN	NaN	NaN	NaN	NaN	1	0	17	17019800	15865	17004	55071000	9	NaN	NaN	NaN	NaN	NaN	NaN
23.3612	22.9166	22.7856	22.2212	22.9288	20.9479	20.8707	20.7616	NaN	NaN	NaN	NaN	NaN	NaN	NaN	NaN	NaN	NaN	NaN	NaN	NaN	NaN	NaN	NaN	NaN	NaN	NaN	NaN	NaN	NaN	NaN	NaN	NaN	NaN	NaN	NaN	1	0	18	17730100	0.056718	17484	44514000	10	NaN	NaN	NaN	NaN	NaN	NaN
NaN	NaN	NaN	NaN	NaN	NaN	NaN	NaN	NaN	NaN	NaN	NaN	NaN	NaN	NaN	NaN	NaN	NaN	23.6288	23.2832	23.2166	23.4069	NaN	23.1037	NaN	NaN	24.0396	23.7901	23.9689	24.0167	NaN	NaN	NaN	NaN	NaN	NaN	0	0	9	87048100	15445	11546	118200000	4	NaN	NaN	NaN	NaN	NaN	NaN
NaN	NaN	NaN	NaN	NaN	NaN	NaN	NaN	NaN	NaN	NaN	NaN	NaN	NaN	NaN	NaN	NaN	NaN	30.0552	30.2623	29.6064	29.4898	NaN	29.4123	28.1223	NaN	29.0254	28.9368	29.2952	28.8999	23.0575	27.5808	27.6657	20.6471	27.7828	23.3147	0	1	9	89950800	61256	14098	7866700000	12	NaN	NaN	NaN	NaN	NaN	NaN
NaN	NaN	NaN	NaN	NaN	NaN	NaN	NaN	NaN	NaN	NaN	NaN	NaN	NaN	NaN	NaN	NaN	NaN	26.9972	26.7192	25.9492	26.5509	NaN	25.9902	25.0088	24.6042	25.495	25.3318	25.4365	25.2619	24.0804	23.7945	23.7919	22.5427	23.907	24.2545	0	0	10	92948200	73097	14279	797280000	12	NaN	NaN	NaN	NaN	NaN	NaN
NaN	NaN	NaN	NaN	NaN	NaN	NaN	NaN	NaN	NaN	NaN	NaN	NaN	NaN	NaN	NaN	NaN	NaN	24.3512	NaN	24.9783	24.1644	NaN	23.2047	21.6656	NaN	20.9464	19.8958	23.5951	22.3356	21.2529	NaN	NaN	NaN	20.7015	NaN	1	0	9	10135700	22394	12199	111410000	1	NaN	NaN	NaN	NaN	NaN	NaN
NaN	NaN	NaN	NaN	NaN	NaN	NaN	NaN	23.0597	NaN	23.8086	23.259	NaN	NaN	NaN	NaN	NaN	NaN	25.1823	25.0564	24.606	24.8469	NaN	24.6684	24.0096	23.8002	NaN	24.4142	24.9739	NaN	23.1448	22.2929	22.4182	21.5197	22.9914	22.8383	0	0	9	92848700	26539	16231	314480000	10	NaN	NaN	NaN	NaN	NaN	NaN
NaN	NaN	NaN	NaN	NaN	NaN	NaN	NaN	NaN	NaN	NaN	NaN	NaN	NaN	NaN	NaN	NaN	NaN	27.0983	27.4404	26.7601	27.0385	NaN	27.127	NaN	NaN	NaN	20.839	26.3102	26.1966	NaN	NaN	NaN	NaN	24.6199	24.9258	0	1	9	9425390	11045	12185	943530000	4	NaN	NaN	NaN	NaN	NaN	NaN
NaN	NaN	NaN	NaN	NaN	NaN	NaN	NaN	NaN	NaN	NaN	NaN	NaN	NaN	NaN	NaN	NaN	NaN	23.5379	23.2384	22.527	22.9139	NaN	23.3254	NaN	NaN	22.1147	22.4873	26.2999	26.135	20.4469	19.9557	24.3707	NaN	NaN	NaN	0	0	9	98649200	17463	1131	237400000	1	NaN	NaN	NaN	NaN	NaN	NaN
NaN	NaN	NaN	NaN	NaN	NaN	NaN	NaN	NaN	NaN	NaN	NaN	NaN	NaN	NaN	NaN	NaN	NaN	23.8546	23.9781	23.5866	23.6595	NaN	23.7883	21.8664	21.4036	22.3426	22.3233	23.402	23.1728	21.8551	21.4502	20.987	20.9654	21.3768	20.9856	0	2	9	9575500	52805	13357	125310000	7	NaN	NaN	NaN	NaN	NaN	NaN
NaN	NaN	NaN	NaN	NaN	NaN	NaN	NaN	NaN	NaN	NaN	NaN	NaN	NaN	NaN	NaN	NaN	NaN	22.5413	NaN	22.7931	22.7367	NaN	NaN	NaN	NaN	22.9285	22.8191	23.5998	23.2431	NaN	NaN	20.5102	NaN	NaN	NaN	0	0	9	93148600	18987	17055	59879000	4	NaN	NaN	NaN	NaN	NaN	NaN
NaN	NaN	NaN	NaN	NaN	NaN	NaN	NaN	NaN	NaN	NaN	NaN	NaN	NaN	NaN	NaN	NaN	NaN	23.3588	24.2266	23.4475	23.9519	NaN	23.2801	NaN	NaN	NaN	NaN	23.0955	22.5469	NaN	NaN	20.5018	NaN	NaN	NaN	1	1	9	10136200	20236	11087	84813000	1	NaN	NaN	NaN	NaN	NaN	NaN
NaN	NaN	NaN	NaN	NaN	NaN	NaN	NaN	NaN	NaN	NaN	NaN	NaN	NaN	NaN	NaN	NaN	NaN	NaN	NaN	NaN	NaN	NaN	NaN	NaN	NaN	NaN	NaN	NaN	NaN	NaN	NaN	NaN	NaN	NaN	NaN	0	1	9	9565290	33554	97033	0	1	NaN	NaN	NaN	NaN	NaN	NaN
NaN	NaN	NaN	NaN	NaN	NaN	NaN	NaN	NaN	NaN	NaN	NaN	NaN	NaN	NaN	NaN	NaN	NaN	26.395	26.2794	25.754	25.7148	NaN	25.706	24.1555	23.627	25.6027	25.4165	25.6228	25.4286	24.1824	23.4759	23.5129	22.308	24.2224	24.4858	0	0	9	85642900	8942	18389	651240000	15	NaN	NaN	NaN	NaN	NaN	NaN
NaN	NaN	NaN	NaN	NaN	NaN	NaN	NaN	NaN	NaN	NaN	NaN	NaN	NaN	NaN	NaN	NaN	NaN	25.0678	25.5528	24.574	24.8886	NaN	24.9127	NaN	NaN	NaN	24.8139	25.2466	25.3835	23.8117	23.1309	NaN	NaN	23.8381	23.6078	0	0	9	83145200	27764	16077	336770000	11	NaN	NaN	234	NaN	NaN	NaN
NaN	NaN	NaN	NaN	NaN	NaN	NaN	NaN	NaN	NaN	NaN	NaN	NaN	NaN	NaN	NaN	NaN	NaN	NaN	NaN	NaN	NaN	NaN	NaN	NaN	NaN	NaN	NaN	NaN	NaN	NaN	NaN	NaN	NaN	NaN	NaN	1	0	14	14438100	74508	11818	0	0	NaN	NaN	NaN	NaN	NaN	NaN
NaN	NaN	NaN	NaN	NaN	NaN	NaN	NaN	NaN	NaN	NaN	NaN	NaN	NaN	NaN	NaN	NaN	NaN	25.213	25.4452	24.2375	24.6455	NaN	24.2502	NaN	NaN	23.5727	23.5078	23.7128	23.4373	21.7828	21.3373	21.0428	20.313	21.1544	21.8684	0	1	9	85849600	12819	11869	215950000	1	NaN	NaN	NaN	NaN	NaN	NaN
NaN	NaN	NaN	NaN	NaN	NaN	NaN	NaN	NaN	NaN	NaN	NaN	NaN	NaN	NaN	NaN	NaN	NaN	NaN	NaN	NaN	NaN	NaN	NaN	NaN	NaN	24.111	23.9796	24.6278	24.3459	NaN	NaN	NaN	NaN	NaN	22.3022	0	0	9	97652300	21908	108	87080000	1	NaN	NaN	NaN	NaN	NaN	NaN
23.3279	NaN	NaN	NaN	NaN	23.1358	21.7664	NaN	NaN	NaN	NaN	NaN	20.4324	21.011	NaN	NaN	NaN	NaN	NaN	NaN	NaN	NaN	NaN	NaN	NaN	NaN	NaN	NaN	NaN	NaN	NaN	NaN	NaN	NaN	NaN	NaN	1	0	14	16187500	39931	15334	26842000	2	NaN	NaN	322	NaN	NaN	NaN
NaN	NaN	NaN	NaN	NaN	NaN	NaN	NaN	NaN	NaN	NaN	NaN	NaN	NaN	NaN	NaN	NaN	NaN	26.1261	26.904	25.5922	26.3895	NaN	26.0255	24.7986	NaN	NaN	NaN	25.3473	NaN	23.6298	22.6569	23.0735	21.2279	22.7519	23.0811	0	1	9	9776020	91026	14833	524300000	10	NaN	NaN	NaN	NaN	NaN	NaN
NaN	NaN	NaN	NaN	NaN	NaN	NaN	NaN	NaN	NaN	NaN	NaN	NaN	NaN	NaN	NaN	NaN	NaN	25.5679	25.6792	24.8344	25.1341	NaN	25.2115	NaN	NaN	24.4331	24.1296	24.6821	24.6059	21.0908	20.7437	20.7141	21.4531	21.6442	21.418	0	0	9	86249100	6478	13272	317180000	5	NaN	NaN	NaN	NaN	NaN	NaN
NaN	NaN	NaN	NaN	NaN	NaN	NaN	NaN	NaN	NaN	NaN	NaN	NaN	NaN	NaN	NaN	NaN	NaN	29.4162	29.7825	29.3069	29.141	NaN	29.7673	26.9482	27.0314	28.6227	NaN	28.8723	28.2954	28.5266	27.6635	26.8287	26.3117	26.0177	26.9052	0	0	9	8094650	10776	14155	6306000000	6	NaN	NaN	NaN	NaN	NaN	NaN
NaN	NaN	NaN	NaN	NaN	NaN	NaN	NaN	NaN	NaN	NaN	NaN	NaN	NaN	NaN	NaN	NaN	NaN	23.8066	23.9846	23.4067	23.3288	NaN	23.3363	NaN	NaN	22.8191	22.6114	22.8428	22.5479	21.7297	20.6791	20.9486	20.0042	21.2901	21.3074	0	0	9	76741800	4381	14458	104370000	5	NaN	NaN	NaN	NaN	NaN	NaN
NaN	NaN	NaN	NaN	NaN	NaN	NaN	NaN	NaN	NaN	NaN	NaN	NaN	NaN	NaN	NaN	NaN	NaN	27.6819	28.0408	27.1541	27.9363	NaN	27.5871	NaN	24.8026	25.8008	25.4901	26.6542	26.3431	24.9493	24.9093	NaN	23.9468	24.9913	25.0283	0	0	9	89551300	51105	13927	1572500000	9	NaN	NaN	NaN	NaN	NaN	NaN
NaN	NaN	NaN	22.5293	NaN	NaN	25.2534	25.3503	NaN	23.7842	NaN	NaN	NaN	NaN	NaN	NaN	NaN	NaN	32.5743	32.9206	32.0917	32.4181	NaN	32.3557	30.9749	30.5524	30.9129	30.7988	31.6909	31.4779	30.7771	30.3018	30.394	29.0932	30.4019	30.6158	0	0	9	92350800	26023	16295	52684000000	33	NaN	NaN	NaN	NaN	NaN	NaN
NaN	NaN	NaN	NaN	NaN	NaN	NaN	19.9299	NaN	NaN	NaN	NaN	NaN	NaN	NaN	NaN	NaN	NaN	24.7197	24.961	24.2748	24.577	NaN	24.5603	NaN	22.2706	23.0379	23.0335	24.0435	23.9716	22.2477	21.8301	21.8666	20.4178	22.1153	22.2188	0	0	9	95249800	45588	16605	210710000	9	NaN	NaN	NaN	NaN	NaN	NaN
NaN	NaN	NaN	NaN	NaN	NaN	NaN	NaN	NaN	NaN	NaN	NaN	NaN	NaN	NaN	NaN	NaN	NaN	NaN	NaN	NaN	NaN	NaN	NaN	NaN	22.6861	25.1071	25.2897	25.299	25.1617	23.3445	22.9983	23.0367	22.9847	24.0939	24.316	0	0	9	87349900	5336	13783	237450000	6	NaN	NaN	241	NaN	NaN	NaN
NaN	NaN	NaN	NaN	NaN	NaN	NaN	NaN	NaN	NaN	NaN	NaN	NaN	NaN	NaN	NaN	NaN	NaN	NaN	NaN	NaN	NaN	NaN	NaN	NaN	NaN	21.88	21.8738	22.4263	21.9538	NaN	NaN	NaN	NaN	NaN	NaN	0	0	9	813496	10412	12298	17401000	1	NaN	NaN	NaN	NaN	NaN	NaN
NaN	NaN	NaN	NaN	NaN	NaN	22.5569	23.0596	21.2512	NaN	21.9036	NaN	NaN	NaN	NaN	NaN	NaN	NaN	29.9927	23.6888	29.5446	29.9116	NaN	29.699	28.3912	28.5776	28.0493	27.862	29.6712	29.4348	28.2576	27.6102	27.3191	26.7086	27.8043	27.9392	0	0	9	96457100	29968	15803	7917400000	17	NaN	NaN	NaN	NaN	NaN	NaN
NaN	NaN	NaN	NaN	NaN	NaN	NaN	NaN	NaN	NaN	NaN	NaN	NaN	NaN	NaN	NaN	NaN	NaN	25.6419	25.9084	25.3378	25.4732	NaN	25.6291	NaN	NaN	23.4563	23.1768	24.6991	24.214	NaN	23.3593	22.9219	21.0425	23.1031	23.3031	1	0	9	95554500	68019	13127	364140000	6	NaN	NaN	NaN	NaN	NaN	NaN
NaN	NaN	NaN	NaN	NaN	NaN	NaN	NaN	NaN	NaN	NaN	NaN	NaN	NaN	NaN	NaN	NaN	NaN	24.4799	24.6063	24.2692	24.8129	NaN	24.3292	NaN	22.6843	21.7798	22.2063	NaN	NaN	NaN	NaN	22.0313	NaN	22.1089	22.398	1	0	9	10485600	1248	11929	149230000	3	NaN	NaN	NaN	NaN	NaN	NaN
NaN	NaN	NaN	NaN	NaN	NaN	NaN	NaN	NaN	NaN	NaN	NaN	NaN	NaN	NaN	NaN	NaN	NaN	23.5543	23.6525	23.3985	NaN	NaN	NaN	NaN	NaN	NaN	NaN	NaN	NaN	21.4165	20.3659	21.0004	19.7007	21.4202	21.6551	0	0	9	97251300	13327	11793	49769000	1	NaN	NaN	NaN	NaN	NaN	NaN
NaN	NaN	NaN	NaN	NaN	NaN	NaN	NaN	NaN	NaN	NaN	NaN	NaN	NaN	NaN	NaN	NaN	NaN	24.0581	24.1848	24.1136	24.0118	NaN	23.6687	23.4671	23.6087	21.5999	21.0411	23.0305	23.1024	20.0534	19.7802	19.8654	18.5763	19.9276	20.3027	0	0	9	11614700	10518	12279	137860000	6	NaN	NaN	NaN	NaN	NaN	NaN
NaN	NaN	NaN	NaN	NaN	NaN	NaN	NaN	NaN	NaN	NaN	NaN	NaN	NaN	NaN	NaN	NaN	NaN	24.5778	24.4059	24.0871	23.8401	NaN	23.8015	NaN	NaN	20.7288	20.8398	23.0318	22.5427	NaN	NaN	NaN	NaN	21.0685	NaN	0	2	9	10495800	14095	1054	115230000	2	NaN	NaN	NaN	NaN	NaN	NaN
NaN	NaN	NaN	NaN	NaN	NaN	NaN	NaN	NaN	NaN	NaN	NaN	NaN	NaN	NaN	NaN	NaN	NaN	NaN	NaN	NaN	NaN	NaN	NaN	NaN	NaN	NaN	NaN	NaN	NaN	NaN	NaN	NaN	NaN	NaN	NaN	0	1	9	10275900	21053	11139	0	2	NaN	NaN	NaN	NaN	NaN	NaN
NaN	NaN	NaN	NaN	NaN	NaN	NaN	NaN	NaN	NaN	NaN	NaN	NaN	NaN	NaN	NaN	NaN	NaN	NaN	26.2962	25.519	25.9409	NaN	25.5095	24.5325	24.028	24.6282	24.063	26.0449	25.0516	24.6095	24.1138	NaN	NaN	NaN	24.4269	0	1	9	10205500	24895	11704	497810000	2	NaN	NaN	NaN	NaN	NaN	NaN
NaN	NaN	NaN	NaN	NaN	NaN	NaN	NaN	NaN	NaN	NaN	NaN	NaN	NaN	NaN	NaN	NaN	NaN	22.8457	22.8083	22.3586	22.4065	NaN	22.5419	NaN	NaN	22.2788	22.2757	22.5731	22.2759	20.8057	19.9143	19.8239	NaN	20.7062	20.9652	0	0	9	1039470	22297	10766	60917000	1	NaN	NaN	NaN	NaN	NaN	NaN
22.3722	NaN	NaN	22.33	22.3025	NaN	NaN	NaN	NaN	NaN	NaN	NaN	NaN	NaN	NaN	NaN	NaN	NaN	NaN	NaN	NaN	NaN	NaN	NaN	NaN	NaN	NaN	NaN	NaN	NaN	NaN	NaN	NaN	NaN	NaN	NaN	0	2	14	14468400	54369	75764	15874000	1	NaN	NaN	NaN	NaN	NaN	NaN
NaN	NaN	NaN	NaN	NaN	NaN	NaN	NaN	NaN	NaN	NaN	NaN	NaN	NaN	NaN	NaN	NaN	NaN	26.6988	27.1803	26.9812	26.3228	NaN	26.8571	24.4336	24.0409	25.5376	25.4858	26.7638	26.526	23.1659	22.3961	22.5919	21.3718	22.736	23.3593	0	0	10	11374900	20292	11217	986890000	3	NaN	NaN	NaN	NaN	NaN	NaN
NaN	NaN	NaN	NaN	NaN	NaN	NaN	NaN	NaN	NaN	NaN	NaN	20.8885	20.0975	NaN	NaN	NaN	NaN	NaN	NaN	NaN	NaN	NaN	NaN	24.3545	24.0141	19.8838	NaN	NaN	NaN	NaN	NaN	NaN	NaN	NaN	NaN	0	0	13	12246100	12619	15456	42422000	2	NaN	NaN	NaN	NaN	NaN	NaN
NaN	NaN	NaN	NaN	NaN	NaN	NaN	NaN	NaN	NaN	NaN	NaN	NaN	NaN	NaN	NaN	NaN	NaN	28.0931	28.7528	28.0748	28.1724	NaN	25.3565	26.4781	26.4626	26.6447	26.4841	27.8159	27.5185	24.523	24.2604	24.3017	NaN	24.722	25.2774	1	0	10	11855300	16764	13111	2313400000	4	NaN	NaN	NaN	NaN	NaN	NaN
NaN	NaN	NaN	NaN	NaN	NaN	NaN	NaN	NaN	NaN	NaN	NaN	NaN	NaN	NaN	NaN	NaN	NaN	27.9067	28.0343	NaN	NaN	NaN	27.2032	NaN	25.7614	NaN	20.175	26.9465	NaN	25.2284	NaN	NaN	23.7721	24.8657	25.4063	0	1	9	91652300	27567	16102	997130000	9	NaN	NaN	NaN	NaN	NaN	NaN
NaN	NaN	NaN	NaN	NaN	NaN	NaN	NaN	NaN	NaN	NaN	NaN	NaN	NaN	NaN	NaN	NaN	NaN	29.1434	29.2531	NaN	NaN	NaN	28.489	27.3738	24.403	28.1112	27.6085	28.6045	28.4474	27.519	26.969	26.7866	25.817	27.1731	27.4672	0	1	9	94257500	10885	13616	3909800000	11	NaN	NaN	NaN	NaN	NaN	NaN
NaN	NaN	NaN	NaN	NaN	NaN	NaN	NaN	NaN	NaN	NaN	NaN	NaN	NaN	NaN	NaN	NaN	NaN	NaN	NaN	20.9696	20.4646	NaN	19.733	NaN	NaN	24.2704	23.9424	24.8545	24.5404	NaN	NaN	NaN	21.4333	22.9636	NaN	0	0	9	9625070	13989	11716	106480000	2	NaN	NaN	NaN	NaN	NaN	NaN
NaN	NaN	NaN	NaN	NaN	NaN	NaN	NaN	NaN	NaN	NaN	NaN	NaN	NaN	NaN	NaN	NaN	NaN	21.7658	22.2486	NaN	NaN	NaN	22.8506	NaN	NaN	23.295	23.3923	23.6813	23.4865	20.4809	19.9923	NaN	NaN	NaN	19.9282	0	0	12	13546400	2514	15197	66123000	5	NaN	NaN	NaN	NaN	NaN	NaN
NaN	NaN	NaN	NaN	NaN	NaN	NaN	NaN	NaN	NaN	NaN	NaN	NaN	NaN	NaN	NaN	NaN	NaN	NaN	NaN	NaN	NaN	NaN	NaN	NaN	NaN	NaN	NaN	NaN	NaN	NaN	NaN	NaN	NaN	NaN	NaN	0	0	12	11865700	14005	97431	0	1	NaN	NaN	NaN	NaN	NaN	NaN
NaN	NaN	NaN	NaN	NaN	NaN	21.7756	21.9522	NaN	NaN	NaN	NaN	21.8859	22.1262	NaN	NaN	NaN	NaN	NaN	NaN	NaN	NaN	NaN	NaN	24.0805	23.2399	22.9399	22.7333	NaN	NaN	NaN	NaN	NaN	NaN	NaN	NaN	1	0	13	13426700	16999	99568	58766000	3	NaN	NaN	NaN	NaN	NaN	NaN
NaN	NaN	NaN	NaN	NaN	NaN	NaN	NaN	NaN	NaN	NaN	NaN	NaN	NaN	NaN	NaN	NaN	NaN	24.2852	24.3198	24.2251	24.0762	NaN	24.2952	NaN	NaN	23.8835	NaN	24.2355	NaN	22.3453	22.1707	22.2241	NaN	NaN	NaN	0	0	9	9265070	13432	13883	149440000	2	NaN	NaN	NaN	NaN	NaN	NaN
NaN	NaN	NaN	NaN	NaN	NaN	NaN	NaN	NaN	NaN	NaN	NaN	NaN	NaN	NaN	NaN	NaN	NaN	24.7979	24.7032	25.0059	24.7041	NaN	25.2568	NaN	NaN	25.0287	24.3565	24.9472	24.4423	23.783	22.9313	22.6782	NaN	NaN	23.332	0	0	9	1028540	13989	11716	308160000	3	NaN	NaN	NaN	NaN	NaN	NaN
NaN	NaN	NaN	NaN	NaN	NaN	NaN	NaN	NaN	NaN	NaN	NaN	NaN	NaN	NaN	NaN	NaN	NaN	25.7251	25.9258	25.3042	25.5537	NaN	25.2131	23.7889	23.9669	24.199	23.7829	24.9436	24.5585	22.264	21.7756	21.9676	20.4439	21.9579	22.2168	0	1	9	11405500	2768	16088	393450000	8	NaN	NaN	NaN	NaN	NaN	NaN
NaN	NaN	NaN	NaN	NaN	NaN	NaN	NaN	NaN	NaN	NaN	NaN	NaN	NaN	NaN	NaN	NaN	NaN	NaN	NaN	NaN	NaN	NaN	NaN	NaN	NaN	NaN	NaN	NaN	NaN	NaN	NaN	NaN	NaN	NaN	NaN	1	0	9	10915200	47218	88294	0	1	NaN	NaN	NaN	NaN	NaN	NaN
NaN	NaN	NaN	NaN	NaN	NaN	NaN	NaN	NaN	NaN	NaN	NaN	NaN	NaN	NaN	NaN	NaN	NaN	NaN	27.1645	26.6063	26.8741	NaN	29.4416	25.6125	25.4545	25.8746	25.2165	27.2413	26.8367	24.3135	NaN	NaN	21.7588	NaN	23.8042	0	0	9	1045510	49941	17359	1620100000	9	NaN	NaN	NaN	NaN	NaN	NaN
NaN	NaN	NaN	NaN	NaN	NaN	NaN	NaN	NaN	NaN	NaN	NaN	NaN	NaN	NaN	NaN	NaN	NaN	25.0868	24.9916	24.8257	25.4165	NaN	24.8753	NaN	NaN	25.2602	24.2073	25.268	24.4735	NaN	NaN	NaN	NaN	NaN	NaN	0	0	9	96748600	20236	12586	297540000	1	NaN	NaN	NaN	NaN	NaN	NaN
NaN	NaN	NaN	NaN	NaN	NaN	NaN	NaN	NaN	NaN	NaN	NaN	NaN	NaN	NaN	NaN	NaN	NaN	30.6472	30.4851	29.9068	29.9411	NaN	30.3279	27.8771	27.3362	29.0916	29.4672	29.4321	28.8514	28.5615	28.1663	27.386	27.003	27.7993	27.7743	0	0	9	91842900	55768	16003	10979000000	14	NaN	NaN	NaN	NaN	NaN	NaN
NaN	NaN	NaN	NaN	NaN	NaN	21.2305	20.8625	21.0068	20.4351	NaN	NaN	NaN	NaN	NaN	NaN	NaN	NaN	27.5892	27.6885	27.3189	27.4127	NaN	27.7313	25.3535	25.3883	24.1479	23.6086	26.4258	26.447	23.3086	23.0167	22.793	NaN	NaN	23.4214	1	1	9	10355700	7124	15373	1332200000	3	NaN	NaN	NaN	NaN	NaN	NaN
NaN	NaN	NaN	NaN	NaN	NaN	NaN	NaN	NaN	NaN	NaN	NaN	NaN	NaN	NaN	NaN	NaN	NaN	24.2013	24.487	24.1304	24.0803	NaN	24.1851	NaN	22.3651	24.1667	23.8073	24.5413	24.3129	22.9603	22.4617	NaN	21.3564	22.6402	22.7396	0	0	9	98554400	19576	11063	212310000	1	NaN	NaN	NaN	NaN	NaN	NaN
NaN	NaN	NaN	NaN	NaN	NaN	NaN	NaN	NaN	NaN	NaN	NaN	NaN	NaN	NaN	NaN	NaN	NaN	25.3142	25.2275	24.4792	24.8456	NaN	20.3991	NaN	NaN	NaN	NaN	NaN	NaN	NaN	NaN	NaN	NaN	NaN	22.5812	0	0	9	95949200	93717	12483	142200000	1	NaN	NaN	NaN	NaN	NaN	NaN
NaN	NaN	NaN	NaN	NaN	NaN	NaN	NaN	NaN	NaN	NaN	NaN	NaN	NaN	NaN	NaN	NaN	NaN	25.2975	25.8797	24.5878	25.3611	NaN	25.0294	NaN	NaN	24.5386	23.8936	24.805	23.4477	21.6136	21.2399	21.2506	20.5188	22.3431	22.5823	0	0	9	94845900	75033	18881	307530000	15	NaN	NaN	467	NaN	NaN	NaN
NaN	NaN	NaN	NaN	NaN	NaN	NaN	NaN	NaN	NaN	NaN	NaN	NaN	NaN	NaN	NaN	NaN	NaN	23.6668	23.6988	23.5266	23.3939	NaN	23.2057	21.6615	NaN	NaN	20.4746	22.5957	22.4591	21.1376	20.9047	20.7628	19.8007	20.9975	21.2594	1	0	9	10545400	20993	10898	88158000	1	NaN	NaN	NaN	NaN	NaN	NaN
NaN	NaN	NaN	NaN	NaN	NaN	NaN	NaN	NaN	NaN	NaN	NaN	NaN	NaN	NaN	NaN	NaN	NaN	24.1729	24.3457	24.416	24.7187	NaN	24.3909	NaN	NaN	NaN	NaN	NaN	NaN	NaN	22.2702	NaN	NaN	22.2213	22.8029	0	1	9	10335800	16196	17291	129490000	4	NaN	NaN	NaN	NaN	NaN	NaN
NaN	NaN	NaN	NaN	NaN	NaN	NaN	NaN	NaN	NaN	NaN	NaN	NaN	NaN	NaN	NaN	NaN	NaN	22.7048	23.1134	23.6034	NaN	NaN	23.2737	NaN	NaN	23.557	23.3527	23.721	23.5857	21.7114	21.1121	20.9249	20.2643	NaN	21.7587	0	0	9	9614870	15246	11569	100770000	1	NaN	NaN	NaN	NaN	NaN	NaN
NaN	NaN	NaN	NaN	NaN	NaN	NaN	NaN	NaN	NaN	NaN	NaN	NaN	NaN	NaN	NaN	NaN	NaN	27.9106	28.2509	28.5956	28.6037	NaN	27.8277	19.3831	19.6661	28.1275	27.0276	30.2682	29.4048	28.064	27.42	NaN	NaN	NaN	NaN	0	1	9	10035700	85624	13833	4519000000	3	NaN	NaN	NaN	NaN	NaN	NaN
NaN	NaN	NaN	NaN	NaN	NaN	NaN	NaN	NaN	NaN	NaN	NaN	NaN	NaN	NaN	NaN	NaN	NaN	NaN	NaN	NaN	NaN	NaN	NaN	NaN	NaN	NaN	NaN	NaN	NaN	NaN	NaN	22.4187	NaN	23.8746	NaN	0	0	9	93152000	22217	10773	20987000	1	NaN	NaN	NaN	NaN	NaN	NaN
NaN	NaN	NaN	NaN	NaN	NaN	NaN	NaN	NaN	NaN	NaN	NaN	NaN	NaN	NaN	NaN	NaN	NaN	27.0872	26.9707	26.4902	26.7621	NaN	26.1417	25.1712	25.0008	22.4636	21.5636	26.2482	26.2996	23.7746	23.1415	23.548	22.3652	23.8084	NaN	0	2	9	97557500	50138	13997	854730000	6	NaN	NaN	NaN	NaN	NaN	NaN
NaN	NaN	NaN	NaN	NaN	NaN	NaN	NaN	NaN	NaN	NaN	NaN	NaN	NaN	NaN	NaN	NaN	NaN	21.2102	21.5755	22.8732	22.2964	NaN	NaN	NaN	NaN	NaN	NaN	24.0737	23.6899	NaN	NaN	NaN	NaN	21.7907	21.6424	1	0	13	1343740	2199	13448	56473000	5	NaN	NaN	NaN	NaN	NaN	NaN
NaN	NaN	NaN	NaN	NaN	NaN	NaN	NaN	NaN	NaN	NaN	NaN	NaN	NaN	NaN	NaN	NaN	NaN	NaN	28.0684	28.6568	28.7062	NaN	28.5533	18.1457	NaN	26.7568	25.7039	28.6217	28.347	26.6637	26.3839	26.0891	25.4921	26.7186	26.8811	1	0	9	10446000	10841	13577	3005800000	1	NaN	NaN	NaN	NaN	NaN	NaN
NaN	NaN	NaN	NaN	NaN	NaN	NaN	NaN	NaN	NaN	NaN	NaN	NaN	NaN	NaN	NaN	NaN	NaN	NaN	NaN	NaN	NaN	NaN	NaN	NaN	NaN	NaN	NaN	NaN	NaN	NaN	NaN	NaN	NaN	NaN	NaN	1	0	10	11015800	66415	10356	0	1	NaN	NaN	NaN	NaN	NaN	NaN
NaN	NaN	NaN	NaN	NaN	NaN	NaN	NaN	NaN	NaN	NaN	NaN	NaN	NaN	NaN	NaN	NaN	NaN	26.0078	26.5366	26.2763	26.2527	NaN	25.9822	26.6907	26.5622	NaN	NaN	27.3959	27.1767	25.5412	25.019	NaN	NaN	NaN	NaN	1	0	9	10536300	42764	15838	1010900000	11	NaN	NaN	NaN	NaN	NaN	NaN
NaN	NaN	NaN	NaN	NaN	NaN	NaN	NaN	NaN	NaN	NaN	NaN	NaN	NaN	NaN	NaN	NaN	NaN	24.7227	24.734	24.3428	24.409	NaN	23.9385	NaN	NaN	23.3117	23.0577	23.7054	23.6075	22.1044	20.8788	21.3806	20.4989	22.2895	21.705	0	0	10	10054800	22328	21781	180020000	7	NaN	NaN	NaN	NaN	NaN	NaN
NaN	NaN	NaN	NaN	NaN	NaN	NaN	NaN	NaN	NaN	NaN	NaN	NaN	NaN	NaN	NaN	NaN	NaN	22.5082	22.8872	22.2268	22.51	NaN	22.8319	NaN	NaN	21.9493	21.9217	NaN	NaN	19.978	19.4018	19.7228	NaN	19.7206	20.2392	0	0	9	85741300	51679	13885	44785000	1	NaN	NaN	NaN	NaN	NaN	NaN
NaN	NaN	NaN	NaN	NaN	NaN	NaN	NaN	NaN	NaN	NaN	NaN	NaN	NaN	NaN	NaN	NaN	NaN	24.652	24.8242	24.2708	24.439	NaN	24.0792	22.7106	22.2166	22.6246	22.1513	24.3939	24.0632	23.0766	22.0519	21.6246	NaN	21.7566	22.2982	0	0	10	93254400	17225	14812	204340000	1	NaN	NaN	NaN	NaN	NaN	NaN
NaN	NaN	NaN	NaN	NaN	NaN	NaN	NaN	NaN	NaN	NaN	NaN	NaN	NaN	NaN	NaN	NaN	NaN	23.0805	23.5449	22.4785	22.5823	NaN	22.6178	NaN	NaN	21.5588	21.3904	21.7083	21.957	20.6038	19.8935	19.6434	NaN	20.0842	NaN	0	1	9	8795180	20541	11956	57502000	0	NaN	NaN	NaN	NaN	NaN	NaN
NaN	NaN	NaN	NaN	NaN	NaN	22.1617	21.9307	NaN	20.9963	22.1481	21.7741	NaN	NaN	NaN	NaN	NaN	NaN	NaN	NaN	NaN	NaN	NaN	NaN	NaN	NaN	NaN	NaN	NaN	NaN	NaN	NaN	NaN	NaN	NaN	NaN	0	0	8	71442800	11103	10494	19015000	0	NaN	NaN	NaN	NaN	NaN	NaN
NaN	NaN	NaN	NaN	NaN	NaN	19.9783	NaN	NaN	NaN	NaN	NaN	NaN	NaN	NaN	NaN	NaN	NaN	24.79	24.5534	23.8629	23.9089	NaN	24.061	22.5384	21.8316	23.2491	23.3346	23.6731	23.389	22.3078	NaN	21.9315	20.4732	21.9562	22.6501	0	1	11	1087550	46998	14679	179200000	3	NaN	NaN	NaN	NaN	NaN	NaN
NaN	NaN	NaN	NaN	NaN	NaN	NaN	NaN	NaN	NaN	NaN	NaN	NaN	NaN	NaN	NaN	NaN	NaN	26.3164	26.6454	25.8225	26.2734	NaN	25.8869	24.3498	24.0765	25.3245	25.2743	NaN	25.4172	23.7487	NaN	NaN	22.021	NaN	NaN	0	0	8	77342800	19404	1337	575860000	1	NaN	NaN	NaN	NaN	NaN	NaN
NaN	NaN	NaN	NaN	NaN	NaN	21.5688	21.7231	NaN	NaN	NaN	20.5476	NaN	NaN	NaN	NaN	NaN	NaN	25.7613	25.5676	25.9607	25.2927	NaN	25.5501	26.5311	26.5649	26.0703	25.0849	27.6481	27.5254	24.9369	NaN	NaN	24.3316	24.8199	25.451	0	0	9	10235600	14884	11611	1104800000	5	NaN	NaN	NaN	NaN	NaN	NaN
26.103	26.3266	25.8713	26.1187	25.9486	25.7376	25.1809	24.881	23.2097	NaN	NaN	19.2913	NaN	NaN	NaN	19.7585	20.3461	20.6274	NaN	NaN	NaN	NaN	NaN	NaN	NaN	NaN	NaN	NaN	NaN	NaN	NaN	NaN	NaN	NaN	NaN	NaN	0	2	17	19050100	1.288e-05	16524	494300000	16	NaN	NaN	NaN	NaN	NaN	NaN
NaN	NaN	NaN	NaN	NaN	NaN	19.7482	NaN	NaN	NaN	NaN	NaN	NaN	NaN	NaN	NaN	NaN	NaN	NaN	NaN	NaN	NaN	NaN	NaN	NaN	NaN	25.0083	24.8183	25.733	25.7372	NaN	NaN	NaN	NaN	24.1065	NaN	0	0	9	10525100	85624	12628	193980000	2	NaN	NaN	NaN	NaN	NaN	NaN
NaN	NaN	NaN	NaN	NaN	NaN	NaN	NaN	NaN	NaN	NaN	NaN	NaN	NaN	NaN	NaN	NaN	NaN	NaN	NaN	NaN	NaN	NaN	NaN	NaN	NaN	22.4291	22.5653	NaN	22.308	NaN	NaN	NaN	NaN	20.425	20.7972	0	0	9	97848400	18564	11182	20276000	1	NaN	NaN	83	NaN	NaN	NaN
NaN	NaN	NaN	NaN	NaN	NaN	NaN	NaN	NaN	NaN	NaN	NaN	NaN	NaN	NaN	NaN	NaN	NaN	21.594	NaN	23.0798	22.7122	NaN	22.1983	NaN	NaN	23.0701	22.2398	26.1242	25.7865	NaN	23.3723	22.6854	23.0299	NaN	24.0471	0	1	9	10266300	22877	11927	212000000	1	NaN	NaN	NaN	NaN	NaN	NaN
NaN	NaN	NaN	NaN	NaN	NaN	NaN	NaN	NaN	NaN	NaN	NaN	NaN	NaN	NaN	NaN	NaN	NaN	NaN	24.1646	23.9365	23.9503	NaN	23.4866	NaN	NaN	23.3561	23.1929	24.3324	23.9176	23.1654	NaN	NaN	20.7227	21.6782	22.07	0	1	9	1041610	11196	12158	139020000	1	NaN	NaN	NaN	NaN	NaN	NaN
NaN	NaN	NaN	NaN	NaN	NaN	NaN	NaN	NaN	NaN	NaN	NaN	NaN	NaN	NaN	NaN	NaN	NaN	27.0555	26.958	26.8386	26.7618	NaN	26.6664	NaN	NaN	26.7209	26.6084	27.0673	26.5898	25.1209	24.4565	24.1742	23.6985	25.0967	25.6098	0	0	9	88548100	32228	15553	1243800000	14	NaN	NaN	NaN	NaN	NaN	NaN
NaN	NaN	NaN	NaN	NaN	NaN	NaN	NaN	NaN	NaN	NaN	NaN	NaN	NaN	NaN	NaN	NaN	NaN	NaN	NaN	NaN	NaN	NaN	NaN	NaN	NaN	NaN	NaN	NaN	NaN	NaN	NaN	NaN	NaN	NaN	NaN	0	0	9	98152400	56068	85813	0	1	NaN	NaN	NaN	NaN	NaN	NaN
NaN	22.716	NaN	NaN	NaN	NaN	21.3036	NaN	NaN	NaN	NaN	NaN	19.5021	19.8653	NaN	NaN	NaN	NaN	NaN	NaN	NaN	NaN	NaN	NaN	NaN	NaN	NaN	NaN	NaN	NaN	NaN	NaN	NaN	NaN	NaN	NaN	2	1	15	16269200	4518	10546	11176000	1	NaN	NaN	NaN	NaN	NaN	NaN
21.8042	NaN	NaN	NaN	NaN	20.5357	21.0228	21.5033	NaN	NaN	NaN	NaN	NaN	NaN	NaN	NaN	NaN	NaN	NaN	NaN	NaN	NaN	NaN	NaN	NaN	NaN	NaN	NaN	NaN	NaN	NaN	NaN	NaN	NaN	NaN	NaN	2	1	17	18410100	48633	92977	10285000	1	NaN	NaN	NaN	NaN	NaN	NaN
NaN	NaN	NaN	NaN	NaN	NaN	NaN	NaN	NaN	NaN	NaN	NaN	NaN	NaN	NaN	NaN	NaN	NaN	27.8162	28.0184	27.4814	27.5131	NaN	27.451	26.052	20.8196	23.6518	22.9639	27.5873	27.188	24.93	24.8769	22.3882	20.9448	22.6158	22.8557	0	3	9	10146100	38198	14894	1602300000	7	NaN	NaN	NaN	NaN	NaN	NaN
NaN	NaN	NaN	NaN	NaN	NaN	NaN	NaN	NaN	NaN	NaN	NaN	NaN	NaN	NaN	NaN	NaN	NaN	29.313	29.4532	28.893	29.2346	NaN	29.0555	NaN	NaN	27.4237	27.0146	28.5513	28.5134	27.4134	26.6488	26.4021	25.2263	26.7964	26.9036	0	1	9	98554400	34491	15304	4836200000	10	NaN	NaN	NaN	NaN	NaN	NaN
NaN	NaN	NaN	NaN	NaN	NaN	NaN	NaN	NaN	NaN	NaN	NaN	NaN	NaN	NaN	NaN	NaN	NaN	25.4526	25.515	25.1252	24.9302	NaN	25.209	23.7009	23.5457	NaN	23.412	24.93	24.7466	NaN	23.3193	NaN	22.2344	23.362	23.6029	1	1	9	98655100	17706	12682	337300000	16	NaN	NaN	NaN	NaN	NaN	NaN
NaN	NaN	NaN	NaN	NaN	NaN	NaN	NaN	NaN	NaN	NaN	NaN	NaN	NaN	NaN	NaN	NaN	NaN	23.5015	23.4651	23.3233	23.3962	NaN	23.2383	21.8891	21.2516	NaN	NaN	22.3902	22.2886	21.0888	NaN	19.9545	NaN	NaN	20.4495	0	3	9	99864900	13242	13405	76567000	3	NaN	NaN	NaN	NaN	NaN	NaN
24.2042	24.1139	24.5601	24.2385	23.681	23.903	NaN	NaN	NaN	NaN	NaN	NaN	NaN	NaN	NaN	NaN	NaN	NaN	NaN	NaN	NaN	NaN	NaN	NaN	NaN	NaN	NaN	NaN	NaN	NaN	NaN	NaN	NaN	NaN	NaN	NaN	1	3	14	16448500	74778	11658	111150000	8	NaN	NaN	NaN	NaN	NaN	NaN
26.3109	26.2371	26.5135	26.4777	25.6862	25.3309	NaN	NaN	NaN	NaN	NaN	NaN	NaN	NaN	NaN	NaN	NaN	NaN	NaN	NaN	NaN	NaN	NaN	NaN	NaN	NaN	NaN	NaN	NaN	NaN	NaN	NaN	NaN	NaN	NaN	NaN	2	3	16	18719900	6.5416e-05	20533	447780000	11	NaN	NaN	NaN	NaN	NaN	NaN
NaN	NaN	NaN	NaN	NaN	NaN	NaN	NaN	NaN	NaN	NaN	NaN	NaN	NaN	NaN	NaN	NaN	NaN	NaN	NaN	NaN	NaN	NaN	NaN	NaN	NaN	NaN	NaN	NaN	NaN	NaN	NaN	NaN	NaN	NaN	NaN	2	3	17	19750000	36158	96208	0	0	NaN	NaN	NaN	NaN	NaN	NaN
NaN	NaN	NaN	NaN	NaN	NaN	NaN	NaN	NaN	NaN	NaN	NaN	NaN	NaN	NaN	NaN	NaN	NaN	NaN	NaN	NaN	NaN	NaN	NaN	22.6046	NaN	20.2825	NaN	23.0417	22.6701	NaN	NaN	NaN	NaN	NaN	NaN	0	1	9	9986010	12489	11927	22962000	1	NaN	NaN	NaN	NaN	NaN	NaN
NaN	NaN	NaN	NaN	NaN	NaN	NaN	NaN	NaN	NaN	NaN	NaN	NaN	NaN	NaN	NaN	NaN	NaN	24.0064	23.7163	23.6015	23.384	NaN	23.4271	NaN	NaN	23.0438	NaN	23.4707	23.2282	NaN	20.7023	20.7312	NaN	NaN	NaN	0	0	9	95849700	51281	13914	99133000	3	NaN	NaN	NaN	NaN	NaN	NaN
NaN	NaN	NaN	NaN	NaN	NaN	NaN	NaN	NaN	NaN	NaN	NaN	NaN	NaN	NaN	NaN	NaN	NaN	21.507	21.3709	22.2705	NaN	NaN	22.2946	NaN	NaN	NaN	NaN	22.6793	22.1267	20.6444	NaN	NaN	NaN	20.1014	20.6588	0	0	8	72240800	64604	14849	31611000	2	NaN	NaN	NaN	NaN	NaN	NaN
NaN	NaN	NaN	NaN	NaN	NaN	NaN	NaN	NaN	NaN	NaN	NaN	NaN	NaN	NaN	NaN	NaN	NaN	26.5515	26.5012	26.3642	26.0901	NaN	26.2433	26.5518	26.1079	26.7362	26.3227	27.4144	26.4712	25.2336	24.4927	24.6115	24.1589	25.2577	NaN	0	0	9	9354960	50538	17043	1216500000	12	NaN	NaN	NaN	NaN	NaN	NaN
NaN	NaN	NaN	NaN	NaN	NaN	21.1531	21.1685	NaN	20.5187	NaN	NaN	NaN	NaN	NaN	NaN	NaN	NaN	29.0317	29.0505	28.4116	28.7491	NaN	28.3393	27.3201	26.0059	26.5005	NaN	28.3052	NaN	NaN	26.0887	NaN	NaN	NaN	26.6014	1	0	9	88054900	16674	11402	3093500000	3	NaN	NaN	NaN	NaN	NaN	NaN
NaN	NaN	NaN	NaN	NaN	NaN	NaN	NaN	NaN	NaN	NaN	NaN	NaN	NaN	NaN	NaN	NaN	NaN	NaN	NaN	22.5265	22.5001	NaN	22.3624	21.5398	21.5085	21.3941	20.6601	23.1027	21.8176	NaN	NaN	NaN	NaN	20.3467	20.6873	0	1	9	10275900	18564	11182	43536000	1	NaN	NaN	NaN	NaN	NaN	NaN
NaN	NaN	NaN	NaN	NaN	NaN	NaN	22.2665	NaN	NaN	NaN	NaN	NaN	NaN	NaN	NaN	NaN	NaN	NaN	NaN	NaN	NaN	NaN	NaN	NaN	NaN	NaN	NaN	NaN	NaN	NaN	NaN	NaN	NaN	NaN	NaN	1	0	9	98357600	33284	98133	5045300	1	NaN	NaN	NaN	NaN	NaN	NaN
NaN	NaN	NaN	NaN	NaN	NaN	NaN	NaN	NaN	NaN	NaN	NaN	NaN	NaN	NaN	NaN	NaN	NaN	NaN	NaN	NaN	NaN	NaN	NaN	NaN	NaN	NaN	NaN	NaN	28.6001	NaN	NaN	25.7624	26.0973	26.3653	26.7354	1	0	9	98357600	13785	1174	733780000	1	NaN	NaN	NaN	NaN	NaN	NaN
NaN	NaN	NaN	NaN	NaN	NaN	22.6563	22.5159	20.5885	20.3647	20.6812	20.9416	NaN	NaN	NaN	NaN	NaN	NaN	28.3262	28.2965	28.5486	28.5406	NaN	28.3956	NaN	NaN	NaN	NaN	29.6052	28.732	26.7256	NaN	26.1076	26.1207	26.7117	27.228	1	0	9	98459700	68479	13106	3607600000	8	NaN	NaN	NaN	NaN	NaN	NaN
NaN	NaN	NaN	NaN	NaN	NaN	NaN	NaN	NaN	NaN	NaN	NaN	NaN	NaN	NaN	NaN	NaN	NaN	22.1639	21.971	21.9514	NaN	NaN	NaN	NaN	NaN	21.8762	21.7225	22.0796	21.5471	NaN	NaN	20.5775	NaN	20.6272	20.3327	0	0	9	8994960	74462	12838	32176000	2	NaN	NaN	NaN	NaN	NaN	NaN
NaN	NaN	NaN	NaN	NaN	NaN	NaN	NaN	NaN	NaN	NaN	NaN	NaN	NaN	NaN	NaN	NaN	NaN	23.3213	24.0944	23.6649	24.2003	NaN	NaN	NaN	NaN	NaN	NaN	24.2293	23.794	NaN	NaN	NaN	NaN	NaN	NaN	2	0	12	14407900	93516	10139	95183000	3	NaN	NaN	NaN	NaN	NaN	NaN
NaN	NaN	NaN	NaN	NaN	NaN	NaN	NaN	NaN	NaN	NaN	NaN	NaN	NaN	NaN	NaN	NaN	NaN	23.6057	23.2978	23.2396	23.37	NaN	22.9786	NaN	NaN	22.968	22.8474	22.9784	22.994	20.6969	20.2035	20.3007	NaN	21.2129	21.8021	0	0	9	98747600	53244	17072	94741000	4	NaN	NaN	NaN	NaN	NaN	NaN
NaN	NaN	NaN	NaN	NaN	NaN	NaN	NaN	NaN	NaN	NaN	NaN	NaN	NaN	NaN	NaN	NaN	NaN	25.0305	25.1528	24.435	24.8416	NaN	NaN	NaN	NaN	NaN	NaN	24.1065	23.7536	22.5169	22.4646	22.1475	20.7573	22.5588	22.6627	0	1	10	10435900	19382	12942	187550000	2	NaN	NaN	NaN	NaN	NaN	NaN
NaN	NaN	NaN	NaN	NaN	NaN	NaN	NaN	NaN	NaN	NaN	NaN	NaN	NaN	NaN	NaN	NaN	NaN	28.0234	27.9563	27.3982	27.7104	NaN	27.5001	NaN	NaN	24.5495	NaN	27.4244	27.2863	24.9347	24.8341	24.5008	23.6822	24.9443	25.163	1	0	9	10205600	45933	14719	1657000000	11	NaN	NaN	NaN	NaN	NaN	NaN
NaN	NaN	NaN	NaN	NaN	NaN	NaN	NaN	NaN	NaN	NaN	NaN	NaN	NaN	NaN	NaN	NaN	NaN	27.2826	27.5068	27.0747	27.1786	NaN	26.9291	NaN	NaN	NaN	25.6416	NaN	NaN	NaN	24.6894	24.8932	23.6477	24.9839	25.2964	1	0	10	10866000	69448	15651	973110000	7	NaN	NaN	NaN	NaN	NaN	NaN
NaN	NaN	NaN	NaN	NaN	NaN	NaN	NaN	NaN	NaN	NaN	NaN	NaN	NaN	NaN	NaN	NaN	NaN	21.3403	21.7357	21.6434	21.3704	NaN	21.4923	NaN	NaN	22.1723	22.1586	22.5616	22.4412	20.4308	NaN	19.7609	19.3448	20.7915	20.5394	0	0	9	10325500	16945	13209	42684000	1	NaN	NaN	NaN	NaN	NaN	NaN
NaN	NaN	NaN	NaN	NaN	NaN	NaN	NaN	NaN	NaN	NaN	NaN	NaN	NaN	NaN	NaN	NaN	NaN	NaN	NaN	NaN	NaN	NaN	NaN	NaN	23.572	NaN	22.5236	24.5377	24.3049	NaN	22.6084	22.158	21.8069	NaN	22.9284	1	0	9	10276000	16326	11443	86306000	3	NaN	NaN	NaN	NaN	NaN	NaN
NaN	NaN	NaN	NaN	NaN	NaN	NaN	NaN	NaN	NaN	NaN	NaN	NaN	NaN	NaN	NaN	NaN	NaN	29.9851	30.5154	29.6532	29.9414	NaN	29.308	28.4022	28.1238	25.7513	25.0325	28.0164	29.1109	27.2846	26.5247	26.7824	25.5299	26.8311	27.5817	0	2	9	96962200	49907	14014	7471000000	21	NaN	NaN	NaN	NaN	NaN	NaN
NaN	NaN	NaN	NaN	NaN	NaN	NaN	NaN	NaN	NaN	NaN	NaN	NaN	NaN	NaN	NaN	NaN	NaN	26.4001	26.8573	26.0759	26.5302	NaN	26.1021	24.4409	23.6428	24.6855	NaN	25.5547	25.5309	24.362	23.432	23.649	22.3045	23.8464	24.0433	0	1	9	10125900	127	17586	694030000	10	NaN	NaN	NaN	NaN	NaN	NaN
NaN	NaN	NaN	NaN	NaN	NaN	NaN	NaN	NaN	NaN	NaN	NaN	NaN	NaN	NaN	NaN	NaN	NaN	NaN	NaN	NaN	NaN	NaN	NaN	NaN	NaN	NaN	NaN	23.278	22.6755	NaN	NaN	NaN	NaN	NaN	NaN	0	1	9	10626300	63626	15084	16870000	1	NaN	NaN	NaN	NaN	NaN	NaN
NaN	NaN	NaN	NaN	NaN	NaN	NaN	NaN	NaN	NaN	NaN	NaN	NaN	NaN	NaN	NaN	NaN	NaN	24.5842	24.7528	24.1635	24.7162	NaN	24.1406	NaN	22.6387	23.2019	23.0379	23.7144	23.8411	22.4302	21.8217	21.4854	20.115	21.9221	22.2296	0	1	9	98554400	23793	10636	194170000	1	NaN	NaN	NaN	NaN	NaN	NaN
NaN	NaN	NaN	NaN	NaN	NaN	NaN	NaN	NaN	NaN	NaN	NaN	NaN	NaN	NaN	NaN	NaN	NaN	25.9129	26.2058	25.9285	25.9556	NaN	25.6441	24.3957	24.3499	25.144	25.0324	26.0015	22.0737	NaN	23.0611	22.9841	22.1206	23.0786	NaN	0	0	9	7974650	15886	11494	538860000	1	NaN	NaN	NaN	NaN	NaN	NaN
NaN	NaN	NaN	NaN	NaN	NaN	NaN	NaN	NaN	NaN	NaN	NaN	NaN	NaN	NaN	NaN	NaN	NaN	26.2694	27.0021	25.8691	26.2849	NaN	26.073	24.9825	24.3475	21.9081	21.4407	25.1844	25.2633	23.9048	23.1737	NaN	NaN	23.0925	23.5529	0	1	9	1032610	19024	11128	615030000	2	NaN	NaN	NaN	NaN	NaN	NaN
NaN	NaN	NaN	NaN	NaN	NaN	NaN	NaN	NaN	NaN	NaN	NaN	NaN	NaN	NaN	NaN	NaN	NaN	24.5292	25.2749	23.9614	24.1981	NaN	24.4347	25.9195	26.1473	26.8212	NaN	26.9326	26.1886	23.8552	23.578	21.777	23.7344	24.9297	23.4452	0	0	9	89751700	57801	16189	672630000	10	NaN	NaN	NaN	NaN	NaN	NaN
NaN	NaN	NaN	NaN	NaN	NaN	NaN	NaN	NaN	NaN	NaN	NaN	NaN	NaN	NaN	NaN	NaN	NaN	NaN	NaN	NaN	NaN	NaN	NaN	NaN	NaN	22.2723	NaN	24.8864	24.8744	NaN	NaN	NaN	NaN	NaN	NaN	0	1	9	10075800	88225	12581	66835000	1	NaN	NaN	NaN	NaN	NaN	NaN
NaN	NaN	NaN	NaN	NaN	NaN	NaN	NaN	NaN	NaN	NaN	NaN	NaN	NaN	NaN	NaN	NaN	NaN	25.963	26.4041	25.818	25.9845	NaN	25.7684	24.3857	23.9276	24.7142	24.5879	25.1459	25.0821	24.0974	23.5462	23.6817	22.711	23.8158	23.8674	0	0	9	96552900	33606	15401	580770000	15	NaN	NaN	NaN	NaN	NaN	NaN
NaN	NaN	NaN	NaN	NaN	NaN	NaN	NaN	NaN	NaN	NaN	NaN	NaN	NaN	NaN	NaN	NaN	NaN	NaN	NaN	NaN	NaN	NaN	NaN	NaN	NaN	NaN	NaN	23.3469	21.3799	NaN	NaN	NaN	NaN	NaN	NaN	1	0	9	10256200	12489	11927	13398000	1	NaN	NaN	NaN	NaN	NaN	NaN
NaN	NaN	NaN	NaN	NaN	NaN	NaN	NaN	NaN	NaN	NaN	NaN	NaN	NaN	NaN	NaN	NaN	NaN	26.9347	26.8243	26.6959	26.8165	NaN	26.1039	NaN	26.0125	25.4113	25.4423	NaN	26.909	NaN	NaN	24.2954	NaN	NaN	24.9846	1	0	9	10135900	12489	11927	883830000	3	NaN	NaN	NaN	NaN	NaN	NaN
NaN	NaN	NaN	NaN	NaN	NaN	NaN	NaN	NaN	NaN	NaN	NaN	NaN	NaN	NaN	NaN	NaN	NaN	25.2314	25.1447	25.1843	25.0677	NaN	25.0191	NaN	NaN	23.8342	NaN	26.2528	NaN	NaN	23.6104	NaN	NaN	NaN	NaN	1	0	9	94258600	17123	1135	291500000	3	NaN	NaN	NaN	NaN	NaN	NaN
NaN	NaN	NaN	NaN	NaN	NaN	21.3335	NaN	NaN	NaN	NaN	20.3167	NaN	NaN	NaN	NaN	NaN	NaN	NaN	NaN	NaN	NaN	NaN	19.7768	28.19	28.6547	28.5735	NaN	27.7383	26.8255	NaN	NaN	NaN	NaN	NaN	NaN	0	0	9	87153800	18987	17055	1476000000	5	NaN	NaN	NaN	NaN	NaN	NaN
NaN	NaN	NaN	NaN	NaN	NaN	NaN	NaN	NaN	NaN	NaN	NaN	NaN	NaN	NaN	NaN	NaN	NaN	NaN	NaN	NaN	NaN	NaN	NaN	NaN	NaN	21.7939	21.9972	21.4386	21.8137	NaN	NaN	NaN	NaN	NaN	19.8802	0	0	9	88353800	74462	12838	15316000	2	NaN	NaN	NaN	NaN	NaN	NaN
NaN	NaN	NaN	NaN	NaN	NaN	NaN	NaN	NaN	NaN	NaN	NaN	NaN	NaN	NaN	NaN	NaN	NaN	22.067	NaN	NaN	22.5658	NaN	22.7319	NaN	NaN	NaN	NaN	24.0325	23.6504	NaN	20.2299	19.2815	20.1044	20.3626	21.2749	1	0	9	10416200	19769	11041	54775000	2	NaN	NaN	NaN	NaN	NaN	NaN
NaN	NaN	NaN	NaN	NaN	NaN	NaN	NaN	NaN	NaN	NaN	NaN	NaN	NaN	NaN	NaN	NaN	NaN	NaN	NaN	NaN	NaN	NaN	NaN	NaN	NaN	NaN	NaN	NaN	NaN	NaN	NaN	NaN	NaN	NaN	NaN	0	1	9	97451100	22798	1079	0	4	NaN	NaN	NaN	NaN	NaN	NaN
NaN	NaN	NaN	NaN	NaN	NaN	NaN	NaN	NaN	NaN	NaN	NaN	NaN	NaN	NaN	NaN	NaN	NaN	26.054	25.9524	25.9386	25.9902	NaN	25.136	24.0964	23.1069	NaN	NaN	NaN	19.5059	NaN	NaN	NaN	NaN	NaN	NaN	0	0	9	10804800	16232	98299	330150000	3	NaN	NaN	NaN	NaN	NaN	NaN
NaN	NaN	NaN	NaN	NaN	NaN	NaN	NaN	NaN	NaN	NaN	NaN	NaN	NaN	NaN	NaN	NaN	NaN	NaN	NaN	NaN	23.2483	NaN	23.0094	NaN	NaN	22.7475	23.3777	23.1916	23.1946	21.0819	20.3776	20.8363	19.6565	21.7569	20.8977	0	0	9	90941100	12326	11957	67307000	2	NaN	NaN	479	NaN	NaN	NaN
NaN	NaN	NaN	NaN	NaN	NaN	NaN	NaN	NaN	NaN	NaN	NaN	NaN	NaN	NaN	NaN	NaN	NaN	NaN	NaN	NaN	NaN	NaN	NaN	NaN	NaN	NaN	NaN	NaN	NaN	NaN	NaN	NaN	NaN	NaN	NaN	0	1	9	10606000	42738	8955	0	1	NaN	NaN	NaN	NaN	NaN	NaN
NaN	NaN	NaN	NaN	NaN	NaN	NaN	NaN	NaN	NaN	NaN	NaN	NaN	NaN	NaN	NaN	NaN	NaN	28.6735	28.9214	27.8564	28.6978	NaN	28.7165	27.3823	27.5729	29.1739	28.7925	27.5141	29.5578	22.8435	27.1018	26.9265	27.4195	28.3558	27.6078	0	0	9	98354700	27839	17784	5489800000	32	NaN	NaN	483	NaN	NaN	NaN
NaN	NaN	NaN	NaN	NaN	NaN	NaN	NaN	NaN	NaN	NaN	NaN	NaN	NaN	NaN	NaN	NaN	NaN	26.2459	26.076	25.237	25.6944	NaN	25.7213	NaN	NaN	NaN	21.4613	22.8081	NaN	21.6574	NaN	NaN	NaN	NaN	NaN	1	0	9	10275700	29188	11055	313020000	0	NaN	NaN	NaN	NaN	NaN	NaN
NaN	NaN	NaN	NaN	NaN	NaN	NaN	NaN	NaN	NaN	NaN	NaN	NaN	NaN	NaN	NaN	NaN	NaN	24.1228	24.853	24.415	24.6612	NaN	24.26	NaN	NaN	NaN	22.134	NaN	24.5793	23.1465	22.3394	NaN	NaN	22.6566	22.6572	1	0	11	11976700	43539	15305	175050000	6	NaN	NaN	NaN	NaN	NaN	NaN
NaN	NaN	NaN	NaN	NaN	NaN	22.0984	22.5354	20.5129	20.4594	21.01	21.3181	NaN	NaN	NaN	NaN	NaN	NaN	29.4348	29.7454	29.0425	29.1326	NaN	28.9172	27.3825	27.2582	27.0612	26.7526	28.3225	28.1874	26.9626	26.4653	26.5851	NaN	NaN	26.9947	0	1	9	10125900	88447	18438	4980200000	18	NaN	NaN	NaN	NaN	NaN	NaN
NaN	NaN	NaN	NaN	NaN	NaN	NaN	NaN	NaN	NaN	NaN	NaN	NaN	NaN	NaN	NaN	NaN	NaN	19.6654	NaN	NaN	NaN	NaN	NaN	NaN	NaN	26.4567	25.4446	28.2443	27.6209	NaN	NaN	NaN	NaN	NaN	NaN	0	0	9	10355700	37903	17373	662970000	3	NaN	NaN	NaN	NaN	NaN	NaN
NaN	NaN	NaN	NaN	NaN	NaN	NaN	NaN	NaN	NaN	NaN	NaN	NaN	NaN	NaN	NaN	NaN	NaN	23.0371	23.5769	22.62	23.8236	NaN	26.9247	25.6236	25.2925	26.6395	26.3303	26.7331	26.4646	25.2572	24.7514	24.8476	23.685	24.9534	25.0568	0	0	9	10135100	41115	14654	835090000	8	NaN	NaN	NaN	NaN	NaN	NaN
NaN	NaN	NaN	NaN	NaN	NaN	NaN	NaN	NaN	NaN	20.4562	20.4072	NaN	NaN	NaN	NaN	NaN	NaN	28.4664	28.4353	27.8188	28.0577	NaN	28.003	19.2262	18.6771	NaN	NaN	22.5321	NaN	NaN	NaN	NaN	24.0746	25.3515	25.5376	1	0	9	10265800	53244	13788	1638100000	3	NaN	NaN	NaN	NaN	NaN	NaN
NaN	NaN	NaN	NaN	NaN	NaN	NaN	NaN	NaN	NaN	NaN	NaN	NaN	NaN	NaN	NaN	NaN	NaN	NaN	NaN	25.3621	25.6531	NaN	25.1201	24.1341	24.018	NaN	NaN	26.1041	25.1934	NaN	NaN	NaN	22.1041	NaN	NaN	0	1	9	98959100	1179	12052	282770000	1	NaN	NaN	NaN	NaN	NaN	NaN
NaN	NaN	NaN	NaN	NaN	NaN	NaN	NaN	NaN	NaN	NaN	NaN	NaN	NaN	NaN	NaN	NaN	NaN	26.3516	26.2504	26.1073	25.9128	NaN	26.195	NaN	NaN	NaN	NaN	25.8432	25.5327	23.6976	23.178	23.5167	22.6505	NaN	23.9397	0	0	9	91249200	837	15239	544250000	8	NaN	NaN	NaN	NaN	NaN	NaN
23.5612	23.2744	23.1925	22.2161	23.5069	22.727	NaN	NaN	NaN	NaN	NaN	NaN	NaN	NaN	NaN	NaN	NaN	NaN	NaN	NaN	NaN	NaN	NaN	NaN	NaN	NaN	NaN	NaN	NaN	NaN	NaN	NaN	NaN	NaN	NaN	NaN	1	1	15	16498900	26438	99481	55843000	8	NaN	NaN	NaN	NaN	NaN	NaN
NaN	NaN	NaN	NaN	NaN	NaN	NaN	NaN	NaN	NaN	NaN	NaN	NaN	NaN	NaN	NaN	NaN	NaN	27.8399	28.2986	27.53	27.5698	NaN	27.243	25.7846	25.4125	26.7752	26.9719	27.1893	27.1121	NaN	25.5293	25.5391	NaN	25.2307	25.7057	0	1	10	98254500	81532	1336	1960600000	7	NaN	NaN	NaN	NaN	NaN	NaN
NaN	NaN	NaN	NaN	NaN	NaN	NaN	NaN	NaN	NaN	NaN	NaN	NaN	NaN	NaN	NaN	NaN	NaN	24.6691	25.2755	24.0962	24.0481	NaN	24.1043	NaN	20.7985	23.7616	23.9509	24.2307	24.3853	22.0682	22.0894	21.7453	20.756	22.1492	22.1508	0	0	9	91745300	21039	10892	217920000	1	NaN	NaN	435	NaN	NaN	NaN
NaN	NaN	NaN	NaN	NaN	NaN	NaN	NaN	NaN	NaN	NaN	NaN	NaN	NaN	NaN	NaN	NaN	NaN	NaN	NaN	NaN	NaN	NaN	NaN	26.2605	26.035	25.8322	26.1756	NaN	NaN	20.7549	20.2729	19.7039	20.8193	22.3303	22.5705	0	0	9	10315500	39346	14783	301920000	4	NaN	NaN	NaN	NaN	NaN	NaN
NaN	NaN	NaN	NaN	NaN	NaN	NaN	NaN	NaN	NaN	NaN	NaN	NaN	NaN	NaN	NaN	NaN	NaN	27.0443	26.8382	26.8458	26.9639	NaN	26.8656	NaN	NaN	27.3235	27.0949	27.5584	27.4706	25.1241	24.5716	24.9623	23.8047	25.4249	25.4664	0	0	9	90955400	53909	14588	1527300000	6	NaN	NaN	NaN	NaN	NaN	NaN
NaN	NaN	NaN	NaN	NaN	NaN	NaN	NaN	NaN	NaN	NaN	NaN	NaN	NaN	NaN	NaN	NaN	NaN	23.8541	23.8465	24.0561	23.6625	NaN	23.439	NaN	NaN	22.6438	22.3531	NaN	23.322	NaN	NaN	NaN	20.4978	21.2933	21.607	0	1	9	10015100	19427	11081	101980000	1	NaN	NaN	NaN	NaN	NaN	NaN
NaN	NaN	NaN	NaN	NaN	NaN	NaN	NaN	NaN	NaN	NaN	NaN	NaN	NaN	NaN	NaN	NaN	NaN	23.3321	23.9027	23.0975	23.3343	NaN	23.402	NaN	NaN	NaN	NaN	NaN	NaN	NaN	21.6846	21.187	NaN	NaN	NaN	0	0	11	11926000	67641	12252	62636000	2	NaN	NaN	NaN	NaN	NaN	NaN
NaN	NaN	NaN	NaN	NaN	NaN	NaN	NaN	NaN	NaN	NaN	NaN	NaN	NaN	NaN	NaN	NaN	NaN	25.2502	21.1214	24.2463	24.1462	NaN	24.2389	24.4335	23.0642	NaN	NaN	22.9453	22.1453	21.2816	NaN	NaN	NaN	20.1154	20.528	0	1	9	10996000	8344	13323	149800000	3	NaN	NaN	NaN	NaN	NaN	326
NaN	NaN	NaN	NaN	NaN	NaN	NaN	NaN	NaN	NaN	NaN	NaN	NaN	NaN	NaN	NaN	NaN	NaN	NaN	NaN	NaN	NaN	NaN	NaN	NaN	NaN	23.2905	NaN	NaN	NaN	22.1697	22.1332	22.5668	21.0251	22.0366	21.8407	1	0	9	10565900	11175	12162	35982000	1	NaN	NaN	NaN	NaN	NaN	NaN
NaN	NaN	NaN	NaN	NaN	NaN	NaN	NaN	NaN	NaN	NaN	NaN	NaN	NaN	NaN	NaN	NaN	NaN	25.4686	26.0174	NaN	NaN	NaN	NaN	NaN	NaN	23.4311	23.2305	25.0071	25.0323	NaN	NaN	NaN	NaN	NaN	NaN	1	0	9	10135500	85427	13056	203540000	4	NaN	NaN	NaN	NaN	NaN	NaN
NaN	NaN	NaN	NaN	NaN	NaN	NaN	NaN	NaN	NaN	NaN	NaN	NaN	NaN	NaN	NaN	NaN	NaN	26.1432	26.4669	25.52	25.844	NaN	25.5243	20.1102	23.1612	NaN	24.2611	24.9943	25.0433	23.7219	23.4561	23.5853	21.9366	23.5297	23.7803	1	0	9	10135900	16179	1146	490550000	11	NaN	NaN	NaN	NaN	NaN	NaN
NaN	NaN	NaN	NaN	NaN	NaN	NaN	NaN	NaN	NaN	NaN	NaN	NaN	NaN	NaN	NaN	NaN	NaN	25.419	25.6337	24.9568	25.3995	NaN	24.9552	23.3013	22.5463	24.0443	24.0461	24.4241	24.1707	22.8026	22.2311	22.3263	21.6739	22.268	22.5016	0	1	9	97156500	16987	11366	330590000	2	NaN	NaN	NaN	NaN	NaN	NaN
NaN	NaN	NaN	NaN	NaN	NaN	NaN	NaN	NaN	NaN	NaN	NaN	NaN	NaN	NaN	NaN	NaN	NaN	NaN	NaN	NaN	NaN	NaN	NaN	NaN	NaN	NaN	NaN	NaN	26.1133	NaN	23.3467	23.2284	22.2932	23.5925	23.815	1	1	9	10706100	46269	14279	125630000	2	NaN	NaN	NaN	NaN	NaN	NaN
NaN	NaN	NaN	NaN	NaN	NaN	NaN	NaN	NaN	NaN	NaN	NaN	NaN	NaN	NaN	NaN	NaN	NaN	27.3109	27.2122	26.6242	26.8967	NaN	26.7309	24.8645	24.0376	25.3323	25.1139	26.3609	25.8837	24.684	24.3549	24.6606	23.4413	24.824	25.0142	0	1	9	10485600	47091	14219	1086100000	10	NaN	NaN	NaN	NaN	NaN	NaN
NaN	NaN	NaN	NaN	NaN	NaN	NaN	NaN	NaN	NaN	NaN	NaN	NaN	NaN	NaN	NaN	NaN	NaN	29.0779	29.5512	28.5598	28.8835	NaN	28.5529	27.5704	26.7208	27.3659	27.2995	28.9405	28.5557	26.4898	26.3824	26.3504	24.9585	26.8168	26.8903	1	0	9	10305300	10862	12218	4738300000	6	NaN	NaN	NaN	NaN	NaN	NaN
NaN	NaN	NaN	NaN	NaN	NaN	NaN	NaN	NaN	NaN	NaN	NaN	NaN	NaN	NaN	NaN	NaN	NaN	25.2678	25.3925	25.0583	24.8743	NaN	24.9068	23.1454	23.0807	24.0654	24.0561	24.6109	24.672	23.0898	22.3972	22.5014	21.6166	22.7537	22.6015	1	0	9	11005500	52485	13826	324130000	3	NaN	NaN	NaN	NaN	NaN	NaN
NaN	NaN	NaN	NaN	NaN	NaN	20.9746	20.69	NaN	NaN	NaN	NaN	23.3818	23.1907	NaN	NaN	NaN	NaN	NaN	NaN	NaN	NaN	NaN	NaN	NaN	NaN	NaN	NaN	NaN	NaN	NaN	NaN	NaN	NaN	NaN	NaN	2	0	10	11756500	31826	8908	24256000	2	NaN	NaN	NaN	NaN	NaN	NaN
NaN	NaN	NaN	NaN	NaN	NaN	NaN	NaN	NaN	NaN	NaN	NaN	NaN	NaN	NaN	NaN	NaN	NaN	25.2456	25.4959	25.2336	25.2041	NaN	NaN	NaN	NaN	NaN	NaN	25.1602	NaN	NaN	NaN	NaN	NaN	NaN	NaN	1	0	9	91455500	70243	13027	202710000	2	NaN	NaN	NaN	NaN	NaN	NaN
NaN	NaN	NaN	NaN	NaN	NaN	22.8272	NaN	22.1251	21.5913	NaN	22.6075	NaN	NaN	NaN	NaN	NaN	NaN	31.5018	31.9121	30.9927	31.7049	NaN	31.3009	29.783	29.7897	26.1311	25.1207	30.963	30.8123	29.1846	28.3959	28.6898	27.5535	28.761	29.1482	0	0	9	106754	36179	15117	23970000000	19	NaN	NaN	NaN	NaN	NaN	NaN
NaN	NaN	NaN	NaN	NaN	NaN	NaN	NaN	NaN	NaN	NaN	NaN	NaN	NaN	NaN	NaN	NaN	NaN	24.3553	24.8236	24.0038	24.3337	NaN	NaN	NaN	NaN	NaN	NaN	NaN	23.0974	NaN	NaN	NaN	NaN	NaN	NaN	0	0	9	10535200	20989	10898	98094000	1	NaN	NaN	NaN	NaN	NaN	NaN
NaN	NaN	NaN	NaN	NaN	NaN	NaN	NaN	NaN	NaN	NaN	NaN	NaN	NaN	NaN	NaN	NaN	NaN	28.923	29.3384	28.3376	28.6709	NaN	28.0599	26.7415	26.4826	27.3593	27.393	27.8104	27.6486	26.3931	25.7938	NaN	24.4923	25.9406	26.2761	0	0	9	94148200	50212	13992	3549900000	5	NaN	NaN	NaN	NaN	NaN	NaN
NaN	NaN	NaN	NaN	NaN	NaN	NaN	NaN	NaN	NaN	NaN	NaN	NaN	NaN	NaN	NaN	NaN	NaN	NaN	NaN	NaN	NaN	NaN	NaN	NaN	NaN	NaN	NaN	25.7745	25.7659	NaN	NaN	NaN	NaN	23.8032	NaN	0	0	9	94550200	22715	12848	129090000	3	NaN	NaN	NaN	NaN	NaN	NaN
NaN	NaN	NaN	NaN	NaN	NaN	NaN	NaN	NaN	NaN	NaN	NaN	NaN	NaN	NaN	NaN	NaN	NaN	NaN	NaN	NaN	27.4892	NaN	NaN	NaN	NaN	27.8758	27.6671	28.2524	28.0161	NaN	NaN	NaN	24.7654	25.2239	25.668	0	0	9	10005400	10518	12279	1360000000	4	NaN	NaN	NaN	NaN	NaN	NaN
NaN	NaN	NaN	NaN	NaN	NaN	NaN	NaN	NaN	NaN	NaN	NaN	NaN	NaN	NaN	NaN	NaN	NaN	26.093	26.5287	25.9097	26.3737	NaN	26.0421	NaN	20.7819	NaN	24.1908	25.0728	25.2212	NaN	NaN	NaN	NaN	NaN	NaN	0	1	9	94455400	78986	12746	482840000	1	NaN	NaN	NaN	NaN	NaN	NaN
NaN	NaN	NaN	NaN	NaN	NaN	NaN	NaN	NaN	NaN	NaN	NaN	NaN	NaN	NaN	NaN	NaN	NaN	26.7661	26.7145	26.149	26.4286	NaN	25.8184	24.6933	24.2274	21.5504	20.7685	26.2265	26.3134	23.7795	22.9176	23.0613	22.0869	23.3958	NaN	1	1	9	99960800	19372	11087	708250000	1	NaN	NaN	NaN	NaN	NaN	NaN
NaN	NaN	NaN	NaN	NaN	NaN	NaN	NaN	NaN	NaN	NaN	NaN	NaN	NaN	NaN	NaN	NaN	NaN	27.2148	27.4114	26.8431	27.1474	NaN	26.8675	NaN	NaN	NaN	26.8282	27.4045	26.5518	NaN	24.4314	24.5509	NaN	NaN	NaN	0	0	9	87348100	13261	11801	1168200000	9	NaN	NaN	NaN	NaN	NaN	NaN
NaN	NaN	NaN	NaN	NaN	NaN	NaN	NaN	NaN	NaN	NaN	NaN	NaN	NaN	NaN	NaN	NaN	NaN	26.2629	26.2785	25.6839	25.8291	NaN	26.0764	NaN	NaN	25.0694	24.9133	24.2634	25.0058	24.2148	23.6978	NaN	22.3474	22.6071	22.404	0	0	9	91648700	85006	18609	517180000	19	NaN	NaN	NaN	NaN	NaN	NaN
NaN	NaN	NaN	NaN	NaN	NaN	NaN	NaN	NaN	NaN	NaN	NaN	NaN	NaN	NaN	NaN	NaN	NaN	NaN	NaN	19.9216	19.5867	NaN	NaN	NaN	NaN	21.2722	NaN	23.1404	NaN	NaN	18.8792	18.9392	NaN	19.7629	20.135	0	0	9	1002540	16509	12434	16585000	0	NaN	NaN	284	NaN	NaN	NaN
NaN	NaN	NaN	NaN	NaN	NaN	NaN	NaN	NaN	NaN	NaN	NaN	NaN	NaN	NaN	NaN	NaN	NaN	24.5372	24.9938	24.3208	24.7716	NaN	24.2575	NaN	NaN	23.662	23.5049	23.4645	23.5171	21.7971	21.4473	21.2748	20.29	21.8	21.7825	0	0	9	77342800	19829	11034	193750000	1	NaN	NaN	NaN	NaN	NaN	NaN
NaN	NaN	NaN	NaN	NaN	NaN	22.9266	22.7001	20.7002	21.097	21.9884	21.8079	NaN	NaN	NaN	NaN	NaN	NaN	30.0034	30.3957	29.4778	29.6744	NaN	29.3238	28.2566	27.7397	28.5036	28.3074	29.2452	28.8667	27.7543	NaN	NaN	26.4418	27.7951	27.8366	0	0	9	9254870	22124	16782	7965400000	13	NaN	NaN	NaN	NaN	NaN	NaN
NaN	NaN	NaN	NaN	NaN	NaN	NaN	NaN	NaN	NaN	NaN	NaN	NaN	NaN	NaN	NaN	NaN	NaN	27.0655	26.9151	26.6854	26.6882	NaN	26.7021	25.1949	NaN	26.2056	25.9638	26.4508	26.4023	24.9779	24.3202	24.7487	23.1198	24.5906	24.9237	0	0	9	86946100	29968	15803	1102300000	10	NaN	NaN	NaN	NaN	NaN	NaN
NaN	NaN	NaN	NaN	NaN	NaN	NaN	NaN	NaN	NaN	NaN	NaN	NaN	NaN	NaN	NaN	NaN	NaN	23.9562	24.918	23.9833	24.1733	NaN	NaN	21.865	NaN	22.3991	22.0047	NaN	22.9799	NaN	NaN	NaN	NaN	NaN	NaN	0	1	9	88453300	17119	1135	105310000	1	NaN	NaN	NaN	NaN	NaN	NaN
NaN	NaN	NaN	NaN	NaN	NaN	NaN	NaN	NaN	NaN	NaN	NaN	NaN	NaN	NaN	NaN	NaN	NaN	24.5164	24.9072	24.5563	24.3924	NaN	24.2814	NaN	NaN	23.1297	22.4172	24.894	24.3853	22.6358	22.2108	21.7522	NaN	NaN	NaN	1	0	9	89856	19769	13004	205320000	1	NaN	NaN	NaN	NaN	NaN	NaN
NaN	NaN	NaN	NaN	NaN	NaN	NaN	NaN	NaN	NaN	NaN	NaN	NaN	NaN	NaN	NaN	NaN	NaN	27.6007	27.5635	26.7866	27.0023	NaN	26.6729	NaN	NaN	26.0742	26.6407	26.2147	26.1269	24.6106	24.4903	24.1831	23.1536	24.5802	NaN	0	0	9	80343900	61638	13412	1188200000	10	NaN	NaN	NaN	NaN	NaN	NaN
NaN	NaN	NaN	NaN	NaN	NaN	NaN	NaN	NaN	NaN	NaN	NaN	NaN	NaN	NaN	NaN	NaN	NaN	NaN	28.6798	28.0275	27.8009	NaN	28.1527	25.9321	NaN	NaN	NaN	NaN	NaN	NaN	NaN	NaN	NaN	NaN	NaN	0	1	10	99959600	12605	11986	1299900000	2	NaN	NaN	NaN	NaN	NaN	NaN
NaN	NaN	NaN	NaN	NaN	NaN	NaN	NaN	NaN	NaN	NaN	NaN	NaN	NaN	NaN	NaN	NaN	NaN	23.6293	23.5945	23.4325	23.4805	NaN	22.581	NaN	NaN	NaN	NaN	NaN	NaN	NaN	NaN	NaN	NaN	NaN	NaN	0	1	9	97253900	19931	11022	54941000	1	NaN	NaN	NaN	NaN	NaN	NaN
NaN	NaN	NaN	NaN	NaN	NaN	NaN	NaN	NaN	NaN	NaN	NaN	NaN	NaN	NaN	NaN	NaN	NaN	24.8804	25.0449	24.3051	24.275	NaN	24.5028	22.3125	NaN	23.4197	23.2999	24.1348	23.8235	22.7443	22.3062	21.8198	20.8997	22.1376	22.5849	0	0	9	93749800	16945	11371	219100000	3	NaN	NaN	NaN	NaN	NaN	NaN
NaN	NaN	NaN	NaN	NaN	NaN	NaN	NaN	NaN	NaN	NaN	NaN	NaN	NaN	NaN	NaN	NaN	NaN	NaN	NaN	NaN	NaN	NaN	NaN	NaN	NaN	NaN	NaN	NaN	NaN	NaN	NaN	NaN	NaN	NaN	NaN	1	0	9	10695700	37818	10824	0	1	NaN	NaN	NaN	NaN	NaN	NaN
NaN	NaN	NaN	NaN	NaN	NaN	NaN	NaN	NaN	NaN	NaN	NaN	NaN	NaN	NaN	NaN	NaN	NaN	NaN	NaN	NaN	NaN	NaN	29.6375	NaN	27.4068	28.5233	NaN	28.877	NaN	27.2807	NaN	26.7756	25.9156	NaN	NaN	0	0	9	97947200	26541	11182	2233100000	0	NaN	NaN	NaN	NaN	NaN	NaN
NaN	NaN	NaN	NaN	NaN	NaN	NaN	NaN	NaN	NaN	NaN	NaN	NaN	NaN	NaN	NaN	NaN	NaN	NaN	25.4148	24.7413	25.2978	NaN	24.6628	23.4248	NaN	23.987	23.4096	24.3529	24.3936	22.9653	22.5367	22.9754	21.4424	22.5008	22.7732	0	1	9	98657600	37022	15024	261560000	5	NaN	NaN	NaN	NaN	NaN	NaN
NaN	NaN	NaN	NaN	NaN	NaN	NaN	NaN	NaN	NaN	NaN	NaN	NaN	NaN	NaN	NaN	NaN	NaN	23.7099	23.8125	24.1869	23.55	NaN	23.418	NaN	23.1555	24.3646	24.0445	24.6304	24.4336	23.1698	22.8033	22.4263	21	22.4884	23.1263	0	0	9	85752200	20989	10898	207450000	4	NaN	NaN	NaN	NaN	NaN	NaN
NaN	NaN	NaN	NaN	NaN	NaN	NaN	NaN	NaN	NaN	NaN	NaN	NaN	NaN	NaN	NaN	NaN	NaN	NaN	NaN	27.3294	27.6992	NaN	NaN	NaN	NaN	26.2542	26.5747	NaN	26.9056	NaN	NaN	24.6812	NaN	NaN	NaN	0	0	10	91652300	2392	15836	719160000	7	NaN	NaN	NaN	NaN	NaN	NaN
NaN	NaN	NaN	NaN	NaN	NaN	NaN	NaN	NaN	NaN	NaN	NaN	NaN	NaN	NaN	NaN	NaN	NaN	22.5465	22.2878	22.232	21.9806	NaN	NaN	NaN	NaN	21.5209	NaN	NaN	NaN	NaN	NaN	NaN	NaN	NaN	20.2646	0	0	9	84548600	19594	11061	24580000	1	NaN	NaN	NaN	NaN	NaN	NaN
NaN	NaN	NaN	NaN	NaN	NaN	NaN	NaN	NaN	NaN	NaN	NaN	NaN	NaN	NaN	NaN	NaN	NaN	NaN	NaN	NaN	NaN	NaN	NaN	NaN	NaN	NaN	22.4173	22.6777	21.7337	NaN	18.8387	NaN	NaN	NaN	NaN	0	0	9	10625600	24154	12279	16266000	1	NaN	NaN	NaN	NaN	NaN	NaN
NaN	NaN	NaN	NaN	NaN	NaN	NaN	NaN	NaN	NaN	NaN	NaN	NaN	NaN	NaN	NaN	NaN	NaN	NaN	NaN	NaN	NaN	NaN	NaN	NaN	NaN	21.1934	21.2151	21.084	21.08	NaN	NaN	NaN	NaN	NaN	NaN	0	0	9	10855600	16232	11454	9272000	1	NaN	NaN	NaN	NaN	NaN	NaN
NaN	NaN	NaN	NaN	NaN	NaN	19.3945	NaN	NaN	NaN	NaN	NaN	NaN	NaN	NaN	NaN	NaN	NaN	27.3353	27.3787	27.2342	27.4682	NaN	27.2299	NaN	NaN	27.0567	26.2103	27.2311	26.4238	25.671	NaN	NaN	NaN	25.0929	NaN	0	0	9	79948000	16674	11402	1399500000	1	NaN	NaN	NaN	NaN	NaN	NaN
NaN	NaN	NaN	NaN	NaN	NaN	22.501	NaN	21.1558	20.5013	21.4356	21.6604	NaN	NaN	NaN	NaN	NaN	NaN	29.9575	30.4643	29.7902	30.1432	NaN	30.0156	27.7655	27.9036	28.3703	28.223	29.0872	29.0231	27.8307	27.3053	27.6407	26.0675	27.6503	27.8466	0	0	9	96749700	37556	17006	9131100000	17	NaN	NaN	NaN	NaN	NaN	NaN
NaN	NaN	NaN	NaN	NaN	NaN	NaN	NaN	NaN	NaN	NaN	NaN	NaN	NaN	NaN	NaN	NaN	NaN	25.4899	26.2627	25.4458	26.2398	NaN	26.0102	24.7493	24.5627	NaN	NaN	23.6897	23.1482	23.8864	23.2601	23.0519	22.7966	23.2502	23.5249	0	0	9	98753900	22025	12838	459560000	3	NaN	NaN	NaN	NaN	NaN	NaN
NaN	NaN	NaN	NaN	NaN	NaN	NaN	NaN	NaN	NaN	NaN	NaN	NaN	NaN	NaN	NaN	NaN	NaN	NaN	NaN	NaN	NaN	NaN	NaN	NaN	NaN	24.8646	24.1423	21.6699	NaN	NaN	NaN	NaN	NaN	NaN	NaN	0	0	9	98754900	74462	12838	52401000	2	NaN	NaN	NaN	NaN	NaN	NaN
NaN	NaN	NaN	NaN	NaN	NaN	NaN	NaN	NaN	NaN	NaN	NaN	NaN	NaN	NaN	NaN	NaN	NaN	NaN	NaN	NaN	NaN	NaN	NaN	NaN	NaN	26.4412	26.2925	24.5779	NaN	NaN	NaN	20.6348	NaN	20.7852	21.2565	0	0	9	90154800	52816	13807	204290000	3	NaN	NaN	NaN	NaN	NaN	NaN
NaN	NaN	NaN	NaN	NaN	NaN	NaN	NaN	NaN	NaN	NaN	NaN	NaN	NaN	NaN	NaN	NaN	NaN	NaN	NaN	NaN	NaN	NaN	NaN	NaN	NaN	23.5371	22.9522	22.4162	22.368	NaN	18.7656	NaN	NaN	NaN	NaN	0	0	9	943559	13261	11801	31743000	1	NaN	NaN	NaN	NaN	NaN	NaN
NaN	NaN	NaN	NaN	NaN	NaN	NaN	NaN	NaN	NaN	NaN	20.3832	NaN	NaN	NaN	NaN	NaN	NaN	28.6566	28.959	28.0134	28.5051	NaN	28.464	26.8471	26.7049	27.1199	27.1043	27.6636	27.5186	26.1999	25.5742	NaN	NaN	26.0816	26.507	0	1	9	92753900	94229	14389	3187100000	5	NaN	NaN	NaN	NaN	NaN	NaN
NaN	NaN	NaN	NaN	NaN	NaN	24.3943	24.2497	21.9398	22.0737	23.0459	22.8603	NaN	NaN	NaN	NaN	NaN	NaN	30.7219	30.68	30.8086	30.7234	NaN	30.0288	29.7442	29.4731	30.786	30.2867	30.8743	30.6276	29.1719	28.4684	28.6133	27.2749	28.5963	29.0287	0	0	9	89851200	13528	1177	19243000000	3	NaN	NaN	NaN	NaN	NaN	NaN
NaN	NaN	NaN	NaN	NaN	NaN	NaN	NaN	NaN	NaN	NaN	NaN	NaN	NaN	NaN	NaN	NaN	NaN	24.1195	NaN	24.1637	23.9271	NaN	23.8101	NaN	NaN	23.7681	23.1608	22.7764	22.2237	21.1051	NaN	19.7139	NaN	20.7207	20.4374	0	0	12	13616500	27516	15035	109690000	4	NaN	NaN	NaN	NaN	NaN	169
NaN	NaN	NaN	NaN	NaN	NaN	NaN	NaN	NaN	NaN	NaN	NaN	NaN	NaN	NaN	NaN	NaN	NaN	24.6859	21.2333	25.6314	23.552	NaN	24.1317	24.9144	NaN	25.6571	25.5926	24.9751	24.3738	NaN	NaN	NaN	NaN	NaN	NaN	0	0	12	1359670	6.2224e-08	20919	301970000	8	NaN	NaN	NaN	NaN	NaN	170
NaN	NaN	NaN	NaN	NaN	NaN	NaN	NaN	NaN	NaN	NaN	NaN	NaN	NaN	NaN	NaN	NaN	NaN	NaN	NaN	NaN	NaN	NaN	NaN	NaN	NaN	NaN	NaN	NaN	NaN	NaN	NaN	NaN	NaN	NaN	NaN	1	0	10	11445500	12396	12046	0	0	NaN	NaN	NaN	NaN	NaN	171
NaN	NaN	NaN	NaN	NaN	NaN	NaN	NaN	NaN	NaN	NaN	NaN	NaN	NaN	NaN	NaN	NaN	NaN	NaN	NaN	NaN	NaN	NaN	NaN	NaN	NaN	NaN	NaN	NaN	NaN	NaN	NaN	NaN	NaN	NaN	NaN	0	1	9	11105800	15929	12162	0	1	NaN	NaN	NaN	NaN	NaN	340
NaN	NaN	NaN	NaN	NaN	NaN	NaN	NaN	NaN	NaN	NaN	NaN	NaN	NaN	NaN	NaN	NaN	NaN	NaN	NaN	NaN	NaN	NaN	NaN	NaN	NaN	NaN	NaN	NaN	NaN	NaN	NaN	NaN	NaN	NaN	NaN	1	0	9	10715700	41058	14658	0	0	NaN	NaN	NaN	NaN	NaN	342
NaN	NaN	NaN	NaN	NaN	NaN	NaN	NaN	NaN	NaN	NaN	NaN	NaN	NaN	NaN	NaN	NaN	NaN	NaN	NaN	NaN	NaN	NaN	NaN	NaN	NaN	NaN	NaN	NaN	NaN	NaN	NaN	NaN	NaN	NaN	NaN	0	1	9	10406000	19256	11101	0	0	NaN	NaN	NaN	NaN	NaN	NaN
NaN	NaN	NaN	NaN	NaN	NaN	NaN	NaN	NaN	NaN	NaN	NaN	NaN	NaN	NaN	NaN	NaN	NaN	27.6687	27.4888	27.0036	27.3091	NaN	27.3638	NaN	NaN	25.8521	25.6933	26.887	26.6391	NaN	NaN	24.507	23.0793	24.7844	NaN	0	1	9	1063560	58172	95815	1280300000	0	NaN	NaN	NaN	NaN	NaN	NaN
NaN	NaN	NaN	NaN	NaN	NaN	NaN	NaN	NaN	NaN	NaN	NaN	NaN	NaN	NaN	NaN	NaN	NaN	21.2689	20.9996	21.5404	NaN	NaN	NaN	NaN	NaN	23.5298	22.2944	25.1758	24.6812	NaN	NaN	NaN	21.1808	NaN	NaN	0	1	9	10335800	74462	12838	92109000	2	NaN	NaN	NaN	NaN	NaN	NaN
NaN	NaN	NaN	NaN	NaN	NaN	NaN	NaN	NaN	NaN	NaN	NaN	NaN	NaN	NaN	NaN	NaN	NaN	23.6289	24.4589	23.8311	NaN	NaN	24.9716	NaN	NaN	NaN	NaN	NaN	NaN	NaN	NaN	21.9143	21.0649	NaN	22.0667	0	1	10	12286000	12173	12109	94396000	1	NaN	NaN	NaN	NaN	NaN	NaN
NaN	NaN	NaN	NaN	NaN	NaN	NaN	NaN	NaN	NaN	NaN	NaN	NaN	NaN	NaN	NaN	NaN	NaN	25.1055	25.2244	24.8437	25.0195	NaN	24.9163	23.518	23.303	23.458	23.014	24.5422	24.2957	23.0115	22.4314	22.3455	21.2158	22.5029	22.6416	0	0	9	10725600	2229	12278	292830000	1	NaN	NaN	NaN	NaN	NaN	NaN
NaN	NaN	NaN	NaN	NaN	NaN	NaN	NaN	NaN	NaN	NaN	NaN	NaN	NaN	NaN	NaN	NaN	NaN	20.5353	20.076	21.3212	21.4834	NaN	21.2762	NaN	NaN	24.8532	24.2343	24.6374	24.6228	NaN	NaN	21.7879	19.7384	NaN	23.4162	0	0	9	98658000	20989	10898	128380000	3	NaN	NaN	NaN	NaN	NaN	NaN
NaN	NaN	NaN	NaN	NaN	NaN	NaN	NaN	NaN	NaN	NaN	NaN	NaN	NaN	NaN	NaN	NaN	NaN	NaN	22.6358	22.8366	22.6838	NaN	21.2415	NaN	NaN	NaN	NaN	24.8311	24.4952	20.8777	20.3305	19.7229	19.885	20.9332	21.8259	0	1	9	10406400	16193	10475	87517000	2	NaN	NaN	NaN	NaN	NaN	NaN
NaN	NaN	NaN	NaN	NaN	NaN	NaN	NaN	NaN	NaN	NaN	NaN	NaN	NaN	NaN	NaN	NaN	NaN	27.2457	27.5136	27.4706	27.4243	NaN	27.4409	24.7203	25.3633	26.0794	25.6417	27.3758	26.9547	25.3231	24.7687	25.0155	22.3947	24.3426	24.1971	0	0	9	10015500	45953	14302	1547800000	15	NaN	NaN	NaN	NaN	NaN	NaN
NaN	NaN	NaN	NaN	NaN	NaN	NaN	NaN	NaN	NaN	NaN	NaN	NaN	NaN	NaN	NaN	NaN	NaN	24.7109	24.7286	24.5345	24.7486	NaN	NaN	NaN	NaN	NaN	NaN	25.3746	NaN	NaN	NaN	NaN	NaN	22.8897	NaN	0	1	9	97659600	15415	11549	159030000	1	NaN	NaN	NaN	NaN	NaN	NaN
NaN	NaN	NaN	NaN	NaN	NaN	NaN	NaN	NaN	NaN	NaN	NaN	NaN	NaN	NaN	NaN	NaN	NaN	22.0519	22.2727	23.1053	22.3361	NaN	22.0823	NaN	NaN	23.5938	23.5306	23.6841	23.3429	NaN	20.5086	NaN	19.8103	NaN	NaN	0	0	9	10075500	64281	13294	79481000	6	NaN	NaN	NaN	NaN	NaN	NaN
NaN	NaN	NaN	NaN	NaN	NaN	NaN	NaN	NaN	NaN	NaN	NaN	NaN	NaN	NaN	NaN	NaN	NaN	26.0329	26.3531	25.5938	25.3957	NaN	26.0482	24.248	24.3679	26.0117	26.1741	26.6799	NaN	23.8012	NaN	23.7312	22.303	24.0943	24.0255	0	0	9	85341200	22199	10774	679710000	1	NaN	NaN	NaN	NaN	NaN	NaN
NaN	NaN	NaN	NaN	NaN	NaN	NaN	NaN	NaN	NaN	NaN	NaN	NaN	NaN	NaN	NaN	NaN	NaN	24.9709	25.1206	24.6427	24.7233	NaN	24.0367	22.8609	23.1331	22.5775	22.1186	20.7161	NaN	NaN	NaN	NaN	NaN	NaN	NaN	0	0	9	84041600	14409	12668	169820000	2	NaN	NaN	NaN	NaN	NaN	NaN
NaN	NaN	NaN	NaN	NaN	NaN	NaN	NaN	NaN	NaN	NaN	NaN	NaN	NaN	NaN	NaN	NaN	NaN	24.0493	24.6072	23.4564	23.8813	NaN	23.8719	NaN	NaN	23.7158	23.6467	24.1318	24.1726	21.9888	21.7126	NaN	20.1701	21.5038	21.7716	0	0	9	91445300	25065	10525	164770000	1	NaN	NaN	NaN	NaN	NaN	NaN
NaN	NaN	NaN	NaN	NaN	NaN	NaN	NaN	NaN	NaN	NaN	NaN	NaN	NaN	NaN	NaN	NaN	NaN	26.0648	26.7878	25.3036	25.632	NaN	25.9897	24.6557	23.9599	NaN	NaN	26.4309	26.1498	22.3688	22.1595	22.0223	20.9594	22.2188	22.6999	0	0	9	96743200	13982	11717	581860000	2	NaN	NaN	334	NaN	NaN	NaN
NaN	NaN	NaN	NaN	NaN	NaN	NaN	NaN	NaN	NaN	NaN	NaN	NaN	NaN	NaN	NaN	NaN	NaN	NaN	NaN	NaN	NaN	NaN	NaN	NaN	NaN	NaN	NaN	NaN	NaN	NaN	NaN	NaN	NaN	NaN	NaN	0	1	9	11155300	15523	12702	0	4	NaN	NaN	338	NaN	NaN	NaN
NaN	NaN	NaN	NaN	NaN	NaN	NaN	NaN	NaN	NaN	NaN	NaN	NaN	NaN	NaN	NaN	NaN	NaN	29.8751	30.2481	29.5739	29.8251	NaN	29.0413	28.1072	27.8179	25.0628	24.4218	27.7386	28.3028	25.0944	24.2765	24.3363	24.0812	24.8154	25.9934	0	2	9	10785800	17142	17211	5892400000	20	NaN	NaN	43	NaN	NaN	NaN
NaN	NaN	NaN	NaN	NaN	NaN	NaN	NaN	NaN	NaN	NaN	NaN	NaN	NaN	NaN	NaN	NaN	NaN	21.5857	21.2195	20.8338	NaN	NaN	NaN	NaN	NaN	21.7038	21.2641	22.8838	22.864	NaN	NaN	NaN	NaN	NaN	NaN	0	0	9	96146900	13222	11806	28766000	1	NaN	NaN	662	NaN	NaN	NaN
NaN	NaN	NaN	NaN	NaN	NaN	NaN	NaN	NaN	NaN	NaN	NaN	NaN	NaN	NaN	NaN	NaN	NaN	28.8764	29.1991	29.1864	21.1851	NaN	28.6765	25.8792	NaN	26.9027	25.7678	27.7855	26.7804	22.8984	22.6499	NaN	NaN	NaN	NaN	1	0	9	10726000	24699	10557	2756700000	1	NaN	NaN	NaN	NaN	NaN	NaN
22.3844	20.8594	21.8395	22.3868	21.1738	21.8054	NaN	NaN	NaN	NaN	NaN	NaN	NaN	NaN	NaN	NaN	NaN	NaN	NaN	NaN	NaN	NaN	NaN	NaN	NaN	NaN	NaN	NaN	NaN	NaN	NaN	NaN	NaN	NaN	NaN	NaN	2	2	17	21620600	28634	71354	22645000	4	NaN	NaN	NaN	NaN	NaN	NaN
NaN	NaN	NaN	NaN	NaN	NaN	NaN	NaN	NaN	NaN	NaN	NaN	NaN	NaN	NaN	NaN	NaN	NaN	24.1519	24.1474	23.6831	24.0855	NaN	23.9253	NaN	NaN	23.3709	23.1155	24.0935	24.2747	NaN	22.6317	22.0826	20.7501	NaN	NaN	0	0	9	95353700	19807	11402	155260000	4	NaN	NaN	661	NaN	NaN	NaN
NaN	NaN	NaN	NaN	NaN	NaN	NaN	NaN	NaN	NaN	NaN	NaN	NaN	NaN	NaN	NaN	NaN	NaN	22.1823	21.221	23.7944	23.0406	NaN	21.8594	NaN	NaN	NaN	NaN	NaN	NaN	NaN	NaN	NaN	NaN	NaN	NaN	1	1	9	10225400	41115	14654	34185000	2	NaN	NaN	NaN	NaN	NaN	NaN
NaN	NaN	NaN	NaN	NaN	NaN	NaN	NaN	NaN	NaN	NaN	NaN	NaN	NaN	NaN	NaN	NaN	NaN	24.6235	24.7186	24.5334	24.6336	NaN	24.1226	NaN	NaN	22.2069	22.1065	21.2174	NaN	NaN	NaN	NaN	NaN	NaN	NaN	0	0	9	89443800	18566	11181	133830000	1	NaN	NaN	NaN	NaN	NaN	NaN
NaN	NaN	NaN	NaN	NaN	NaN	NaN	NaN	NaN	NaN	NaN	NaN	NaN	NaN	NaN	NaN	NaN	NaN	26.0094	26.6656	25.3915	25.3442	NaN	25.87	23.9233	23.6117	25.892	25.4536	26.1706	26.0553	23.2904	22.7277	22.335	21.3722	22.4347	22.823	0	0	10	98950000	95892	12848	642440000	6	NaN	NaN	63	NaN	NaN	NaN
NaN	NaN	NaN	NaN	NaN	NaN	NaN	19.6345	NaN	NaN	NaN	NaN	NaN	NaN	NaN	NaN	NaN	NaN	25.1596	25.1512	24.846	25.1709	NaN	24.4355	NaN	23.2174	NaN	21.7386	21.3415	20.6166	NaN	NaN	NaN	NaN	19.2031	NaN	0	1	9	10185100	17198	11341	184300000	2	NaN	NaN	NaN	NaN	NaN	NaN
NaN	NaN	NaN	NaN	NaN	NaN	NaN	NaN	NaN	NaN	NaN	NaN	NaN	NaN	NaN	NaN	NaN	NaN	26.8707	27.1944	26.6623	26.8391	NaN	26.8406	25.8205	NaN	26.957	26.6079	27.0183	26.8386	25.3224	NaN	24.6853	NaN	NaN	NaN	0	0	9	90249000	68534	13104	1239400000	10	NaN	NaN	223	NaN	NaN	NaN
NaN	NaN	NaN	NaN	NaN	NaN	NaN	NaN	NaN	NaN	NaN	NaN	NaN	NaN	NaN	NaN	NaN	NaN	28.0662	27.98	27.8286	28.1935	NaN	27.6753	24.8852	24.9924	22.5031	21.7616	26.1152	25.4429	24.0201	NaN	NaN	NaN	23.6223	24.0343	0	0	9	10544900	11232	12152	1544700000	3	NaN	NaN	621	NaN	NaN	NaN
24.4761	24.7993	24.5411	24.6829	24.2439	24.3959	23.5199	23.3027	21.7476	NaN	21.573	21.2839	22.4974	22.5543	NaN	NaN	20.7962	20.3301	NaN	NaN	NaN	NaN	NaN	NaN	NaN	NaN	NaN	NaN	NaN	NaN	NaN	NaN	NaN	NaN	NaN	NaN	0	1	15	14447500	18012	12582	192610000	12	NaN	NaN	NaN	NaN	NaN	NaN
23.4779	22.6311	22.8588	23.0222	21.7928	NaN	25.6481	22.5005	22.2085	23.8105	NaN	22.4085	25.2964	25.2046	22.8785	21.0346	23.5797	23.2419	NaN	NaN	NaN	NaN	NaN	NaN	NaN	NaN	NaN	NaN	NaN	NaN	NaN	NaN	NaN	NaN	NaN	NaN	0	2	17	17018900	1.1314e-07	21465	233770000	22	NaN	NaN	NaN	NaN	NaN	NaN
19.4975	NaN	NaN	NaN	NaN	20.2654	NaN	NaN	NaN	NaN	NaN	NaN	22.088	NaN	NaN	NaN	NaN	NaN	NaN	NaN	NaN	NaN	NaN	NaN	NaN	NaN	NaN	NaN	NaN	NaN	NaN	NaN	NaN	NaN	NaN	NaN	0	2	18	18159300	1.1238e-13	14852	6458600	3	NaN	NaN	NaN	NaN	NaN	NaN
22.2408	22.1592	21.7363	21.5842	NaN	20.4687	NaN	NaN	NaN	NaN	NaN	NaN	NaN	NaN	NaN	NaN	NaN	NaN	NaN	NaN	NaN	NaN	NaN	NaN	NaN	NaN	NaN	NaN	NaN	NaN	NaN	NaN	NaN	NaN	NaN	NaN	3	1	16	19679700	24672	7685	17729000	2	NaN	NaN	NaN	NaN	NaN	NaN
NaN	21.6027	NaN	NaN	NaN	NaN	21.9936	22.1169	NaN	NaN	NaN	NaN	NaN	21.4763	NaN	NaN	NaN	NaN	NaN	NaN	NaN	NaN	NaN	NaN	NaN	NaN	NaN	NaN	NaN	NaN	NaN	NaN	NaN	NaN	NaN	NaN	0	3	15	15888900	0.45989	14857	14826000	2	NaN	NaN	NaN	NaN	NaN	NaN
NaN	19.3749	20.1431	NaN	NaN	22.2655	22.4315	NaN	NaN	NaN	NaN	NaN	NaN	NaN	NaN	NaN	NaN	NaN	NaN	NaN	NaN	NaN	NaN	NaN	NaN	NaN	NaN	NaN	NaN	NaN	NaN	NaN	NaN	NaN	NaN	NaN	0	3	17	18229900	0.026946	17903	12536000	4	NaN	NaN	NaN	NaN	NaN	NaN
23.6595	22.9048	22.232	23.7443	20.8644	25.4728	24.2264	24.2964	NaN	NaN	NaN	NaN	22.3814	21.7425	NaN	NaN	NaN	NaN	NaN	NaN	NaN	NaN	NaN	NaN	NaN	NaN	NaN	NaN	NaN	NaN	NaN	NaN	NaN	NaN	NaN	NaN	0	4	18	19510900	1.6339e-53	26176	137760000	12	NaN	NaN	NaN	NaN	NaN	NaN
NaN	NaN	NaN	NaN	NaN	NaN	NaN	NaN	NaN	NaN	NaN	NaN	NaN	NaN	NaN	NaN	NaN	NaN	26.0287	26.4534	26.0337	26.2759	NaN	25.3174	24.2756	24.092	24.7054	24.7179	25.5479	25.0825	24.0641	23.4987	23.6801	22.3459	23.8047	24.0809	1	0	9	10345500	31918	15588	610390000	8	NaN	NaN	NaN	NaN	NaN	NaN
NaN	NaN	NaN	NaN	NaN	NaN	22.7939	22.5041	21.5252	21.6764	NaN	NaN	NaN	NaN	NaN	NaN	NaN	NaN	NaN	NaN	NaN	NaN	NaN	NaN	NaN	NaN	NaN	NaN	NaN	NaN	NaN	NaN	NaN	NaN	NaN	NaN	1	2	15	17008400	10256	93478	19590000	4	NaN	NaN	376	NaN	NaN	NaN
25.7017	NaN	NaN	20.8216	25.511	NaN	NaN	NaN	NaN	NaN	NaN	NaN	NaN	NaN	NaN	NaN	NaN	NaN	NaN	NaN	NaN	NaN	NaN	NaN	NaN	NaN	NaN	NaN	NaN	NaN	NaN	NaN	NaN	NaN	NaN	NaN	0	1	14	15598200	4.8402e-123	30648	104240000	3	NaN	NaN	NaN	NaN	NaN	NaN
NaN	NaN	NaN	NaN	NaN	NaN	NaN	NaN	NaN	NaN	NaN	NaN	NaN	NaN	NaN	NaN	NaN	NaN	NaN	NaN	NaN	NaN	NaN	NaN	NaN	NaN	NaN	NaN	NaN	NaN	NaN	NaN	NaN	NaN	NaN	NaN	0	4	12	12087200	51871	80688	0	1	NaN	NaN	NaN	NaN	NaN	NaN
NaN	NaN	NaN	NaN	NaN	NaN	NaN	NaN	NaN	NaN	NaN	NaN	NaN	NaN	NaN	NaN	NaN	NaN	23.4551	23.5381	23.1823	23.3923	NaN	23.301	NaN	NaN	22.5995	NaN	NaN	NaN	19.8042	19.5625	19.133	18.4662	19.4363	NaN	0	0	9	73539200	10103	12353	64235000	1	NaN	NaN	NaN	NaN	NaN	NaN
NaN	NaN	NaN	NaN	NaN	NaN	NaN	NaN	21.8293	21.1821	NaN	NaN	NaN	NaN	NaN	NaN	NaN	NaN	NaN	NaN	NaN	NaN	NaN	NaN	NaN	NaN	NaN	NaN	NaN	NaN	NaN	NaN	NaN	NaN	NaN	NaN	0	3	11	10246000	37934	79659	6105600	1	NaN	NaN	NaN	NaN	NaN	NaN
NaN	NaN	NaN	NaN	NaN	NaN	NaN	NaN	NaN	NaN	NaN	NaN	NaN	NaN	NaN	NaN	NaN	NaN	NaN	NaN	NaN	NaN	NaN	NaN	NaN	NaN	NaN	NaN	NaN	NaN	NaN	NaN	NaN	NaN	NaN	NaN	0	0	18	17747200	30265	67726	0	0	NaN	NaN	NaN	NaN	NaN	NaN
20.6949	22.0903	20.6518	20.6992	20.2296	21.4347	NaN	NaN	NaN	NaN	NaN	NaN	NaN	NaN	NaN	NaN	NaN	NaN	NaN	NaN	NaN	NaN	NaN	NaN	NaN	NaN	NaN	NaN	NaN	NaN	NaN	NaN	NaN	NaN	NaN	NaN	1	2	21	21051200	31454	59281	13577000	2	NaN	NaN	NaN	NaN	NaN	NaN
NaN	NaN	NaN	NaN	NaN	NaN	NaN	NaN	NaN	NaN	NaN	NaN	NaN	NaN	NaN	NaN	NaN	NaN	NaN	NaN	NaN	NaN	NaN	NaN	NaN	23.1069	NaN	NaN	NaN	NaN	NaN	NaN	NaN	NaN	NaN	NaN	1	2	17	19459700	0.0011941	14028	9033500	1	NaN	NaN	NaN	NaN	NaN	NaN
NaN	NaN	NaN	NaN	NaN	NaN	20.8373	NaN	21.206	20.8497	NaN	NaN	NaN	NaN	NaN	NaN	NaN	NaN	NaN	NaN	NaN	NaN	NaN	NaN	NaN	NaN	NaN	NaN	NaN	NaN	NaN	NaN	NaN	NaN	NaN	NaN	0	1	13	134567	51556	9953	6182200	0	NaN	NaN	NaN	NaN	NaN	NaN
22.1165	NaN	NaN	22.751	23.0214	NaN	22.8313	NaN	NaN	NaN	NaN	NaN	20.8185	20.952	NaN	NaN	NaN	NaN	NaN	NaN	22.62	NaN	NaN	NaN	NaN	NaN	NaN	NaN	NaN	NaN	NaN	NaN	NaN	NaN	NaN	NaN	0	2	14	15127300	34779	15709	37906000	4	NaN	NaN	NaN	NaN	NaN	NaN
NaN	20.9029	NaN	NaN	NaN	NaN	NaN	NaN	NaN	NaN	NaN	NaN	NaN	NaN	NaN	NaN	NaN	NaN	NaN	NaN	NaN	NaN	NaN	NaN	NaN	NaN	NaN	NaN	NaN	NaN	NaN	NaN	NaN	NaN	NaN	NaN	0	2	15	16417700	93124	94544	1960700	1	NaN	NaN	NaN	NaN	NaN	NaN
26.8226	26.4282	26.4744	26.5858	26.2991	26.1053	23.2723	23.1833	NaN	NaN	NaN	NaN	NaN	NaN	NaN	NaN	NaN	NaN	NaN	NaN	NaN	NaN	NaN	NaN	NaN	NaN	NaN	NaN	NaN	NaN	NaN	NaN	NaN	NaN	NaN	NaN	1	1	18	20139800	28379	96208	577360000	5	NaN	NaN	NaN	NaN	NaN	NaN
NaN	NaN	NaN	NaN	NaN	NaN	NaN	NaN	20.4357	20.3461	NaN	NaN	NaN	NaN	NaN	NaN	NaN	NaN	19.9672	NaN	NaN	NaN	NaN	NaN	NaN	NaN	NaN	NaN	18.8843	NaN	NaN	NaN	NaN	NaN	NaN	NaN	0	3	9	10236100	53273	85731	4260100	1	NaN	NaN	NaN	NaN	NaN	NaN
21.5668	21.6409	20.3855	20.7501	21.167	20.8773	19.6763	NaN	NaN	NaN	NaN	NaN	NaN	NaN	NaN	NaN	NaN	NaN	NaN	NaN	NaN	NaN	NaN	NaN	NaN	NaN	NaN	NaN	NaN	NaN	NaN	NaN	NaN	NaN	NaN	NaN	0	0	16	17308700	4044	15796	14628000	7	NaN	NaN	NaN	NaN	NaN	NaN
NaN	NaN	NaN	NaN	NaN	NaN	NaN	NaN	22.4703	22.4846	NaN	NaN	NaN	NaN	NaN	NaN	NaN	NaN	NaN	NaN	NaN	NaN	NaN	NaN	NaN	NaN	NaN	NaN	NaN	NaN	NaN	NaN	NaN	NaN	NaN	NaN	3	1	14	16318600	18064	70089	11679000	2	NaN	NaN	NaN	NaN	NaN	NaN
NaN	NaN	NaN	NaN	NaN	NaN	NaN	NaN	NaN	NaN	NaN	NaN	NaN	NaN	NaN	NaN	NaN	NaN	NaN	NaN	NaN	NaN	NaN	NaN	NaN	NaN	NaN	NaN	NaN	NaN	NaN	NaN	NaN	NaN	NaN	NaN	2	1	15	16949300	41214	63894	0	1	NaN	NaN	NaN	NaN	NaN	NaN
23.7308	NaN	NaN	22.8595	22.8552	NaN	NaN	NaN	NaN	NaN	NaN	NaN	NaN	NaN	NaN	NaN	NaN	NaN	NaN	NaN	NaN	NaN	NaN	NaN	NaN	NaN	NaN	NaN	NaN	NaN	NaN	NaN	NaN	NaN	NaN	NaN	2	0	15	15639200	12173	71344	29119000	3	NaN	NaN	NaN	NaN	NaN	NaN
25.4629	21.0542	25.1112	24.6695	24.9713	24.4903	NaN	NaN	NaN	NaN	NaN	NaN	NaN	NaN	NaN	NaN	NaN	NaN	NaN	NaN	NaN	NaN	NaN	NaN	NaN	NaN	NaN	NaN	NaN	NaN	NaN	NaN	NaN	NaN	NaN	NaN	2	0	17	17180000	24705	11678	167820000	5	NaN	NaN	NaN	NaN	NaN	NaN
24.4087	24.5927	24.3517	25.0113	24.2032	24.2882	NaN	NaN	NaN	NaN	NaN	NaN	NaN	NaN	NaN	NaN	NaN	NaN	NaN	NaN	NaN	NaN	NaN	NaN	NaN	NaN	NaN	NaN	NaN	NaN	NaN	NaN	NaN	NaN	NaN	NaN	3	0	18	20740600	96231	10579	142600000	7	NaN	NaN	NaN	NaN	NaN	NaN
24.8231	24.2375	NaN	24.418	NaN	24.127	NaN	NaN	NaN	NaN	NaN	NaN	NaN	NaN	NaN	NaN	NaN	NaN	NaN	NaN	NaN	NaN	NaN	NaN	NaN	NaN	NaN	NaN	NaN	NaN	NaN	NaN	NaN	NaN	NaN	NaN	2	1	24	26873900	82132	69765	90199000	3	NaN	NaN	NaN	NaN	NaN	NaN
25.2324	24.7269	24.8964	24.1385	22.7807	24.4016	24.4471	20.8301	NaN	NaN	NaN	NaN	NaN	NaN	NaN	NaN	NaN	NaN	NaN	NaN	NaN	NaN	NaN	NaN	NaN	NaN	NaN	NaN	NaN	NaN	NaN	NaN	NaN	NaN	NaN	NaN	3	1	24	27974200	3.1723e-07	9874	170990000	9	NaN	NaN	404	NaN	NaN	NaN
23.7509	24.5098	24.4631	23.2463	24.4262	25.9754	25.2249	25.2925	23.6164	24.1096	20.1303	21.4824	21.5838	22.7304	NaN	NaN	NaN	NaN	NaN	NaN	NaN	NaN	NaN	NaN	NaN	NaN	NaN	NaN	NaN	NaN	NaN	NaN	NaN	NaN	NaN	NaN	1	0	24	2559280	1.5997e-08	13904	285050000	19	NaN	NaN	NaN	NaN	NaN	NaN
24.1182	NaN	NaN	23.7995	23.648	NaN	23.618	22.9601	NaN	NaN	19.9538	19.8248	20.3363	20.4737	NaN	NaN	NaN	NaN	NaN	NaN	NaN	NaN	NaN	NaN	NaN	NaN	NaN	NaN	NaN	NaN	NaN	NaN	NaN	NaN	NaN	NaN	0	0	13	14177600	18222	13555	71712000	5	NaN	NaN	NaN	NaN	NaN	NaN
NaN	NaN	21.453	20.7348	NaN	NaN	NaN	NaN	NaN	NaN	NaN	NaN	NaN	NaN	NaN	NaN	NaN	NaN	NaN	NaN	NaN	NaN	NaN	NaN	NaN	NaN	NaN	NaN	NaN	NaN	NaN	NaN	NaN	NaN	NaN	NaN	0	0	14	15308400	28597	85355	4615700	1	NaN	NaN	NaN	NaN	NaN	NaN
25.671	25.6027	25.3633	25.2439	24.3903	24.0288	22.468	NaN	NaN	NaN	NaN	NaN	NaN	NaN	NaN	NaN	NaN	NaN	NaN	NaN	NaN	NaN	NaN	NaN	NaN	NaN	NaN	NaN	NaN	NaN	NaN	NaN	NaN	NaN	NaN	NaN	2	2	14	16059100	28171	85536	232180000	3	NaN	NaN	NaN	NaN	NaN	NaN
22.3776	22.8434	23.0492	23.0577	22.8354	22.7259	22.0123	NaN	NaN	NaN	NaN	NaN	NaN	NaN	NaN	NaN	NaN	NaN	NaN	NaN	NaN	NaN	NaN	NaN	NaN	NaN	NaN	NaN	NaN	NaN	NaN	NaN	NaN	NaN	NaN	NaN	1	1	16	1660840	78528	72819	49037000	3	NaN	NaN	NaN	NaN	NaN	NaN
22.8469	22.8908	23.7145	24.0577	23.3521	23.4175	NaN	NaN	NaN	NaN	NaN	NaN	NaN	NaN	NaN	NaN	NaN	NaN	24.0309	23.3901	23.4244	23.8455	NaN	23.0783	NaN	NaN	NaN	NaN	NaN	NaN	NaN	NaN	NaN	NaN	NaN	NaN	0	1	12	132167	15173	79286	131780000	1	NaN	NaN	NaN	NaN	NaN	NaN
NaN	NaN	NaN	NaN	NaN	NaN	NaN	NaN	22.0504	NaN	NaN	NaN	NaN	NaN	NaN	NaN	NaN	NaN	NaN	NaN	NaN	NaN	NaN	NaN	NaN	NaN	NaN	NaN	NaN	NaN	NaN	NaN	NaN	NaN	NaN	NaN	0	2	14	15538500	31391	84169	4343500	1	NaN	NaN	NaN	NaN	NaN	NaN
22.8643	22.5997	22.7528	22.1835	22.5209	23.017	NaN	NaN	NaN	NaN	NaN	NaN	NaN	NaN	NaN	NaN	NaN	NaN	NaN	NaN	NaN	NaN	NaN	NaN	NaN	NaN	NaN	NaN	NaN	NaN	NaN	NaN	NaN	NaN	NaN	NaN	2	1	18	19520800	46048	65105	40328000	1	NaN	NaN	NaN	NaN	NaN	NaN
NaN	NaN	NaN	NaN	NaN	NaN	NaN	NaN	19.5965	20.5367	NaN	NaN	NaN	NaN	NaN	NaN	NaN	NaN	NaN	NaN	NaN	NaN	NaN	NaN	NaN	NaN	NaN	NaN	NaN	NaN	NaN	NaN	NaN	NaN	NaN	NaN	0	4	11	12348100	39482	9485	2313800	1	NaN	NaN	NaN	NaN	NaN	NaN
25.3616	21.5986	22.1397	23.3847	21.9309	24.4783	24.4777	24.5361	NaN	NaN	NaN	NaN	NaN	NaN	NaN	NaN	NaN	NaN	NaN	NaN	NaN	NaN	NaN	NaN	NaN	NaN	NaN	NaN	NaN	NaN	NaN	NaN	NaN	NaN	NaN	NaN	3	1	17	19070700	0.00058754	16949	136920000	13	NaN	NaN	NaN	NaN	NaN	NaN
21.0325	21.6718	NaN	NaN	20.6853	21.6816	NaN	NaN	23.4273	22.88	NaN	NaN	NaN	NaN	NaN	NaN	NaN	NaN	NaN	NaN	NaN	NaN	NaN	NaN	NaN	NaN	NaN	NaN	NaN	NaN	NaN	NaN	NaN	NaN	NaN	NaN	3	2	18	20351700	0.012416	12912	29535000	2	NaN	NaN	NaN	NaN	NaN	NaN
NaN	NaN	NaN	NaN	NaN	NaN	22.2628	22.2833	NaN	21.4988	NaN	NaN	NaN	NaN	NaN	NaN	NaN	NaN	NaN	NaN	NaN	NaN	NaN	NaN	NaN	NaN	NaN	NaN	NaN	NaN	NaN	NaN	NaN	NaN	NaN	NaN	0	3	17	18540000	22671	10101	13100000	3	NaN	NaN	747	NaN	NaN	NaN
22.5732	23.0376	22.3133	22.1403	22.2042	22.4234	NaN	NaN	NaN	NaN	NaN	NaN	NaN	NaN	NaN	NaN	NaN	NaN	NaN	NaN	NaN	NaN	NaN	NaN	NaN	NaN	NaN	NaN	NaN	NaN	NaN	NaN	NaN	NaN	NaN	NaN	1	1	16	18269700	29535	96666	35142000	1	NaN	NaN	NaN	NaN	NaN	NaN
23.8258	23.639	23.6652	23.7681	24.0069	23.6186	21.7343	21.3932	19.5412	NaN	NaN	NaN	19.5786	20.3017	NaN	NaN	NaN	NaN	NaN	NaN	NaN	NaN	NaN	NaN	NaN	NaN	NaN	NaN	NaN	NaN	NaN	NaN	NaN	NaN	NaN	NaN	0	0	15	16068500	81923	80967	94341000	6	NaN	NaN	NaN	NaN	NaN	NaN
NaN	NaN	NaN	NaN	22.9252	NaN	NaN	NaN	NaN	NaN	NaN	NaN	NaN	NaN	NaN	NaN	NaN	NaN	NaN	NaN	NaN	NaN	NaN	NaN	NaN	NaN	NaN	NaN	NaN	NaN	NaN	NaN	NaN	NaN	NaN	NaN	0	0	19	19089700	12475	99569	7964800	1	NaN	NaN	NaN	NaN	NaN	NaN
23.2859	NaN	NaN	22.7981	22.9309	NaN	20.9135	20.783	NaN	NaN	NaN	NaN	NaN	NaN	NaN	NaN	NaN	NaN	NaN	NaN	NaN	NaN	NaN	NaN	NaN	NaN	NaN	NaN	NaN	NaN	NaN	NaN	NaN	NaN	NaN	NaN	0	1	20	2215100	3272	66386	29295000	1	NaN	NaN	NaN	NaN	NaN	NaN
28.962	28.8726	28.7553	28.7042	28.0582	27.9596	22.0028	22.4658	NaN	NaN	NaN	NaN	19.5425	19.604	NaN	NaN	NaN	NaN	23.9733	24.1301	24.4337	24.6625	NaN	23.9809	NaN	NaN	NaN	NaN	NaN	NaN	NaN	NaN	NaN	NaN	NaN	NaN	0	1	12	13586500	2.953e-32	24283	2557600000	31	NaN	NaN	NaN	NaN	NaN	NaN
27.4584	26.7622	27.1646	27.0683	26.7561	26.6316	NaN	NaN	NaN	NaN	NaN	NaN	NaN	NaN	NaN	NaN	NaN	NaN	NaN	NaN	NaN	NaN	NaN	NaN	NaN	NaN	NaN	NaN	NaN	NaN	NaN	NaN	NaN	NaN	NaN	NaN	0	1	13	15217100	77363	12121	806710000	7	NaN	NaN	NaN	NaN	NaN	NaN
30.4166	30.5504	30.3363	30.1962	29.8455	29.6676	24.2815	23.9474	NaN	NaN	NaN	NaN	22.2514	21.4978	NaN	NaN	NaN	NaN	24.3289	NaN	24.4966	24.7222	NaN	25.1034	NaN	NaN	NaN	NaN	NaN	NaN	NaN	NaN	NaN	NaN	NaN	NaN	0	1	14	16367400	1.0836e-55	2578	7561900000	46	NaN	NaN	NaN	NaN	NaN	NaN
28.7513	28.937	28.7515	28.7694	28.1469	28.291	22.2842	22.4593	NaN	NaN	NaN	NaN	20.5759	20.6464	NaN	NaN	NaN	NaN	24.0538	24.0503	24.1897	24.9026	NaN	23.601	NaN	NaN	NaN	NaN	NaN	NaN	NaN	NaN	NaN	NaN	NaN	NaN	0	1	15	17507800	2.9161e-15	24713	2613000000	39	NaN	NaN	NaN	NaN	NaN	NaN
NaN	NaN	NaN	NaN	NaN	NaN	23.0998	22.857	NaN	20.5776	NaN	19.8435	NaN	21.7511	19.345	19.2423	19.5521	19.4869	NaN	NaN	NaN	NaN	NaN	NaN	NaN	NaN	NaN	NaN	NaN	NaN	NaN	NaN	NaN	NaN	NaN	NaN	0	1	10	10925500	24684	10843	25411000	1	NaN	NaN	NaN	NaN	NaN	NaN
26.9687	26.8827	26.921	27.0333	23.8155	26.4662	24.8365	24.4437	NaN	NaN	NaN	NaN	NaN	NaN	NaN	NaN	NaN	NaN	NaN	NaN	NaN	NaN	NaN	NaN	NaN	NaN	NaN	NaN	NaN	NaN	NaN	NaN	NaN	NaN	NaN	NaN	1	1	13	15497500	0.040146	17274	679760000	11	NaN	NaN	NaN	NaN	NaN	144
32.3451	32.1519	32.3198	32.5254	32.1223	31.8859	29.4509	29.5081	27.7766	NaN	NaN	NaN	26.2816	26.6527	NaN	NaN	NaN	NaN	27.1371	26.2515	27.0101	27.451	NaN	24.3103	NaN	NaN	NaN	NaN	NaN	NaN	NaN	NaN	NaN	NaN	NaN	NaN	1	1	14	16788000	2.3823e-246	3532	32894000000	30	NaN	NaN	NaN	NaN	19	144
27.0196	NaN	26.8993	26.5207	26.1014	26.3264	24.5743	24.4199	23.9187	22.6314	NaN	NaN	NaN	NaN	NaN	NaN	NaN	NaN	NaN	NaN	NaN	NaN	NaN	NaN	NaN	NaN	NaN	NaN	NaN	NaN	NaN	NaN	NaN	NaN	NaN	NaN	1	1	15	18258600	2.6043e-15	22031	583410000	13	NaN	NaN	NaN	NaN	NaN	144
NaN	NaN	NaN	NaN	NaN	NaN	NaN	NaN	21.8103	NaN	NaN	NaN	NaN	NaN	NaN	NaN	NaN	NaN	NaN	NaN	NaN	NaN	NaN	NaN	NaN	NaN	NaN	NaN	NaN	NaN	NaN	NaN	NaN	NaN	NaN	NaN	1	1	16	19389500	0.0085291	17328	3677500	1	NaN	NaN	NaN	NaN	NaN	144
NaN	NaN	NaN	NaN	NaN	NaN	NaN	NaN	NaN	NaN	NaN	NaN	NaN	NaN	NaN	NaN	NaN	NaN	NaN	NaN	NaN	NaN	NaN	NaN	24.0678	23.5101	NaN	NaN	NaN	NaN	NaN	NaN	NaN	NaN	NaN	NaN	3	0	24	2426270	62092	71148	29533000	1	NaN	NaN	NaN	NaN	NaN	NaN
NaN	NaN	NaN	NaN	NaN	NaN	NaN	NaN	NaN	NaN	NaN	NaN	NaN	NaN	NaN	NaN	NaN	NaN	NaN	NaN	NaN	NaN	NaN	NaN	26.6942	26.8979	21.1999	21.7357	NaN	NaN	NaN	NaN	NaN	NaN	NaN	NaN	0	1	12	12006300	0.49062	21148	239530000	4	NaN	NaN	NaN	NaN	NaN	NaN
NaN	NaN	NaN	NaN	NaN	NaN	NaN	NaN	NaN	NaN	NaN	NaN	NaN	NaN	NaN	NaN	NaN	NaN	NaN	NaN	NaN	NaN	NaN	NaN	27.0158	27.3743	22.5336	22.0014	NaN	NaN	NaN	NaN	NaN	NaN	NaN	NaN	0	1	13	13296700	0.0001985	18153	319940000	5	NaN	NaN	NaN	NaN	NaN	NaN
NaN	NaN	NaN	NaN	NaN	NaN	NaN	NaN	NaN	NaN	NaN	NaN	NaN	NaN	NaN	NaN	NaN	NaN	NaN	NaN	NaN	NaN	NaN	NaN	25.4704	25.5215	20.0713	20.2728	NaN	NaN	NaN	NaN	NaN	NaN	NaN	NaN	0	1	14	13866900	3.9093e-09	19026	97023000	3	NaN	NaN	NaN	1	NaN	NaN
NaN	NaN	NaN	NaN	NaN	NaN	NaN	NaN	NaN	NaN	NaN	NaN	NaN	NaN	NaN	NaN	NaN	NaN	NaN	NaN	NaN	NaN	NaN	NaN	NaN	NaN	NaN	NaN	NaN	NaN	NaN	NaN	NaN	NaN	NaN	NaN	0	1	15	15007300	1	NaN	0	0	NaN	NaN	NaN	NaN	NaN	NaN
NaN	NaN	NaN	NaN	NaN	NaN	NaN	NaN	NaN	NaN	NaN	NaN	NaN	NaN	NaN	NaN	NaN	NaN	NaN	NaN	NaN	NaN	NaN	NaN	23.8418	23.8192	NaN	NaN	NaN	NaN	NaN	NaN	NaN	NaN	NaN	NaN	0	1	17	17118300	0.00053156	17319	29836000	2	NaN	NaN	NaN	NaN	NaN	NaN
NaN	NaN	NaN	NaN	NaN	NaN	NaN	NaN	NaN	NaN	NaN	NaN	NaN	NaN	NaN	NaN	NaN	NaN	NaN	NaN	NaN	NaN	NaN	NaN	23.9912	23.7267	NaN	NaN	NaN	NaN	NaN	NaN	NaN	NaN	NaN	NaN	0	1	24	2356160	24582	82189	30557000	1	NaN	NaN	NaN	NaN	NaN	NaN
NaN	NaN	NaN	NaN	NaN	NaN	21.0989	21.3043	NaN	NaN	NaN	NaN	NaN	NaN	NaN	NaN	NaN	NaN	NaN	NaN	NaN	NaN	NaN	NaN	NaN	NaN	NaN	NaN	NaN	NaN	NaN	NaN	NaN	NaN	NaN	NaN	0	0	17	17598200	49368	91549	4835400	1	NaN	NaN	NaN	NaN	NaN	NaN
NaN	NaN	NaN	NaN	NaN	NaN	NaN	NaN	NaN	NaN	NaN	NaN	NaN	NaN	NaN	NaN	NaN	NaN	NaN	NaN	NaN	NaN	NaN	NaN	24.4119	24.2229	19.7534	20.0042	NaN	NaN	NaN	NaN	NaN	NaN	NaN	NaN	0	2	9	95954400	78409	12756	43836000	2	NaN	NaN	NaN	NaN	NaN	NaN
NaN	NaN	NaN	NaN	NaN	NaN	NaN	NaN	NaN	NaN	NaN	NaN	NaN	NaN	NaN	NaN	NaN	NaN	NaN	NaN	NaN	NaN	NaN	NaN	29.5193	29.4186	23.8718	24.04	20.291	20.5838	NaN	NaN	NaN	NaN	NaN	NaN	0	3	10	1087640	21818	97456	1522500000	1	NaN	NaN	NaN	NaN	NaN	NaN
NaN	20.4823	20.8823	NaN	19.7229	21.7273	23.6166	23.192	NaN	NaN	NaN	19.5002	22.7203	NaN	NaN	NaN	NaN	NaN	NaN	NaN	NaN	NaN	NaN	NaN	NaN	NaN	NaN	NaN	NaN	NaN	NaN	NaN	NaN	NaN	NaN	NaN	2	0	14	1634840	89232	10503	37830000	3	NaN	NaN	138	NaN	NaN	NaN
24.016	24.1794	NaN	24.3376	23.7828	23.8767	NaN	NaN	NaN	NaN	NaN	NaN	NaN	NaN	NaN	NaN	NaN	NaN	NaN	NaN	NaN	NaN	NaN	NaN	NaN	NaN	NaN	NaN	NaN	NaN	NaN	NaN	NaN	NaN	NaN	NaN	2	0	15	17358900	0.70202	13839	86999000	3	NaN	NaN	NaN	NaN	NaN	NaN
28.6278	28.4641	28.2863	28.4725	27.6952	28.3316	27.5685	24.4589	22.6019	24.9617	20.3975	20.2492	21.897	26.3666	21.5173	NaN	NaN	21.4435	22.8737	NaN	24.0836	23.7655	NaN	NaN	NaN	NaN	NaN	NaN	NaN	NaN	NaN	NaN	NaN	NaN	NaN	NaN	2	0	16	18649400	3.0119e-06	13802	2439800000	24	NaN	NaN	138	NaN	NaN	NaN
26.0737	25.9665	25.9026	25.6085	25.6755	25.2247	24.4357	24.5606	22.6392	22.7418	20.9234	19.3698	23.3399	23.5924	NaN	NaN	NaN	NaN	NaN	NaN	NaN	NaN	NaN	NaN	NaN	NaN	NaN	NaN	NaN	NaN	NaN	NaN	NaN	NaN	NaN	NaN	2	0	17	19219600	0.00042492	15104	429800000	11	NaN	NaN	138	NaN	NaN	NaN
NaN	NaN	19.3447	NaN	NaN	22.7134	22.1499	22.3261	NaN	NaN	19.9708	20.2309	20.2189	20.5315	NaN	NaN	NaN	NaN	NaN	NaN	NaN	NaN	NaN	NaN	NaN	NaN	NaN	NaN	NaN	NaN	NaN	NaN	NaN	NaN	NaN	NaN	1	0	19	20430400	22979	90714	22449000	5	NaN	NaN	NaN	NaN	NaN	NaN
22.6282	NaN	NaN	22.3881	22.5397	NaN	NaN	NaN	NaN	NaN	NaN	NaN	NaN	NaN	NaN	NaN	NaN	NaN	NaN	NaN	NaN	NaN	NaN	NaN	NaN	NaN	NaN	NaN	NaN	NaN	NaN	NaN	NaN	NaN	NaN	NaN	0	0	16	16717400	55217	13117	18069000	1	NaN	NaN	NaN	NaN	NaN	NaN
29.4581	29.1062	29.3111	29.263	28.9857	28.7895	NaN	NaN	NaN	NaN	NaN	NaN	NaN	NaN	NaN	NaN	NaN	NaN	NaN	NaN	23.5559	24.5866	NaN	24.9434	NaN	NaN	NaN	NaN	NaN	NaN	NaN	NaN	NaN	NaN	NaN	NaN	0	1	17	17998300	6.3468e-20	19645	3691100000	27	NaN	NaN	NaN	NaN	NaN	NaN
26.9475	26.4735	25.926	26.9071	26.6439	26.223	NaN	NaN	NaN	NaN	NaN	NaN	NaN	NaN	NaN	NaN	NaN	NaN	NaN	NaN	21.0675	NaN	NaN	NaN	NaN	NaN	NaN	NaN	NaN	NaN	NaN	NaN	NaN	NaN	NaN	NaN	0	1	18	19629000	0.040776	14113	597590000	14	NaN	NaN	NaN	NaN	NaN	NaN
30.3004	29.6698	29.5471	30.1586	29.8496	29.2249	23.1107	NaN	NaN	NaN	NaN	NaN	NaN	NaN	NaN	NaN	NaN	NaN	25.2836	25.6058	25.3959	25.0885	NaN	25.2884	NaN	NaN	NaN	NaN	NaN	NaN	NaN	NaN	NaN	NaN	NaN	NaN	0	1	19	20779200	6.3791e-87	24226	5976000000	33	NaN	NaN	NaN	2	NaN	NaN
31.2085	31.166	31.2076	31.0047	30.7393	30.6361	24.7214	24.9509	NaN	NaN	NaN	NaN	NaN	NaN	NaN	NaN	NaN	NaN	25.9698	25.1271	26.1713	26.4254	NaN	26.281	NaN	NaN	NaN	NaN	NaN	NaN	NaN	NaN	NaN	NaN	NaN	NaN	0	1	20	21919700	9.903e-71	32965	13396000000	64	NaN	NaN	NaN	2	NaN	NaN
25.9503	25.9244	26.1498	25.9817	25.6504	25.2525	NaN	NaN	NaN	NaN	NaN	NaN	NaN	NaN	NaN	NaN	NaN	NaN	NaN	NaN	NaN	NaN	NaN	NaN	NaN	NaN	NaN	NaN	NaN	NaN	NaN	NaN	NaN	NaN	NaN	NaN	0	1	21	22790000	3.9576e-07	20664	361880000	18	NaN	NaN	NaN	NaN	NaN	NaN
NaN	NaN	NaN	NaN	NaN	NaN	NaN	NaN	NaN	NaN	NaN	NaN	NaN	NaN	NaN	NaN	NaN	NaN	27.0979	27.1683	26.4096	26.5373	NaN	27.0106	25.0935	25.3192	25.5075	25.084	26.8525	26.5872	25.6215	25.4796	25.0647	NaN	25.7297	25.543	1	1	9	97749300	26892	16186	1237200000	14	NaN	NaN	NaN	NaN	NaN	NaN
24.1689	NaN	NaN	NaN	NaN	23.3373	NaN	NaN	NaN	NaN	NaN	NaN	NaN	NaN	NaN	NaN	NaN	NaN	NaN	NaN	NaN	NaN	NaN	NaN	NaN	NaN	NaN	NaN	NaN	NaN	NaN	NaN	NaN	NaN	NaN	NaN	1	0	15	16008600	37612	11698	29459000	2	NaN	NaN	NaN	NaN	NaN	NaN
23.904	NaN	NaN	23.3663	22.8015	17.8212	NaN	NaN	NaN	NaN	NaN	NaN	NaN	NaN	NaN	NaN	NaN	NaN	NaN	NaN	NaN	NaN	NaN	NaN	NaN	NaN	NaN	NaN	NaN	NaN	NaN	NaN	NaN	NaN	NaN	NaN	1	2	17	19270500	25557	99569	34052000	2	NaN	NaN	NaN	NaN	NaN	NaN
NaN	NaN	NaN	NaN	NaN	NaN	NaN	NaN	NaN	NaN	NaN	NaN	NaN	NaN	NaN	NaN	NaN	NaN	NaN	NaN	NaN	NaN	NaN	NaN	NaN	NaN	NaN	NaN	NaN	NaN	NaN	NaN	NaN	NaN	NaN	NaN	1	2	16	18329500	41813	70197	0	0	NaN	NaN	NaN	NaN	NaN	NaN
NaN	NaN	NaN	NaN	NaN	NaN	20.7587	19.7788	NaN	NaN	NaN	NaN	NaN	NaN	NaN	NaN	NaN	NaN	NaN	NaN	NaN	NaN	NaN	NaN	NaN	NaN	NaN	NaN	NaN	NaN	NaN	NaN	NaN	NaN	NaN	NaN	0	0	10	10335200	45627	95741	2673700	1	NaN	NaN	NaN	NaN	NaN	NaN
NaN	20.2283	NaN	NaN	19.7647	18.715	21.7553	21.7807	NaN	NaN	20.0862	NaN	20.9749	20.899	NaN	NaN	NaN	NaN	NaN	NaN	NaN	NaN	NaN	NaN	NaN	NaN	NaN	NaN	NaN	NaN	NaN	NaN	NaN	NaN	NaN	NaN	0	2	13	14207600	0.01414	13709	14822000	1	NaN	NaN	NaN	NaN	NaN	NaN
23.1115	22.9554	23.0718	22.6748	22.8443	22.2243	21.278	21.4475	NaN	NaN	NaN	NaN	NaN	NaN	NaN	NaN	NaN	NaN	NaN	NaN	NaN	NaN	NaN	NaN	NaN	NaN	NaN	NaN	NaN	NaN	NaN	NaN	NaN	NaN	NaN	NaN	0	1	19	19069900	0.018205	23692	50541000	7	NaN	NaN	NaN	NaN	NaN	NaN
NaN	NaN	NaN	NaN	NaN	NaN	22.1821	22.059	NaN	NaN	NaN	NaN	NaN	NaN	NaN	NaN	NaN	NaN	NaN	NaN	NaN	NaN	NaN	NaN	NaN	NaN	NaN	NaN	NaN	NaN	NaN	NaN	NaN	NaN	NaN	NaN	0	0	20	19998600	39964	88075	9127900	2	NaN	NaN	NaN	NaN	NaN	NaN
NaN	NaN	NaN	NaN	NaN	NaN	23.6985	23.5688	23.3594	22.9049	NaN	NaN	NaN	NaN	NaN	NaN	NaN	NaN	NaN	NaN	NaN	NaN	NaN	NaN	NaN	NaN	NaN	NaN	NaN	NaN	NaN	NaN	NaN	NaN	NaN	NaN	0	1	13	13717200	4.3007e-06	17442	44672000	3	NaN	NaN	NaN	NaN	NaN	NaN
24.8824	24.8507	24.6686	24.6639	24.4671	24.5371	23.4289	23.7006	22.7414	22.5248	NaN	NaN	NaN	NaN	NaN	NaN	NaN	NaN	NaN	NaN	NaN	NaN	NaN	NaN	NaN	NaN	NaN	NaN	NaN	NaN	NaN	NaN	NaN	NaN	NaN	NaN	1	0	16	17058800	19647	11194	199940000	5	NaN	NaN	NaN	NaN	NaN	NaN
25.3987	NaN	24.434	23.4321	NaN	22.9302	NaN	NaN	NaN	NaN	NaN	NaN	NaN	NaN	NaN	NaN	NaN	NaN	NaN	NaN	NaN	NaN	NaN	NaN	NaN	NaN	NaN	NaN	NaN	NaN	NaN	NaN	NaN	NaN	NaN	NaN	2	0	22	2447280	40292	40369	86210000	1	NaN	NaN	NaN	NaN	NaN	NaN
22.1184	NaN	NaN	NaN	NaN	NaN	22.2592	20.9795	NaN	NaN	NaN	NaN	NaN	NaN	NaN	NaN	NaN	NaN	NaN	NaN	NaN	NaN	NaN	NaN	NaN	NaN	NaN	NaN	NaN	NaN	NaN	NaN	NaN	NaN	NaN	NaN	0	0	12	13886200	15997	13466	11640000	1	NaN	NaN	NaN	NaN	NaN	205
22.4817	22.3115	21.5791	21.204	NaN	NaN	NaN	NaN	NaN	NaN	NaN	NaN	NaN	NaN	NaN	NaN	NaN	NaN	NaN	NaN	NaN	NaN	NaN	NaN	NaN	NaN	NaN	NaN	NaN	NaN	NaN	NaN	NaN	NaN	NaN	NaN	1	2	15	15828400	22118	65219	16611000	2	NaN	NaN	NaN	NaN	NaN	NaN
NaN	NaN	NaN	NaN	NaN	NaN	NaN	NaN	21.7758	21.2306	NaN	NaN	NaN	NaN	NaN	NaN	NaN	NaN	NaN	NaN	NaN	NaN	NaN	NaN	NaN	NaN	NaN	NaN	NaN	NaN	NaN	NaN	NaN	NaN	NaN	NaN	0	1	20	21311400	1543	78021	6051200	2	NaN	NaN	NaN	NaN	NaN	NaN
20.5159	20.7472	20.0579	19.9272	NaN	NaN	20.4668	20.8959	NaN	NaN	NaN	NaN	NaN	19.0997	NaN	NaN	NaN	NaN	NaN	NaN	NaN	NaN	NaN	NaN	NaN	NaN	NaN	NaN	NaN	NaN	NaN	NaN	NaN	NaN	NaN	NaN	0	1	16	18637800	0.0049386	11939	9310000	2	NaN	NaN	456	NaN	NaN	NaN
NaN	NaN	NaN	NaN	NaN	NaN	NaN	NaN	NaN	NaN	NaN	NaN	NaN	NaN	NaN	NaN	NaN	NaN	27.1479	27.3288	26.7781	27.1503	NaN	NaN	NaN	NaN	25.031	24.2016	NaN	27.1664	NaN	NaN	NaN	24.4221	NaN	25.7904	0	0	9	1070580	56982	96492	866030000	0	NaN	NaN	NaN	NaN	NaN	NaN
NaN	NaN	NaN	NaN	NaN	NaN	NaN	NaN	NaN	NaN	NaN	NaN	NaN	NaN	NaN	NaN	NaN	NaN	NaN	NaN	NaN	NaN	NaN	NaN	24.6401	NaN	NaN	NaN	NaN	NaN	NaN	NaN	NaN	NaN	NaN	NaN	1	0	10	11815600	98924	12756	26146000	1	NaN	NaN	NaN	NaN	NaN	NaN
25.1944	24.679	24.7111	24.937	25.2092	24.7073	22.9973	22.9335	20.4178	NaN	20.4505	20.7126	NaN	NaN	NaN	NaN	NaN	19.6016	NaN	NaN	NaN	NaN	NaN	NaN	NaN	NaN	NaN	NaN	NaN	NaN	NaN	NaN	NaN	NaN	NaN	NaN	0	1	16	15968500	4.7326e-21	233	212760000	11	NaN	NaN	NaN	NaN	NaN	NaN
22.9695	22.3513	22.849	22.8136	22.4543	22.7993	NaN	NaN	NaN	NaN	NaN	NaN	NaN	NaN	NaN	NaN	NaN	NaN	NaN	NaN	NaN	NaN	NaN	NaN	NaN	NaN	NaN	NaN	NaN	NaN	NaN	NaN	NaN	NaN	NaN	NaN	0	1	15	15798500	58693	68551	41537000	1	NaN	NaN	NaN	NaN	NaN	NaN
24.7531	25.0708	NaN	24.9245	25.1906	23.917	21.3184	21.6067	NaN	NaN	NaN	NaN	19.5345	NaN	NaN	NaN	NaN	NaN	NaN	NaN	NaN	NaN	NaN	NaN	NaN	NaN	NaN	NaN	NaN	NaN	NaN	NaN	NaN	NaN	NaN	NaN	0	2	16	17079400	10645	85988	156060000	4	NaN	NaN	NaN	NaN	NaN	NaN
NaN	NaN	NaN	NaN	NaN	NaN	NaN	NaN	NaN	NaN	NaN	NaN	NaN	NaN	NaN	NaN	NaN	NaN	NaN	NaN	NaN	NaN	NaN	NaN	24.4904	24.4137	NaN	19.2519	NaN	NaN	NaN	NaN	NaN	NaN	NaN	NaN	0	1	14	13506800	48353	1814	46542000	2	NaN	NaN	NaN	NaN	NaN	NaN
NaN	NaN	NaN	NaN	NaN	NaN	NaN	NaN	NaN	NaN	NaN	NaN	NaN	NaN	NaN	NaN	NaN	NaN	NaN	NaN	NaN	NaN	NaN	NaN	23.3537	22.9112	NaN	NaN	NaN	NaN	NaN	NaN	NaN	NaN	NaN	NaN	0	0	14	15406600	2.5535e-14	2138	18607000	1	NaN	NaN	NaN	NaN	NaN	NaN
NaN	NaN	NaN	NaN	NaN	NaN	NaN	NaN	NaN	NaN	NaN	NaN	NaN	NaN	NaN	NaN	NaN	NaN	NaN	NaN	NaN	NaN	NaN	NaN	23.539	23.492	NaN	NaN	NaN	NaN	NaN	NaN	NaN	NaN	NaN	NaN	0	1	13	12986100	12016	10635	23986000	1	NaN	NaN	NaN	NaN	NaN	NaN
23.998	NaN	NaN	23.9252	24.2804	NaN	NaN	22.3053	NaN	NaN	NaN	NaN	NaN	NaN	NaN	NaN	NaN	NaN	NaN	NaN	NaN	NaN	NaN	NaN	NaN	NaN	NaN	NaN	NaN	NaN	NaN	NaN	NaN	NaN	NaN	NaN	0	2	17	20030700	3439	96666	58242000	3	NaN	NaN	NaN	NaN	NaN	NaN
NaN	NaN	NaN	NaN	NaN	NaN	22.1285	21.7376	19.4696	20.2923	NaN	NaN	21.6927	21.7484	NaN	NaN	NaN	NaN	NaN	NaN	NaN	NaN	NaN	NaN	NaN	NaN	21.5149	21.137	22.2269	21.4047	21.5962	21.4849	21.7323	20.8256	21.608	21.9122	1	0	13	1454650	96537	11483	48582000	7	NaN	NaN	541	NaN	NaN	NaN
21.8575	NaN	NaN	NaN	NaN	NaN	NaN	NaN	NaN	NaN	NaN	NaN	NaN	NaN	NaN	NaN	NaN	NaN	NaN	NaN	NaN	NaN	NaN	NaN	NaN	NaN	NaN	NaN	NaN	NaN	NaN	NaN	NaN	NaN	NaN	NaN	0	1	16	17549400	17629	92856	3799800	1	NaN	NaN	NaN	NaN	NaN	NaN
NaN	NaN	NaN	NaN	NaN	NaN	NaN	NaN	NaN	NaN	NaN	NaN	NaN	NaN	NaN	NaN	NaN	NaN	NaN	NaN	NaN	NaN	NaN	NaN	26.3634	26.3328	21.4467	22.893	NaN	NaN	NaN	NaN	NaN	NaN	NaN	NaN	0	1	16	15147200	70148	12695	181500000	3	NaN	NaN	NaN	NaN	NaN	NaN
20.8729	21.6614	NaN	22.4784	NaN	NaN	NaN	20.7312	NaN	NaN	NaN	NaN	NaN	NaN	NaN	NaN	NaN	NaN	22.995	22.5134	21.4566	22.0596	NaN	NaN	27.4224	27.1644	23.0319	22.7699	NaN	NaN	NaN	NaN	NaN	NaN	NaN	NaN	0	2	17	16428200	0.00042153	1694	380430000	8	NaN	NaN	NaN	NaN	NaN	NaN
NaN	NaN	NaN	NaN	NaN	NaN	NaN	NaN	NaN	NaN	NaN	NaN	NaN	NaN	NaN	NaN	NaN	NaN	NaN	NaN	NaN	NaN	NaN	NaN	NaN	NaN	NaN	NaN	NaN	NaN	NaN	NaN	NaN	NaN	NaN	NaN	1	0	9	10705600	26328	86833	0	1	NaN	NaN	NaN	NaN	NaN	NaN
22.4012	21.968	NaN	22.2864	21.4262	21.6954	NaN	NaN	NaN	NaN	NaN	NaN	NaN	NaN	NaN	NaN	NaN	NaN	NaN	NaN	NaN	NaN	NaN	NaN	NaN	NaN	NaN	NaN	NaN	NaN	NaN	NaN	NaN	NaN	NaN	NaN	2	2	18	2083080	8311	82707	20970000	3	NaN	NaN	NaN	NaN	NaN	NaN
NaN	NaN	NaN	NaN	NaN	NaN	22.0661	21.8291	NaN	NaN	NaN	NaN	21.6371	21.5793	NaN	NaN	NaN	NaN	NaN	NaN	NaN	NaN	NaN	NaN	24.5792	NaN	21.7408	21.4548	NaN	NaN	NaN	NaN	NaN	NaN	21.8436	NaN	0	0	10	10545000	11987	12162	49719000	3	NaN	NaN	NaN	NaN	NaN	NaN
NaN	NaN	NaN	NaN	NaN	NaN	NaN	NaN	NaN	NaN	NaN	NaN	NaN	NaN	NaN	NaN	NaN	NaN	23.8503	23.8558	23.4456	23.2919	NaN	23.9374	21.4461	NaN	23.1197	23.3757	23.8434	23.5727	22.3039	21.2232	21.3696	20.354	21.93	22.0873	0	1	9	10865300	29492	15861	138570000	11	NaN	NaN	NaN	NaN	NaN	NaN
NaN	NaN	NaN	NaN	NaN	NaN	NaN	NaN	NaN	NaN	NaN	NaN	NaN	NaN	NaN	NaN	NaN	NaN	23.3529	23.5775	22.9915	23.2977	NaN	23.2798	NaN	NaN	NaN	23.0138	NaN	NaN	NaN	19.9916	20.1433	NaN	NaN	20.4705	0	0	9	91948800	14884	11611	64189000	1	NaN	NaN	NaN	NaN	NaN	NaN
NaN	NaN	NaN	NaN	NaN	NaN	NaN	NaN	NaN	NaN	NaN	NaN	NaN	NaN	NaN	NaN	NaN	NaN	25.1055	25.4401	25.1428	25.0844	NaN	24.2298	23.1902	NaN	NaN	NaN	21.9785	21.8564	NaN	NaN	NaN	NaN	20.5815	20.4599	1	0	8	90643800	12864	13833	194430000	1	NaN	NaN	NaN	NaN	NaN	NaN
24.9875	25.0729	25.0555	24.701	24.2986	24.6115	NaN	22.1804	NaN	NaN	19.4605	NaN	NaN	NaN	NaN	NaN	NaN	NaN	NaN	NaN	NaN	NaN	NaN	NaN	NaN	NaN	NaN	NaN	NaN	NaN	NaN	NaN	NaN	NaN	NaN	NaN	1	0	14	16637800	1.4462e-11	24012	182450000	7	NaN	NaN	NaN	NaN	NaN	NaN
22.764	22.2707	NaN	21.854	22.595	NaN	23.5664	23.9229	NaN	NaN	NaN	NaN	NaN	NaN	NaN	NaN	NaN	NaN	NaN	NaN	NaN	NaN	NaN	NaN	NaN	NaN	NaN	NaN	NaN	NaN	NaN	NaN	NaN	NaN	NaN	NaN	1	0	16	18899500	0.39114	17439	50634000	4	NaN	NaN	NaN	NaN	NaN	NaN
NaN	NaN	NaN	NaN	NaN	NaN	NaN	NaN	NaN	NaN	NaN	NaN	NaN	NaN	NaN	NaN	NaN	NaN	26.0141	25.9327	25.6972	25.7736	NaN	25.9599	24.5399	23.8643	25.0384	NaN	NaN	24.8691	NaN	NaN	NaN	NaN	NaN	NaN	0	2	9	10365600	89822	12553	413620000	4	NaN	NaN	NaN	NaN	NaN	NaN
NaN	NaN	NaN	NaN	NaN	NaN	NaN	NaN	NaN	NaN	NaN	NaN	NaN	NaN	NaN	NaN	NaN	NaN	28.0076	28.0162	27.6351	27.454	NaN	27.7636	26.0701	NaN	27.3908	27.2521	NaN	27.7095	26.4088	26.1558	25.9151	NaN	26.4572	26.4502	1	0	8	91045100	10418	14219	2198200000	2	NaN	NaN	NaN	NaN	NaN	NaN
NaN	NaN	NaN	NaN	NaN	NaN	NaN	NaN	NaN	NaN	NaN	NaN	NaN	21.7982	NaN	NaN	NaN	NaN	NaN	NaN	NaN	NaN	NaN	NaN	NaN	NaN	NaN	NaN	NaN	NaN	NaN	NaN	NaN	NaN	NaN	NaN	0	2	15	16798000	51093	64675	3646800	1	NaN	NaN	NaN	NaN	NaN	NaN
NaN	NaN	NaN	NaN	NaN	NaN	NaN	NaN	NaN	NaN	NaN	NaN	NaN	NaN	NaN	NaN	NaN	NaN	24.2727	24.7038	23.6831	24.1544	NaN	23.611	22.3518	NaN	23.0592	NaN	23.5561	NaN	22.0049	21.5857	21.1765	20.2661	21.3526	21.7474	0	0	9	10675000	19594	11061	136160000	3	NaN	NaN	NaN	NaN	NaN	NaN
23.3151	NaN	22.7286	NaN	22.5984	22.0185	NaN	NaN	NaN	NaN	NaN	NaN	NaN	NaN	NaN	NaN	NaN	NaN	NaN	NaN	NaN	NaN	NaN	NaN	NaN	NaN	NaN	NaN	NaN	NaN	NaN	NaN	NaN	NaN	NaN	NaN	2	0	18	19840900	11027	78501	27986000	2	NaN	NaN	NaN	NaN	NaN	NaN
NaN	NaN	NaN	NaN	NaN	NaN	NaN	NaN	NaN	NaN	NaN	NaN	NaN	NaN	NaN	NaN	NaN	NaN	27.4273	27.3324	27.2749	27.168	NaN	27.3228	25.836	26.237	NaN	22.1648	27.5271	27.2909	NaN	NaN	24.8695	23.9045	NaN	NaN	2	1	9	10126100	19594	95909	1378200000	1	NaN	NaN	NaN	NaN	NaN	NaN
NaN	NaN	NaN	NaN	NaN	NaN	NaN	NaN	NaN	NaN	NaN	NaN	NaN	NaN	NaN	NaN	NaN	NaN	25.8512	25.8037	25.3675	25.5829	NaN	25.631	24.0157	23.8672	24.0217	23.8615	25.2162	24.9161	24.106	23.7382	23.8543	22.8695	23.7766	24.0246	1	0	9	10665200	19427	11081	486100000	1	NaN	NaN	NaN	NaN	NaN	NaN
NaN	NaN	NaN	NaN	NaN	NaN	NaN	NaN	NaN	NaN	NaN	NaN	NaN	NaN	NaN	NaN	NaN	NaN	24.6416	24.6316	24.4241	23.5151	NaN	24.0808	NaN	NaN	20.2243	19.7517	24.161	23.6748	22.2721	22.4594	22.1928	NaN	22.3496	22.5224	2	0	9	94157700	93878	12481	165660000	6	NaN	NaN	NaN	NaN	NaN	NaN
NaN	NaN	NaN	NaN	NaN	NaN	NaN	NaN	NaN	NaN	NaN	NaN	NaN	NaN	NaN	NaN	NaN	NaN	28.4069	28.1871	28.0575	28.0098	NaN	27.9339	25.4989	25.4151	25.3803	25.2508	27.8448	27.6232	26.4347	24.47	25.6831	24.8181	25.3853	26.432	2	0	9	94154100	40748	13201	2422800000	18	NaN	NaN	NaN	NaN	NaN	NaN
24.9181	24.6149	24.6161	24.4529	24.4718	24.1464	23.1352	23.35	NaN	NaN	20.2669	NaN	20.6878	NaN	NaN	NaN	NaN	NaN	NaN	NaN	NaN	NaN	NaN	NaN	NaN	NaN	NaN	NaN	NaN	NaN	NaN	NaN	NaN	NaN	NaN	NaN	1	1	15	17168300	38303	11215	170770000	6	NaN	NaN	NaN	NaN	NaN	NaN
NaN	NaN	NaN	NaN	NaN	NaN	21.8671	21.6942	21.0037	NaN	NaN	NaN	21.8717	22.0189	NaN	NaN	NaN	NaN	NaN	NaN	NaN	NaN	NaN	NaN	NaN	NaN	NaN	NaN	NaN	NaN	NaN	NaN	NaN	NaN	NaN	NaN	1	1	15	17198700	16005	56482	17408000	0	NaN	NaN	NaN	NaN	NaN	NaN
NaN	NaN	NaN	20.7777	NaN	NaN	22.6477	21.8313	NaN	NaN	NaN	NaN	NaN	20.68	NaN	NaN	NaN	NaN	NaN	NaN	NaN	NaN	NaN	NaN	NaN	NaN	NaN	NaN	NaN	NaN	NaN	NaN	NaN	NaN	NaN	NaN	4	0	13	1538930	47909	8192	13780000	1	NaN	NaN	NaN	NaN	NaN	NaN
21.5517	21.4416	20.9142	NaN	NaN	NaN	NaN	NaN	NaN	NaN	NaN	NaN	NaN	NaN	NaN	NaN	NaN	NaN	NaN	NaN	NaN	NaN	NaN	NaN	NaN	NaN	NaN	NaN	NaN	NaN	NaN	NaN	NaN	NaN	NaN	NaN	4	0	15	17230100	59178	98676	7898100	1	NaN	NaN	NaN	NaN	NaN	NaN
23.5793	23.4568	24.1584	23.7308	23.2687	23.0805	NaN	20.6343	NaN	NaN	NaN	NaN	NaN	NaN	NaN	NaN	NaN	NaN	NaN	NaN	NaN	NaN	NaN	NaN	NaN	NaN	NaN	NaN	NaN	NaN	NaN	NaN	NaN	NaN	NaN	NaN	4	0	16	18361000	41667	12806	77297000	6	NaN	NaN	NaN	NaN	NaN	NaN
25.3607	25.3803	25.0549	25.3179	24.5771	24.9375	23.1231	22.5998	NaN	NaN	NaN	NaN	21.4773	21.9263	NaN	NaN	NaN	NaN	NaN	NaN	NaN	NaN	NaN	NaN	NaN	NaN	NaN	NaN	NaN	NaN	NaN	NaN	NaN	NaN	NaN	NaN	2	0	14	14847200	1066	11296	243000000	7	NaN	NaN	765	NaN	NaN	NaN
24.1956	24.2637	23.0946	23.5622	23.5126	22.9398	22.1268	22.3286	NaN	NaN	NaN	NaN	21.2098	21.4112	NaN	NaN	NaN	NaN	NaN	NaN	NaN	NaN	NaN	NaN	NaN	NaN	NaN	NaN	NaN	NaN	NaN	NaN	NaN	NaN	NaN	NaN	2	0	16	16688400	19706	99021	95771000	7	NaN	NaN	765	NaN	NaN	NaN
NaN	NaN	NaN	NaN	NaN	NaN	NaN	NaN	NaN	NaN	NaN	NaN	NaN	NaN	NaN	NaN	NaN	NaN	NaN	NaN	NaN	NaN	NaN	NaN	26.3541	NaN	20.7327	NaN	NaN	NaN	NaN	NaN	NaN	NaN	NaN	NaN	1	0	9	1074560	85624	12628	87522000	1	NaN	NaN	NaN	NaN	NaN	NaN
NaN	NaN	NaN	NaN	NaN	NaN	NaN	NaN	NaN	NaN	NaN	NaN	NaN	NaN	NaN	NaN	NaN	NaN	NaN	NaN	NaN	NaN	NaN	NaN	26.4802	26.4015	NaN	NaN	NaN	NaN	NaN	NaN	NaN	NaN	NaN	NaN	1	0	10	12606400	82579	15449	182250000	2	NaN	NaN	NaN	NaN	NaN	NaN
NaN	NaN	NaN	NaN	NaN	NaN	NaN	NaN	NaN	NaN	NaN	NaN	NaN	NaN	NaN	NaN	NaN	NaN	23.2758	23.1009	22.9601	NaN	NaN	NaN	NaN	21.1403	NaN	NaN	23.079	NaN	NaN	NaN	20.6771	NaN	NaN	21.2525	1	1	9	99360800	25065	98233	42659000	1	NaN	NaN	NaN	NaN	NaN	NaN
NaN	NaN	NaN	NaN	NaN	NaN	NaN	NaN	NaN	NaN	NaN	NaN	NaN	NaN	NaN	NaN	NaN	NaN	26.3441	26.3616	25.5438	25.3859	NaN	25.7733	24.4756	24.3912	NaN	NaN	25.4182	25.33	23.7051	23.0361	22.9261	21.8243	23.7807	23.809	1	2	9	10266900	15132	11582	516940000	4	NaN	NaN	NaN	NaN	NaN	NaN
22.5769	22.1084	19.5123	NaN	NaN	21.4401	NaN	NaN	NaN	NaN	NaN	NaN	NaN	NaN	NaN	NaN	NaN	NaN	NaN	NaN	NaN	NaN	NaN	NaN	NaN	NaN	NaN	NaN	NaN	NaN	NaN	NaN	NaN	NaN	NaN	NaN	2	2	16	19179600	15815	82102	14371000	1	NaN	NaN	NaN	NaN	NaN	NaN
NaN	NaN	NaN	NaN	NaN	NaN	NaN	NaN	NaN	NaN	NaN	NaN	NaN	NaN	NaN	NaN	NaN	NaN	NaN	NaN	NaN	NaN	NaN	26.4124	25.045	24.8888	21.764	NaN	26.7722	26.4978	24.1334	NaN	NaN	NaN	NaN	24.4009	2	1	9	98458300	16255	11451	408490000	3	NaN	NaN	NaN	NaN	NaN	NaN
NaN	NaN	NaN	NaN	NaN	NaN	NaN	NaN	NaN	NaN	NaN	NaN	NaN	NaN	NaN	NaN	NaN	NaN	24.3228	24.1219	24.0331	24.2322	NaN	24.0566	NaN	22.3212	NaN	NaN	23.9979	23.8946	NaN	NaN	NaN	NaN	NaN	NaN	2	1	9	99661900	18054	96665	131150000	1	NaN	NaN	NaN	NaN	NaN	NaN
NaN	NaN	NaN	NaN	NaN	NaN	NaN	NaN	NaN	NaN	NaN	NaN	NaN	NaN	NaN	NaN	NaN	NaN	NaN	NaN	NaN	NaN	NaN	NaN	24.8051	24.4059	NaN	NaN	NaN	NaN	NaN	NaN	NaN	NaN	NaN	NaN	1	1	10	11976300	17673	99752	51544000	2	NaN	NaN	NaN	NaN	NaN	NaN
NaN	NaN	NaN	NaN	NaN	NaN	25.3903	25.254	23.7964	23.495	NaN	NaN	NaN	NaN	NaN	NaN	NaN	NaN	NaN	NaN	NaN	NaN	NaN	NaN	NaN	NaN	19.3187	NaN	23.156	22.5032	NaN	NaN	NaN	NaN	NaN	NaN	2	1	13	1596820	0.0010862	18537	126330000	5	NaN	NaN	NaN	NaN	NaN	NaN
NaN	NaN	NaN	NaN	NaN	NaN	22.7973	22.4445	21.106	20.2301	NaN	NaN	NaN	NaN	NaN	NaN	NaN	NaN	NaN	NaN	NaN	NaN	NaN	NaN	NaN	NaN	NaN	NaN	NaN	NaN	NaN	NaN	NaN	NaN	NaN	NaN	1	0	16	16768600	62418	90685	16484000	2	NaN	NaN	171	NaN	NaN	NaN
NaN	NaN	NaN	NaN	NaN	NaN	NaN	NaN	NaN	NaN	NaN	NaN	NaN	NaN	NaN	NaN	NaN	NaN	25.9029	25.5915	25.6578	25.9433	NaN	25.6023	23.8597	24.1037	NaN	NaN	24.9982	24.9814	23.2687	NaN	NaN	NaN	23.3769	NaN	2	1	9	1069670	1863	10857	402580000	1	NaN	NaN	NaN	NaN	NaN	NaN
21.0988	21.6262	21.8081	21.678	21.5395	22.5359	20.5787	21.3306	NaN	NaN	NaN	NaN	NaN	NaN	NaN	NaN	NaN	NaN	NaN	NaN	NaN	NaN	NaN	NaN	NaN	NaN	NaN	NaN	NaN	NaN	NaN	NaN	NaN	NaN	NaN	NaN	3	1	17	2058100	0.10793	14433	25842000	7	NaN	NaN	NaN	NaN	NaN	NaN
21.8503	22.6973	22.1784	NaN	21.8313	NaN	NaN	NaN	NaN	NaN	NaN	NaN	NaN	NaN	NaN	NaN	NaN	NaN	NaN	NaN	NaN	NaN	NaN	NaN	NaN	NaN	NaN	NaN	NaN	NaN	NaN	NaN	NaN	NaN	NaN	NaN	3	1	18	217214	0.00025515	1273	19059000	4	NaN	NaN	NaN	NaN	NaN	NaN
29.6439	22.85	22.6831	30.4384	30.5801	21.822	27.8565	26.4387	24.7406	NaN	NaN	NaN	NaN	21.5202	NaN	NaN	NaN	NaN	NaN	NaN	NaN	NaN	NaN	NaN	NaN	NaN	NaN	NaN	NaN	NaN	NaN	NaN	NaN	NaN	NaN	NaN	2	2	15	17280000	4.1066e-06	19622	4282100000	16	NaN	NaN	NaN	NaN	NaN	NaN
26.217	24.8013	25.7063	25.6803	NaN	NaN	24.4305	23.7097	NaN	NaN	NaN	NaN	23.406	23.1795	NaN	NaN	NaN	NaN	NaN	NaN	NaN	NaN	NaN	NaN	NaN	NaN	NaN	NaN	NaN	NaN	NaN	NaN	NaN	NaN	NaN	NaN	4	2	18	20991700	21353	99451	272700000	3	NaN	NaN	NaN	NaN	NaN	NaN
24.1777	24.2582	24.0627	24.3396	24.0376	23.9939	NaN	NaN	NaN	NaN	NaN	NaN	NaN	NaN	NaN	NaN	NaN	NaN	NaN	NaN	NaN	NaN	NaN	NaN	NaN	NaN	NaN	NaN	NaN	NaN	NaN	NaN	NaN	NaN	NaN	NaN	2	0	16	18689300	32443	73834	111720000	2	NaN	NaN	NaN	NaN	NaN	NaN
NaN	NaN	NaN	NaN	NaN	NaN	NaN	NaN	NaN	NaN	NaN	NaN	NaN	NaN	NaN	NaN	NaN	NaN	24.5321	24.1599	23.555	24.0035	NaN	23.6725	22.4755	21.8672	22.2225	21.9079	NaN	23.1231	NaN	NaN	NaN	NaN	NaN	NaN	2	0	9	10445300	10113	13808	113140000	5	NaN	NaN	NaN	NaN	NaN	NaN
NaN	NaN	NaN	NaN	NaN	NaN	NaN	NaN	NaN	NaN	NaN	NaN	NaN	NaN	NaN	NaN	NaN	NaN	NaN	NaN	23.5736	23.5538	NaN	NaN	NaN	NaN	NaN	NaN	NaN	NaN	NaN	NaN	NaN	NaN	NaN	NaN	2	1	9	10165700	1193	11366	24797000	1	NaN	NaN	NaN	NaN	NaN	NaN
24.3284	23.4113	23.8932	23.8852	23.6453	22.5792	28.8189	28.6283	27.1972	27.3186	24.2106	24.7035	NaN	NaN	21.9606	22.5183	NaN	22.7358	NaN	NaN	NaN	NaN	NaN	NaN	NaN	NaN	NaN	NaN	NaN	NaN	NaN	NaN	NaN	NaN	NaN	NaN	2	1	15	1726970	0.22102	12771	1356200000	17	NaN	NaN	NaN	NaN	NaN	NaN
23.3944	22.4241	21.286	22.5842	23.0599	22.6762	25.5639	25.4992	23.1416	24.0021	22.2339	20.9996	23.1847	23.6079	NaN	NaN	19.4925	NaN	NaN	NaN	NaN	NaN	NaN	NaN	NaN	NaN	NaN	NaN	NaN	NaN	NaN	NaN	NaN	NaN	NaN	NaN	3	1	16	18830700	4.9478e-21	18056	194120000	15	NaN	NaN	NaN	NaN	NaN	NaN
NaN	18.922	NaN	21.0249	NaN	18.861	22.8225	22.4903	NaN	NaN	NaN	NaN	NaN	NaN	NaN	NaN	NaN	NaN	NaN	NaN	NaN	NaN	NaN	NaN	NaN	NaN	NaN	NaN	NaN	NaN	NaN	NaN	NaN	NaN	NaN	NaN	3	1	17	19801200	19128	10278	16416000	2	NaN	NaN	NaN	NaN	NaN	NaN
24.2701	25.6007	24.2595	24.3094	24.8198	24.3124	24.5694	24.9629	22.1644	21.9789	NaN	NaN	NaN	NaN	NaN	NaN	NaN	NaN	NaN	NaN	NaN	NaN	NaN	NaN	NaN	NaN	NaN	NaN	NaN	NaN	NaN	NaN	NaN	NaN	NaN	NaN	3	1	18	20932100	2977	1128	228870000	9	NaN	NaN	NaN	NaN	NaN	NaN
NaN	NaN	NaN	NaN	NaN	NaN	NaN	NaN	NaN	NaN	NaN	NaN	NaN	NaN	NaN	NaN	NaN	NaN	NaN	NaN	NaN	NaN	NaN	NaN	NaN	NaN	NaN	NaN	25.5451	NaN	NaN	NaN	NaN	NaN	NaN	NaN	0	1	10	10605600	78561	14957	48960000	2	NaN	NaN	NaN	NaN	NaN	189
NaN	NaN	NaN	NaN	NaN	NaN	NaN	NaN	NaN	NaN	NaN	NaN	NaN	NaN	NaN	NaN	NaN	NaN	NaN	25.8397	27.0742	26.4891	NaN	25.7915	25.2869	25.0868	NaN	NaN	NaN	NaN	24.3512	NaN	NaN	NaN	22.868	NaN	1	0	9	1056610	0.10954	15582	459240000	8	NaN	NaN	NaN	NaN	NaN	284
NaN	NaN	NaN	NaN	NaN	NaN	NaN	NaN	NaN	NaN	NaN	NaN	NaN	NaN	NaN	NaN	NaN	NaN	NaN	NaN	NaN	NaN	NaN	NaN	NaN	NaN	NaN	NaN	NaN	NaN	NaN	NaN	NaN	NaN	NaN	NaN	1	1	10	10566100	24002	10901	0	0	NaN	NaN	NaN	NaN	NaN	NaN
NaN	NaN	NaN	NaN	NaN	NaN	NaN	NaN	NaN	NaN	NaN	NaN	NaN	NaN	NaN	NaN	NaN	NaN	26.9343	27.4815	26.7275	27.1355	NaN	26.7966	25.4035	24.991	26.167	25.7288	26.0894	26.1073	24.3571	23.7049	23.6336	NaN	23.8949	24.3042	0	0	9	93444000	24771	16452	1127600000	20	NaN	NaN	NaN	NaN	NaN	NaN
NaN	NaN	NaN	NaN	NaN	NaN	NaN	NaN	NaN	NaN	NaN	NaN	NaN	NaN	NaN	NaN	NaN	NaN	25.4494	24.6232	24.7478	25.3994	NaN	NaN	NaN	NaN	23.0692	22.5634	21.8061	NaN	22.092	NaN	21.3101	NaN	NaN	NaN	1	0	10	11185400	25116	18044	169820000	2	NaN	NaN	NaN	NaN	NaN	361
NaN	NaN	NaN	NaN	NaN	NaN	NaN	NaN	NaN	NaN	NaN	NaN	NaN	NaN	NaN	NaN	NaN	NaN	23.6654	22.8575	22.7614	23.0716	NaN	22.6701	NaN	NaN	NaN	NaN	NaN	NaN	19.2582	NaN	NaN	NaN	NaN	NaN	1	0	10	11895700	59293	17146	44130000	1	NaN	NaN	NaN	NaN	NaN	NaN
NaN	NaN	NaN	NaN	NaN	NaN	NaN	NaN	NaN	NaN	NaN	NaN	NaN	NaN	NaN	NaN	NaN	NaN	NaN	NaN	NaN	NaN	NaN	NaN	NaN	NaN	NaN	NaN	NaN	NaN	NaN	NaN	NaN	NaN	NaN	NaN	1	0	9	10955300	20336	13355	0	1	NaN	NaN	NaN	NaN	NaN	NaN
NaN	NaN	NaN	NaN	NaN	NaN	NaN	NaN	NaN	NaN	NaN	NaN	NaN	NaN	NaN	NaN	NaN	NaN	NaN	NaN	NaN	NaN	NaN	NaN	NaN	NaN	NaN	NaN	NaN	NaN	NaN	NaN	NaN	NaN	NaN	NaN	0	1	9	10025100	20962	13988	0	2	NaN	NaN	NaN	NaN	NaN	NaN
NaN	NaN	NaN	NaN	NaN	NaN	NaN	NaN	NaN	NaN	NaN	NaN	NaN	NaN	NaN	NaN	NaN	NaN	28.9604	29.2391	28.3816	28.2566	NaN	28.1076	26.8551	26.5533	26.5978	26.333	28.2256	27.8346	25.3751	24.7548	24.921	23.5724	25.3009	25.5144	1	1	11	13736500	1.3589e-38	24888	3280200000	28	NaN	NaN	NaN	NaN	NaN	NaN
NaN	NaN	NaN	NaN	NaN	NaN	NaN	NaN	NaN	NaN	NaN	NaN	NaN	NaN	NaN	NaN	NaN	NaN	23.9032	23.7722	NaN	NaN	NaN	NaN	NaN	NaN	22.7702	22.6364	22.7204	23.0267	NaN	NaN	NaN	NaN	NaN	NaN	0	0	9	95047100	48747	14098	59144000	2	NaN	NaN	NaN	NaN	NaN	NaN
NaN	NaN	NaN	NaN	NaN	NaN	NaN	NaN	NaN	NaN	NaN	NaN	NaN	NaN	NaN	NaN	NaN	NaN	23.9554	24.5081	23.8642	25.0014	NaN	24.0586	23.2907	23.2046	24.9921	24.683	25.4498	24.9656	21.9738	21.0325	20.8315	NaN	21.687	21.5314	0	0	9	10684800	71558	12968	279820000	1	NaN	NaN	542	NaN	NaN	NaN
NaN	NaN	NaN	NaN	NaN	NaN	NaN	NaN	NaN	NaN	NaN	NaN	NaN	NaN	NaN	NaN	NaN	NaN	28.1548	28.5467	27.4986	27.7915	NaN	27.6186	26.4413	25.9298	22.6113	22.3258	27.2951	NaN	24.5663	23.6413	23.8011	22.4851	NaN	24.4618	1	0	9	11385200	11721	11031	1731900000	2	NaN	NaN	NaN	NaN	NaN	NaN
NaN	NaN	NaN	NaN	NaN	NaN	NaN	NaN	NaN	NaN	NaN	NaN	NaN	NaN	NaN	NaN	NaN	NaN	26.6763	26.8948	26.4387	26.7723	NaN	26.8535	24.0082	23.4944	25.4383	25.6519	25.4994	25.4594	23.874	23.2199	23.5188	22.0992	23.951	24.0359	0	0	9	86538200	2447	16489	854380000	18	NaN	NaN	NaN	NaN	NaN	NaN
23.0474	NaN	NaN	22.4098	22.86	NaN	NaN	21.2072	NaN	NaN	NaN	NaN	NaN	NaN	NaN	NaN	NaN	NaN	NaN	NaN	NaN	NaN	NaN	NaN	NaN	NaN	NaN	NaN	NaN	NaN	NaN	NaN	NaN	NaN	NaN	NaN	1	1	17	18280100	82928	86479	24274000	2	NaN	NaN	NaN	NaN	NaN	NaN
23.0478	NaN	NaN	22.2108	22.2231	NaN	NaN	NaN	NaN	NaN	NaN	NaN	NaN	NaN	NaN	NaN	NaN	NaN	NaN	NaN	NaN	NaN	NaN	NaN	NaN	NaN	NaN	NaN	NaN	NaN	NaN	NaN	NaN	NaN	NaN	NaN	1	1	18	18850300	16718	78021	18421000	1	NaN	NaN	NaN	NaN	NaN	NaN
24.3854	NaN	NaN	NaN	24.1859	24.1654	21.1363	20.6058	20.8381	NaN	NaN	NaN	NaN	NaN	NaN	NaN	NaN	NaN	NaN	NaN	NaN	NaN	NaN	NaN	NaN	NaN	NaN	NaN	NaN	NaN	NaN	NaN	NaN	NaN	NaN	NaN	1	1	19	19820800	11763	74776	65590000	3	NaN	NaN	NaN	NaN	NaN	NaN
26.3217	NaN	26.1392	25.6886	25.4976	25.4646	23.8457	23.8552	21.8236	22.8581	NaN	NaN	NaN	19.804	NaN	NaN	NaN	NaN	NaN	NaN	NaN	NaN	NaN	NaN	NaN	NaN	NaN	NaN	NaN	NaN	NaN	NaN	NaN	NaN	NaN	NaN	1	1	20	21111300	79942	99407	348010000	9	NaN	NaN	NaN	NaN	NaN	NaN
NaN	NaN	NaN	NaN	NaN	NaN	NaN	NaN	NaN	NaN	NaN	NaN	NaN	NaN	NaN	NaN	NaN	NaN	28.3388	28.6403	27.7998	28.2463	NaN	27.6781	25.7163	25.9636	27.1333	27.11	27.558	27.37	25.0105	24.789	24.9062	NaN	25.2729	NaN	0	0	9	10144800	48101	11654	2443100000	0	NaN	NaN	NaN	NaN	NaN	NaN
NaN	NaN	NaN	NaN	NaN	NaN	NaN	NaN	NaN	NaN	NaN	NaN	NaN	NaN	NaN	NaN	NaN	NaN	26.5268	27.1056	25.8133	27.0876	NaN	27.0254	23.1959	23.822	NaN	24.8712	26.5159	25.7435	20.9993	NaN	NaN	NaN	NaN	NaN	1	0	9	10495500	10856	12219	788640000	3	NaN	NaN	NaN	NaN	NaN	NaN
NaN	NaN	NaN	NaN	NaN	NaN	NaN	NaN	NaN	NaN	NaN	NaN	NaN	NaN	NaN	NaN	NaN	NaN	NaN	NaN	NaN	NaN	NaN	NaN	NaN	21.7774	22.4088	22.6766	22.9855	22.9531	NaN	19.637	NaN	NaN	20.1372	NaN	0	0	12	12414900	0.00028621	24208	34261000	5	NaN	NaN	NaN	NaN	NaN	NaN
NaN	NaN	NaN	NaN	NaN	NaN	NaN	NaN	NaN	NaN	NaN	NaN	NaN	NaN	NaN	NaN	NaN	NaN	25.196	25.3677	24.7951	24.6388	NaN	24.7765	23.6517	NaN	23.6175	19.6324	24.5901	24.5358	23.7953	23.1806	23.2982	22.3454	23.1008	23.3187	1	1	8	87250800	12548	13883	301310000	1	NaN	NaN	NaN	NaN	NaN	NaN
NaN	NaN	NaN	NaN	NaN	NaN	NaN	NaN	NaN	NaN	NaN	NaN	NaN	NaN	NaN	NaN	NaN	NaN	23.0649	22.9889	23.161	23.1993	NaN	23.65	NaN	21.3898	NaN	23.6098	23.7211	23.3647	NaN	NaN	NaN	NaN	NaN	NaN	0	0	9	11204700	1179	12052	89450000	3	NaN	NaN	NaN	NaN	NaN	NaN
21.72	NaN	22.7489	21.1347	21.1305	NaN	NaN	NaN	NaN	NaN	NaN	NaN	NaN	NaN	NaN	NaN	NaN	NaN	NaN	NaN	NaN	NaN	NaN	NaN	NaN	NaN	NaN	NaN	NaN	NaN	NaN	NaN	NaN	NaN	NaN	NaN	0	1	13	14937600	7.9226e-05	19494	15101000	5	NaN	NaN	NaN	NaN	NaN	NaN
NaN	NaN	NaN	NaN	NaN	NaN	NaN	NaN	NaN	NaN	NaN	NaN	NaN	NaN	NaN	NaN	NaN	NaN	29.6771	29.5709	29.0194	29.2608	NaN	28.9206	27.0898	27.0662	26.8348	26.75	27.2852	28.4915	25.0554	24.1842	24.4756	24.7729	24.3487	24.6063	1	0	10	1103540	61715	17095	4561200000	12	NaN	NaN	NaN	NaN	NaN	NaN
NaN	NaN	NaN	NaN	NaN	NaN	NaN	NaN	NaN	NaN	NaN	NaN	NaN	NaN	NaN	NaN	NaN	NaN	20.7747	NaN	21.7589	21.8162	NaN	NaN	23.0041	NaN	22.7056	22.588	22.0461	21.2741	NaN	NaN	NaN	NaN	NaN	NaN	0	1	12	13966500	37078	13342	37459000	2	NaN	NaN	NaN	NaN	NaN	NaN
NaN	NaN	NaN	NaN	NaN	NaN	NaN	NaN	NaN	NaN	NaN	NaN	NaN	NaN	NaN	NaN	NaN	NaN	27.4473	27.7403	27.5614	27.3207	NaN	27.2082	NaN	NaN	27.2734	NaN	NaN	NaN	24.7438	24.0228	24.0829	23.1099	24.7396	24.656	0	0	9	99548100	20882	10911	1216600000	2	NaN	NaN	NaN	NaN	NaN	NaN
NaN	NaN	NaN	NaN	NaN	NaN	NaN	NaN	NaN	NaN	NaN	NaN	NaN	NaN	NaN	NaN	NaN	NaN	27.5227	27.8699	27.2629	27.9778	NaN	27.8136	NaN	NaN	25.88	25.3347	27.0277	27.0087	23.883	23.8602	23.5022	22.0324	23.8447	24.1565	0	0	10	11995200	6962	14991	1555900000	12	NaN	NaN	NaN	NaN	NaN	NaN
NaN	NaN	NaN	NaN	NaN	NaN	NaN	NaN	NaN	NaN	NaN	NaN	NaN	NaN	NaN	NaN	NaN	NaN	29.2552	29.4918	28.679	28.5573	NaN	28.5582	26.8616	26.3385	27.8637	27.974	28.4068	28.3678	25.7714	25.2387	25.4514	24.2014	25.541	NaN	0	0	10	11054800	10209	12956	4243500000	8	NaN	NaN	NaN	NaN	NaN	NaN
NaN	NaN	NaN	NaN	NaN	NaN	NaN	NaN	NaN	NaN	NaN	NaN	NaN	NaN	NaN	NaN	NaN	NaN	24.813	24.9193	24.4552	24.4804	NaN	24.5551	NaN	NaN	23.7823	23.2842	24.4499	24.2027	21.8813	20.6468	20.7973	20.1459	21.3616	22.0408	0	1	13	14817400	4.1581e-07	25158	214630000	9	NaN	NaN	NaN	NaN	NaN	NaN
NaN	NaN	NaN	NaN	NaN	NaN	NaN	NaN	NaN	NaN	NaN	NaN	NaN	NaN	NaN	NaN	NaN	NaN	27.8558	28.2337	27.5924	27.8129	NaN	27.4336	25.8658	25.7855	26.6951	26.7674	27.0092	26.8865	25.0053	NaN	NaN	NaN	24.6884	24.9143	0	1	12	1225620	62571	17895	1871300000	4	NaN	NaN	NaN	NaN	NaN	NaN
NaN	NaN	NaN	NaN	NaN	NaN	NaN	NaN	NaN	NaN	NaN	NaN	NaN	NaN	NaN	NaN	NaN	NaN	23.4386	23.32	24.6281	23.7374	NaN	22.851	NaN	NaN	NaN	NaN	20.1207	NaN	NaN	NaN	NaN	NaN	NaN	NaN	0	1	9	11295000	71358	12977	70460000	4	NaN	NaN	NaN	NaN	NaN	NaN
NaN	NaN	NaN	NaN	NaN	NaN	NaN	NaN	NaN	NaN	NaN	NaN	NaN	NaN	NaN	NaN	NaN	NaN	27.5907	27.9863	27.4349	27.7634	NaN	27.2908	26.0407	25.9398	20.496	26.1901	27.065	27.0477	NaN	23.9725	24.2509	23.0599	24.5359	24.8286	0	1	9	9505070	63431	15856	1631300000	6	NaN	NaN	NaN	NaN	NaN	NaN
NaN	NaN	NaN	NaN	NaN	NaN	NaN	NaN	NaN	NaN	NaN	NaN	NaN	NaN	NaN	NaN	NaN	NaN	NaN	NaN	NaN	NaN	NaN	NaN	NaN	NaN	NaN	NaN	NaN	NaN	NaN	NaN	NaN	NaN	NaN	NaN	0	0	9	85539700	7363	12875	0	0	NaN	NaN	NaN	NaN	NaN	NaN
NaN	NaN	NaN	NaN	NaN	NaN	NaN	NaN	NaN	NaN	NaN	NaN	NaN	NaN	NaN	NaN	NaN	NaN	23.6851	23.7832	23.2488	23.379	NaN	22.8923	NaN	NaN	22.7944	23.1708	23.0683	22.5888	20.5402	20.1629	19.808	18.6481	20.2462	20.5196	0	0	12	12465200	26449	14982	95179000	4	NaN	NaN	NaN	NaN	NaN	NaN
NaN	NaN	NaN	NaN	NaN	NaN	NaN	NaN	NaN	NaN	NaN	NaN	NaN	NaN	NaN	NaN	NaN	NaN	23.7207	24.2909	23.3262	23.6089	NaN	23.6556	NaN	NaN	22.9707	22.7975	23.5427	23.4606	19.3113	NaN	NaN	NaN	NaN	NaN	0	1	13	15196800	1052	10893	110800000	2	NaN	NaN	NaN	NaN	NaN	NaN
NaN	NaN	NaN	NaN	NaN	NaN	NaN	NaN	NaN	NaN	NaN	NaN	NaN	NaN	NaN	NaN	NaN	NaN	24.8487	25.3556	24.5057	24.5702	NaN	23.9405	NaN	NaN	23.6938	23.8627	24.2755	24.0118	21.2396	20.4217	20.8694	19.7659	21.0758	21.4527	0	0	10	10514800	79998	16496	215790000	7	NaN	NaN	NaN	NaN	NaN	NaN
NaN	NaN	NaN	NaN	NaN	NaN	NaN	NaN	NaN	NaN	NaN	NaN	NaN	NaN	NaN	NaN	NaN	NaN	24.693	25.0154	24.3558	25.0612	NaN	24.0418	NaN	NaN	23.7653	23.3628	23.8113	23.8986	20.82	20.1162	20.2275	NaN	21.0427	21.359	0	0	12	13736600	1.4922e-21	24082	199250000	9	NaN	NaN	NaN	NaN	NaN	NaN
NaN	NaN	NaN	NaN	NaN	NaN	21.3624	21.3205	NaN	NaN	NaN	NaN	NaN	NaN	NaN	NaN	NaN	NaN	NaN	NaN	NaN	NaN	NaN	NaN	NaN	NaN	NaN	NaN	NaN	NaN	NaN	NaN	NaN	NaN	NaN	NaN	1	3	24	25801500	38027	56416	5314800	1	NaN	NaN	NaN	NaN	NaN	NaN
NaN	NaN	NaN	NaN	NaN	NaN	NaN	NaN	NaN	NaN	NaN	NaN	NaN	NaN	NaN	NaN	NaN	NaN	25.2112	25.3988	24.6222	25.5138	NaN	24.6209	23.6186	NaN	24.2029	24.5393	24.3196	NaN	21.9978	21.3984	21.5298	NaN	22.1989	NaN	0	0	11	11015000	31675	15088	274920000	4	NaN	NaN	NaN	NaN	NaN	NaN
NaN	NaN	NaN	NaN	NaN	NaN	21.631	21.6648	20.845	NaN	21.726	21.4502	NaN	NaN	NaN	NaN	NaN	NaN	29.6477	30.0514	29.6754	29.7995	NaN	29.8742	21.8477	22.5263	29.6271	29.3771	29.6375	29.7616	27.2778	26.5679	26.0762	25.5813	26.6622	26.709	0	0	9	98745500	57751	13587	8625200000	13	NaN	NaN	NaN	NaN	NaN	NaN
NaN	NaN	NaN	NaN	NaN	NaN	NaN	NaN	NaN	NaN	NaN	NaN	NaN	NaN	NaN	NaN	NaN	NaN	23.9433	24.3004	23.9091	23.8296	NaN	23.9023	22.132	21.9663	23.4574	23.5103	23.8646	23.4608	21.306	20.8201	20.9953	19.964	NaN	21.6154	0	0	10	10354300	11514	14899	152880000	4	NaN	NaN	NaN	NaN	NaN	NaN
NaN	NaN	NaN	NaN	NaN	NaN	NaN	NaN	NaN	NaN	NaN	NaN	18.4282	NaN	NaN	NaN	NaN	NaN	25.3473	25.716	25.1509	25.1566	NaN	25.2233	NaN	NaN	23.4857	23.4772	23.4712	23.2693	20.5956	20.0182	20.0035	NaN	21.2249	21.0134	0	0	10	99244500	32625	19581	265410000	10	NaN	NaN	NaN	NaN	NaN	NaN
19.9319	19.9689	NaN	NaN	NaN	NaN	NaN	NaN	NaN	NaN	NaN	NaN	NaN	NaN	NaN	NaN	NaN	NaN	27.0284	27.6462	26.6737	26.7053	NaN	26.299	25.1819	25.2186	25.7993	NaN	26.221	26.2328	23.8	23.1641	23.2815	22.2528	23.5238	24.0242	1	0	9	11435200	0.00088867	20867	1008900000	15	NaN	NaN	NaN	NaN	NaN	NaN
NaN	NaN	NaN	NaN	NaN	NaN	22.3251	22.8364	NaN	NaN	NaN	NaN	NaN	NaN	NaN	NaN	NaN	NaN	NaN	NaN	NaN	NaN	NaN	NaN	NaN	NaN	NaN	NaN	NaN	NaN	NaN	NaN	NaN	NaN	NaN	NaN	0	5	17	19650500	2.7562e-29	24061	12744000	1	NaN	NaN	NaN	NaN	NaN	NaN
NaN	NaN	NaN	NaN	NaN	NaN	NaN	NaN	NaN	NaN	NaN	NaN	NaN	NaN	NaN	NaN	NaN	NaN	NaN	NaN	NaN	NaN	NaN	NaN	NaN	NaN	NaN	NaN	NaN	NaN	NaN	NaN	NaN	NaN	NaN	NaN	1	0	9	10055400	10545	12274	0	0	NaN	NaN	NaN	NaN	NaN	367
NaN	NaN	NaN	NaN	NaN	NaN	NaN	NaN	NaN	NaN	NaN	NaN	NaN	NaN	NaN	NaN	NaN	NaN	26.6538	27.3306	26.3538	26.8412	NaN	26.4361	24.7955	24.5903	NaN	NaN	26.1496	25.9773	24.5709	24.053	24.0534	22.8389	24.4336	24.5931	1	0	8	85149800	11183	14098	881240000	4	NaN	NaN	NaN	NaN	NaN	NaN
NaN	NaN	NaN	NaN	NaN	NaN	NaN	NaN	NaN	NaN	NaN	NaN	NaN	NaN	NaN	NaN	NaN	NaN	NaN	NaN	NaN	NaN	NaN	NaN	NaN	NaN	24.0644	23.7303	NaN	25.3174	23.6084	23.3994	NaN	22.1932	NaN	NaN	1	0	9	98344600	11222	12153	101920000	4	NaN	NaN	NaN	NaN	NaN	NaN
NaN	NaN	NaN	NaN	NaN	NaN	NaN	NaN	NaN	NaN	NaN	NaN	NaN	NaN	NaN	NaN	NaN	NaN	27.8223	27.7398	27.7628	27.8934	NaN	27.2329	23.8906	24.3111	24.5861	24.6871	26.5889	26.4536	24.6149	23.8275	23.9942	23.0613	24.0874	24.3288	1	0	8	89544000	69666	17684	1482600000	13	NaN	NaN	NaN	NaN	NaN	NaN
NaN	NaN	NaN	NaN	NaN	NaN	NaN	NaN	NaN	NaN	NaN	NaN	NaN	NaN	NaN	NaN	NaN	NaN	26.6366	25.4064	26.5346	26.175	NaN	26.1389	24.414	23.7417	NaN	NaN	23.7761	22.855	22.2975	NaN	20.8415	NaN	22.02	22.2137	1	1	9	10745800	50138	13997	470150000	3	NaN	NaN	NaN	NaN	NaN	NaN
NaN	NaN	NaN	NaN	NaN	NaN	NaN	NaN	NaN	NaN	NaN	NaN	NaN	NaN	NaN	NaN	NaN	NaN	23.935	24.0304	23.9771	23.8776	NaN	24.0769	NaN	NaN	NaN	22.8828	25.0145	24.2193	21.7003	21.1784	20.6456	19.9752	21.5113	21.5156	0	1	12	14306700	27769	1411	158390000	7	NaN	NaN	NaN	NaN	NaN	NaN
23.6447	23.5648	23.478	23.2539	22.6698	23.5393	22.5334	22.4547	NaN	NaN	NaN	NaN	20.8951	20.9688	NaN	NaN	NaN	NaN	NaN	NaN	NaN	NaN	NaN	NaN	NaN	NaN	NaN	NaN	NaN	NaN	NaN	NaN	NaN	NaN	NaN	NaN	0	2	13	14997000	97807	13795	81894000	4	NaN	NaN	297	NaN	NaN	NaN
NaN	NaN	NaN	NaN	NaN	NaN	24.3142	23.9063	22.217	22.5879	NaN	NaN	NaN	NaN	NaN	NaN	NaN	NaN	NaN	NaN	NaN	NaN	NaN	NaN	NaN	NaN	NaN	NaN	NaN	NaN	NaN	NaN	NaN	NaN	NaN	NaN	1	1	22	24702500	37867	60272	47761000	1	NaN	NaN	NaN	NaN	NaN	NaN
26.7437	24.3894	27.1726	25.9901	26.1155	26.0827	27.3607	27.0547	25.6232	25.7365	NaN	NaN	NaN	NaN	NaN	NaN	NaN	NaN	NaN	NaN	NaN	NaN	NaN	NaN	NaN	NaN	NaN	NaN	NaN	NaN	NaN	NaN	NaN	NaN	NaN	NaN	2	1	23	26263500	2.3164e-07	14525	915360000	21	NaN	NaN	NaN	NaN	NaN	NaN
NaN	22.1384	24.5403	23.4509	24.4705	23.5197	NaN	24.5115	22.9694	22.9446	NaN	NaN	NaN	NaN	NaN	NaN	NaN	NaN	NaN	NaN	NaN	NaN	NaN	NaN	NaN	NaN	NaN	NaN	NaN	NaN	NaN	NaN	NaN	NaN	NaN	NaN	2	1	24	27544100	2.1289e-07	13272	115960000	10	NaN	NaN	NaN	NaN	NaN	NaN
NaN	NaN	NaN	NaN	NaN	NaN	NaN	NaN	NaN	NaN	NaN	NaN	NaN	NaN	NaN	NaN	NaN	NaN	25.2805	24.7587	25.0099	25.059	NaN	24.3433	22.5808	22.8915	NaN	NaN	NaN	NaN	NaN	NaN	19.9347	NaN	NaN	NaN	2	0	9	10924900	6724	13162	174220000	1	NaN	NaN	NaN	NaN	NaN	312
NaN	NaN	NaN	NaN	NaN	NaN	22.7087	22.5432	21.8828	21.5588	NaN	NaN	NaN	NaN	NaN	NaN	NaN	NaN	NaN	NaN	NaN	NaN	NaN	NaN	NaN	NaN	NaN	NaN	NaN	NaN	NaN	NaN	NaN	NaN	NaN	NaN	0	1	17	16137900	38407	11472	19923000	4	NaN	NaN	NaN	NaN	NaN	NaN
26.7533	26.0863	26.367	25.9176	25.8892	26.0324	25.3339	25.9383	23.3621	23.3365	21.1487	22.7688	NaN	22.0042	NaN	NaN	NaN	20.164	NaN	NaN	NaN	NaN	NaN	NaN	NaN	NaN	NaN	NaN	NaN	NaN	NaN	NaN	NaN	NaN	NaN	NaN	1	2	16	17759600	8.6412e-14	22251	607900000	12	NaN	NaN	NaN	NaN	NaN	NaN
26.5663	26.6446	26.7839	26.4496	26.5888	26.4787	25.1224	25.401	23.7142	23.7453	NaN	NaN	20.6179	21.7694	NaN	NaN	NaN	NaN	NaN	NaN	NaN	NaN	NaN	NaN	NaN	NaN	NaN	NaN	NaN	NaN	NaN	NaN	NaN	NaN	NaN	NaN	1	2	17	1847	0.00042153	1776	719770000	16	NaN	NaN	NaN	NaN	NaN	NaN
25.3309	25.0683	25.2177	25.7848	NaN	25.4729	23.9923	23.822	NaN	21.6826	NaN	21.0257	20.8561	22.0037	NaN	NaN	NaN	NaN	NaN	NaN	NaN	NaN	NaN	NaN	NaN	NaN	NaN	NaN	NaN	NaN	NaN	NaN	NaN	NaN	NaN	NaN	1	2	18	19620300	1.8294e-15	19631	263910000	8	NaN	NaN	NaN	NaN	NaN	NaN
NaN	NaN	NaN	NaN	NaN	NaN	NaN	NaN	NaN	NaN	NaN	NaN	NaN	NaN	NaN	NaN	NaN	NaN	27.0677	27.3896	26.3978	26.3594	NaN	26.4862	23.9474	23.7718	26.5672	26.3641	27.0215	26.8992	26.0891	25.7689	24.7569	24.4871	25.9051	26.1097	1	0	9	98751700	52485	13826	1378400000	8	NaN	NaN	457	NaN	NaN	NaN
NaN	NaN	NaN	NaN	NaN	NaN	NaN	NaN	NaN	NaN	NaN	NaN	NaN	NaN	NaN	NaN	NaN	NaN	NaN	NaN	NaN	NaN	NaN	25.2657	NaN	NaN	NaN	23.7309	23.453	22.5558	21.5326	NaN	NaN	NaN	NaN	21.2505	0	0	9	10134600	10545	12274	77440000	1	NaN	NaN	NaN	NaN	NaN	36
NaN	22.9205	NaN	23.2641	22.1297	22.691	NaN	21.5395	NaN	NaN	NaN	NaN	19.5306	NaN	NaN	NaN	NaN	NaN	NaN	NaN	NaN	NaN	NaN	NaN	NaN	NaN	NaN	NaN	NaN	NaN	NaN	NaN	NaN	NaN	NaN	NaN	0	2	16	17859600	4706	93478	33178000	2	NaN	NaN	NaN	NaN	NaN	NaN
NaN	NaN	NaN	NaN	NaN	NaN	20.6533	20.6834	NaN	NaN	NaN	NaN	20.7837	20.4119	NaN	NaN	NaN	NaN	NaN	NaN	NaN	NaN	NaN	NaN	28.3924	28.1211	22.9124	23.0115	NaN	NaN	NaN	NaN	NaN	NaN	NaN	NaN	0	0	15	13825400	6.8358e-31	23948	667190000	7	NaN	NaN	NaN	NaN	NaN	NaN
NaN	NaN	NaN	NaN	NaN	NaN	23.5353	23.6475	NaN	NaN	NaN	NaN	23.8788	23.5181	NaN	NaN	NaN	NaN	NaN	NaN	NaN	NaN	NaN	NaN	23.3637	23.4795	26.9728	26.6146	23.7188	23.1674	NaN	NaN	NaN	NaN	NaN	NaN	1	0	16	15386400	3.698e-169	3271	332910000	9	NaN	NaN	NaN	NaN	NaN	NaN
NaN	NaN	NaN	NaN	NaN	NaN	23.8715	23.5553	NaN	NaN	NaN	NaN	23.2282	23.3962	NaN	NaN	NaN	NaN	NaN	NaN	NaN	NaN	NaN	NaN	31.1236	30.7184	25.7758	25.84	22.3875	21.9397	NaN	NaN	NaN	NaN	NaN	NaN	1	0	17	16096800	4.2211e-144	33753	4281800000	8	NaN	NaN	NaN	NaN	NaN	NaN
NaN	NaN	NaN	NaN	NaN	NaN	21.9314	22.3084	NaN	NaN	NaN	NaN	21.4892	21.76	NaN	NaN	NaN	NaN	NaN	NaN	NaN	NaN	NaN	NaN	28.9164	29.374	24.099	23.9309	NaN	NaN	NaN	NaN	NaN	NaN	NaN	NaN	1	0	18	17227700	1.5782e-222	33928	1252000000	8	NaN	NaN	NaN	NaN	NaN	NaN
NaN	NaN	NaN	NaN	NaN	NaN	NaN	NaN	NaN	NaN	NaN	NaN	NaN	NaN	NaN	NaN	NaN	NaN	NaN	NaN	NaN	NaN	NaN	NaN	29.3328	29.1689	23.6182	23.9889	NaN	NaN	NaN	NaN	NaN	NaN	NaN	NaN	1	0	19	18218300	3.6928e-107	37066	1309200000	4	NaN	NaN	NaN	NaN	NaN	NaN
NaN	NaN	NaN	NaN	NaN	NaN	NaN	NaN	NaN	NaN	NaN	NaN	NaN	NaN	NaN	NaN	NaN	NaN	NaN	NaN	NaN	NaN	NaN	NaN	28.1622	27.7477	22.1863	22.5906	NaN	NaN	NaN	NaN	NaN	NaN	NaN	NaN	1	0	20	19088700	6.5305e-70	34232	536840000	6	NaN	NaN	NaN	NaN	NaN	NaN
NaN	NaN	NaN	NaN	NaN	NaN	NaN	NaN	NaN	NaN	NaN	NaN	NaN	NaN	NaN	NaN	NaN	NaN	NaN	NaN	NaN	NaN	NaN	NaN	27.6119	27.518	22.7133	22.9521	NaN	NaN	NaN	NaN	NaN	NaN	NaN	NaN	1	0	21	20099100	1.4072e-109	29226	412300000	3	NaN	NaN	NaN	NaN	NaN	NaN
NaN	NaN	NaN	NaN	NaN	NaN	NaN	NaN	NaN	NaN	NaN	NaN	NaN	NaN	NaN	NaN	NaN	NaN	NaN	NaN	NaN	NaN	NaN	NaN	24.4091	25.1175	NaN	NaN	NaN	NaN	NaN	NaN	NaN	NaN	NaN	NaN	1	0	22	21230000	3.4249e-178	32377	58680000	2	NaN	NaN	NaN	NaN	NaN	NaN
NaN	NaN	NaN	NaN	NaN	NaN	NaN	NaN	NaN	NaN	NaN	NaN	NaN	NaN	NaN	NaN	NaN	NaN	NaN	NaN	NaN	NaN	NaN	NaN	27.0855	26.8109	22.0071	22.0425	NaN	NaN	NaN	NaN	NaN	NaN	NaN	NaN	1	0	23	22220700	1.1598e-47	2521	268680000	4	NaN	NaN	NaN	NaN	NaN	NaN
NaN	NaN	NaN	NaN	NaN	NaN	NaN	NaN	NaN	NaN	NaN	NaN	NaN	NaN	NaN	NaN	NaN	NaN	NaN	NaN	NaN	NaN	NaN	NaN	26.4431	26.0479	23.2641	23.0613	NaN	NaN	NaN	NaN	NaN	NaN	NaN	NaN	1	0	24	2319120	2.6652e-07	12253	179440000	4	NaN	NaN	NaN	NaN	NaN	NaN
NaN	NaN	NaN	NaN	NaN	NaN	NaN	NaN	NaN	NaN	NaN	NaN	NaN	NaN	NaN	NaN	NaN	NaN	NaN	NaN	NaN	NaN	NaN	NaN	NaN	NaN	24.4081	24.3677	22.0893	20.9685	NaN	NaN	NaN	NaN	NaN	NaN	1	0	25	24322000	17679	10935	50422000	3	NaN	NaN	NaN	NaN	NaN	NaN
NaN	NaN	NaN	NaN	NaN	NaN	NaN	NaN	NaN	NaN	NaN	NaN	NaN	NaN	NaN	NaN	NaN	NaN	25.8607	25.989	25.3317	25.4581	NaN	25.1814	23.804	23.9018	23.7363	23.6899	25.5319	25.2611	24.0291	23.7484	23.4756	NaN	NaN	24.472	1	0	9	10165000	49944	16225	466600000	10	NaN	NaN	NaN	NaN	NaN	NaN
23.6067	NaN	22.3695	23.5198	23.9463	20.4539	NaN	NaN	NaN	NaN	NaN	NaN	NaN	NaN	NaN	NaN	NaN	NaN	NaN	NaN	NaN	NaN	NaN	NaN	NaN	NaN	NaN	NaN	NaN	NaN	NaN	NaN	NaN	NaN	NaN	NaN	0	0	14	15567300	77902	10783	47819000	5	NaN	NaN	780	NaN	NaN	NaN
22.2483	22.654	23.5411	23.1964	23.4574	22.173	NaN	21.4313	NaN	NaN	NaN	NaN	NaN	NaN	NaN	NaN	NaN	NaN	NaN	NaN	NaN	NaN	NaN	NaN	NaN	NaN	NaN	NaN	NaN	NaN	NaN	NaN	NaN	NaN	NaN	NaN	0	0	17	18708900	0.03881	13784	52475000	9	NaN	NaN	780	NaN	NaN	NaN
NaN	NaN	NaN	NaN	NaN	NaN	NaN	NaN	NaN	NaN	NaN	NaN	NaN	NaN	NaN	NaN	NaN	NaN	25.3888	24.8281	25.1234	24.9697	NaN	24.6561	23.4521	23.6322	NaN	NaN	23.0252	22.5615	21.5244	NaN	20.5294	19.4378	21.4994	NaN	2	0	10	12956000	95325	11275	216980000	3	NaN	NaN	NaN	NaN	NaN	NaN
19.3326	NaN	18.678	NaN	NaN	19.5389	27.3822	27.2584	NaN	NaN	NaN	NaN	NaN	NaN	NaN	NaN	NaN	NaN	NaN	NaN	NaN	NaN	NaN	NaN	NaN	NaN	NaN	NaN	NaN	NaN	NaN	NaN	NaN	NaN	NaN	NaN	0	1	23	21851400	45343	42123	337330000	1	NaN	NaN	NaN	NaN	NaN	NaN
NaN	NaN	NaN	NaN	NaN	NaN	NaN	NaN	NaN	NaN	NaN	NaN	NaN	NaN	NaN	NaN	NaN	NaN	23.964	23.7462	21.683	23.079	NaN	23.3231	NaN	20.4224	22.0763	20.7868	23.0477	22.8775	21.678	21.1396	21.292	NaN	21.5621	21.3955	0	1	9	98350400	10313	12316	91258000	4	NaN	NaN	NaN	NaN	NaN	NaN
NaN	NaN	NaN	NaN	NaN	NaN	NaN	NaN	NaN	NaN	NaN	NaN	NaN	NaN	NaN	NaN	NaN	NaN	26.865	26.2428	25.9237	26.0825	NaN	26.018	20.2255	NaN	23.5954	23.4386	NaN	NaN	22.921	NaN	21.9545	NaN	22.8565	NaN	1	0	9	92749300	81456	12702	449180000	4	NaN	NaN	NaN	NaN	NaN	NaN
NaN	NaN	NaN	NaN	NaN	NaN	NaN	NaN	NaN	NaN	NaN	NaN	NaN	NaN	NaN	NaN	NaN	NaN	28.2934	28.0351	27.8235	27.6991	NaN	27.9734	26.6733	26.5938	20.6804	NaN	27.7875	27.4425	NaN	NaN	NaN	NaN	NaN	NaN	0	2	8	84450200	15609	13633	1947000000	1	NaN	NaN	NaN	NaN	NaN	NaN
NaN	NaN	NaN	NaN	NaN	NaN	NaN	NaN	NaN	NaN	NaN	NaN	NaN	NaN	NaN	NaN	NaN	NaN	26.352	24.9623	25.5604	25.3322	NaN	25.4106	NaN	NaN	23.9877	23.4085	NaN	NaN	23.2918	NaN	NaN	NaN	22.0792	21.8713	1	0	9	10015300	32341	19444	300970000	6	NaN	NaN	NaN	NaN	NaN	190
NaN	NaN	NaN	NaN	NaN	NaN	NaN	NaN	NaN	NaN	NaN	NaN	NaN	NaN	NaN	NaN	NaN	NaN	23.6613	23.9744	24.2172	24.3401	NaN	24.3809	NaN	NaN	23.889	23.6315	24.7548	24.5776	22.1488	NaN	NaN	NaN	NaN	NaN	1	0	13	14497500	4.1901e-18	27162	178860000	9	NaN	NaN	NaN	NaN	NaN	NaN
NaN	NaN	NaN	NaN	NaN	NaN	NaN	NaN	NaN	NaN	NaN	NaN	NaN	NaN	NaN	NaN	NaN	NaN	25.6007	26.1298	25.6556	25.9383	NaN	25.6494	25.1149	24.5693	NaN	26.1242	26.2669	26.058	23.7647	23.0226	23.1154	22.0586	23.5614	23.4025	0	0	9	1039470	18523	17094	638770000	16	NaN	NaN	NaN	NaN	NaN	NaN
NaN	NaN	NaN	NaN	NaN	NaN	NaN	NaN	NaN	NaN	NaN	NaN	NaN	NaN	NaN	NaN	NaN	NaN	24.008	24.0779	23.4536	23.035	NaN	22.9343	NaN	NaN	21.5875	20.8088	21.5968	21.757	NaN	NaN	NaN	NaN	18.9494	NaN	0	1	9	8944450	14043	1171	74887000	2	NaN	NaN	NaN	NaN	NaN	NaN
NaN	NaN	NaN	NaN	NaN	NaN	NaN	NaN	NaN	NaN	NaN	NaN	NaN	NaN	NaN	NaN	NaN	NaN	24.4834	24.6551	24.0003	24.1476	NaN	24.1504	22.7437	22.5279	23.7781	23.7003	23.9476	23.7185	NaN	21.2496	20.6326	19.7346	21.3564	21.6557	0	1	9	99545600	82499	18734	185910000	10	NaN	NaN	NaN	NaN	NaN	NaN
NaN	NaN	NaN	NaN	NaN	NaN	NaN	NaN	NaN	NaN	NaN	NaN	NaN	NaN	NaN	NaN	NaN	NaN	24.0137	23.9268	NaN	24.0801	NaN	23.733	NaN	NaN	23.9085	23.2327	23.9992	23.4188	20.9579	20.0317	19.8299	19.1528	20.6288	20.9569	0	0	9	98238800	24761	16453	126430000	8	NaN	NaN	NaN	NaN	NaN	NaN
NaN	NaN	NaN	NaN	NaN	NaN	NaN	NaN	NaN	NaN	NaN	NaN	NaN	NaN	NaN	NaN	NaN	NaN	26.295	26.4099	26.0475	25.9646	NaN	25.9124	24.4283	24.4416	25.6034	25.4346	25.8622	25.7654	23.2273	22.9762	22.7857	NaN	23.3005	23.5378	1	0	10	11955500	3.8487e-10	21997	677020000	16	NaN	NaN	NaN	NaN	NaN	NaN
NaN	NaN	NaN	NaN	NaN	NaN	NaN	NaN	NaN	NaN	NaN	NaN	NaN	NaN	NaN	NaN	NaN	NaN	23.8116	NaN	24.2364	NaN	NaN	24.4872	23.8748	23.8936	24.7839	24.1319	NaN	NaN	NaN	NaN	NaN	20.694	NaN	NaN	0	0	10	11275100	64645	17032	137940000	6	NaN	NaN	NaN	NaN	NaN	NaN
NaN	NaN	NaN	NaN	NaN	NaN	NaN	NaN	NaN	NaN	NaN	NaN	NaN	NaN	NaN	NaN	NaN	NaN	28.0333	28.4902	27.826	28.2683	NaN	27.8251	26.5056	26.3867	27.291	26.985	27.6031	27.3529	25.6604	25.1442	25.1945	23.9266	25.4266	25.57	1	0	9	10665300	41992	16909	2545500000	12	NaN	NaN	NaN	NaN	NaN	NaN
NaN	NaN	NaN	NaN	NaN	NaN	NaN	NaN	NaN	NaN	NaN	NaN	NaN	NaN	NaN	NaN	NaN	NaN	23.4103	23.7566	23.2684	23.504	NaN	23.4191	22.6253	22.0021	22.2189	NaN	23.2453	NaN	NaN	20.5292	NaN	19.036	NaN	NaN	1	0	10	11636200	90765	13031	86083000	2	NaN	NaN	NaN	NaN	NaN	NaN
NaN	NaN	NaN	NaN	NaN	NaN	NaN	NaN	NaN	NaN	NaN	NaN	NaN	NaN	NaN	NaN	NaN	NaN	28.0528	27.8833	27.2271	27.1007	NaN	26.9319	26.2299	26.0061	26.9543	27.3399	27.3946	27.2685	24.2564	23.5601	24.5735	23.5295	24.8321	25.2766	0	1	10	11655400	3.2704e-10	22116	1879200000	29	NaN	NaN	622	NaN	NaN	NaN
NaN	NaN	NaN	NaN	NaN	NaN	21.584	21.6184	NaN	NaN	18.6882	18.8255	NaN	NaN	NaN	NaN	NaN	NaN	29.5708	29.5666	28.3649	27.1138	NaN	29.2529	NaN	NaN	29.0464	28.7362	29.5447	29.3107	26.4955	26.1386	26.2037	NaN	26.4821	26.833	0	0	10	1104440	92814	15239	5640100000	10	NaN	NaN	NaN	NaN	NaN	NaN
NaN	NaN	NaN	NaN	NaN	NaN	NaN	NaN	NaN	NaN	NaN	NaN	NaN	NaN	NaN	NaN	NaN	NaN	NaN	NaN	25.303	25.6182	NaN	25.3346	23.8992	NaN	24.8686	25.0701	NaN	NaN	23.022	22.4434	NaN	21.5788	NaN	NaN	0	0	9	98243600	51615	1389	234070000	8	NaN	NaN	NaN	NaN	NaN	NaN
NaN	NaN	NaN	NaN	NaN	NaN	NaN	NaN	NaN	NaN	NaN	NaN	NaN	NaN	NaN	NaN	NaN	NaN	NaN	25.8368	25.1596	25.1621	NaN	25.8545	23.8869	23.2122	24.8115	24.4968	24.8565	24.6074	23.4377	22.8044	22.8441	21.2943	23.0735	23.4386	0	1	9	90847200	92448	18239	378900000	12	NaN	NaN	NaN	NaN	NaN	NaN
NaN	NaN	NaN	NaN	NaN	NaN	NaN	NaN	NaN	NaN	NaN	NaN	NaN	NaN	NaN	NaN	NaN	NaN	22.5998	20.9619	22.3441	22.2501	NaN	NaN	NaN	NaN	NaN	NaN	NaN	NaN	NaN	NaN	NaN	NaN	NaN	NaN	1	0	11	12426400	37684	14773	18711000	1	NaN	NaN	NaN	NaN	NaN	NaN
NaN	NaN	NaN	NaN	NaN	NaN	NaN	NaN	NaN	NaN	NaN	NaN	NaN	NaN	NaN	NaN	NaN	NaN	26.6925	26.7209	26.5522	26.4611	NaN	26.2135	24.5048	24.402	25.2114	25.2715	25.4536	25.2115	23.8081	23.0657	23.1053	21.6936	23.6269	23.6881	0	0	9	95348200	26372	16251	760140000	12	NaN	NaN	NaN	NaN	NaN	NaN
NaN	NaN	NaN	NaN	NaN	NaN	NaN	NaN	NaN	NaN	19.7269	NaN	NaN	NaN	NaN	NaN	NaN	NaN	29.2637	29.1814	28.5862	28.9682	NaN	29.3719	NaN	18.0187	28.71	28.4757	28.6762	28.4415	26.2964	26.2343	25.8595	24.6588	26.3569	26.3816	0	0	10	1050490	4.9057e-05	21067	4905400000	19	NaN	NaN	NaN	NaN	NaN	NaN
NaN	NaN	NaN	NaN	NaN	NaN	NaN	NaN	NaN	NaN	NaN	NaN	NaN	NaN	NaN	NaN	NaN	NaN	28.95	28.2736	28.2748	28.5717	NaN	28.531	27.2968	27.043	25.7265	25.1143	26.9845	26.485	NaN	NaN	NaN	NaN	NaN	NaN	1	0	9	12175000	43019	14516	2576400000	7	NaN	NaN	NaN	NaN	NaN	143
NaN	NaN	NaN	NaN	NaN	NaN	NaN	NaN	NaN	NaN	NaN	NaN	NaN	NaN	NaN	NaN	NaN	NaN	25.5516	25.3317	NaN	24.2618	NaN	NaN	23.3653	23.1354	23.412	22.6084	23.8469	23.6597	21.5703	21.1106	NaN	19.2863	NaN	20.9015	0	1	10	1183550	2.5473e-28	23223	185420000	10	NaN	NaN	NaN	NaN	NaN	NaN
NaN	NaN	NaN	NaN	NaN	NaN	NaN	NaN	NaN	NaN	NaN	NaN	NaN	NaN	NaN	NaN	NaN	NaN	24.3359	24.5672	24.1934	24.2193	NaN	23.9042	22.7667	NaN	23.8602	23.7142	24.127	24.3668	21.4476	20.7812	20.8939	19.9216	21.704	21.4633	0	0	11	10554800	0.69177	19581	190440000	10	NaN	NaN	NaN	NaN	NaN	NaN
NaN	NaN	NaN	NaN	NaN	NaN	NaN	NaN	NaN	NaN	NaN	NaN	NaN	NaN	NaN	NaN	NaN	NaN	23.0441	23.9102	22.2875	22.4867	NaN	22.6266	21.8544	21.3318	22.3682	22.2798	22.658	22.2529	19.1746	NaN	19.1854	NaN	20.0625	19.5141	0	0	10	10144100	35024	17665	73472000	6	NaN	NaN	NaN	NaN	NaN	NaN
NaN	NaN	NaN	NaN	NaN	NaN	NaN	NaN	NaN	NaN	NaN	NaN	NaN	NaN	NaN	NaN	NaN	NaN	27.0155	26.7827	26.6391	26.8258	NaN	26.5364	25.4861	25.143	22.5266	22.8129	21.7271	20.8487	22.9327	19.3347	NaN	19.677	22.7029	NaN	0	0	10	11264600	71483	13968	691070000	7	NaN	NaN	NaN	NaN	NaN	NaN
NaN	NaN	NaN	NaN	NaN	NaN	NaN	NaN	NaN	NaN	NaN	NaN	NaN	NaN	NaN	NaN	NaN	NaN	NaN	NaN	22.097	22.6093	NaN	22.5445	23.6308	23.5524	25.2576	25.268	24.473	23.8529	20.6143	23.2613	22.9583	NaN	23.1461	23.1893	0	0	9	10814400	10518	12279	199900000	7	NaN	NaN	242	NaN	NaN	NaN
NaN	NaN	NaN	NaN	NaN	NaN	NaN	NaN	NaN	NaN	NaN	NaN	NaN	NaN	NaN	NaN	NaN	NaN	24.7266	25.0346	24.2054	24.3033	NaN	23.9891	NaN	22.2051	NaN	NaN	24.3108	NaN	NaN	NaN	NaN	NaN	NaN	NaN	1	0	10	11915800	7519	17136	144470000	6	NaN	NaN	NaN	NaN	NaN	NaN
NaN	NaN	NaN	NaN	NaN	NaN	NaN	NaN	NaN	NaN	NaN	NaN	NaN	NaN	NaN	NaN	NaN	NaN	30.2616	30.0981	29.8817	30.1834	NaN	29.9902	28.6078	28.3869	28.8507	28.7005	28.5696	28.1445	25.9333	22.6762	25.2189	23.5456	25.7877	25.8021	0	1	10	12235500	2.3894e-36	25374	8325600000	11	NaN	NaN	NaN	NaN	7	71
NaN	NaN	NaN	NaN	NaN	NaN	NaN	NaN	NaN	NaN	NaN	NaN	NaN	NaN	NaN	NaN	NaN	NaN	26.0114	25.7938	25.9739	25.7725	NaN	25.9358	NaN	NaN	NaN	NaN	25.1083	NaN	23.6577	NaN	22.2285	21.1775	23.4399	22.6849	0	0	10	12295200	23163	18181	388040000	5	NaN	NaN	NaN	NaN	NaN	305
NaN	NaN	NaN	NaN	NaN	NaN	NaN	NaN	NaN	NaN	NaN	NaN	NaN	NaN	NaN	NaN	NaN	NaN	23.9676	24.1426	23.6353	24.082	NaN	23.7099	NaN	22.9906	23.3144	23.1795	23.5757	23.442	21.1929	NaN	NaN	20.2069	21.2541	21.0774	0	0	11	12535400	22112	1379	139920000	5	NaN	NaN	NaN	NaN	NaN	NaN
NaN	NaN	NaN	NaN	NaN	NaN	NaN	NaN	19.5429	NaN	NaN	NaN	NaN	NaN	NaN	NaN	NaN	NaN	28.1335	28.0646	27.7365	27.8249	NaN	27.923	20.5984	NaN	28.0293	27.734	28.3659	27.8785	26.1843	25.7635	25.5408	24.3657	25.7671	26.1901	0	0	9	11164800	85006	18609	2720600000	21	NaN	NaN	422	NaN	NaN	NaN
NaN	NaN	NaN	NaN	NaN	NaN	NaN	NaN	NaN	NaN	NaN	NaN	NaN	NaN	NaN	NaN	NaN	NaN	25.3391	24.8846	25.3221	25.2466	NaN	25.2408	28.1245	27.9274	26.0872	25.8918	29.4471	29.1387	26.7098	26.0951	25.7479	25.2043	26.3022	26.9447	0	2	9	11165900	0.45821	1998	2687600000	19	NaN	NaN	NaN	NaN	NaN	NaN
NaN	NaN	NaN	NaN	NaN	NaN	NaN	NaN	NaN	NaN	NaN	NaN	NaN	NaN	NaN	NaN	NaN	NaN	27.6072	27.6834	26.2142	24.6412	NaN	27.1804	25.6291	25.6874	26.5208	26.4065	27.1651	26.9753	24.7168	24.6136	24.3966	23.4174	24.8129	25.1471	0	1	9	10385000	90278	18347	1402900000	16	NaN	NaN	NaN	NaN	NaN	NaN
NaN	NaN	NaN	NaN	NaN	NaN	NaN	NaN	NaN	NaN	NaN	NaN	NaN	NaN	NaN	NaN	NaN	NaN	25.1982	25.2763	24.5412	24.9073	NaN	25.2847	23.2888	NaN	23.8403	23.9453	24.3318	24.1572	22.4927	21.7267	22.1546	21.173	22.6117	22.4343	0	1	9	9785390	7451	14804	285610000	6	NaN	NaN	NaN	NaN	NaN	NaN
NaN	NaN	NaN	NaN	NaN	NaN	NaN	NaN	NaN	NaN	NaN	NaN	NaN	NaN	NaN	NaN	NaN	NaN	24.7748	24.8265	24.0163	24.1288	NaN	24.3823	20.9746	22.0355	23.5472	23.5197	22.7285	22.6932	NaN	NaN	NaN	NaN	NaN	NaN	0	0	9	10724600	5209	13855	160010000	4	NaN	NaN	91	NaN	NaN	NaN
NaN	NaN	NaN	NaN	NaN	NaN	NaN	NaN	NaN	NaN	NaN	NaN	NaN	NaN	NaN	NaN	NaN	NaN	27.9337	28.0691	27.8507	27.8914	NaN	27.4148	26.0353	26.0036	27.2004	27.0258	27.2811	27.0228	25.5804	24.3696	24.5411	NaN	24.6443	24.9431	0	0	9	10774600	93744	18174	2089000000	11	NaN	NaN	NaN	NaN	NaN	NaN
NaN	NaN	NaN	NaN	NaN	NaN	NaN	NaN	NaN	NaN	NaN	NaN	NaN	NaN	NaN	NaN	NaN	NaN	25.5474	25.7324	25.4192	25.1877	NaN	25.4112	23.2562	21.517	24.958	24.827	25.4108	25.195	22.7388	21.487	21.8303	20.7191	22.1383	22.4693	0	1	12	13456300	1.2194e-21	23107	416700000	15	NaN	NaN	NaN	NaN	NaN	NaN
NaN	NaN	NaN	NaN	NaN	NaN	NaN	NaN	NaN	NaN	NaN	NaN	NaN	NaN	NaN	NaN	NaN	NaN	27.0217	26.9713	26.7218	26.6375	NaN	26.4907	25.6216	25.7039	26.2166	26.3349	26.604	26.3835	24.1713	23.628	23.3988	22.3501	23.8208	23.7511	0	0	9	10274100	14038	17473	1112800000	17	NaN	NaN	NaN	NaN	NaN	NaN
NaN	NaN	NaN	NaN	NaN	NaN	NaN	NaN	NaN	NaN	NaN	NaN	NaN	NaN	NaN	NaN	NaN	NaN	NaN	NaN	NaN	NaN	NaN	NaN	NaN	NaN	24.6221	NaN	NaN	23.7919	NaN	NaN	NaN	NaN	NaN	20.8122	0	0	9	10314800	21632	10824	42187000	1	NaN	NaN	NaN	NaN	NaN	NaN
NaN	NaN	NaN	NaN	NaN	NaN	NaN	NaN	NaN	NaN	NaN	NaN	NaN	NaN	NaN	NaN	NaN	NaN	26.7758	27.1338	26.4054	26.8706	NaN	26.8142	NaN	22.0932	26.07	25.9783	25.3578	25.1209	24.1378	23.5424	22.8655	22.2491	23.6297	23.7815	0	0	9	10205100	33866	15373	882950000	14	NaN	NaN	NaN	NaN	NaN	NaN
NaN	NaN	NaN	NaN	NaN	NaN	NaN	NaN	NaN	NaN	NaN	NaN	NaN	NaN	NaN	NaN	NaN	NaN	25.0911	24.749	24.9192	25.0902	NaN	24.4589	23.9752	23.5381	23.2201	22.9209	23.3518	23.0494	21.2022	NaN	20.492	NaN	20.8869	21.6964	1	0	11	13826100	1.1121e-06	23532	229440000	9	NaN	NaN	NaN	NaN	NaN	419
NaN	NaN	NaN	NaN	NaN	NaN	NaN	NaN	NaN	NaN	NaN	NaN	NaN	NaN	NaN	NaN	NaN	NaN	26.7442	26.5696	26.5878	26.3735	NaN	26.4294	24.8118	24.8679	25.8335	25.5537	25.9795	25.503	23.6546	23.3362	23.3291	22.1734	24.0011	24.1245	0	1	9	10145100	73777	18898	847150000	16	NaN	NaN	NaN	NaN	NaN	NaN
NaN	NaN	NaN	NaN	NaN	NaN	NaN	NaN	NaN	NaN	NaN	NaN	NaN	NaN	NaN	NaN	NaN	NaN	26.1569	25.4525	25.7002	25.6921	NaN	25.331	24.2506	23.7975	NaN	NaN	23.527	22.9797	21.7525	NaN	21.3002	20.2825	21.9435	21.7911	1	0	9	10555100	54816	11833	341620000	1	NaN	NaN	NaN	NaN	NaN	NaN
NaN	NaN	NaN	NaN	NaN	NaN	NaN	NaN	NaN	NaN	NaN	NaN	NaN	NaN	NaN	NaN	NaN	NaN	20.2812	20.8618	21.5861	21.7187	NaN	21.7778	NaN	NaN	23.4901	22.7647	22.969	NaN	NaN	NaN	NaN	NaN	NaN	NaN	0	0	9	11295200	10545	13862	40493000	3	NaN	NaN	NaN	NaN	NaN	NaN
NaN	NaN	NaN	NaN	NaN	NaN	NaN	NaN	NaN	NaN	NaN	NaN	NaN	NaN	NaN	NaN	NaN	NaN	28.0145	28.003	NaN	NaN	NaN	NaN	26.1231	26.3049	27.3764	27.4672	27.5514	27.5569	25.0323	24.578	24.435	23.5559	25.0017	25.2981	0	1	9	11454900	10072	17827	1619300000	13	NaN	NaN	NaN	NaN	NaN	NaN
NaN	NaN	NaN	NaN	NaN	NaN	NaN	NaN	NaN	NaN	NaN	NaN	NaN	NaN	NaN	NaN	NaN	NaN	24.5316	24.4079	24.2978	24.8253	NaN	24.5865	NaN	NaN	NaN	NaN	23.8346	23.5591	21.5345	NaN	20.8266	19.7323	21.5839	21.3922	2	0	9	11596600	13327	10356	161040000	2	NaN	NaN	NaN	NaN	NaN	NaN
NaN	24.4155	24.0115	24.5931	24.1893	24.2673	22.7741	22.8076	NaN	NaN	NaN	NaN	20.7445	20.6322	NaN	NaN	NaN	NaN	NaN	NaN	NaN	NaN	NaN	NaN	NaN	NaN	NaN	NaN	NaN	NaN	NaN	NaN	NaN	NaN	NaN	NaN	0	1	17	18189600	63838	89039	121820000	4	NaN	NaN	NaN	NaN	NaN	NaN
23.2821	NaN	NaN	24.0533	NaN	NaN	NaN	NaN	NaN	NaN	NaN	NaN	NaN	NaN	NaN	NaN	NaN	NaN	24.8538	25.3547	24.3186	24.4006	NaN	24.5371	NaN	NaN	NaN	NaN	21.9372	NaN	20.4153	NaN	NaN	NaN	NaN	NaN	0	0	16	160981	0.00014252	16293	173660000	6	NaN	NaN	NaN	NaN	NaN	NaN
NaN	NaN	NaN	NaN	NaN	NaN	NaN	NaN	NaN	NaN	NaN	NaN	NaN	NaN	NaN	NaN	NaN	NaN	NaN	NaN	23.7769	23.7697	NaN	NaN	NaN	NaN	NaN	NaN	NaN	NaN	NaN	NaN	NaN	NaN	NaN	NaN	0	1	24	24102100	1.4587e-07	12735	28675000	2	NaN	NaN	NaN	NaN	NaN	NaN
NaN	NaN	NaN	NaN	NaN	NaN	NaN	NaN	NaN	NaN	NaN	NaN	NaN	NaN	NaN	NaN	NaN	NaN	24.3071	24.3051	NaN	NaN	NaN	NaN	NaN	NaN	NaN	NaN	NaN	NaN	NaN	NaN	NaN	NaN	NaN	NaN	0	0	14	14237300	10143	10201	41485000	1	NaN	NaN	NaN	NaN	NaN	NaN
22.6185	24.6567	22.4087	22.93	24.7022	26.4804	25.8667	25.9572	24.6229	24.5934	NaN	20.3586	23.5821	24.3564	19.4535	NaN	NaN	NaN	NaN	NaN	NaN	NaN	NaN	NaN	NaN	NaN	NaN	NaN	NaN	NaN	NaN	NaN	NaN	NaN	NaN	NaN	1	2	15	16989400	1.7703e-28	20104	380950000	26	NaN	NaN	NaN	NaN	NaN	NaN
NaN	NaN	NaN	NaN	NaN	NaN	NaN	NaN	NaN	NaN	NaN	NaN	NaN	NaN	NaN	NaN	NaN	NaN	NaN	NaN	NaN	NaN	NaN	25.6089	24.2733	23.6988	NaN	23.9705	25.5237	25.5886	NaN	23.1673	NaN	21.9309	NaN	NaN	1	0	9	10135000	23045	10701	213620000	2	NaN	NaN	NaN	NaN	NaN	NaN
NaN	NaN	NaN	NaN	NaN	NaN	NaN	NaN	NaN	NaN	NaN	NaN	NaN	NaN	NaN	NaN	NaN	NaN	NaN	NaN	NaN	NaN	NaN	NaN	NaN	NaN	NaN	NaN	NaN	NaN	NaN	NaN	NaN	NaN	NaN	NaN	0	0	11	12226000	21371	10636	0	0	NaN	NaN	NaN	NaN	NaN	NaN
NaN	NaN	NaN	NaN	NaN	NaN	NaN	NaN	NaN	NaN	NaN	NaN	NaN	NaN	NaN	NaN	NaN	NaN	23.6079	23.3248	21.5296	23.2624	NaN	23.5453	22.5984	21.9394	22.6105	22.2367	21.5556	NaN	NaN	NaN	NaN	NaN	NaN	NaN	0	0	9	96240900	57751	13587	73424000	3	NaN	NaN	NaN	NaN	NaN	420
NaN	NaN	NaN	NaN	NaN	NaN	NaN	NaN	NaN	NaN	NaN	NaN	NaN	NaN	NaN	NaN	NaN	NaN	26.6572	27.0493	26.2707	26.4913	NaN	26.3138	23.7088	23.6964	26.5328	26.578	26.9852	26.5245	24.6336	23.5444	23.4854	NaN	23.9688	23.9445	0	0	9	90049200	40406	14706	1039900000	19	NaN	NaN	NaN	NaN	NaN	NaN
NaN	NaN	NaN	NaN	NaN	NaN	NaN	NaN	NaN	NaN	NaN	NaN	NaN	NaN	NaN	NaN	NaN	NaN	27.617	27.3352	27.3659	27.1852	NaN	27.1713	25.4534	24.4221	NaN	NaN	25.2156	24.5901	23.3952	NaN	22.3434	20.4628	22.8482	22.9727	1	1	11	13967100	47437	12442	1018100000	4	NaN	NaN	NaN	NaN	NaN	NaN
23.93	NaN	22.9688	23.562	23.4476	23.3342	20.6021	20.7548	NaN	NaN	NaN	NaN	NaN	NaN	NaN	NaN	NaN	NaN	NaN	NaN	NaN	NaN	NaN	NaN	NaN	NaN	NaN	NaN	NaN	NaN	NaN	NaN	NaN	NaN	NaN	NaN	0	3	16	18890400	71247	11388	61952000	2	NaN	NaN	NaN	NaN	NaN	NaN
NaN	NaN	NaN	NaN	NaN	NaN	NaN	NaN	NaN	NaN	NaN	NaN	NaN	NaN	NaN	NaN	NaN	NaN	24.724	25.1742	23.846	24.3306	NaN	NaN	NaN	NaN	NaN	NaN	NaN	NaN	NaN	NaN	NaN	NaN	NaN	NaN	0	2	9	10446000	69385	13066	101750000	2	NaN	NaN	NaN	NaN	NaN	NaN
NaN	NaN	NaN	NaN	NaN	NaN	NaN	NaN	NaN	NaN	NaN	NaN	NaN	NaN	NaN	NaN	NaN	NaN	NaN	NaN	NaN	NaN	NaN	NaN	NaN	NaN	NaN	NaN	NaN	NaN	NaN	NaN	NaN	NaN	NaN	NaN	1	1	8	99851900	15826	11031	0	2	NaN	NaN	NaN	NaN	NaN	NaN
NaN	NaN	NaN	NaN	NaN	NaN	NaN	NaN	NaN	NaN	NaN	NaN	NaN	NaN	NaN	NaN	NaN	NaN	25.4631	24.2547	25.8611	25.6227	NaN	24.9963	NaN	NaN	NaN	22.0731	24.6903	23.7369	23.4934	NaN	21.5459	NaN	23.1566	22.8319	0	1	9	10546200	16821	14534	289500000	2	NaN	NaN	NaN	NaN	NaN	NaN
23.9681	NaN	24.3335	23.6152	22.8989	24.2539	22.5217	22.4651	NaN	NaN	NaN	NaN	NaN	NaN	NaN	NaN	NaN	NaN	NaN	NaN	NaN	NaN	NaN	NaN	NaN	NaN	NaN	NaN	NaN	NaN	NaN	NaN	NaN	NaN	NaN	NaN	1	1	16	18709600	1.9258e-06	16063	90039000	10	NaN	NaN	NaN	NaN	NaN	379
NaN	NaN	NaN	NaN	NaN	NaN	NaN	NaN	NaN	NaN	NaN	NaN	NaN	NaN	NaN	NaN	NaN	NaN	25.0105	NaN	24.7183	24.843	NaN	23.9163	23.0548	22.9939	NaN	NaN	NaN	NaN	NaN	NaN	NaN	NaN	NaN	NaN	1	1	9	10755700	16535	11419	124390000	3	NaN	NaN	NaN	NaN	NaN	NaN
NaN	NaN	NaN	NaN	NaN	NaN	NaN	NaN	NaN	NaN	NaN	NaN	NaN	NaN	NaN	NaN	NaN	NaN	27.6402	27.7775	26.9767	26.824	NaN	26.9072	25.3026	24.5843	NaN	NaN	27.0616	26.6573	NaN	NaN	25.0958	NaN	25.3116	NaN	0	1	9	99149700	36873	10691	1206000000	0	NaN	NaN	NaN	NaN	NaN	NaN
NaN	NaN	NaN	NaN	NaN	NaN	NaN	NaN	NaN	NaN	NaN	NaN	NaN	NaN	NaN	NaN	NaN	NaN	NaN	NaN	NaN	NaN	NaN	NaN	25.9628	25.8004	NaN	NaN	NaN	NaN	NaN	NaN	NaN	NaN	NaN	NaN	1	0	9	98043100	174	11318	123840000	1	NaN	NaN	NaN	NaN	NaN	NaN
24.4669	24.5381	24.4303	24.1927	24.3092	24.4856	NaN	NaN	NaN	NaN	NaN	NaN	NaN	NaN	NaN	NaN	NaN	NaN	NaN	24.5075	NaN	NaN	NaN	NaN	NaN	NaN	NaN	NaN	NaN	NaN	NaN	NaN	NaN	NaN	NaN	NaN	1	1	14	16219700	31381	84173	157460000	3	NaN	NaN	NaN	NaN	NaN	NaN
22.6791	22.1068	22.2863	NaN	22.8511	22.4166	NaN	NaN	NaN	NaN	NaN	NaN	NaN	NaN	NaN	NaN	NaN	NaN	NaN	NaN	NaN	NaN	NaN	NaN	NaN	NaN	NaN	NaN	NaN	NaN	NaN	NaN	NaN	NaN	NaN	NaN	0	0	12	12416500	13974	107	29512000	4	NaN	NaN	NaN	NaN	NaN	NaN
24.2232	23.7931	21.7203	23.6101	23.8706	23.162	NaN	NaN	NaN	NaN	NaN	NaN	NaN	NaN	NaN	NaN	NaN	NaN	NaN	NaN	NaN	NaN	NaN	NaN	NaN	NaN	NaN	NaN	NaN	NaN	NaN	NaN	NaN	NaN	NaN	NaN	0	0	16	16508800	48355	11557	75104000	12	NaN	NaN	NaN	NaN	NaN	NaN
NaN	NaN	NaN	NaN	NaN	NaN	NaN	NaN	NaN	NaN	NaN	NaN	NaN	NaN	NaN	NaN	NaN	NaN	NaN	27.0128	26.6284	26.6071	NaN	26.4822	24.6333	NaN	26.1058	NaN	NaN	NaN	23.7287	23.416	23.3957	22.126	23.5504	23.7879	1	0	9	10955200	12159	11986	600830000	3	NaN	NaN	NaN	NaN	NaN	NaN
NaN	NaN	NaN	NaN	NaN	NaN	NaN	NaN	NaN	NaN	NaN	NaN	NaN	NaN	NaN	NaN	NaN	NaN	22.7844	NaN	22.8969	23.2007	NaN	22.9952	NaN	NaN	22.6577	NaN	23.5104	23.3232	NaN	NaN	NaN	NaN	NaN	NaN	0	1	11	12056700	28354	13555	62096000	2	NaN	NaN	NaN	NaN	NaN	NaN
NaN	NaN	NaN	NaN	NaN	NaN	21.4247	21.8293	NaN	NaN	NaN	NaN	NaN	NaN	NaN	NaN	NaN	NaN	NaN	NaN	NaN	NaN	NaN	NaN	NaN	NaN	NaN	NaN	NaN	NaN	NaN	NaN	NaN	NaN	NaN	NaN	1	0	18	18469400	24571	82362	6541200	1	NaN	NaN	NaN	NaN	NaN	NaN
23.5826	22.0411	NaN	NaN	NaN	NaN	NaN	NaN	NaN	NaN	NaN	NaN	NaN	NaN	NaN	NaN	NaN	NaN	NaN	NaN	NaN	NaN	NaN	NaN	NaN	NaN	NaN	NaN	NaN	NaN	NaN	NaN	NaN	NaN	NaN	NaN	0	0	16	18707900	4019	11767	16877000	2	NaN	NaN	NaN	NaN	NaN	NaN
NaN	NaN	NaN	NaN	NaN	NaN	NaN	NaN	NaN	NaN	NaN	NaN	NaN	NaN	NaN	NaN	NaN	NaN	23.9392	24.3157	23.6404	24.0635	NaN	23.479	NaN	NaN	22.755	NaN	NaN	NaN	20.8805	20.7172	20.2382	NaN	NaN	NaN	0	0	9	86846500	5171	13883	91236000	5	NaN	NaN	NaN	NaN	NaN	NaN
NaN	NaN	NaN	NaN	NaN	NaN	NaN	NaN	NaN	NaN	NaN	NaN	NaN	NaN	NaN	NaN	NaN	NaN	NaN	NaN	NaN	NaN	NaN	NaN	NaN	NaN	NaN	NaN	NaN	NaN	NaN	NaN	NaN	NaN	NaN	NaN	1	0	9	10364600	37022	15024	0	0	NaN	NaN	NaN	NaN	NaN	331
22.798	NaN	19.9379	22.182	20.9888	21.9904	23.6237	NaN	NaN	NaN	NaN	NaN	22.127	22.203	NaN	NaN	NaN	NaN	NaN	NaN	NaN	NaN	NaN	NaN	NaN	NaN	NaN	NaN	NaN	NaN	NaN	NaN	NaN	20.5133	NaN	NaN	0	1	10	10795200	11623	89142	43133000	0	NaN	NaN	NaN	NaN	NaN	NaN
NaN	NaN	NaN	NaN	NaN	NaN	NaN	NaN	NaN	NaN	NaN	NaN	NaN	NaN	NaN	NaN	NaN	NaN	24.8501	23.3725	24.1933	24.4171	NaN	24.0455	NaN	21.5558	NaN	NaN	21.6479	20.8664	NaN	NaN	NaN	NaN	NaN	NaN	1	0	11	13517400	13689	89679	108280000	1	NaN	NaN	NaN	NaN	NaN	NaN
NaN	NaN	NaN	NaN	NaN	NaN	NaN	NaN	NaN	NaN	NaN	NaN	NaN	NaN	NaN	NaN	NaN	NaN	23.6172	24.0169	23.5959	23.797	NaN	23.4405	NaN	NaN	NaN	NaN	NaN	NaN	NaN	NaN	NaN	NaN	NaN	NaN	0	0	9	10495500	63102	13347	68480000	3	NaN	NaN	NaN	NaN	NaN	NaN
NaN	NaN	NaN	NaN	NaN	NaN	NaN	NaN	NaN	NaN	NaN	NaN	NaN	NaN	NaN	NaN	NaN	NaN	NaN	NaN	NaN	NaN	NaN	NaN	27.6304	27.6129	22.6378	22.8087	NaN	NaN	NaN	NaN	NaN	NaN	NaN	NaN	1	0	9	94545200	23793	10636	426910000	1	NaN	NaN	NaN	NaN	NaN	NaN
NaN	NaN	NaN	NaN	NaN	NaN	NaN	NaN	NaN	NaN	NaN	NaN	NaN	NaN	NaN	NaN	NaN	NaN	NaN	NaN	NaN	NaN	NaN	NaN	24.3102	24.0964	NaN	NaN	NaN	NaN	NaN	NaN	NaN	NaN	NaN	NaN	1	0	11	11175	32399	14298	38739000	1	NaN	NaN	NaN	NaN	NaN	NaN
NaN	NaN	NaN	NaN	NaN	NaN	NaN	NaN	NaN	NaN	NaN	NaN	NaN	NaN	NaN	NaN	NaN	NaN	NaN	NaN	NaN	NaN	NaN	NaN	NaN	27.213	22.8973	22.4725	NaN	NaN	NaN	NaN	NaN	NaN	NaN	NaN	1	0	12	1204530	30873	16366	169200000	1	NaN	NaN	NaN	NaN	NaN	NaN
NaN	NaN	NaN	NaN	NaN	NaN	23.6906	24.0127	NaN	NaN	NaN	NaN	23.4765	23.8087	NaN	NaN	NaN	NaN	NaN	NaN	NaN	NaN	NaN	NaN	31.6371	31.5865	26.915	26.8303	22.9395	23.2562	NaN	NaN	NaN	18.0765	NaN	NaN	2	0	13	13606300	0.00011782	2222	6885400000	9	NaN	NaN	NaN	NaN	NaN	NaN
NaN	NaN	NaN	NaN	NaN	NaN	NaN	21.8374	NaN	NaN	NaN	NaN	22.0502	21.9285	NaN	NaN	NaN	NaN	NaN	NaN	NaN	NaN	NaN	NaN	26.2578	26.2002	21.1441	21.0305	NaN	NaN	NaN	NaN	NaN	NaN	NaN	NaN	2	0	14	14316700	0.0079506	14138	173880000	7	NaN	NaN	NaN	NaN	NaN	NaN
NaN	NaN	NaN	NaN	NaN	NaN	NaN	NaN	NaN	NaN	NaN	NaN	NaN	NaN	NaN	NaN	NaN	NaN	NaN	NaN	NaN	NaN	NaN	NaN	27.4143	27.7561	22.2822	22.5146	NaN	NaN	NaN	NaN	NaN	NaN	NaN	NaN	2	0	16	16177700	54473	13106	416640000	3	NaN	NaN	NaN	NaN	NaN	NaN
NaN	NaN	NaN	NaN	NaN	NaN	NaN	NaN	NaN	NaN	NaN	NaN	NaN	NaN	NaN	NaN	NaN	NaN	24.6515	24.6553	24.2224	24.2096	NaN	24.0312	NaN	NaN	23.1736	23.1	23.589	23.2731	21.131	20.9651	NaN	19.6889	20.9596	21.6755	1	0	9	96449800	22689	10732	160680000	1	NaN	NaN	NaN	NaN	NaN	NaN
NaN	NaN	NaN	NaN	NaN	NaN	NaN	NaN	NaN	NaN	NaN	NaN	NaN	NaN	NaN	NaN	NaN	NaN	24.4489	24.7178	23.8109	23.8241	NaN	23.7396	NaN	NaN	23.527	23.3794	23.759	23.4385	NaN	20.8235	21.0293	19.9731	21.1394	NaN	0	0	9	72738600	10346	1231	149960000	1	NaN	NaN	NaN	NaN	NaN	NaN
NaN	NaN	NaN	NaN	NaN	NaN	NaN	NaN	NaN	NaN	NaN	NaN	NaN	NaN	NaN	NaN	NaN	NaN	27.2264	27.0616	26.972	25.9566	NaN	25.5911	NaN	NaN	25.7351	25.5291	26.0206	25.9587	24.0626	24.0942	23.828	21.5041	NaN	NaN	0	0	9	88549200	61256	1343	835250000	5	NaN	NaN	NaN	NaN	NaN	NaN
NaN	NaN	NaN	NaN	NaN	NaN	NaN	NaN	NaN	NaN	NaN	NaN	NaN	NaN	NaN	NaN	NaN	NaN	26.6933	26.7054	26.4039	26.5757	NaN	26.2388	24.6616	22.7141	24.081	23.554	25.5898	25.645	20.0413	22.239	19.6371	NaN	21.8251	22.5022	1	0	9	10145200	16268	1145	668880000	2	NaN	NaN	NaN	NaN	NaN	NaN
NaN	NaN	NaN	NaN	NaN	NaN	NaN	NaN	NaN	NaN	NaN	NaN	NaN	NaN	NaN	NaN	NaN	NaN	26.9363	26.7525	26.1375	26.6602	NaN	26.4754	NaN	NaN	19.4636	25.2217	25.9161	25.5429	24.4269	24.5513	NaN	NaN	24.2153	24.5759	0	1	9	95457500	15929	1294	758340000	4	NaN	NaN	NaN	NaN	NaN	NaN
22.061	22.2065	23.0161	23.0624	NaN	22.3263	25.0079	25.3495	23.0302	23.08	NaN	NaN	NaN	NaN	NaN	NaN	NaN	NaN	NaN	NaN	NaN	NaN	NaN	NaN	NaN	NaN	NaN	NaN	NaN	NaN	NaN	NaN	NaN	NaN	NaN	NaN	0	3	13	12147000	64318	12395	125640000	5	NaN	NaN	NaN	NaN	NaN	NaN
NaN	NaN	NaN	NaN	NaN	NaN	NaN	NaN	NaN	NaN	NaN	NaN	NaN	NaN	NaN	NaN	NaN	NaN	NaN	NaN	NaN	NaN	NaN	NaN	23.4964	23.2424	NaN	NaN	NaN	NaN	NaN	NaN	NaN	NaN	NaN	NaN	0	4	14	13427900	16826	93106	21757000	1	NaN	NaN	NaN	NaN	NaN	NaN
21.9552	21.9463	23.1802	23.3431	NaN	NaN	23.6201	NaN	20.893	21.2177	NaN	NaN	NaN	NaN	NaN	NaN	NaN	NaN	NaN	NaN	NaN	NaN	NaN	NaN	NaN	NaN	NaN	NaN	NaN	NaN	NaN	NaN	NaN	NaN	NaN	NaN	0	4	16	15008600	22725	97904	45532000	7	NaN	NaN	NaN	NaN	NaN	NaN
NaN	NaN	NaN	NaN	NaN	NaN	22.585	22.9939	20.0563	NaN	NaN	NaN	NaN	NaN	NaN	NaN	NaN	NaN	NaN	NaN	NaN	NaN	NaN	NaN	NaN	NaN	NaN	NaN	NaN	NaN	NaN	NaN	NaN	NaN	NaN	NaN	0	5	19	1828050	39073	645	15735000	1	NaN	NaN	NaN	NaN	NaN	NaN
22.9142	22.6043	22.904	23.5997	NaN	NaN	NaN	NaN	NaN	NaN	NaN	NaN	NaN	NaN	NaN	NaN	NaN	NaN	NaN	NaN	NaN	NaN	NaN	NaN	NaN	NaN	NaN	NaN	NaN	NaN	NaN	NaN	NaN	NaN	NaN	NaN	0	6	22	21552400	31592	91725	34841000	4	NaN	NaN	NaN	NaN	NaN	NaN
NaN	NaN	NaN	NaN	NaN	NaN	NaN	NaN	NaN	NaN	NaN	NaN	NaN	NaN	NaN	NaN	NaN	NaN	26.7418	27.1249	26.7074	26.9061	NaN	26.5856	NaN	NaN	26.9294	26.8383	27.626	27.0285	NaN	NaN	NaN	NaN	23.6659	23.8141	0	0	9	90347000	70736	13005	1214500000	4	NaN	NaN	NaN	NaN	NaN	NaN
NaN	NaN	NaN	NaN	NaN	NaN	NaN	NaN	NaN	NaN	NaN	NaN	NaN	NaN	NaN	NaN	NaN	NaN	27.4562	27.4409	26.7446	26.8421	NaN	26.8439	24.8168	24.9067	26.1958	26.0461	26.2272	26.134	24.0384	23.8067	23.4546	NaN	NaN	24.0053	0	0	9	99944100	50212	13992	1139100000	14	NaN	NaN	NaN	NaN	NaN	NaN
NaN	NaN	NaN	NaN	NaN	NaN	NaN	NaN	NaN	NaN	NaN	NaN	NaN	NaN	NaN	NaN	NaN	NaN	26.7769	29.2483	28.9195	29.198	NaN	26.8558	25.1722	25.5786	26.2181	25.7862	26.9086	26.2229	25.9917	25.3268	25.4995	22.1077	25.5331	25.7839	0	0	10	10495000	60257	19386	2693000000	19	NaN	NaN	NaN	NaN	NaN	NaN
NaN	NaN	NaN	NaN	NaN	18.817	NaN	22.8168	21.3627	20.8715	NaN	NaN	24.0659	24.0523	NaN	NaN	NaN	NaN	NaN	NaN	NaN	NaN	NaN	NaN	NaN	NaN	NaN	NaN	NaN	NaN	NaN	NaN	NaN	NaN	NaN	NaN	1	4	20	22782600	11729	79511	47422000	5	NaN	NaN	NaN	NaN	NaN	NaN
NaN	NaN	NaN	NaN	NaN	NaN	NaN	NaN	NaN	NaN	NaN	NaN	NaN	NaN	NaN	NaN	NaN	NaN	NaN	NaN	NaN	NaN	NaN	NaN	23.8631	23.7472	NaN	NaN	NaN	NaN	NaN	NaN	NaN	NaN	NaN	NaN	0	1	11	11505700	43452	12985	29339000	1	NaN	NaN	NaN	NaN	NaN	NaN
NaN	NaN	NaN	NaN	22.6103	NaN	NaN	NaN	NaN	NaN	NaN	NaN	NaN	NaN	NaN	NaN	NaN	NaN	NaN	NaN	NaN	NaN	NaN	NaN	NaN	NaN	NaN	NaN	NaN	NaN	NaN	NaN	NaN	NaN	NaN	NaN	1	0	13	14327400	25574	91855	6403000	1	NaN	NaN	NaN	NaN	NaN	NaN
NaN	NaN	NaN	NaN	NaN	NaN	NaN	NaN	NaN	NaN	NaN	NaN	NaN	NaN	NaN	NaN	NaN	NaN	NaN	NaN	NaN	NaN	NaN	NaN	NaN	NaN	NaN	NaN	NaN	NaN	NaN	NaN	NaN	NaN	NaN	NaN	1	0	14	1561780	98555	11066	0	2	NaN	NaN	324	NaN	NaN	NaN
24.3822	23.2419	24.0197	24.2403	24.1842	23.9129	NaN	NaN	NaN	NaN	NaN	NaN	NaN	20.4933	NaN	NaN	NaN	NaN	NaN	NaN	NaN	NaN	NaN	NaN	NaN	NaN	NaN	NaN	NaN	NaN	NaN	NaN	NaN	NaN	NaN	NaN	1	0	15	16488100	2.1154e-10	13408	104940000	9	NaN	NaN	324	NaN	NaN	NaN
NaN	NaN	NaN	NaN	NaN	NaN	NaN	NaN	NaN	NaN	NaN	NaN	NaN	NaN	NaN	NaN	NaN	NaN	24.1802	24.0438	24.9414	24.4167	NaN	NaN	NaN	23.4218	NaN	25.1588	NaN	NaN	NaN	NaN	NaN	NaN	NaN	NaN	0	1	10	11056000	18779	13826	139620000	1	NaN	NaN	NaN	NaN	NaN	NaN
NaN	NaN	NaN	NaN	NaN	NaN	NaN	NaN	NaN	20.0834	NaN	NaN	21.2866	21.2801	NaN	NaN	NaN	NaN	NaN	NaN	NaN	NaN	NaN	NaN	20.769	24.237	NaN	NaN	NaN	NaN	NaN	NaN	NaN	NaN	NaN	NaN	2	0	11	11977000	40567	13094	27776000	2	NaN	NaN	NaN	NaN	NaN	NaN
NaN	17.7356	NaN	NaN	NaN	NaN	NaN	NaN	NaN	NaN	NaN	NaN	NaN	NaN	NaN	NaN	NaN	NaN	NaN	NaN	NaN	NaN	NaN	NaN	25.64	24.9304	NaN	NaN	NaN	NaN	NaN	NaN	NaN	NaN	NaN	NaN	2	0	15	16189100	58629	98942	84481000	1	NaN	NaN	NaN	NaN	NaN	NaN
NaN	NaN	NaN	NaN	NaN	NaN	21.2688	21.1154	NaN	NaN	NaN	NaN	NaN	NaN	NaN	NaN	NaN	NaN	NaN	NaN	NaN	NaN	NaN	NaN	NaN	NaN	NaN	NaN	NaN	NaN	NaN	NaN	NaN	NaN	NaN	NaN	1	0	15	17009000	61146	98156	4798500	1	NaN	NaN	NaN	NaN	NaN	NaN
NaN	NaN	NaN	NaN	NaN	NaN	21.1893	NaN	NaN	NaN	NaN	NaN	20.9381	21.1458	NaN	NaN	20.4902	20.0136	NaN	NaN	NaN	NaN	NaN	NaN	26.3774	26.4182	21.6413	21.9347	22.4585	NaN	NaN	NaN	19.5851	NaN	NaN	21.8456	0	2	12	10846200	40079	13225	203700000	5	NaN	NaN	NaN	NaN	NaN	NaN
NaN	NaN	NaN	NaN	NaN	NaN	22.7174	23.0096	NaN	NaN	NaN	NaN	23.0897	22.9719	NaN	NaN	24.7737	24.3658	NaN	NaN	NaN	NaN	NaN	NaN	NaN	NaN	NaN	NaN	NaN	NaN	NaN	NaN	NaN	NaN	NaN	NaN	0	2	15	1427760	36599	11322	82797000	5	NaN	NaN	NaN	NaN	NaN	NaN
NaN	NaN	NaN	NaN	NaN	NaN	NaN	20.8355	NaN	NaN	20.1801	20.1874	NaN	NaN	NaN	NaN	NaN	NaN	NaN	NaN	NaN	NaN	NaN	NaN	24.8416	25.5744	NaN	NaN	NaN	NaN	NaN	NaN	NaN	NaN	NaN	NaN	0	2	16	15408500	41845	97767	84282000	3	NaN	NaN	NaN	NaN	NaN	NaN
NaN	NaN	NaN	NaN	NaN	NaN	NaN	NaN	21.6702	NaN	NaN	NaN	NaN	NaN	NaN	NaN	NaN	NaN	NaN	NaN	NaN	NaN	NaN	NaN	NaN	NaN	NaN	NaN	NaN	NaN	NaN	NaN	NaN	NaN	NaN	NaN	0	3	21	20411100	31772	91725	3337200	1	NaN	NaN	NaN	NaN	NaN	NaN
NaN	NaN	NaN	NaN	NaN	NaN	NaN	NaN	21.7928	21.1735	NaN	NaN	NaN	NaN	NaN	NaN	NaN	NaN	NaN	NaN	NaN	NaN	NaN	NaN	NaN	NaN	NaN	NaN	NaN	NaN	NaN	NaN	NaN	NaN	NaN	NaN	0	4	19	17820700	98958	76526	5998500	1	NaN	NaN	NaN	NaN	NaN	NaN
NaN	NaN	NaN	NaN	NaN	NaN	NaN	NaN	NaN	NaN	NaN	NaN	NaN	NaN	NaN	NaN	NaN	NaN	23.3126	23.6438	23.1205	23.2513	NaN	23.1527	NaN	NaN	21.5589	21.256	22.2512	22.1904	NaN	NaN	NaN	NaN	20.5988	20.178	0	0	9	93752300	16232	11454	70100000	1	NaN	NaN	NaN	NaN	NaN	NaN
NaN	NaN	NaN	NaN	NaN	NaN	NaN	NaN	NaN	NaN	NaN	NaN	NaN	NaN	NaN	NaN	NaN	NaN	25.6639	25.4232	25.0253	25.2191	NaN	23.9565	24.259	24.1772	NaN	NaN	25.5977	NaN	NaN	NaN	NaN	NaN	NaN	NaN	1	0	10	10546100	92529	12968	277470000	4	NaN	NaN	NaN	NaN	NaN	NaN
NaN	NaN	NaN	NaN	NaN	NaN	NaN	NaN	NaN	NaN	NaN	NaN	NaN	NaN	NaN	NaN	NaN	NaN	26.0302	26.6984	25.6138	26.2909	NaN	26.0012	24.4521	24.9625	NaN	20.0692	25.3429	25.0289	23.0138	NaN	NaN	NaN	22.6517	23.211	1	0	9	10786100	12926	1185	536350000	4	NaN	NaN	NaN	NaN	NaN	NaN
23.1489	NaN	NaN	NaN	23.0263	NaN	21.7416	21.47	NaN	NaN	NaN	NaN	NaN	19.6378	NaN	NaN	NaN	NaN	NaN	NaN	NaN	NaN	NaN	NaN	NaN	NaN	NaN	NaN	NaN	NaN	NaN	NaN	NaN	NaN	NaN	NaN	0	1	15	16468200	41325	75416	25070000	2	NaN	NaN	NaN	NaN	NaN	NaN
NaN	NaN	NaN	NaN	NaN	NaN	NaN	NaN	NaN	NaN	NaN	NaN	NaN	NaN	NaN	NaN	NaN	NaN	25.4131	23.8438	24.6162	24.5113	NaN	24.1618	NaN	NaN	NaN	NaN	21.353	NaN	20.8063	NaN	NaN	NaN	20.1081	NaN	0	1	9	11365500	10545	12274	133780000	3	NaN	NaN	NaN	NaN	NaN	NaN
23.1695	23.4619	23.2117	23.4443	NaN	NaN	21.2436	NaN	NaN	NaN	NaN	NaN	NaN	NaN	NaN	NaN	NaN	NaN	NaN	NaN	NaN	NaN	NaN	NaN	NaN	NaN	NaN	NaN	NaN	NaN	NaN	NaN	NaN	NaN	NaN	NaN	3	2	16	18830800	79791	10889	44600000	6	NaN	NaN	NaN	NaN	NaN	NaN
NaN	NaN	NaN	NaN	NaN	NaN	NaN	NaN	NaN	NaN	NaN	NaN	NaN	NaN	NaN	NaN	NaN	NaN	28.302	28.4563	28.2811	28.0274	NaN	27.803	NaN	NaN	27.9322	NaN	28.4201	28.2924	26.4218	25.5537	25.7391	24.9237	26.3131	26.2881	0	0	9	87150100	23231	10685	2869500000	1	NaN	NaN	NaN	NaN	NaN	NaN
NaN	NaN	NaN	NaN	NaN	NaN	NaN	NaN	NaN	NaN	NaN	NaN	NaN	NaN	NaN	NaN	NaN	NaN	NaN	NaN	NaN	NaN	NaN	NaN	NaN	29.958	NaN	NaN	NaN	NaN	NaN	NaN	NaN	NaN	NaN	NaN	0	1	9	10275900	11566	12092	1042900000	1	NaN	NaN	NaN	NaN	NaN	NaN
NaN	NaN	NaN	NaN	NaN	NaN	NaN	NaN	NaN	NaN	NaN	NaN	NaN	NaN	NaN	NaN	NaN	NaN	NaN	NaN	NaN	NaN	NaN	NaN	21.829	22.0135	NaN	NaN	NaN	NaN	NaN	NaN	NaN	NaN	NaN	NaN	0	3	13	1486860	19758	96756	7959100	1	NaN	NaN	NaN	NaN	NaN	NaN
23.6367	23.7664	23.925	24.3701	21.9619	21.6154	25.4191	25.5782	NaN	NaN	NaN	NaN	21.7446	20.9683	NaN	NaN	NaN	NaN	NaN	NaN	NaN	NaN	NaN	NaN	24.2966	24.1019	NaN	NaN	NaN	NaN	NaN	NaN	NaN	NaN	NaN	NaN	0	5	17	18711100	0.89434	13323	211360000	15	NaN	NaN	NaN	NaN	NaN	NaN
21.7265	21.6455	NaN	19.693	19.9439	19.3814	22.9882	NaN	NaN	NaN	19.0199	NaN	21.1794	21.0094	NaN	NaN	NaN	NaN	NaN	NaN	NaN	NaN	NaN	NaN	NaN	NaN	NaN	NaN	NaN	NaN	NaN	NaN	NaN	NaN	NaN	NaN	3	0	15	17770000	23608	83729	22627000	2	NaN	NaN	NaN	NaN	NaN	NaN
25.8201	25.7084	25.7856	25.558	25.6386	26.017	23.6015	23.1379	21.0916	21.4368	NaN	20.2876	20.8511	NaN	NaN	NaN	NaN	18.7009	NaN	NaN	NaN	NaN	NaN	NaN	NaN	NaN	NaN	NaN	NaN	NaN	NaN	NaN	NaN	NaN	NaN	NaN	3	0	16	18760600	38178	73279	372080000	8	NaN	NaN	NaN	NaN	NaN	NaN
27.4477	27.3791	27.3156	27.3866	26.6068	27.2161	23.0216	24.2806	22.7577	22.016	NaN	20.2099	19.8185	NaN	NaN	NaN	NaN	NaN	NaN	NaN	NaN	NaN	NaN	NaN	NaN	NaN	NaN	NaN	NaN	NaN	NaN	NaN	NaN	NaN	NaN	NaN	3	0	17	20391300	15739	11813	1000600000	10	NaN	NaN	NaN	NaN	NaN	NaN
NaN	NaN	NaN	NaN	NaN	NaN	NaN	NaN	NaN	NaN	NaN	NaN	NaN	NaN	NaN	NaN	NaN	NaN	25.3705	25.6455	25.2505	25.7681	NaN	25.2402	24.5483	23.3537	23.775	23.4603	NaN	22.641	22.0691	NaN	21.4065	NaN	21.7962	21.4472	1	0	10	11375600	27204	14152	313930000	2	NaN	NaN	NaN	NaN	NaN	427
NaN	NaN	NaN	26.0849	NaN	25.6334	24.9801	24.7073	NaN	NaN	21.2033	21.5203	NaN	NaN	NaN	NaN	NaN	NaN	NaN	NaN	NaN	NaN	NaN	NaN	NaN	NaN	NaN	NaN	NaN	NaN	NaN	NaN	NaN	NaN	NaN	NaN	2	0	18	18539600	54584	10757	189140000	3	NaN	NaN	NaN	NaN	NaN	NaN
NaN	NaN	NaN	NaN	NaN	NaN	NaN	NaN	NaN	NaN	NaN	NaN	NaN	NaN	NaN	NaN	NaN	NaN	25.8702	25.0527	25.3739	25.2784	NaN	24.9605	23.8207	23.5854	23.751	23.5606	23.5098	22.9984	21.6367	NaN	NaN	NaN	NaN	NaN	1	0	9	10585100	32438	10901	290440000	0	NaN	NaN	NaN	NaN	NaN	NaN
25.3132	25.4208	25.2538	25.2225	24.8761	25.1884	NaN	NaN	NaN	NaN	NaN	NaN	NaN	NaN	NaN	NaN	NaN	NaN	NaN	NaN	21.8405	22.4904	NaN	NaN	NaN	NaN	NaN	NaN	NaN	NaN	NaN	NaN	NaN	NaN	NaN	NaN	2	0	14	15138400	431	60196	244440000	1	NaN	NaN	NaN	NaN	NaN	NaN
23.0901	22.8776	25.9317	25.2088	23.479	24.146	26.2237	26.0673	NaN	24.4687	21.5335	NaN	24.1764	NaN	20.81	NaN	19.8534	20.2564	24.5947	25.3351	24.764	24.8388	NaN	24.0661	NaN	NaN	NaN	NaN	NaN	NaN	NaN	NaN	NaN	NaN	NaN	NaN	2	1	15	16419300	0.00015252	17108	491330000	20	NaN	NaN	361	NaN	NaN	NaN
NaN	NaN	NaN	22.2408	NaN	NaN	21.329	NaN	NaN	NaN	NaN	NaN	19.8653	20.5014	NaN	NaN	NaN	NaN	NaN	NaN	NaN	NaN	NaN	NaN	NaN	NaN	NaN	NaN	NaN	NaN	NaN	NaN	NaN	NaN	NaN	NaN	3	0	14	1595920	46123	12338	10030000	1	NaN	NaN	NaN	NaN	NaN	NaN
23.8108	23.3446	NaN	NaN	NaN	NaN	NaN	NaN	NaN	NaN	NaN	NaN	20.0092	NaN	NaN	NaN	NaN	NaN	NaN	NaN	NaN	NaN	NaN	NaN	NaN	NaN	NaN	NaN	NaN	NaN	NaN	NaN	NaN	NaN	NaN	NaN	3	1	15	17240200	37984	92457	26422000	2	NaN	NaN	NaN	NaN	NaN	NaN
NaN	NaN	NaN	NaN	NaN	NaN	NaN	NaN	NaN	NaN	NaN	NaN	NaN	NaN	NaN	NaN	NaN	NaN	25.7511	26.1499	25.2608	25.5805	NaN	25.2925	24.4614	NaN	24.6475	24.567	25.2785	24.9988	23.5991	23.5548	23.54	22.1811	23.5355	23.7898	0	0	9	9734870	977	12412	479510000	5	NaN	NaN	NaN	NaN	NaN	NaN
NaN	NaN	NaN	NaN	NaN	NaN	NaN	NaN	NaN	22.177	NaN	NaN	NaN	NaN	NaN	NaN	NaN	NaN	NaN	NaN	NaN	NaN	NaN	NaN	NaN	NaN	NaN	NaN	NaN	NaN	NaN	NaN	NaN	NaN	NaN	NaN	0	2	11	1089600	96248	11934	4741800	3	NaN	NaN	NaN	NaN	NaN	NaN
NaN	23.0814	NaN	23.1671	NaN	23.4343	22.679	22.0939	NaN	NaN	NaN	NaN	19.9652	20.6182	NaN	NaN	NaN	NaN	NaN	NaN	NaN	NaN	NaN	NaN	NaN	NaN	NaN	NaN	NaN	NaN	NaN	NaN	NaN	NaN	NaN	NaN	0	2	16	18399400	46229	95236	43453000	2	NaN	NaN	NaN	NaN	NaN	NaN
NaN	NaN	NaN	NaN	20.6529	NaN	NaN	NaN	NaN	NaN	NaN	NaN	NaN	NaN	NaN	NaN	NaN	NaN	22.8513	NaN	22.6054	23.2966	NaN	22.2824	NaN	21.8289	NaN	NaN	21.1992	NaN	NaN	NaN	NaN	NaN	NaN	NaN	1	0	9	11015800	48478	10133	37134000	0	NaN	NaN	NaN	NaN	NaN	NaN
NaN	NaN	NaN	NaN	NaN	NaN	NaN	NaN	NaN	NaN	NaN	NaN	NaN	NaN	NaN	NaN	NaN	NaN	27.6829	26.8909	26.9939	27.1302	NaN	26.7212	NaN	NaN	23.5942	22.7816	NaN	23.5142	23.1777	NaN	NaN	NaN	NaN	NaN	1	0	10	10585900	91309	14751	772420000	2	NaN	NaN	NaN	NaN	NaN	NaN
NaN	NaN	NaN	NaN	NaN	NaN	NaN	NaN	NaN	NaN	NaN	NaN	NaN	NaN	NaN	NaN	NaN	NaN	NaN	NaN	NaN	NaN	NaN	NaN	27.556	26.9664	24.0701	23.6016	26.2438	24.9623	NaN	19.8915	19.6226	20.3462	NaN	NaN	0	0	9	91256400	40091	17359	474050000	4	NaN	NaN	NaN	NaN	NaN	NaN
NaN	NaN	NaN	NaN	NaN	NaN	NaN	NaN	NaN	NaN	NaN	NaN	NaN	NaN	NaN	NaN	NaN	NaN	24.5928	24.8366	24.005	24.6763	NaN	24.0692	NaN	NaN	22.2077	21.949	23.4553	23.4456	21.0128	NaN	20.08	NaN	20.6998	20.733	0	2	9	94162700	75996	128	155000000	4	NaN	NaN	NaN	NaN	NaN	NaN
NaN	NaN	NaN	NaN	NaN	NaN	NaN	NaN	NaN	NaN	NaN	NaN	NaN	NaN	NaN	NaN	NaN	NaN	24.2505	24.0288	23.6756	23.7744	NaN	23.8293	NaN	NaN	22.3856	22.2156	22.6269	22.2752	21.1099	20.0209	20.6377	NaN	20.3329	20.4391	0	1	9	95656500	10679	1225	109330000	2	NaN	NaN	NaN	NaN	NaN	NaN
NaN	NaN	NaN	NaN	NaN	NaN	NaN	NaN	NaN	NaN	NaN	NaN	NaN	NaN	NaN	NaN	NaN	NaN	25.0861	25.1512	24.9815	25.3624	NaN	24.9949	NaN	NaN	23.6305	22.0758	21.8421	21.2878	NaN	NaN	NaN	NaN	20.9332	NaN	0	0	9	86944000	33722	15388	208310000	5	NaN	NaN	NaN	NaN	NaN	NaN
NaN	NaN	NaN	NaN	NaN	NaN	NaN	NaN	21.2098	NaN	NaN	NaN	NaN	NaN	NaN	NaN	NaN	NaN	NaN	NaN	NaN	NaN	NaN	NaN	NaN	NaN	NaN	NaN	NaN	NaN	NaN	NaN	NaN	NaN	NaN	NaN	0	1	16	20119500	0.15706	14636	2425400	1	NaN	NaN	NaN	NaN	NaN	NaN
NaN	NaN	NaN	NaN	NaN	NaN	22.5693	21.2185	22.5908	20.8817	NaN	NaN	NaN	NaN	NaN	NaN	NaN	NaN	NaN	NaN	NaN	NaN	NaN	NaN	NaN	NaN	NaN	NaN	NaN	NaN	NaN	NaN	NaN	NaN	NaN	NaN	0	3	16	18829100	2475	7682	16912000	2	NaN	NaN	NaN	NaN	NaN	NaN
NaN	NaN	NaN	NaN	NaN	NaN	21.7216	NaN	NaN	NaN	NaN	NaN	NaN	NaN	NaN	NaN	NaN	NaN	NaN	NaN	NaN	NaN	NaN	NaN	NaN	NaN	NaN	NaN	NaN	NaN	NaN	NaN	NaN	NaN	NaN	NaN	0	1	15	15618300	2518	80979	3458200	1	NaN	NaN	NaN	NaN	NaN	NaN
NaN	NaN	NaN	NaN	NaN	NaN	22.4747	22.3335	NaN	NaN	NaN	NaN	NaN	NaN	NaN	NaN	NaN	NaN	NaN	NaN	NaN	NaN	NaN	NaN	NaN	NaN	NaN	NaN	NaN	NaN	NaN	NaN	NaN	NaN	NaN	NaN	0	1	17	17918800	1.4135e-07	21384	11113000	2	NaN	NaN	NaN	NaN	NaN	60
NaN	NaN	NaN	NaN	NaN	NaN	NaN	NaN	NaN	NaN	NaN	NaN	NaN	NaN	NaN	NaN	NaN	NaN	23.6336	23.8068	23.4665	23.2425	NaN	23.4586	NaN	NaN	NaN	NaN	22.6203	22.271	20.5613	NaN	NaN	NaN	NaN	NaN	1	1	9	1061580	30003	15799	73787000	5	NaN	NaN	NaN	NaN	NaN	NaN
23.606	NaN	NaN	22.9239	22.8021	NaN	NaN	NaN	NaN	NaN	NaN	NaN	NaN	NaN	NaN	NaN	NaN	NaN	NaN	NaN	NaN	NaN	NaN	NaN	NaN	NaN	NaN	NaN	NaN	NaN	NaN	NaN	NaN	NaN	NaN	NaN	1	0	17	18688700	0.00098895	17299	28039000	3	NaN	NaN	NaN	NaN	NaN	NaN
NaN	NaN	NaN	NaN	NaN	NaN	NaN	NaN	NaN	NaN	NaN	NaN	NaN	NaN	NaN	NaN	NaN	NaN	NaN	NaN	24.7877	24.8186	NaN	NaN	22.8561	22.8492	22.3489	NaN	24.2656	23.8912	NaN	NaN	NaN	NaN	21.0833	NaN	1	1	9	1143560	16775	93701	116990000	1	NaN	NaN	NaN	NaN	NaN	NaN
NaN	NaN	NaN	NaN	NaN	NaN	NaN	NaN	NaN	NaN	NaN	NaN	NaN	NaN	NaN	NaN	NaN	NaN	NaN	NaN	NaN	NaN	NaN	NaN	NaN	NaN	NaN	NaN	NaN	NaN	NaN	NaN	NaN	NaN	NaN	NaN	0	0	10	11925000	92812	14827	0	0	NaN	NaN	NaN	NaN	NaN	NaN
NaN	NaN	NaN	NaN	NaN	NaN	NaN	NaN	NaN	NaN	NaN	NaN	NaN	NaN	NaN	NaN	NaN	NaN	NaN	NaN	NaN	NaN	NaN	NaN	NaN	NaN	NaN	NaN	NaN	NaN	NaN	NaN	NaN	NaN	NaN	NaN	0	1	13	15426100	43218	87476	0	0	NaN	NaN	NaN	NaN	NaN	NaN
NaN	NaN	NaN	NaN	NaN	NaN	NaN	NaN	NaN	NaN	NaN	NaN	NaN	NaN	NaN	NaN	NaN	NaN	NaN	NaN	NaN	NaN	NaN	NaN	NaN	NaN	NaN	NaN	NaN	NaN	NaN	NaN	NaN	NaN	NaN	NaN	2	1	18	19968500	44824	89189	0	0	NaN	NaN	NaN	NaN	NaN	NaN
NaN	NaN	NaN	NaN	NaN	NaN	NaN	NaN	NaN	NaN	NaN	NaN	NaN	NaN	NaN	NaN	NaN	NaN	NaN	NaN	NaN	NaN	NaN	NaN	24.9619	24.6725	NaN	NaN	NaN	NaN	NaN	NaN	NaN	NaN	NaN	NaN	0	1	13	13626300	76636	12136	59419000	1	NaN	NaN	NaN	NaN	NaN	NaN
NaN	NaN	NaN	NaN	NaN	NaN	NaN	NaN	NaN	NaN	NaN	NaN	NaN	NaN	NaN	NaN	NaN	NaN	NaN	NaN	NaN	NaN	NaN	NaN	22.9238	22.4791	NaN	NaN	NaN	NaN	NaN	NaN	NaN	NaN	NaN	NaN	1	1	16	17608600	16624	73208	13803000	1	NaN	NaN	NaN	NaN	NaN	NaN
NaN	NaN	NaN	NaN	NaN	NaN	NaN	NaN	NaN	NaN	NaN	NaN	NaN	NaN	NaN	NaN	NaN	NaN	NaN	NaN	NaN	NaN	NaN	NaN	NaN	NaN	NaN	NaN	NaN	NaN	NaN	NaN	NaN	NaN	NaN	NaN	1	1	18	20039400	1.1185e-11	11872	0	2	NaN	NaN	NaN	NaN	NaN	NaN
NaN	NaN	NaN	NaN	NaN	NaN	NaN	NaN	NaN	NaN	NaN	NaN	NaN	NaN	NaN	NaN	NaN	NaN	NaN	NaN	NaN	NaN	NaN	NaN	21.6419	22.3342	20.5904	NaN	NaN	NaN	NaN	NaN	NaN	NaN	NaN	NaN	1	2	19	21320400	1.0939e-29	24198	10139000	2	NaN	NaN	NaN	NaN	NaN	NaN
NaN	NaN	30.5349	30.6792	30.6613	NaN	NaN	NaN	NaN	26.7137	NaN	NaN	27.0279	NaN	NaN	NaN	24.4668	NaN	NaN	NaN	NaN	NaN	NaN	NaN	NaN	NaN	NaN	NaN	NaN	NaN	19.7602	18.9056	19.2814	NaN	NaN	NaN	1	0	18	17719100	8657	60209	5245200000	3	NaN	NaN	NaN	NaN	NaN	NaN
22.5957	NaN	NaN	NaN	NaN	NaN	NaN	NaN	NaN	NaN	NaN	NaN	NaN	NaN	NaN	NaN	NaN	NaN	NaN	NaN	NaN	NaN	NaN	NaN	NaN	NaN	NaN	NaN	NaN	NaN	NaN	NaN	NaN	NaN	NaN	NaN	0	0	16	16327600	35939	16053	6338600	1	NaN	NaN	NaN	NaN	NaN	NaN
NaN	NaN	NaN	NaN	NaN	NaN	NaN	NaN	NaN	NaN	NaN	NaN	NaN	NaN	NaN	NaN	NaN	NaN	NaN	NaN	NaN	NaN	NaN	NaN	22.3453	22.0114	23.1302	22.1386	20.9764	20.1556	NaN	NaN	NaN	NaN	NaN	NaN	1	2	21	24453600	48263	87319	26585000	2	NaN	NaN	NaN	NaN	NaN	NaN
NaN	NaN	NaN	NaN	NaN	NaN	NaN	NaN	NaN	NaN	NaN	NaN	NaN	NaN	NaN	NaN	NaN	NaN	NaN	NaN	NaN	NaN	NaN	NaN	NaN	NaN	NaN	NaN	NaN	NaN	NaN	NaN	NaN	NaN	NaN	NaN	1	0	13	14827400	23977	98943	0	1	NaN	NaN	NaN	NaN	NaN	NaN
22.4334	21.6487	19.923	NaN	NaN	21.5752	NaN	19.6262	NaN	NaN	NaN	NaN	NaN	NaN	NaN	NaN	NaN	NaN	NaN	NaN	NaN	NaN	NaN	NaN	NaN	NaN	NaN	NaN	NaN	NaN	NaN	NaN	NaN	NaN	NaN	NaN	2	2	15	17719500	46223	10495	13880000	3	NaN	NaN	NaN	NaN	NaN	NaN
22.1316	19.1033	NaN	22.1056	21.6541	NaN	NaN	NaN	NaN	NaN	NaN	NaN	NaN	NaN	NaN	NaN	NaN	NaN	NaN	NaN	NaN	NaN	NaN	NaN	NaN	NaN	NaN	NaN	NaN	NaN	NaN	NaN	NaN	NaN	NaN	NaN	2	0	12	14977000	2431	8069	12971000	1	NaN	NaN	NaN	NaN	NaN	NaN
NaN	NaN	NaN	NaN	NaN	NaN	22.4039	22.456	NaN	NaN	NaN	NaN	22.6166	22.4666	NaN	NaN	NaN	NaN	22.7325	NaN	21.7457	22.9147	NaN	NaN	NaN	NaN	NaN	NaN	NaN	NaN	NaN	NaN	NaN	18.8088	NaN	NaN	0	0	11	10524900	50719	1274	42381000	4	NaN	NaN	NaN	NaN	NaN	NaN
NaN	NaN	NaN	NaN	NaN	NaN	NaN	20.2718	NaN	NaN	NaN	NaN	20.3238	20.4514	NaN	NaN	NaN	NaN	NaN	NaN	NaN	NaN	NaN	NaN	NaN	NaN	NaN	NaN	NaN	NaN	NaN	NaN	NaN	NaN	NaN	NaN	0	0	12	11995600	7207	81338	4012200	1	NaN	NaN	NaN	NaN	NaN	NaN
NaN	NaN	NaN	NaN	NaN	NaN	NaN	NaN	NaN	NaN	NaN	NaN	NaN	NaN	NaN	NaN	NaN	NaN	NaN	NaN	NaN	NaN	NaN	NaN	23.053	23.0298	NaN	NaN	NaN	NaN	NaN	NaN	NaN	NaN	NaN	NaN	0	2	16	15857000	0.095082	14707	17267000	1	NaN	NaN	NaN	NaN	NaN	NaN
NaN	NaN	NaN	NaN	NaN	NaN	22.2477	22.4256	21.6801	NaN	NaN	NaN	NaN	NaN	NaN	NaN	NaN	NaN	NaN	NaN	NaN	NaN	NaN	NaN	NaN	NaN	NaN	NaN	NaN	NaN	NaN	NaN	NaN	NaN	NaN	NaN	0	0	15	16377400	53095	12619	13974000	2	NaN	NaN	NaN	NaN	NaN	NaN
NaN	NaN	NaN	NaN	NaN	NaN	22.5397	21.1971	NaN	NaN	NaN	NaN	NaN	NaN	NaN	NaN	NaN	NaN	NaN	NaN	NaN	NaN	NaN	NaN	NaN	NaN	NaN	NaN	NaN	NaN	NaN	NaN	NaN	NaN	NaN	NaN	0	0	17	18678000	48501	93011	8501300	1	NaN	NaN	NaN	NaN	NaN	NaN
20.9984	NaN	NaN	21.116	NaN	NaN	21.3894	NaN	23.3124	NaN	19.1795	NaN	NaN	NaN	NaN	19.6169	19.6835	NaN	NaN	NaN	NaN	NaN	NaN	NaN	NaN	NaN	NaN	NaN	NaN	NaN	NaN	NaN	NaN	NaN	NaN	NaN	0	3	17	17028100	0.00052688	13543	19771000	2	NaN	NaN	NaN	NaN	NaN	NaN
23.905	23.8197	23.7455	23.9353	23.2567	23.8453	22.6515	22.3928	NaN	20.3543	19.9566	20.5664	20.2516	20.4529	NaN	NaN	NaN	NaN	NaN	NaN	NaN	NaN	NaN	NaN	NaN	NaN	NaN	NaN	NaN	NaN	NaN	NaN	NaN	NaN	NaN	NaN	0	1	16	15597800	4203	13315	104400000	9	NaN	NaN	NaN	NaN	NaN	NaN
26.355	26.5201	26.5388	26.6573	25.8297	26.0229	24.7549	24.4495	22.8037	22.1448	23.0684	23.2726	23.6636	23.8224	21.7577	21.0136	21.5833	22.4053	21.8954	22.2274	21.7095	21.7883	NaN	22.0537	NaN	NaN	NaN	NaN	NaN	NaN	NaN	NaN	NaN	NaN	NaN	NaN	0	2	18	18169200	0.045319	21952	658030000	15	NaN	NaN	NaN	NaN	NaN	NaN
24.7129	24.9627	25.2966	24.8482	24.6748	NaN	23.3955	23.3897	NaN	21.219	21.3318	21.4339	22.3056	22.2685	NaN	20.5753	20.2883	20.6424	NaN	NaN	NaN	NaN	NaN	NaN	NaN	NaN	NaN	NaN	NaN	NaN	NaN	NaN	NaN	NaN	NaN	NaN	0	2	19	19309600	0.0093999	14712	203050000	12	NaN	NaN	NaN	NaN	NaN	NaN
23.4798	23.4737	23.2839	23.2891	22.7538	22.5294	NaN	NaN	NaN	NaN	NaN	NaN	NaN	NaN	NaN	NaN	NaN	NaN	NaN	NaN	NaN	NaN	NaN	NaN	NaN	NaN	NaN	NaN	NaN	NaN	NaN	NaN	NaN	NaN	NaN	NaN	0	0	18	19298600	0.24084	1704	56935000	5	NaN	NaN	NaN	NaN	NaN	NaN
26.239	26.1618	25.8775	26.0791	25.7948	24.8675	NaN	NaN	NaN	NaN	NaN	NaN	NaN	NaN	NaN	NaN	NaN	NaN	NaN	NaN	NaN	NaN	NaN	NaN	NaN	NaN	NaN	NaN	NaN	NaN	NaN	NaN	NaN	NaN	NaN	NaN	0	1	13	14736700	16853	13594	375620000	14	NaN	NaN	NaN	NaN	NaN	NaN
28.2445	29.1284	28.6891	28.733	28.3068	28.247	22.1947	21.5244	NaN	NaN	NaN	NaN	NaN	NaN	NaN	NaN	NaN	NaN	NaN	NaN	NaN	NaN	NaN	NaN	NaN	NaN	NaN	NaN	NaN	NaN	NaN	NaN	NaN	NaN	NaN	NaN	0	1	15	17517600	0.00012639	17233	2442200000	28	NaN	NaN	NaN	2	NaN	NaN
26.602	27.1569	26.4144	26.9722	26.5411	26.6451	21.4721	NaN	NaN	NaN	NaN	NaN	NaN	NaN	NaN	NaN	NaN	NaN	NaN	NaN	NaN	21.2748	NaN	NaN	NaN	NaN	NaN	NaN	NaN	NaN	NaN	NaN	NaN	NaN	NaN	NaN	0	1	16	18658100	0.00045276	12342	680650000	17	NaN	NaN	NaN	2	NaN	NaN
23.7864	23.6457	23.6776	23.4548	23.7841	23.5821	NaN	NaN	22.3369	NaN	NaN	NaN	NaN	NaN	NaN	NaN	NaN	NaN	NaN	NaN	NaN	NaN	NaN	NaN	NaN	NaN	NaN	NaN	NaN	NaN	NaN	NaN	NaN	NaN	NaN	NaN	1	0	15	1599830	32277	76073	84807000	0	NaN	NaN	NaN	NaN	NaN	NaN
23.8552	NaN	20.2005	23.2294	21.2998	23.7117	23.2274	23.4326	20.4838	20.4165	NaN	NaN	22.41	22.749	NaN	NaN	NaN	NaN	NaN	NaN	NaN	NaN	NaN	NaN	NaN	NaN	NaN	NaN	NaN	NaN	NaN	NaN	NaN	NaN	NaN	NaN	2	0	15	15997400	0.44741	12376	79164000	7	NaN	NaN	765	NaN	NaN	NaN
NaN	NaN	NaN	NaN	NaN	21.5831	22.1977	NaN	NaN	NaN	NaN	NaN	20.2004	19.7361	NaN	NaN	NaN	NaN	NaN	NaN	NaN	NaN	NaN	NaN	NaN	NaN	NaN	NaN	NaN	NaN	NaN	NaN	NaN	NaN	NaN	NaN	2	0	17	17838600	35034	71558	10030000	0	NaN	NaN	765	NaN	NaN	NaN
NaN	NaN	NaN	NaN	NaN	NaN	23.234	22.8928	22.7653	22.6213	NaN	NaN	NaN	NaN	NaN	NaN	NaN	NaN	NaN	NaN	NaN	NaN	NaN	NaN	NaN	NaN	NaN	NaN	NaN	NaN	NaN	NaN	NaN	NaN	NaN	NaN	1	0	17	17918800	0.0080533	14787	31235000	5	NaN	NaN	171	NaN	NaN	NaN
NaN	NaN	NaN	NaN	NaN	NaN	NaN	NaN	NaN	NaN	NaN	NaN	NaN	NaN	NaN	NaN	NaN	NaN	NaN	NaN	NaN	NaN	NaN	NaN	NaN	NaN	NaN	NaN	NaN	NaN	NaN	NaN	NaN	NaN	NaN	NaN	1	0	13	14887100	84294	12783	0	1	NaN	NaN	NaN	NaN	NaN	NaN
22.6084	22.8634	22.9819	22.574	23.0131	22.897	20.7974	20.1914	19.9018	NaN	NaN	NaN	NaN	NaN	NaN	NaN	NaN	NaN	NaN	NaN	NaN	NaN	NaN	NaN	NaN	NaN	NaN	NaN	NaN	NaN	NaN	NaN	NaN	NaN	NaN	NaN	1	0	15	16728300	0.037065	16378	48829000	5	NaN	NaN	NaN	NaN	NaN	NaN
NaN	NaN	NaN	NaN	NaN	NaN	NaN	NaN	NaN	NaN	NaN	NaN	NaN	NaN	NaN	NaN	NaN	NaN	NaN	NaN	NaN	NaN	NaN	NaN	NaN	NaN	22.7127	22.7943	NaN	NaN	22.3689	22.1927	21.981	20.897	22.2495	22.2461	1	0	10	11375500	12766	11941	40411000	2	NaN	NaN	724	NaN	NaN	NaN
27.47	27.697	27.6989	27.8396	27.7694	27.3932	24.3566	23.586	23.2292	22.2504	NaN	NaN	20.1087	21.8789	NaN	NaN	NaN	NaN	NaN	NaN	NaN	NaN	NaN	NaN	NaN	NaN	NaN	NaN	NaN	NaN	NaN	NaN	NaN	NaN	NaN	NaN	0	3	16	18570000	9.6651e-05	18088	1320500000	20	NaN	NaN	NaN	NaN	NaN	NaN
26.4433	24.7019	24.5558	26.0473	26.39	22.7878	23.9601	24.1104	NaN	NaN	NaN	NaN	NaN	NaN	NaN	NaN	NaN	NaN	NaN	NaN	NaN	NaN	NaN	NaN	NaN	NaN	NaN	NaN	NaN	NaN	NaN	NaN	NaN	NaN	NaN	NaN	0	3	17	2004070	0.00014746	1642	342160000	14	NaN	NaN	NaN	NaN	NaN	NaN
22.1747	NaN	23.2249	21.6368	21.4135	21.0551	21.6159	21.1763	NaN	NaN	NaN	NaN	NaN	NaN	NaN	NaN	NaN	NaN	NaN	NaN	NaN	NaN	NaN	NaN	NaN	NaN	NaN	NaN	NaN	NaN	NaN	NaN	NaN	NaN	NaN	NaN	0	0	15	15567700	37593	14589	28354000	5	NaN	NaN	NaN	NaN	NaN	NaN
22.8166	22.504	22.2365	NaN	NaN	22.3711	22.5118	NaN	NaN	NaN	NaN	NaN	21.1919	21.0666	NaN	NaN	NaN	NaN	NaN	NaN	NaN	NaN	NaN	NaN	NaN	NaN	NaN	NaN	NaN	NaN	NaN	NaN	NaN	NaN	NaN	NaN	0	0	13	13936400	94067	11652	34273000	4	NaN	NaN	697	NaN	NaN	NaN
NaN	NaN	NaN	NaN	NaN	NaN	22.8004	NaN	21.4768	20.715	NaN	NaN	NaN	NaN	NaN	NaN	22.5102	22.7735	NaN	NaN	NaN	NaN	NaN	NaN	21.6644	22.1148	22.0458	21.9225	NaN	NaN	NaN	NaN	22.7214	21.0417	19.7745	20.0032	0	1	11	11605600	12365	1145	52280000	1	NaN	NaN	NaN	NaN	NaN	NaN
23.1047	22.7316	22.8533	23.2061	22.9232	22.8005	NaN	NaN	NaN	NaN	NaN	NaN	NaN	NaN	NaN	NaN	NaN	NaN	NaN	NaN	NaN	NaN	NaN	NaN	NaN	NaN	NaN	NaN	NaN	NaN	NaN	NaN	NaN	NaN	NaN	NaN	3	0	17	19670100	3439	96666	48497000	3	NaN	NaN	NaN	NaN	NaN	NaN
24.616	24.2512	23.9259	23.955	24.2777	23.6965	22.6214	NaN	NaN	NaN	NaN	NaN	NaN	NaN	NaN	NaN	NaN	NaN	NaN	NaN	NaN	NaN	NaN	NaN	NaN	NaN	NaN	NaN	NaN	NaN	NaN	NaN	NaN	NaN	NaN	NaN	0	2	17	19549600	5.2529e-05	15742	118260000	7	NaN	NaN	NaN	NaN	NaN	NaN
NaN	NaN	NaN	NaN	NaN	NaN	NaN	20.846	NaN	NaN	NaN	NaN	NaN	NaN	NaN	NaN	NaN	NaN	NaN	NaN	NaN	NaN	NaN	NaN	NaN	NaN	NaN	NaN	NaN	NaN	NaN	NaN	NaN	NaN	NaN	NaN	2	2	19	21339900	20422	76713	1884800	1	NaN	NaN	NaN	NaN	NaN	NaN
23.1441	22.9682	22.8992	22.8724	22.6143	22.6705	NaN	NaN	NaN	NaN	NaN	NaN	NaN	NaN	NaN	NaN	NaN	NaN	NaN	NaN	NaN	NaN	NaN	NaN	NaN	21.6561	NaN	NaN	NaN	NaN	NaN	NaN	NaN	NaN	NaN	NaN	0	1	16	17108700	22839	85845	49378000	2	NaN	NaN	NaN	NaN	NaN	NaN
NaN	NaN	NaN	NaN	NaN	NaN	21.7863	22.3309	22.3451	21.6235	NaN	NaN	NaN	NaN	NaN	NaN	NaN	NaN	NaN	NaN	NaN	NaN	NaN	NaN	NaN	NaN	NaN	NaN	NaN	NaN	NaN	NaN	NaN	NaN	NaN	NaN	0	1	11	12646300	44258	92838	17451000	2	NaN	NaN	NaN	NaN	NaN	NaN
NaN	NaN	NaN	NaN	NaN	NaN	22.7569	22.8821	22.0307	NaN	NaN	NaN	NaN	NaN	NaN	NaN	NaN	NaN	NaN	NaN	NaN	NaN	NaN	NaN	NaN	NaN	NaN	NaN	NaN	NaN	NaN	NaN	NaN	NaN	NaN	NaN	0	2	14	16838500	1778	92151	19103000	3	NaN	NaN	NaN	NaN	NaN	NaN
NaN	NaN	NaN	NaN	NaN	NaN	23.5434	NaN	22.213	22.2283	NaN	NaN	NaN	NaN	NaN	NaN	NaN	NaN	NaN	NaN	NaN	NaN	NaN	NaN	NaN	NaN	NaN	NaN	NaN	NaN	NaN	NaN	NaN	NaN	NaN	NaN	0	2	14	16738300	62126	11369	22002000	2	NaN	NaN	NaN	NaN	NaN	NaN
NaN	NaN	NaN	NaN	NaN	NaN	NaN	NaN	NaN	NaN	NaN	NaN	NaN	NaN	NaN	NaN	NaN	NaN	26.6702	26.8305	26.6424	26.6277	NaN	26.3788	24.6126	24.9359	23.5077	22.6799	26.085	NaN	24.3169	NaN	23.4294	21.9228	24.279	24.8962	0	2	8	94451800	84596	1632	757170000	6	NaN	NaN	NaN	NaN	NaN	NaN
NaN	NaN	NaN	NaN	NaN	NaN	NaN	NaN	NaN	NaN	NaN	NaN	NaN	NaN	NaN	NaN	NaN	NaN	23.5193	22.946	22.8561	22.7934	NaN	NaN	21.5622	NaN	NaN	NaN	20.6474	NaN	20.1327	NaN	NaN	NaN	NaN	20.4801	0	2	8	10185100	19435	13368	42317000	1	NaN	NaN	NaN	NaN	NaN	NaN
24.7027	25.6173	NaN	24.9766	24.6482	24.4347	NaN	NaN	NaN	NaN	NaN	NaN	NaN	NaN	NaN	NaN	NaN	NaN	NaN	NaN	NaN	NaN	NaN	NaN	NaN	NaN	NaN	NaN	NaN	NaN	NaN	NaN	NaN	NaN	NaN	NaN	0	3	17	19831000	0.00035052	18078	160760000	5	NaN	NaN	NaN	NaN	NaN	NaN
23.1903	NaN	21.6133	23.3412	22.8993	NaN	NaN	NaN	NaN	NaN	NaN	NaN	NaN	NaN	NaN	NaN	NaN	NaN	NaN	NaN	NaN	NaN	NaN	NaN	NaN	NaN	NaN	NaN	NaN	NaN	NaN	NaN	NaN	NaN	NaN	NaN	0	0	17	18548200	31194	1158	31229000	3	NaN	NaN	NaN	NaN	NaN	NaN
24.4182	24.7635	23.7514	24.3639	23.8264	23.741	22.5132	22.4947	NaN	NaN	NaN	NaN	NaN	NaN	NaN	NaN	NaN	NaN	NaN	NaN	NaN	NaN	NaN	NaN	NaN	NaN	NaN	NaN	NaN	NaN	NaN	NaN	NaN	NaN	NaN	NaN	2	1	25	28383900	18924	91166	127400000	6	NaN	NaN	NaN	NaN	NaN	NaN
23.3761	23.4162	23.4142	23.5575	22.869	22.9195	NaN	NaN	NaN	NaN	NaN	NaN	NaN	NaN	20.1655	20.3391	NaN	NaN	NaN	NaN	NaN	NaN	NaN	NaN	NaN	NaN	NaN	NaN	NaN	NaN	NaN	NaN	NaN	NaN	NaN	NaN	1	1	15	1732840	16314	12648	63702000	6	NaN	NaN	NaN	NaN	NaN	NaN
26.7955	26.959	26.6867	26.629	26.212	26.4419	23.8944	23.8533	21.7295	21.6803	21.7565	20.822	22.9749	23.1119	NaN	20.1124	19.5125	NaN	NaN	NaN	NaN	NaN	NaN	NaN	NaN	NaN	NaN	NaN	NaN	NaN	NaN	NaN	NaN	NaN	NaN	NaN	1	1	16	18609000	0.00013303	21885	689800000	19	NaN	NaN	NaN	NaN	NaN	NaN
26.3375	26.7514	26.4593	26.469	25.9819	25.73	23.8711	23.8416	21.865	20.9843	NaN	20.5343	22.2035	22.4639	NaN	NaN	20.2096	19.9186	22.3286	NaN	21.5015	23.3515	NaN	22.1376	NaN	NaN	NaN	NaN	NaN	NaN	NaN	NaN	NaN	NaN	NaN	NaN	1	1	17	19319300	0.09789	13601	579020000	11	NaN	NaN	NaN	NaN	NaN	NaN
NaN	24.8321	24.885	24.7664	24.3182	24.4122	NaN	NaN	NaN	NaN	NaN	NaN	NaN	NaN	NaN	NaN	NaN	NaN	NaN	NaN	NaN	NaN	NaN	NaN	NaN	NaN	NaN	NaN	NaN	NaN	NaN	NaN	NaN	NaN	NaN	NaN	1	1	18	20310000	0.035896	14197	132630000	5	NaN	NaN	NaN	NaN	NaN	NaN
NaN	NaN	NaN	NaN	NaN	NaN	NaN	NaN	23.1009	22.2866	NaN	NaN	NaN	NaN	NaN	NaN	NaN	NaN	NaN	NaN	NaN	NaN	NaN	NaN	NaN	NaN	NaN	NaN	NaN	NaN	NaN	NaN	NaN	NaN	NaN	NaN	0	3	14	16507200	67912	13989	14112000	3	NaN	NaN	NaN	NaN	NaN	NaN
NaN	NaN	NaN	NaN	NaN	20.8549	24.0222	23.7974	23.5085	23.2681	NaN	NaN	NaN	NaN	NaN	NaN	NaN	NaN	NaN	NaN	NaN	NaN	NaN	NaN	NaN	NaN	NaN	NaN	22.8927	22.3764	NaN	NaN	NaN	NaN	NaN	NaN	0	1	12	12335700	6166	12141	68780000	4	NaN	NaN	NaN	NaN	NaN	NaN
24.3496	24.2565	24.061	23.9476	NaN	23.803	22.2674	22.4644	NaN	NaN	20.1629	20.293	NaN	20.9748	NaN	NaN	NaN	NaN	NaN	NaN	NaN	NaN	NaN	NaN	NaN	NaN	NaN	NaN	NaN	NaN	NaN	NaN	NaN	NaN	NaN	NaN	0	1	13	14896900	13754	14195	105090000	8	NaN	NaN	NaN	NaN	NaN	NaN
25.8334	26.0321	24.3741	26.038	25.9423	24.851	25.8749	25.6547	NaN	NaN	NaN	NaN	23.9097	24.1864	NaN	NaN	NaN	NaN	NaN	NaN	NaN	NaN	NaN	NaN	NaN	NaN	NaN	NaN	NaN	NaN	NaN	NaN	NaN	NaN	NaN	NaN	1	1	16	18378600	1.1874e-53	2119	463000000	27	NaN	NaN	231	NaN	NaN	NaN
23.5827	23.7672	NaN	23.4247	23.2921	23.3653	NaN	NaN	NaN	NaN	NaN	NaN	NaN	NaN	NaN	NaN	NaN	NaN	NaN	NaN	NaN	NaN	NaN	NaN	NaN	NaN	NaN	NaN	NaN	NaN	NaN	NaN	NaN	NaN	NaN	NaN	1	2	17	20129800	0.34239	12303	59178000	6	NaN	NaN	NaN	NaN	NaN	NaN
NaN	NaN	NaN	NaN	NaN	NaN	NaN	NaN	22.5103	21.7335	NaN	NaN	NaN	NaN	NaN	NaN	22.1895	22.0371	NaN	NaN	NaN	NaN	NaN	NaN	NaN	NaN	NaN	NaN	NaN	NaN	NaN	NaN	NaN	NaN	NaN	NaN	0	0	13	14656700	42161	83948	18547000	1	NaN	NaN	NaN	NaN	NaN	NaN
NaN	NaN	NaN	NaN	NaN	NaN	NaN	NaN	NaN	NaN	NaN	NaN	NaN	NaN	NaN	NaN	NaN	NaN	NaN	NaN	NaN	NaN	NaN	NaN	25.6472	25.7173	NaN	20.125	NaN	NaN	NaN	NaN	NaN	NaN	NaN	NaN	0	1	16	16696800	35472	13414	108860000	1	NaN	NaN	NaN	NaN	NaN	NaN
NaN	NaN	NaN	NaN	NaN	NaN	NaN	NaN	NaN	NaN	NaN	NaN	NaN	NaN	NaN	NaN	NaN	NaN	NaN	NaN	NaN	NaN	NaN	NaN	NaN	NaN	NaN	NaN	NaN	NaN	NaN	NaN	NaN	NaN	NaN	NaN	1	1	20	20909000	7.9108e-08	1198	0	1	NaN	NaN	NaN	NaN	NaN	NaN
NaN	NaN	NaN	NaN	NaN	NaN	22.6624	22.3275	NaN	21.5599	22.324	22.0914	NaN	NaN	NaN	NaN	NaN	NaN	24.0892	30.5383	29.772	24.2717	NaN	29.5536	27.9781	27.99	27.4177	27.187	29.3537	29.1129	28.5749	27.7607	27.8085	26.7588	28.1713	28.0678	0	2	9	10195700	39055	14804	7016100000	12	NaN	NaN	NaN	NaN	NaN	NaN
NaN	NaN	NaN	NaN	NaN	NaN	NaN	NaN	NaN	NaN	NaN	NaN	NaN	NaN	NaN	NaN	NaN	NaN	NaN	NaN	NaN	NaN	NaN	NaN	NaN	NaN	NaN	NaN	NaN	NaN	NaN	NaN	NaN	NaN	NaN	NaN	0	2	9	9614870	26024	10444	0	1	NaN	NaN	NaN	NaN	NaN	NaN
NaN	NaN	NaN	NaN	NaN	NaN	NaN	NaN	NaN	NaN	NaN	NaN	NaN	NaN	NaN	NaN	NaN	NaN	23.7728	23.0255	23.2853	23.7304	NaN	23.2353	NaN	NaN	22.2457	21.9882	22.2748	NaN	20.9093	NaN	NaN	NaN	20.6775	NaN	0	1	10	12455600	20842	18343	74741000	4	NaN	NaN	NaN	NaN	NaN	NaN
NaN	NaN	NaN	NaN	NaN	NaN	NaN	NaN	NaN	NaN	NaN	NaN	NaN	NaN	NaN	NaN	NaN	NaN	30.1251	30.3377	29.8557	30.2207	NaN	29.7486	28.3483	28.0888	23.9122	25.1731	29.8137	29.5221	27.8681	27.3425	27.8261	26.6479	28.0339	28.283	2	0	10	12776400	19515	21203	9407900000	33	NaN	NaN	NaN	NaN	NaN	NaN
NaN	NaN	NaN	NaN	NaN	NaN	NaN	NaN	NaN	NaN	NaN	NaN	NaN	NaN	NaN	NaN	NaN	NaN	25.9819	NaN	25.5073	24.9461	NaN	NaN	NaN	NaN	NaN	NaN	NaN	NaN	NaN	NaN	NaN	NaN	NaN	NaN	1	1	10	12546100	11197	1087	146290000	1	NaN	NaN	NaN	NaN	NaN	NaN
NaN	NaN	NaN	NaN	NaN	NaN	NaN	NaN	NaN	NaN	NaN	NaN	NaN	NaN	NaN	NaN	NaN	NaN	NaN	NaN	NaN	NaN	NaN	NaN	NaN	NaN	NaN	NaN	NaN	NaN	NaN	NaN	NaN	NaN	NaN	NaN	1	1	9	10515300	21947	10881	0	3	NaN	NaN	NaN	NaN	NaN	NaN
NaN	NaN	NaN	NaN	NaN	NaN	NaN	NaN	NaN	NaN	NaN	NaN	NaN	NaN	NaN	NaN	NaN	NaN	25.8664	25.8792	25.4387	25.7258	NaN	NaN	24.0189	22.3056	NaN	23.8864	23.1739	22.4265	NaN	NaN	NaN	NaN	21.5133	21.098	0	1	9	10305100	16179	1146	281890000	1	NaN	NaN	NaN	NaN	NaN	216
NaN	NaN	NaN	NaN	NaN	NaN	NaN	NaN	NaN	NaN	NaN	NaN	NaN	NaN	NaN	NaN	NaN	NaN	25.5153	25.5771	25.0118	25.3103	NaN	25.4619	NaN	NaN	NaN	23.8357	NaN	24.9166	NaN	23.2541	NaN	NaN	23.7889	NaN	0	2	9	10285900	19208	13408	290810000	2	NaN	NaN	NaN	NaN	NaN	NaN
NaN	NaN	NaN	NaN	NaN	NaN	NaN	NaN	NaN	NaN	NaN	NaN	NaN	NaN	NaN	NaN	NaN	NaN	26.9432	26.987	27.0751	27.4055	NaN	26.3274	26.297	26.0051	25.4867	26.2209	27.2877	26.2738	24.8009	24.3639	24.848	24.3547	25.2023	25.8286	0	2	9	11425200	57235	22428	1386100000	20	NaN	NaN	NaN	NaN	NaN	NaN
NaN	NaN	NaN	NaN	NaN	NaN	NaN	NaN	NaN	NaN	NaN	NaN	NaN	NaN	NaN	NaN	NaN	NaN	26.6506	26.4514	27.1134	27.0251	NaN	27.1828	25.4147	25.3019	25.3823	25.1485	27.2774	27.1428	25.0528	24.4467	25.0017	22.4838	23.6614	23.8437	0	2	10	11264800	6.4747e-05	20835	1234500000	17	NaN	NaN	NaN	NaN	NaN	NaN
NaN	NaN	NaN	NaN	NaN	NaN	NaN	NaN	NaN	NaN	NaN	NaN	NaN	NaN	NaN	NaN	NaN	NaN	NaN	25.634	24.7703	24.8668	NaN	24.8543	NaN	NaN	NaN	24.4352	24.1746	23.9514	22.5429	22.4683	22.392	21.1624	22.9286	NaN	0	1	10	12345400	0.0038867	16515	227200000	11	NaN	NaN	NaN	NaN	NaN	NaN
NaN	NaN	NaN	NaN	NaN	NaN	NaN	NaN	NaN	NaN	NaN	NaN	NaN	NaN	NaN	NaN	NaN	NaN	26.253	25.3075	25.1491	25.6369	NaN	25.0243	NaN	NaN	NaN	23.8641	23.2375	NaN	22.1817	NaN	21.3645	NaN	21.9653	22.2234	0	1	11	12445700	5.8608e-11	18641	286620000	1	NaN	NaN	NaN	NaN	NaN	223
NaN	NaN	NaN	NaN	NaN	NaN	NaN	NaN	NaN	NaN	NaN	NaN	NaN	NaN	NaN	NaN	NaN	NaN	NaN	NaN	NaN	NaN	NaN	NaN	NaN	NaN	NaN	NaN	NaN	NaN	NaN	NaN	NaN	NaN	NaN	NaN	1	0	9	10894700	24154	10604	0	0	NaN	NaN	NaN	NaN	NaN	NaN
NaN	NaN	NaN	NaN	NaN	NaN	NaN	NaN	NaN	NaN	NaN	NaN	NaN	NaN	NaN	NaN	NaN	NaN	26.5604	27.0718	26.2289	26.1981	NaN	25.9207	24.2152	23.9898	25.0341	NaN	25.499	NaN	24.6587	24.0482	24.2943	22.7496	24.333	24.5177	0	1	9	10104600	68546	13103	693700000	6	NaN	NaN	NaN	NaN	NaN	NaN
NaN	NaN	NaN	NaN	NaN	NaN	NaN	NaN	NaN	NaN	NaN	NaN	NaN	NaN	NaN	NaN	NaN	NaN	NaN	NaN	NaN	NaN	NaN	NaN	NaN	NaN	NaN	NaN	NaN	NaN	NaN	NaN	NaN	NaN	NaN	NaN	1	0	10	12245900	13087	1185	0	0	NaN	NaN	NaN	NaN	NaN	NaN
NaN	NaN	NaN	NaN	NaN	NaN	NaN	NaN	NaN	NaN	NaN	NaN	NaN	NaN	NaN	NaN	NaN	NaN	NaN	23.2598	23.5631	23.2874	NaN	NaN	NaN	NaN	21.0538	20.3632	23.0145	21.8305	NaN	NaN	NaN	NaN	20.962	NaN	1	0	10	12046100	20555	11195	50447000	1	NaN	NaN	NaN	NaN	NaN	NaN
NaN	NaN	NaN	NaN	NaN	NaN	NaN	NaN	NaN	NaN	NaN	NaN	NaN	NaN	NaN	NaN	NaN	NaN	23.4913	23.5223	23.7619	23.5858	NaN	23.421	NaN	NaN	22.7091	22.1768	24.1166	23.9384	22.5155	21.9859	21.6312	21.0145	21.9844	22.1368	0	0	9	12125100	11721	12065	132020000	8	NaN	NaN	NaN	NaN	NaN	NaN
23.322	22.7032	22.0679	22.1887	22.6144	22.2032	21.6727	21.8325	NaN	NaN	20.3532	NaN	20.6014	20.4622	NaN	NaN	NaN	NaN	NaN	NaN	NaN	NaN	NaN	NaN	NaN	NaN	NaN	NaN	NaN	NaN	NaN	NaN	NaN	NaN	NaN	NaN	1	0	11	11945900	11861	11497	49193000	6	NaN	NaN	NaN	NaN	NaN	NaN
NaN	NaN	NaN	NaN	NaN	NaN	NaN	NaN	NaN	NaN	NaN	NaN	NaN	NaN	NaN	NaN	NaN	NaN	NaN	NaN	23.3259	23.4238	NaN	NaN	NaN	NaN	22.5128	NaN	NaN	NaN	NaN	NaN	NaN	NaN	NaN	NaN	0	1	9	115451	18259	11217	27752000	1	NaN	NaN	NaN	NaN	NaN	NaN
NaN	NaN	NaN	NaN	NaN	NaN	NaN	NaN	NaN	NaN	NaN	NaN	NaN	NaN	NaN	NaN	NaN	NaN	23.1678	23.6499	23.0006	23.7041	NaN	23.8606	NaN	NaN	23.4037	23.0271	23.6453	23.6037	20.9396	20.8359	21.0325	NaN	21.5765	21.2977	0	0	10	10724300	10244	12657	117120000	2	NaN	NaN	NaN	NaN	NaN	NaN
NaN	NaN	NaN	NaN	NaN	NaN	NaN	NaN	NaN	NaN	NaN	NaN	NaN	NaN	NaN	NaN	NaN	NaN	24.6426	24.9837	24.6792	24.7643	NaN	24.6172	22.7042	NaN	NaN	NaN	24.2497	24.0404	22.2407	21.3183	20.9768	NaN	NaN	NaN	2	0	10	13667000	73565	14477	194130000	7	NaN	NaN	NaN	NaN	NaN	NaN
NaN	NaN	NaN	NaN	NaN	NaN	NaN	NaN	NaN	NaN	NaN	NaN	NaN	NaN	NaN	NaN	NaN	NaN	24.7976	25.3501	26.3929	26.3416	NaN	26.4663	NaN	NaN	26.93	26.602	28.4057	27.7268	26.1976	25.9406	25.2597	NaN	26.1772	26.4715	0	1	10	11555400	77605	15768	1495700000	7	NaN	NaN	NaN	NaN	NaN	NaN
NaN	NaN	NaN	NaN	NaN	NaN	NaN	NaN	NaN	NaN	NaN	NaN	NaN	NaN	NaN	NaN	NaN	NaN	27.7241	26.637	26.9967	27.3013	NaN	27.0192	NaN	NaN	24.6872	24.5118	25.0263	24.6131	23.9921	19.8905	23.2727	20.8173	24.0093	23.7649	0	0	10	13035500	1.545e-11	2247	932940000	12	NaN	NaN	NaN	NaN	NaN	269
NaN	NaN	NaN	NaN	NaN	NaN	NaN	NaN	NaN	NaN	NaN	NaN	NaN	NaN	NaN	NaN	NaN	NaN	24.3209	23.9711	23.9154	NaN	NaN	NaN	NaN	NaN	NaN	NaN	NaN	NaN	NaN	NaN	NaN	NaN	NaN	NaN	0	2	9	11355700	48699	12662	53223000	1	NaN	NaN	NaN	NaN	NaN	NaN
NaN	NaN	NaN	NaN	NaN	NaN	NaN	NaN	NaN	NaN	NaN	NaN	NaN	NaN	NaN	NaN	NaN	NaN	24.583	24.5677	23.7485	23.4893	NaN	24.2814	21.8701	22.4298	22.1117	22.0804	23.5914	23.4224	22.5652	NaN	22.2499	20.7298	22.7449	22.4745	1	1	9	10645300	0.10863	16723	164380000	13	NaN	NaN	NaN	NaN	NaN	NaN
19.9737	20.9999	NaN	NaN	NaN	20.3556	NaN	NaN	NaN	NaN	NaN	NaN	NaN	NaN	NaN	NaN	NaN	NaN	NaN	NaN	NaN	NaN	NaN	NaN	NaN	NaN	NaN	NaN	NaN	NaN	NaN	NaN	NaN	NaN	NaN	NaN	0	2	15	16977600	0.00012143	1998	4468400	2	NaN	NaN	NaN	NaN	NaN	NaN
NaN	NaN	NaN	22.0922	NaN	NaN	21.6269	21.5978	NaN	NaN	NaN	NaN	20.794	20.853	NaN	NaN	NaN	NaN	NaN	NaN	NaN	NaN	NaN	NaN	NaN	NaN	NaN	NaN	NaN	NaN	NaN	NaN	NaN	NaN	NaN	NaN	0	2	16	17988100	17629	80738	14596000	1	NaN	NaN	NaN	NaN	NaN	NaN
NaN	NaN	NaN	NaN	NaN	NaN	NaN	NaN	NaN	NaN	19.0225	NaN	NaN	NaN	NaN	NaN	NaN	NaN	25.2446	25.4465	25.1279	25.3621	NaN	25.2672	NaN	NaN	24.5947	24.2659	24.8837	24.8124	23.2252	22.7023	22.8353	21.589	22.9757	23.4702	0	0	9	10294400	16674	11402	359250000	1	NaN	NaN	NaN	NaN	NaN	NaN
NaN	NaN	NaN	NaN	NaN	NaN	NaN	NaN	NaN	NaN	NaN	NaN	NaN	NaN	NaN	NaN	NaN	NaN	28.9392	29.1952	28.3912	28.6047	NaN	28.8292	21.1784	23.5031	28.2399	28.1064	28.2609	28.1218	27.097	27.103	26.7222	NaN	26.8227	NaN	0	0	10	11925000	88727	13104	4117700000	3	NaN	NaN	NaN	NaN	NaN	NaN
NaN	NaN	NaN	NaN	NaN	NaN	NaN	NaN	NaN	NaN	NaN	NaN	NaN	NaN	NaN	NaN	NaN	NaN	28.0516	28.4597	27.7945	27.9637	NaN	26.7494	NaN	NaN	23.1951	22.6098	26.005	27.7362	24.7664	24.5619	24.4708	22.8823	26.6579	26.8775	1	1	11	12776600	4.8855e-12	22566	1875100000	18	NaN	NaN	NaN	NaN	NaN	NaN
NaN	NaN	NaN	NaN	NaN	NaN	NaN	NaN	NaN	NaN	NaN	NaN	NaN	NaN	NaN	NaN	NaN	NaN	28.8846	29.3457	28.5158	29.0756	NaN	28.8461	26.5056	26.4377	24.4668	23.8523	28.7183	28.3283	26.9641	26.4849	26.6811	NaN	27.5141	26.7218	2	0	11	12476300	5.5384e-05	17937	4248000000	15	NaN	NaN	NaN	NaN	NaN	NaN
NaN	NaN	NaN	NaN	NaN	NaN	NaN	NaN	NaN	NaN	NaN	NaN	NaN	NaN	NaN	NaN	NaN	NaN	25.5404	25.9006	25.0622	25.7196	NaN	24.7979	NaN	NaN	23.4462	22.6036	24.5406	24.1737	22.9272	22.4873	22.5915	21.2938	22.9484	23.1567	1	1	11	12796400	0.0064802	20583	332220000	15	NaN	NaN	NaN	NaN	NaN	NaN
NaN	NaN	NaN	NaN	NaN	NaN	NaN	NaN	NaN	NaN	NaN	NaN	NaN	NaN	NaN	NaN	NaN	NaN	NaN	NaN	NaN	NaN	NaN	NaN	NaN	NaN	NaN	NaN	NaN	NaN	NaN	26.3048	NaN	25.4103	NaN	NaN	0	1	10	11915800	68864	18298	127490000	2	NaN	NaN	NaN	NaN	NaN	NaN
NaN	NaN	NaN	NaN	NaN	NaN	NaN	NaN	NaN	NaN	NaN	NaN	NaN	NaN	NaN	NaN	NaN	NaN	29.4031	29.1254	28.8388	29.2773	NaN	28.3463	NaN	27.3683	NaN	NaN	27.0264	26.1138	25.2636	NaN	NaN	22.3588	25.0965	24.7824	1	2	10	13646700	24584	19981	3260500000	10	NaN	NaN	NaN	NaN	NaN	308
NaN	NaN	NaN	NaN	NaN	NaN	NaN	NaN	NaN	NaN	NaN	NaN	NaN	NaN	NaN	NaN	NaN	NaN	27.4901	27.6139	27.1189	27.1507	NaN	26.9353	25.578	25.7498	26.1453	NaN	26.978	26.6387	25.6548	25.0483	25.2902	22.1441	23.364	23.9408	0	1	10	1245600	555	17227	1394500000	18	NaN	NaN	NaN	NaN	NaN	NaN
NaN	NaN	NaN	NaN	NaN	NaN	NaN	NaN	NaN	NaN	NaN	NaN	NaN	NaN	NaN	NaN	NaN	NaN	NaN	27.5283	27.0652	27.1655	NaN	26.9347	25.8752	25.7486	26.2855	26.4969	26.8542	26.6188	25.5457	25.1009	25.2096	23.9527	25.3835	25.5764	0	2	9	1009510	90023	12549	1365400000	11	NaN	NaN	NaN	NaN	NaN	NaN
NaN	NaN	NaN	NaN	NaN	NaN	NaN	NaN	NaN	NaN	NaN	NaN	NaN	NaN	NaN	NaN	NaN	NaN	NaN	NaN	NaN	NaN	NaN	NaN	NaN	NaN	NaN	NaN	NaN	NaN	NaN	NaN	NaN	NaN	NaN	NaN	1	2	9	11365500	1	NaN	0	0	NaN	NaN	NaN	NaN	NaN	NaN
24.6952	24.2345	24.6139	NaN	23.4722	23.7949	21.1586	21.2468	NaN	NaN	NaN	NaN	NaN	NaN	NaN	NaN	NaN	NaN	NaN	NaN	NaN	NaN	NaN	NaN	NaN	NaN	NaN	NaN	NaN	NaN	NaN	NaN	NaN	NaN	NaN	NaN	0	1	15	15958400	42932	12362	103600000	3	NaN	NaN	NaN	NaN	NaN	NaN
NaN	NaN	NaN	NaN	NaN	NaN	NaN	NaN	NaN	NaN	NaN	NaN	NaN	NaN	NaN	NaN	NaN	NaN	NaN	NaN	NaN	NaN	NaN	NaN	25.4532	24.7638	NaN	NaN	NaN	NaN	NaN	NaN	NaN	NaN	NaN	NaN	1	1	10	11645800	16054	18678	74426000	2	NaN	NaN	NaN	NaN	NaN	NaN
NaN	NaN	NaN	NaN	NaN	NaN	NaN	NaN	NaN	NaN	NaN	NaN	NaN	NaN	NaN	NaN	NaN	NaN	NaN	NaN	NaN	NaN	NaN	NaN	26.504	25.7649	NaN	NaN	NaN	NaN	NaN	NaN	NaN	NaN	NaN	NaN	1	2	15	17778800	4.6549e-54	23117	152190000	2	NaN	NaN	NaN	NaN	NaN	NaN
NaN	NaN	NaN	NaN	NaN	NaN	NaN	NaN	NaN	NaN	NaN	NaN	NaN	NaN	NaN	NaN	NaN	NaN	25.4036	25.6554	24.9522	25.4543	NaN	24.828	NaN	20.7677	NaN	21.4411	NaN	NaN	21.3354	22.955	22.8973	20.3288	23.2127	23.1046	1	1	11	12636500	79694	1798	248730000	3	NaN	NaN	NaN	NaN	NaN	NaN
NaN	NaN	NaN	NaN	NaN	NaN	NaN	NaN	NaN	NaN	NaN	NaN	NaN	NaN	NaN	NaN	NaN	NaN	25.0366	24.9867	24.4983	24.6665	NaN	25.0483	NaN	NaN	NaN	24.3026	NaN	NaN	19.988	20.0239	NaN	NaN	19.467	NaN	0	1	10	12295800	7527	13583	176210000	3	NaN	NaN	NaN	NaN	NaN	NaN
NaN	NaN	NaN	NaN	NaN	NaN	NaN	NaN	NaN	NaN	NaN	NaN	NaN	NaN	NaN	NaN	NaN	NaN	NaN	NaN	NaN	NaN	NaN	NaN	NaN	NaN	23.4308	22.5751	23.3222	23.0559	20.8805	NaN	NaN	NaN	21.2725	21.4762	0	1	11	13226400	38775	13162	44147000	3	NaN	NaN	180	NaN	NaN	NaN
NaN	NaN	NaN	NaN	NaN	NaN	NaN	NaN	NaN	NaN	NaN	NaN	NaN	NaN	NaN	NaN	NaN	NaN	NaN	NaN	NaN	NaN	NaN	NaN	NaN	NaN	NaN	27.1815	NaN	NaN	NaN	NaN	NaN	NaN	NaN	NaN	0	1	9	11425500	12489	11927	152210000	1	NaN	NaN	NaN	NaN	NaN	NaN
NaN	NaN	NaN	NaN	NaN	NaN	NaN	NaN	NaN	NaN	NaN	NaN	NaN	NaN	NaN	NaN	NaN	NaN	24.6166	24.4114	NaN	NaN	NaN	NaN	NaN	NaN	NaN	NaN	24.1829	23.886	22.026	21.6915	22.2615	NaN	22.6176	22.3986	1	0	9	11855800	68479	13106	107230000	1	NaN	NaN	NaN	NaN	NaN	NaN
NaN	NaN	NaN	NaN	NaN	NaN	22.3995	22.4259	21.7995	NaN	NaN	NaN	NaN	NaN	NaN	NaN	NaN	NaN	NaN	NaN	NaN	NaN	NaN	NaN	NaN	NaN	NaN	NaN	NaN	NaN	NaN	NaN	NaN	NaN	NaN	NaN	1	1	8	95850800	26751	12861	14817000	2	NaN	NaN	NaN	NaN	NaN	NaN
NaN	NaN	NaN	NaN	NaN	NaN	22.8106	NaN	NaN	22.1507	NaN	NaN	NaN	NaN	NaN	NaN	NaN	NaN	NaN	NaN	NaN	NaN	NaN	NaN	NaN	NaN	NaN	NaN	NaN	NaN	NaN	NaN	NaN	NaN	NaN	NaN	1	1	9	10455400	41529	92445	12013000	2	NaN	NaN	NaN	NaN	NaN	NaN
NaN	NaN	NaN	NaN	NaN	NaN	24.8225	24.8753	23.1801	23.0892	NaN	NaN	NaN	NaN	NaN	NaN	NaN	NaN	NaN	NaN	NaN	NaN	NaN	NaN	NaN	NaN	NaN	NaN	19.9738	NaN	NaN	NaN	NaN	NaN	NaN	NaN	2	1	11	13156800	11681	11514	79903000	3	NaN	NaN	NaN	NaN	NaN	NaN
NaN	NaN	NaN	NaN	NaN	NaN	NaN	NaN	NaN	NaN	NaN	NaN	NaN	NaN	NaN	NaN	NaN	NaN	27.2686	27.4229	26.9853	27.0235	NaN	27.0258	25.5988	25.728	24.8146	24.6022	26.731	26.7493	25.2593	24.879	24.9638	23.42	25.2273	25.3126	2	0	10	12815900	90061	13056	1329000000	2	NaN	NaN	NaN	NaN	NaN	NaN
NaN	NaN	NaN	NaN	NaN	NaN	NaN	NaN	NaN	NaN	NaN	NaN	NaN	NaN	NaN	NaN	NaN	NaN	26.7847	27.1015	26.2907	26.6378	NaN	NaN	24.9208	24.3919	23.9676	23.9952	25.6189	25.742	24.4601	24.3277	24.0758	23.0462	NaN	24.9048	0	2	9	10426000	44091	14438	742560000	12	NaN	NaN	NaN	NaN	NaN	NaN
NaN	NaN	NaN	NaN	NaN	NaN	NaN	NaN	NaN	NaN	NaN	NaN	NaN	NaN	NaN	NaN	NaN	NaN	26.5357	26.8093	26.0788	26.4558	NaN	26.4159	NaN	NaN	NaN	NaN	26.152	25.5541	23.4887	23.0382	23.0015	21.7474	23.2504	23.558	0	1	10	12785900	13928	21152	645800000	15	NaN	NaN	NaN	NaN	NaN	NaN
NaN	NaN	NaN	NaN	NaN	NaN	NaN	NaN	NaN	NaN	NaN	NaN	NaN	NaN	NaN	NaN	NaN	NaN	NaN	NaN	23.7265	23.8288	NaN	23.5979	NaN	21.3686	22.3932	22.4893	23.2076	22.8458	NaN	NaN	NaN	NaN	NaN	NaN	1	0	9	10725800	80916	12712	72806000	1	NaN	NaN	NaN	NaN	NaN	NaN
NaN	NaN	NaN	NaN	NaN	NaN	NaN	NaN	NaN	NaN	NaN	NaN	NaN	NaN	NaN	NaN	NaN	NaN	NaN	21.3871	21.595	21.4815	NaN	21.6047	NaN	NaN	21.0493	20.8577	22.0769	22.4666	20.0961	20.2987	19.5553	19.4286	20.8003	20.9722	0	1	11	1291670	47402	12836	34087000	1	NaN	NaN	NaN	NaN	NaN	NaN
NaN	NaN	NaN	NaN	NaN	NaN	NaN	NaN	NaN	NaN	NaN	NaN	NaN	NaN	NaN	NaN	NaN	NaN	NaN	NaN	NaN	NaN	NaN	NaN	NaN	NaN	NaN	NaN	NaN	NaN	NaN	NaN	NaN	NaN	NaN	NaN	1	1	9	11465700	32388	98033	0	1	NaN	NaN	NaN	NaN	NaN	NaN
NaN	NaN	NaN	NaN	NaN	NaN	NaN	NaN	NaN	NaN	19.6338	NaN	NaN	NaN	NaN	NaN	NaN	NaN	26.62	27.0066	26.0277	26.421	NaN	26.4797	21.7839	21.9492	25.3421	25.0494	26.0829	25.0658	23.1261	22.6617	22.2888	NaN	22.5894	22.8089	0	1	10	12265500	12366	18938	716310000	15	NaN	NaN	47	NaN	NaN	NaN
NaN	NaN	NaN	NaN	NaN	NaN	NaN	NaN	NaN	NaN	NaN	NaN	NaN	NaN	NaN	NaN	NaN	NaN	NaN	NaN	NaN	NaN	NaN	NaN	NaN	NaN	NaN	24.2232	NaN	NaN	NaN	NaN	NaN	NaN	NaN	NaN	0	1	9	10984900	2088	10911	19584000	2	NaN	NaN	159	NaN	NaN	NaN
NaN	NaN	NaN	NaN	NaN	NaN	NaN	NaN	NaN	NaN	NaN	NaN	NaN	NaN	NaN	NaN	NaN	NaN	NaN	NaN	27.5663	NaN	NaN	27.6734	25.4162	25.0312	26.8069	NaN	NaN	NaN	NaN	NaN	NaN	24.8341	26.3293	26.5728	0	0	9	10834800	13013	13022	823300000	7	NaN	NaN	NaN	NaN	NaN	NaN
NaN	NaN	NaN	NaN	NaN	NaN	NaN	NaN	NaN	NaN	NaN	NaN	NaN	NaN	NaN	NaN	NaN	NaN	25.1928	24.8971	NaN	24.3922	NaN	24.2785	23.4015	NaN	23.9028	23.3467	23.5601	23.5503	22.2768	21.7392	21.5409	NaN	NaN	NaN	0	1	9	11365000	68381	13111	185680000	3	NaN	NaN	NaN	NaN	NaN	NaN
NaN	NaN	NaN	NaN	NaN	NaN	NaN	NaN	NaN	NaN	NaN	NaN	NaN	NaN	NaN	NaN	NaN	NaN	NaN	25.0687	24.7416	24.3911	NaN	24.5329	NaN	22.5444	23.7437	23.6672	23.8873	24.0077	22.5184	21.8586	22.0865	20.9854	22.5015	22.5687	0	1	9	99347700	28819	15946	203880000	8	NaN	NaN	NaN	NaN	NaN	NaN
NaN	NaN	NaN	NaN	NaN	NaN	NaN	NaN	NaN	NaN	NaN	NaN	NaN	NaN	NaN	NaN	NaN	NaN	25.266	25.4001	NaN	NaN	NaN	NaN	NaN	NaN	NaN	NaN	NaN	NaN	23.381	NaN	22.7711	NaN	23.1314	23.265	0	1	10	11515500	89871	15662	121980000	4	NaN	NaN	NaN	NaN	NaN	NaN
NaN	NaN	NaN	NaN	NaN	NaN	NaN	NaN	NaN	NaN	NaN	NaN	NaN	NaN	NaN	NaN	NaN	NaN	NaN	NaN	24.0762	24.206	NaN	23.6212	21.3652	21.3927	22.9892	22.9936	22.8837	22.9587	NaN	NaN	NaN	NaN	21.3456	21.7699	0	1	9	10174600	12525	11921	94208000	3	NaN	NaN	NaN	NaN	NaN	NaN
NaN	NaN	NaN	NaN	NaN	NaN	NaN	NaN	NaN	NaN	NaN	NaN	NaN	NaN	NaN	NaN	NaN	NaN	NaN	NaN	NaN	NaN	NaN	NaN	NaN	NaN	NaN	NaN	NaN	NaN	22.384	22.7394	22.3225	20.6894	22.1717	22.6139	0	1	10	13225700	10273	12649	30555000	2	NaN	NaN	NaN	NaN	NaN	NaN
NaN	NaN	NaN	NaN	NaN	NaN	NaN	NaN	NaN	NaN	NaN	NaN	NaN	NaN	NaN	NaN	NaN	NaN	28.9533	28.9816	28.4179	28.6751	NaN	28.9278	27.2705	26.8191	27.4232	27.3054	28.3299	28.1567	27.675	27.0822	27.0541	26.2325	27.3379	27.6995	1	1	9	10895400	70243	12836	4572700000	20	NaN	NaN	NaN	NaN	NaN	NaN
NaN	NaN	NaN	NaN	NaN	NaN	23.5713	23.7884	NaN	22.3493	NaN	NaN	NaN	NaN	NaN	NaN	NaN	NaN	31.0447	31.4832	30.6983	31.1026	NaN	31.0672	20.4181	19.7687	30.2376	29.699	24.2067	30.1135	29.5082	29.5991	29.1711	27.8679	29.1749	29.4393	0	1	9	10375000	11815	1766	18628000000	22	NaN	NaN	NaN	NaN	NaN	NaN
NaN	NaN	NaN	NaN	NaN	NaN	NaN	NaN	NaN	NaN	NaN	NaN	NaN	NaN	NaN	NaN	NaN	NaN	24.5875	24.6828	24.4129	24.3661	NaN	25.4993	25.122	24.7411	NaN	NaN	NaN	NaN	NaN	NaN	NaN	NaN	NaN	NaN	0	2	9	10635000	69385	13583	208090000	5	NaN	NaN	NaN	NaN	NaN	NaN
NaN	NaN	NaN	NaN	NaN	NaN	22.8058	22.8784	22.9413	22.7233	NaN	NaN	NaN	NaN	NaN	NaN	NaN	NaN	NaN	NaN	NaN	NaN	NaN	NaN	NaN	NaN	NaN	NaN	NaN	NaN	19.0982	NaN	NaN	NaN	NaN	NaN	0	0	9	99549200	56584	84244	30583000	3	NaN	NaN	NaN	NaN	NaN	NaN
NaN	NaN	NaN	NaN	NaN	NaN	NaN	NaN	NaN	NaN	NaN	NaN	NaN	NaN	NaN	NaN	NaN	NaN	24.7266	24.9958	23.9919	24.2829	NaN	23.6251	23.9643	23.1193	23.7429	23.6253	23.7745	23.6619	21.6168	21.6835	21.8483	20.4279	22.1466	22.355	0	2	9	1082490	31491	15635	213110000	7	NaN	NaN	NaN	NaN	NaN	NaN
NaN	NaN	NaN	NaN	NaN	NaN	NaN	NaN	NaN	NaN	NaN	NaN	NaN	NaN	NaN	NaN	NaN	NaN	25.6673	23.8136	26.0212	25.7627	NaN	25.761	NaN	20.3947	24.1784	23.5924	NaN	23.3299	23.2633	NaN	NaN	NaN	22.2953	NaN	0	0	10	12245800	0.10362	20302	308700000	7	NaN	NaN	NaN	NaN	34	231
NaN	NaN	NaN	NaN	NaN	NaN	NaN	NaN	NaN	NaN	NaN	NaN	NaN	NaN	NaN	NaN	NaN	NaN	NaN	NaN	NaN	NaN	NaN	24.4382	22.9691	NaN	NaN	23.6161	NaN	23.4736	22.8197	22.3259	22.2065	20.791	22.37	NaN	0	1	10	1137520	30264	13313	80183000	2	NaN	NaN	NaN	NaN	NaN	NaN
NaN	NaN	NaN	18.2541	NaN	NaN	NaN	NaN	NaN	NaN	NaN	NaN	NaN	NaN	NaN	NaN	NaN	NaN	27.736	27.6085	26.9882	27.0167	NaN	26.7887	25.8061	25.3679	25.339	25.2985	26.7439	26.447	25.6017	24.9985	24.9952	23.7605	25.1632	25.5781	0	2	10	1107560	22469	18229	1422600000	15	NaN	NaN	NaN	NaN	NaN	NaN
NaN	NaN	NaN	NaN	NaN	NaN	NaN	NaN	NaN	NaN	NaN	NaN	NaN	NaN	NaN	NaN	NaN	NaN	NaN	NaN	23.2318	22.4342	NaN	22.0931	NaN	NaN	21.502	20.4842	NaN	NaN	NaN	NaN	19.6458	NaN	NaN	NaN	0	1	9	11306000	84256	12652	25249000	1	NaN	NaN	NaN	NaN	NaN	NaN
NaN	NaN	NaN	NaN	NaN	NaN	NaN	NaN	NaN	NaN	NaN	NaN	NaN	NaN	NaN	NaN	NaN	NaN	28.3845	28.4193	27.988	28.3021	NaN	28.1884	26.3221	26.3218	27.6022	27.5251	27.9612	27.7159	26.9569	26.4935	26.605	25.1229	26.2792	26.8082	1	0	9	10955200	23171	16652	3221200000	13	NaN	NaN	NaN	NaN	NaN	NaN
NaN	NaN	NaN	NaN	NaN	NaN	NaN	NaN	NaN	NaN	NaN	NaN	NaN	NaN	NaN	NaN	NaN	NaN	24.3825	25.0668	24.385	24.8161	NaN	24.1172	NaN	NaN	23.0154	22.7687	23.8461	23.9003	20.9162	20.7923	20.6171	NaN	21.1242	21.51	1	0	8	98441500	61596	189	183700000	8	NaN	NaN	NaN	NaN	NaN	NaN
NaN	NaN	NaN	NaN	NaN	NaN	NaN	NaN	NaN	NaN	NaN	NaN	NaN	NaN	NaN	NaN	NaN	NaN	26.5935	NaN	25.5402	26.3305	NaN	26.2763	NaN	NaN	NaN	NaN	NaN	NaN	NaN	NaN	NaN	NaN	NaN	NaN	0	1	11	11775300	33467	14345	315710000	3	NaN	NaN	NaN	NaN	NaN	7
NaN	NaN	NaN	NaN	NaN	NaN	NaN	NaN	NaN	NaN	NaN	NaN	NaN	NaN	NaN	NaN	NaN	NaN	25.0187	25.1764	23.8159	23.8641	NaN	24.0887	23.416	23.0135	24.0511	23.8494	NaN	NaN	23.236	NaN	NaN	NaN	NaN	NaN	1	1	9	11095400	95384	18093	181820000	9	NaN	NaN	NaN	NaN	NaN	NaN
NaN	NaN	NaN	NaN	NaN	NaN	NaN	NaN	NaN	NaN	NaN	NaN	NaN	NaN	NaN	NaN	NaN	NaN	NaN	NaN	NaN	NaN	NaN	NaN	24.5482	24.0786	NaN	24.9206	26.4643	25.5662	25.3843	24.6378	24.5403	NaN	24.8974	25.0908	0	1	9	96448700	85624	12628	377550000	7	NaN	NaN	NaN	NaN	NaN	NaN
NaN	NaN	NaN	NaN	NaN	NaN	NaN	NaN	NaN	NaN	NaN	NaN	NaN	NaN	NaN	NaN	NaN	NaN	24.6488	23.6353	24.338	24.171	NaN	23.8524	NaN	NaN	22.6425	NaN	22.9307	NaN	NaN	NaN	NaN	NaN	20.9609	20.5416	0	0	10	11515600	21659	11101	112680000	1	NaN	NaN	NaN	NaN	NaN	NaN
NaN	NaN	NaN	20.5295	NaN	22.585	23.3207	23.3246	NaN	NaN	NaN	20.3996	NaN	NaN	NaN	NaN	NaN	NaN	NaN	NaN	NaN	NaN	NaN	NaN	NaN	NaN	NaN	NaN	NaN	NaN	NaN	NaN	NaN	NaN	NaN	NaN	3	0	16	17638900	70641	11917	30170000	2	NaN	NaN	NaN	NaN	NaN	NaN
NaN	NaN	NaN	NaN	NaN	NaN	NaN	NaN	NaN	NaN	NaN	NaN	NaN	NaN	NaN	NaN	NaN	NaN	NaN	NaN	NaN	25.8327	NaN	25.684	24.6273	24.3193	22.8131	22.2853	25.8015	25.3419	24.0304	23.4234	23.267	22.1548	23.9888	NaN	0	2	9	1077610	4224	16453	333810000	6	NaN	NaN	NaN	NaN	NaN	NaN
NaN	NaN	NaN	NaN	NaN	NaN	NaN	NaN	NaN	NaN	NaN	NaN	NaN	NaN	NaN	NaN	NaN	NaN	24.7532	24.6337	23.9528	24.4848	NaN	23.7883	22.5879	22.6109	24.0995	23.6417	24.5118	24.5659	23.699	22.9848	23.0751	21.0997	22.6246	22.8982	0	1	10	11906200	2.1003e-05	21481	248330000	9	NaN	NaN	NaN	NaN	NaN	NaN
NaN	NaN	NaN	NaN	NaN	NaN	NaN	NaN	NaN	NaN	NaN	NaN	NaN	NaN	NaN	NaN	NaN	NaN	24.9228	25.1044	25.1723	25.1301	NaN	24.6286	NaN	NaN	23.3791	22.6916	23.5539	22.5616	22.3894	NaN	21.0914	NaN	21.8959	22.117	0	0	9	1114470	97952	12408	220720000	2	NaN	NaN	NaN	NaN	NaN	120
NaN	NaN	NaN	NaN	NaN	NaN	23.2933	23.3877	NaN	NaN	NaN	NaN	NaN	NaN	NaN	NaN	NaN	NaN	NaN	NaN	NaN	NaN	NaN	NaN	NaN	NaN	NaN	NaN	NaN	NaN	NaN	NaN	NaN	NaN	NaN	NaN	0	0	18	20248800	0.053209	13899	21255000	2	NaN	NaN	443	NaN	NaN	NaN
21.4904	22.4804	21.8256	21.2155	21.5093	20.678	NaN	NaN	NaN	NaN	NaN	NaN	NaN	NaN	NaN	NaN	NaN	NaN	NaN	NaN	NaN	NaN	NaN	NaN	NaN	NaN	NaN	NaN	NaN	NaN	NaN	NaN	NaN	NaN	NaN	NaN	0	3	18	20940300	16544	74793	19612000	1	NaN	NaN	NaN	NaN	NaN	NaN
22.8361	NaN	21.2391	22.7561	22.3119	NaN	NaN	NaN	NaN	NaN	NaN	NaN	NaN	NaN	NaN	NaN	NaN	NaN	NaN	NaN	NaN	NaN	NaN	NaN	NaN	NaN	NaN	NaN	NaN	NaN	NaN	NaN	NaN	NaN	NaN	NaN	1	0	16	16388100	0.81896	13877	22253000	3	NaN	NaN	NaN	NaN	NaN	NaN
NaN	NaN	NaN	NaN	NaN	NaN	NaN	NaN	NaN	NaN	NaN	NaN	NaN	NaN	NaN	NaN	NaN	NaN	22.7416	NaN	21.2921	21.6519	NaN	21.6869	NaN	NaN	22.0401	21.6034	21.7607	22.0494	19.6043	19.4871	NaN	NaN	NaN	19.6975	0	2	8	88240800	90151	16957	34027000	4	NaN	NaN	NaN	NaN	NaN	NaN
23.613	23.3772	NaN	NaN	NaN	22.8	NaN	NaN	NaN	NaN	NaN	NaN	NaN	NaN	NaN	NaN	NaN	NaN	NaN	NaN	NaN	NaN	NaN	NaN	NaN	NaN	NaN	NaN	NaN	NaN	NaN	NaN	NaN	NaN	NaN	NaN	1	1	16	17949000	13778	83633	31028000	2	NaN	NaN	NaN	NaN	NaN	NaN
23.1149	24.3559	23.605	NaN	22.8374	21.0283	22.9801	NaN	NaN	NaN	NaN	NaN	20.2917	20.3485	NaN	NaN	NaN	NaN	NaN	NaN	22.2254	NaN	NaN	NaN	21.6567	NaN	NaN	NaN	NaN	NaN	NaN	NaN	NaN	NaN	NaN	NaN	1	1	17	19239500	11049	8337	72050000	3	NaN	NaN	NaN	NaN	NaN	NaN
NaN	NaN	NaN	NaN	NaN	NaN	22.3142	21.7212	NaN	NaN	NaN	NaN	NaN	NaN	NaN	NaN	NaN	NaN	NaN	NaN	NaN	NaN	NaN	NaN	NaN	NaN	NaN	NaN	NaN	NaN	NaN	NaN	NaN	NaN	NaN	NaN	1	1	21	22841900	46929	60564	8672000	1	NaN	NaN	NaN	NaN	NaN	NaN
NaN	NaN	20.7604	NaN	21.854	19.7322	23.1929	23.1291	NaN	NaN	NaN	NaN	NaN	NaN	NaN	NaN	NaN	NaN	NaN	NaN	NaN	NaN	NaN	NaN	NaN	NaN	NaN	NaN	NaN	NaN	NaN	NaN	NaN	NaN	NaN	NaN	2	1	22	24402900	38771	93062	25200000	5	NaN	NaN	NaN	NaN	NaN	NaN
27.4882	27.3009	27.1143	27.2747	27.2566	26.9906	25.2403	25.0742	NaN	NaN	23.3554	NaN	24.1259	23.994	NaN	NaN	20.9273	21.8346	NaN	NaN	NaN	NaN	NaN	NaN	NaN	NaN	NaN	NaN	NaN	NaN	NaN	NaN	NaN	NaN	NaN	NaN	1	1	14	16618700	2.7644e-11	20093	1081400000	20	NaN	NaN	NaN	NaN	NaN	NaN
28.6126	28.7582	28.5482	28.6133	28.2295	28.225	26.7405	26.892	25.3202	24.5335	24.091	23.6636	24.779	22.1683	NaN	21.6099	20.7857	21.1538	NaN	NaN	NaN	24.1267	NaN	NaN	NaN	NaN	NaN	NaN	NaN	NaN	NaN	NaN	NaN	NaN	NaN	NaN	1	1	15	17769000	1.7007e-15	22294	2689300000	24	NaN	NaN	NaN	NaN	NaN	NaN
32.012	32.1632	31.9208	31.8959	31.6315	31.5715	29.5859	29.6548	27.0051	26.6344	26.1358	26.6017	27.9866	28.1372	26.3303	25.3146	25.2438	25.5516	26.4525	26.5848	26.5764	27.0301	NaN	26.9223	NaN	NaN	NaN	NaN	23.9835	23.4746	21.4075	NaN	21.103	19.4874	21.6371	22.1751	1	1	16	18909400	4.4282e-102	28938	27160000000	37	NaN	NaN	NaN	NaN	NaN	NaN
30.8807	30.9063	30.4553	30.8149	30.5933	30.697	28.6165	28.822	25.5826	26.0402	22.5688	22.0147	26.1005	26.4604	21.1932	21.0817	21.0442	24.35	25.2926	25.5512	25.5802	26.2004	NaN	26.4803	NaN	NaN	NaN	NaN	NaN	NaN	NaN	NaN	NaN	NaN	NaN	NaN	1	1	17	19619800	0.00089659	24625	12231000000	27	NaN	NaN	NaN	NaN	NaN	NaN
24.5765	21.0622	NaN	NaN	24.1227	22.5641	21.0108	NaN	NaN	NaN	NaN	NaN	NaN	NaN	NaN	NaN	NaN	NaN	NaN	NaN	NaN	NaN	NaN	NaN	NaN	NaN	NaN	NaN	NaN	NaN	NaN	NaN	NaN	NaN	NaN	NaN	1	1	18	20750600	52879	87388	53787000	3	NaN	NaN	NaN	NaN	NaN	NaN
24.6205	24.5448	23.9069	24.0954	22.9776	23.9888	22.2127	23.4074	NaN	NaN	NaN	NaN	NaN	NaN	NaN	NaN	NaN	NaN	NaN	NaN	NaN	NaN	NaN	NaN	NaN	NaN	NaN	NaN	NaN	NaN	NaN	NaN	NaN	NaN	NaN	NaN	2	1	19	22311700	16652	96143	124810000	6	NaN	NaN	NaN	NaN	NaN	NaN
23.7803	23.9189	22.9602	23.2354	23.2146	23.2761	23.1235	23.4775	NaN	NaN	NaN	NaN	21.7626	21.4792	NaN	NaN	NaN	NaN	NaN	NaN	NaN	NaN	NaN	NaN	NaN	NaN	NaN	NaN	NaN	NaN	NaN	NaN	NaN	NaN	NaN	NaN	0	0	18	18868600	10073	13056	95494000	4	NaN	NaN	268	NaN	NaN	NaN
24.3815	24.6463	24.547	24.0097	24.7177	24.2798	23.3298	23.0206	NaN	22.0025	NaN	NaN	NaN	20.2249	NaN	NaN	NaN	NaN	NaN	NaN	NaN	NaN	NaN	NaN	NaN	NaN	NaN	NaN	NaN	NaN	NaN	NaN	NaN	NaN	NaN	NaN	0	2	15	15317900	12793	7108	161950000	5	NaN	NaN	NaN	NaN	NaN	NaN
24.5748	24.4102	23.868	24.1822	24.4073	24.7	NaN	21.1692	20.0552	NaN	NaN	NaN	20.1893	20.2975	NaN	NaN	NaN	NaN	NaN	NaN	NaN	NaN	NaN	NaN	NaN	NaN	NaN	NaN	NaN	NaN	NaN	NaN	NaN	NaN	NaN	NaN	0	2	16	16628300	15657	10229	137060000	5	NaN	NaN	362	NaN	NaN	NaN
24.4213	24.0732	24.32	24.1046	23.9822	23.7531	22.3803	22.0281	NaN	NaN	NaN	NaN	21.4589	21.3265	NaN	NaN	NaN	NaN	NaN	NaN	NaN	NaN	NaN	NaN	NaN	NaN	NaN	NaN	NaN	NaN	NaN	NaN	NaN	NaN	NaN	NaN	0	0	14	14736700	26676	18624	125060000	7	NaN	NaN	NaN	NaN	NaN	NaN
21.0655	21.0725	21.2467	NaN	NaN	20.7017	22.402	22.5302	20.4693	NaN	20.2914	NaN	21.63	21.6803	NaN	NaN	NaN	NaN	NaN	NaN	NaN	NaN	NaN	NaN	NaN	NaN	NaN	NaN	NaN	NaN	NaN	NaN	NaN	NaN	NaN	NaN	0	0	18	19098600	4125	90714	29534000	2	NaN	NaN	NaN	NaN	NaN	NaN
NaN	NaN	NaN	NaN	NaN	NaN	NaN	NaN	NaN	23.1722	NaN	NaN	NaN	NaN	NaN	NaN	NaN	NaN	NaN	NaN	NaN	NaN	NaN	NaN	NaN	NaN	NaN	NaN	NaN	NaN	NaN	NaN	NaN	NaN	NaN	NaN	0	0	10	10894900	37727	12583	9452100	0	NaN	NaN	NaN	NaN	NaN	NaN
NaN	NaN	NaN	NaN	NaN	NaN	NaN	NaN	NaN	NaN	NaN	NaN	NaN	NaN	NaN	NaN	NaN	NaN	NaN	NaN	NaN	NaN	NaN	NaN	25.9949	25.6627	21.2228	NaN	NaN	NaN	NaN	NaN	NaN	NaN	NaN	NaN	0	0	16	18357900	17012	1012	122440000	1	NaN	NaN	NaN	NaN	NaN	NaN
NaN	NaN	NaN	NaN	NaN	NaN	24.6146	NaN	24.2992	23.7244	NaN	NaN	NaN	NaN	NaN	NaN	NaN	NaN	NaN	NaN	NaN	NaN	NaN	NaN	NaN	NaN	NaN	NaN	NaN	NaN	NaN	NaN	NaN	NaN	NaN	NaN	3	0	19	20490800	0.0060025	13476	60192000	3	NaN	NaN	NaN	NaN	NaN	NaN
23.6784	NaN	NaN	20.8302	23.2814	NaN	NaN	NaN	NaN	NaN	NaN	NaN	NaN	NaN	NaN	NaN	NaN	NaN	NaN	NaN	NaN	NaN	NaN	NaN	NaN	NaN	NaN	NaN	NaN	NaN	NaN	NaN	NaN	NaN	NaN	NaN	1	0	17	17868700	54263	10613	25484000	3	NaN	NaN	NaN	NaN	NaN	NaN
26.1549	26.4488	26.2623	26.3188	26.1205	26.2243	24.3017	24.5123	23.4356	22.2731	NaN	19.6971	20.5208	21.4435	NaN	NaN	NaN	NaN	NaN	NaN	NaN	21.3587	NaN	21.233	NaN	NaN	NaN	NaN	NaN	NaN	NaN	NaN	NaN	NaN	NaN	NaN	1	1	17	19800200	157	12859	553240000	16	NaN	NaN	NaN	NaN	NaN	NaN
23.5035	23.8124	23.5129	23.6279	23.3178	23.701	NaN	NaN	NaN	NaN	NaN	NaN	NaN	20.3753	NaN	NaN	NaN	NaN	NaN	NaN	NaN	NaN	NaN	NaN	NaN	NaN	NaN	NaN	NaN	NaN	NaN	NaN	NaN	NaN	NaN	NaN	1	1	18	20370400	41211	69522	77010000	3	NaN	NaN	NaN	NaN	NaN	NaN
NaN	NaN	NaN	NaN	NaN	NaN	NaN	NaN	NaN	NaN	NaN	NaN	NaN	NaN	NaN	NaN	NaN	NaN	NaN	NaN	NaN	NaN	NaN	NaN	24.4376	23.9207	NaN	NaN	NaN	NaN	NaN	NaN	NaN	NaN	NaN	NaN	2	0	20	1953830	3.8689e-05	16147	38602000	2	NaN	NaN	NaN	NaN	NaN	NaN
NaN	NaN	NaN	NaN	NaN	NaN	NaN	NaN	NaN	NaN	NaN	NaN	NaN	NaN	NaN	NaN	NaN	NaN	NaN	NaN	NaN	NaN	NaN	NaN	23.9649	23.6158	NaN	NaN	NaN	NaN	NaN	NaN	NaN	NaN	NaN	NaN	2	0	21	20248600	1.9098e-07	15549	29228000	2	NaN	NaN	NaN	NaN	NaN	NaN
NaN	NaN	NaN	NaN	NaN	NaN	NaN	NaN	NaN	NaN	NaN	NaN	NaN	NaN	NaN	NaN	NaN	NaN	24.7087	25.731	24.4287	24.361	NaN	24.4965	NaN	NaN	NaN	NaN	24.2701	23.4752	NaN	NaN	NaN	NaN	NaN	NaN	1	0	12	13156200	28829	13663	182800000	7	NaN	NaN	NaN	NaN	NaN	NaN
24.5183	20.6147	25.1355	24.5345	23.8485	23.7585	22.5704	22.5378	21.1637	19.7775	NaN	NaN	NaN	NaN	NaN	NaN	NaN	NaN	NaN	NaN	NaN	NaN	NaN	NaN	NaN	NaN	NaN	NaN	NaN	NaN	NaN	NaN	NaN	NaN	NaN	NaN	1	0	13	15817200	6.2917e-18	26729	131650000	8	NaN	NaN	NaN	NaN	51	NaN
23.4241	NaN	NaN	NaN	NaN	NaN	NaN	NaN	NaN	NaN	NaN	NaN	NaN	NaN	NaN	NaN	NaN	NaN	NaN	NaN	NaN	NaN	NaN	NaN	NaN	NaN	NaN	NaN	NaN	NaN	NaN	NaN	NaN	NaN	NaN	NaN	2	2	17	19930400	52701	65716	11255000	1	NaN	NaN	NaN	NaN	NaN	NaN
24.0455	24.4985	24.3815	24.3535	23.8998	24.245	NaN	NaN	NaN	NaN	NaN	NaN	NaN	NaN	NaN	NaN	NaN	NaN	NaN	NaN	NaN	NaN	NaN	NaN	NaN	NaN	NaN	NaN	NaN	NaN	NaN	NaN	NaN	NaN	NaN	NaN	0	1	14	16327300	31348	18913	119840000	5	NaN	NaN	NaN	NaN	NaN	NaN
NaN	NaN	NaN	NaN	NaN	NaN	22.9421	23.3005	21.7686	NaN	NaN	NaN	NaN	NaN	NaN	NaN	NaN	NaN	NaN	NaN	NaN	NaN	NaN	NaN	NaN	NaN	NaN	NaN	NaN	NaN	NaN	NaN	NaN	NaN	NaN	NaN	3	1	22	25571000	14362	88036	21962000	2	NaN	NaN	NaN	NaN	NaN	NaN
26.9037	26.4382	26.4115	26.6158	26.8924	26.1202	23.9536	23.8924	NaN	NaN	NaN	NaN	NaN	NaN	NaN	NaN	NaN	NaN	NaN	NaN	NaN	NaN	NaN	NaN	NaN	NaN	NaN	NaN	NaN	NaN	NaN	NaN	NaN	NaN	NaN	NaN	0	2	17	19390200	20205	13118	637900000	7	NaN	NaN	NaN	NaN	NaN	NaN
24.9773	25.2692	25.0063	24.9611	25.2932	25.0083	22.688	24.0503	NaN	NaN	NaN	NaN	NaN	NaN	NaN	NaN	NaN	NaN	NaN	NaN	NaN	NaN	NaN	NaN	NaN	NaN	NaN	NaN	NaN	NaN	NaN	NaN	NaN	NaN	NaN	NaN	2	0	17	20339600	0.00018219	18514	238830000	10	NaN	NaN	NaN	NaN	NaN	NaN
NaN	NaN	NaN	NaN	NaN	NaN	NaN	NaN	NaN	NaN	NaN	NaN	NaN	NaN	NaN	NaN	NaN	NaN	26.3301	25.9684	24.1108	23.8774	NaN	26.0903	24.071	24.1759	21.8165	21.1518	25.9377	25.7818	23.9216	23.4178	23.1343	21.9622	23.1879	23.3594	0	0	8	96635800	94367	18149	480260000	17	NaN	NaN	NaN	NaN	NaN	NaN
23.4074	23.7069	23.5347	23.4967	22.6849	23.2418	20.597	NaN	NaN	NaN	NaN	NaN	NaN	NaN	NaN	NaN	NaN	NaN	NaN	NaN	NaN	NaN	NaN	NaN	NaN	NaN	NaN	NaN	NaN	NaN	NaN	NaN	NaN	NaN	NaN	NaN	0	2	14	17629000	42131	1351	67056000	6	NaN	NaN	NaN	NaN	NaN	NaN
24.1881	NaN	NaN	NaN	NaN	23.689	NaN	NaN	NaN	NaN	NaN	NaN	NaN	NaN	NaN	NaN	NaN	NaN	NaN	NaN	NaN	NaN	NaN	NaN	NaN	NaN	NaN	NaN	NaN	NaN	NaN	NaN	NaN	NaN	NaN	NaN	1	0	16	18149200	2.4473e-12	15076	32636000	3	NaN	NaN	NaN	NaN	NaN	NaN
22.7908	NaN	NaN	NaN	22.7947	22.7041	NaN	NaN	NaN	NaN	NaN	NaN	NaN	NaN	NaN	NaN	NaN	NaN	NaN	NaN	NaN	NaN	NaN	NaN	NaN	NaN	NaN	NaN	NaN	NaN	NaN	NaN	NaN	NaN	NaN	NaN	1	1	18	20561000	4.2443e-06	13626	21366000	3	NaN	NaN	NaN	NaN	NaN	NaN
NaN	25.9627	25.5729	25.258	25.1071	24.8269	22.6541	22.9481	NaN	NaN	NaN	NaN	NaN	NaN	NaN	NaN	NaN	NaN	NaN	NaN	NaN	NaN	NaN	NaN	NaN	NaN	NaN	NaN	NaN	NaN	NaN	NaN	NaN	NaN	NaN	NaN	1	1	17	20310100	66103	11056	236020000	6	NaN	NaN	NaN	NaN	NaN	NaN
NaN	NaN	NaN	23.246	NaN	NaN	NaN	NaN	NaN	NaN	NaN	NaN	NaN	NaN	NaN	NaN	NaN	NaN	NaN	NaN	NaN	NaN	NaN	NaN	NaN	NaN	NaN	NaN	NaN	NaN	NaN	NaN	NaN	NaN	NaN	NaN	1	1	18	21460300	44903	51798	9948000	1	NaN	NaN	NaN	NaN	NaN	NaN
22.8989	22.1498	22.1716	22.3045	22.2586	20.8226	NaN	NaN	NaN	NaN	NaN	NaN	21.0495	20.7331	NaN	NaN	NaN	NaN	NaN	NaN	NaN	NaN	NaN	NaN	NaN	NaN	NaN	NaN	NaN	NaN	NaN	NaN	NaN	NaN	NaN	NaN	1	0	15	1755740	0.59954	15825	33163000	13	NaN	NaN	653	NaN	NaN	NaN
24.8546	24.8579	24.5711	24.6007	24.3263	24.4995	NaN	NaN	21.7689	21.4501	NaN	NaN	22.9427	22.7832	NaN	NaN	NaN	NaN	NaN	NaN	NaN	NaN	NaN	NaN	NaN	NaN	NaN	NaN	NaN	NaN	NaN	NaN	NaN	NaN	NaN	NaN	1	0	16	18847800	1.3116e-13	21974	177580000	16	NaN	NaN	653	NaN	NaN	NaN
NaN	NaN	NaN	NaN	NaN	NaN	NaN	NaN	NaN	NaN	NaN	NaN	NaN	NaN	NaN	NaN	NaN	NaN	26.5708	NaN	26.6269	26.1294	NaN	25.6754	NaN	NaN	NaN	24.106	NaN	NaN	NaN	NaN	NaN	NaN	NaN	NaN	1	0	9	10605600	17123	1135	348370000	2	NaN	NaN	NaN	NaN	NaN	NaN
NaN	NaN	NaN	NaN	NaN	NaN	NaN	NaN	NaN	NaN	NaN	NaN	NaN	NaN	NaN	NaN	NaN	NaN	NaN	NaN	NaN	28.7858	NaN	28.5973	25.9408	25.4628	NaN	26.6721	NaN	NaN	24.9582	NaN	24.9098	23.4394	25.2625	NaN	1	0	9	11445000	92883	12498	1202200000	7	NaN	NaN	NaN	NaN	NaN	NaN
NaN	25.2748	24.9042	24.8577	25.3832	24.3844	NaN	NaN	NaN	NaN	NaN	NaN	NaN	NaN	NaN	NaN	NaN	NaN	NaN	NaN	22.4035	22.9464	NaN	NaN	NaN	NaN	NaN	NaN	NaN	NaN	NaN	NaN	NaN	NaN	NaN	NaN	0	1	17	20439400	48501	7412	181690000	5	NaN	NaN	NaN	NaN	NaN	NaN
NaN	NaN	NaN	NaN	NaN	NaN	21.2399	20.9795	NaN	NaN	NaN	NaN	NaN	NaN	NaN	NaN	NaN	NaN	NaN	NaN	NaN	NaN	NaN	NaN	NaN	NaN	NaN	NaN	NaN	NaN	NaN	NaN	NaN	NaN	NaN	NaN	0	1	20	23460900	33089	66285	4544100	1	NaN	NaN	NaN	NaN	NaN	NaN
NaN	NaN	NaN	NaN	NaN	NaN	NaN	NaN	NaN	NaN	NaN	NaN	NaN	NaN	NaN	NaN	NaN	NaN	NaN	NaN	NaN	NaN	NaN	NaN	25.4701	25.26	21.387	21.5572	21.6027	NaN	NaN	19.5321	19.9502	NaN	NaN	NaN	0	0	10	10644800	13144	11833	97447000	1	NaN	NaN	NaN	NaN	NaN	NaN
NaN	NaN	NaN	NaN	NaN	NaN	NaN	NaN	NaN	NaN	NaN	NaN	NaN	NaN	NaN	NaN	NaN	NaN	NaN	NaN	NaN	NaN	NaN	NaN	25.1722	25.4854	NaN	NaN	NaN	NaN	NaN	NaN	NaN	NaN	NaN	NaN	1	1	10	12076200	68956	13902	84785000	2	NaN	NaN	NaN	NaN	NaN	NaN
NaN	20.7429	NaN	NaN	NaN	NaN	NaN	NaN	NaN	NaN	NaN	NaN	NaN	NaN	NaN	NaN	NaN	NaN	NaN	NaN	NaN	NaN	NaN	NaN	NaN	NaN	NaN	NaN	NaN	NaN	NaN	NaN	NaN	NaN	NaN	NaN	0	1	18	20490300	17527	10459	1754800	1	NaN	NaN	NaN	NaN	NaN	NaN
23.4677	NaN	NaN	22.8237	23.0335	NaN	NaN	NaN	NaN	NaN	NaN	NaN	NaN	NaN	NaN	NaN	NaN	NaN	NaN	NaN	NaN	NaN	NaN	NaN	NaN	NaN	NaN	NaN	NaN	NaN	NaN	NaN	NaN	NaN	NaN	NaN	1	0	14	16238300	46123	14317	27611000	1	NaN	NaN	NaN	NaN	NaN	NaN
21.455	18.9716	18.5469	NaN	19.7874	NaN	NaN	22.093	NaN	19.9213	NaN	NaN	NaN	NaN	NaN	NaN	NaN	NaN	NaN	NaN	NaN	NaN	NaN	NaN	NaN	NaN	NaN	NaN	NaN	NaN	NaN	NaN	NaN	NaN	NaN	NaN	0	2	15	16678400	35928	11361	10143000	2	NaN	NaN	NaN	NaN	NaN	NaN
24.1209	NaN	NaN	NaN	23.6403	23.5348	NaN	NaN	NaN	NaN	NaN	NaN	NaN	NaN	NaN	NaN	NaN	NaN	NaN	NaN	NaN	NaN	NaN	NaN	NaN	NaN	NaN	NaN	NaN	NaN	NaN	NaN	NaN	NaN	NaN	NaN	0	2	16	17818800	15069	82663	43472000	3	NaN	NaN	NaN	NaN	NaN	NaN
NaN	NaN	NaN	NaN	NaN	NaN	NaN	NaN	20.4895	NaN	NaN	NaN	NaN	NaN	NaN	NaN	NaN	NaN	NaN	NaN	NaN	NaN	NaN	NaN	NaN	NaN	NaN	NaN	NaN	NaN	NaN	NaN	NaN	NaN	NaN	NaN	1	2	22	21920900	18074	76704	1472200	1	NaN	NaN	NaN	NaN	NaN	NaN
NaN	NaN	NaN	NaN	NaN	NaN	NaN	NaN	NaN	NaN	NaN	NaN	NaN	NaN	NaN	NaN	NaN	NaN	NaN	NaN	NaN	NaN	NaN	NaN	NaN	NaN	NaN	NaN	NaN	NaN	NaN	NaN	NaN	NaN	NaN	NaN	0	1	16	18628800	2083	78342	0	0	NaN	NaN	NaN	NaN	NaN	NaN
NaN	NaN	NaN	NaN	NaN	NaN	NaN	NaN	21.6227	21.1054	NaN	NaN	NaN	NaN	NaN	NaN	NaN	NaN	NaN	NaN	NaN	NaN	NaN	NaN	NaN	NaN	NaN	NaN	NaN	NaN	NaN	NaN	NaN	NaN	NaN	NaN	0	4	9	10876200	61365	13425	5485200	1	NaN	NaN	NaN	NaN	NaN	NaN
NaN	NaN	NaN	NaN	NaN	NaN	NaN	NaN	NaN	NaN	NaN	NaN	NaN	NaN	NaN	NaN	NaN	NaN	26.576	26.4484	26.0145	26.0497	NaN	25.8738	24.9624	24.8082	23.1625	22.8104	25.7807	25.8281	25.153	24.4578	24.4391	23.1117	24.6611	24.6298	0	3	8	10705400	0.0022084	21781	731030000	15	NaN	NaN	NaN	NaN	NaN	NaN
NaN	24.0876	24.1826	23.7696	23.643	NaN	NaN	NaN	NaN	NaN	NaN	NaN	NaN	NaN	NaN	NaN	NaN	NaN	NaN	NaN	NaN	NaN	NaN	NaN	NaN	NaN	NaN	NaN	NaN	NaN	NaN	NaN	NaN	NaN	NaN	NaN	1	2	16	1886950	17596	80763	64267000	1	NaN	NaN	214	NaN	NaN	NaN
26.1861	26.1565	26.086	26.2531	26.2554	25.7087	25.3894	25.4377	23.3446	NaN	NaN	NaN	21.4962	22.1942	NaN	NaN	NaN	NaN	NaN	NaN	NaN	NaN	NaN	NaN	NaN	NaN	NaN	NaN	NaN	NaN	NaN	NaN	NaN	NaN	NaN	NaN	0	1	15	17408600	40547	11078	545110000	8	NaN	NaN	NaN	NaN	NaN	NaN
23.7785	24.5649	NaN	23.7687	24.2484	24.4236	NaN	22.8567	NaN	21.5522	NaN	NaN	NaN	20.4476	NaN	NaN	NaN	NaN	NaN	NaN	NaN	NaN	NaN	NaN	NaN	NaN	NaN	NaN	NaN	NaN	NaN	NaN	NaN	NaN	NaN	NaN	0	3	16	16219800	12894	66977	108030000	4	NaN	NaN	NaN	NaN	NaN	NaN
23.5066	23.2536	23.8564	23.4446	23.6731	22.9665	21.9669	21.8415	NaN	NaN	NaN	NaN	20.8149	21.5128	NaN	NaN	NaN	NaN	NaN	NaN	NaN	NaN	NaN	NaN	NaN	NaN	NaN	NaN	NaN	NaN	NaN	NaN	NaN	NaN	NaN	NaN	0	1	15	16858000	29534	80632	82790000	2	NaN	NaN	NaN	NaN	NaN	NaN
27.811	24.737	23.6999	27.7027	27.4583	23.7376	26.5139	26.4966	24.4296	NaN	22.9943	23.0848	22.7189	23.632	NaN	NaN	NaN	NaN	NaN	NaN	NaN	NaN	NaN	NaN	NaN	NaN	NaN	NaN	NaN	NaN	NaN	NaN	NaN	NaN	NaN	NaN	0	1	16	18328700	43601	14993	944160000	12	NaN	NaN	NaN	NaN	NaN	NaN
22.7579	21.9144	22.4178	22.4538	21.3585	20.4817	20.7101	20.811	NaN	NaN	NaN	NaN	20.2908	20.2254	NaN	NaN	NaN	NaN	NaN	NaN	NaN	NaN	NaN	NaN	NaN	NaN	NaN	NaN	NaN	NaN	NaN	NaN	NaN	NaN	NaN	NaN	1	2	14	1680790	59601	12124	32610000	5	NaN	NaN	269	NaN	NaN	NaN
27.2041	26.0712	25.8682	27.1242	27.217	26.0755	24.9299	24.5224	22.5315	22.4562	NaN	19.5305	24.1618	24.0017	NaN	NaN	NaN	NaN	NaN	NaN	NaN	21.3607	NaN	20.5916	NaN	NaN	NaN	NaN	NaN	NaN	NaN	NaN	NaN	NaN	NaN	NaN	0	2	12	14437800	1.6048e-21	25647	767820000	27	NaN	NaN	113	NaN	NaN	NaN
25.676	23.7934	25.694	25.4985	25.1727	24.9776	22.6847	NaN	21.2628	21.1403	NaN	NaN	22.5802	22.878	NaN	NaN	NaN	NaN	NaN	NaN	NaN	NaN	NaN	NaN	NaN	NaN	NaN	NaN	NaN	NaN	NaN	NaN	NaN	NaN	NaN	NaN	0	2	14	16568900	4.9992e-09	21916	266240000	12	NaN	NaN	113	NaN	NaN	NaN
23.064	NaN	NaN	NaN	22.7583	22.2156	NaN	NaN	NaN	NaN	NaN	NaN	NaN	NaN	NaN	NaN	NaN	NaN	NaN	NaN	NaN	NaN	NaN	NaN	NaN	NaN	NaN	NaN	NaN	NaN	NaN	NaN	NaN	NaN	NaN	NaN	0	2	15	17859300	45736	10519	20734000	2	NaN	NaN	NaN	NaN	NaN	NaN
NaN	NaN	NaN	NaN	NaN	NaN	NaN	NaN	NaN	NaN	NaN	NaN	NaN	NaN	NaN	NaN	NaN	NaN	NaN	NaN	NaN	NaN	NaN	NaN	NaN	NaN	NaN	NaN	NaN	NaN	NaN	NaN	NaN	NaN	NaN	NaN	1	2	17	19470100	19517	76391	0	0	NaN	NaN	NaN	NaN	NaN	NaN
21.3906	21.7553	20.9219	20.4384	20.4119	NaN	NaN	21.9994	NaN	NaN	NaN	NaN	NaN	20.1591	NaN	NaN	NaN	NaN	NaN	NaN	NaN	NaN	NaN	NaN	NaN	NaN	NaN	NaN	NaN	NaN	NaN	NaN	NaN	NaN	NaN	NaN	1	2	18	20040300	1411	76391	16455000	2	NaN	NaN	191	NaN	NaN	NaN
NaN	NaN	NaN	NaN	NaN	NaN	NaN	NaN	22.7229	22.2373	NaN	NaN	NaN	NaN	NaN	NaN	NaN	NaN	NaN	NaN	NaN	NaN	NaN	NaN	NaN	NaN	NaN	NaN	NaN	NaN	NaN	NaN	NaN	NaN	NaN	NaN	1	3	11	1345780	66675	8529	11867000	1	NaN	NaN	NaN	NaN	NaN	NaN
NaN	NaN	NaN	NaN	NaN	NaN	24.3897	24.3903	NaN	21.8543	NaN	NaN	NaN	NaN	NaN	NaN	NaN	NaN	NaN	NaN	NaN	NaN	NaN	NaN	NaN	NaN	NaN	NaN	NaN	NaN	NaN	NaN	NaN	NaN	NaN	NaN	0	6	25	28504400	2.069e-10	13947	47761000	4	NaN	NaN	360	NaN	NaN	NaN
22.2509	23.4668	22.9195	22.1288	22.9728	23.0903	NaN	NaN	NaN	NaN	NaN	NaN	NaN	NaN	NaN	NaN	NaN	NaN	NaN	NaN	NaN	NaN	NaN	NaN	NaN	NaN	NaN	NaN	NaN	NaN	NaN	NaN	NaN	NaN	NaN	NaN	1	1	15	17529200	29722	80534	46266000	2	NaN	NaN	NaN	NaN	NaN	NaN
24.5795	24.3611	24.5727	24.7415	24.3391	24.2266	22.0389	22.1967	NaN	NaN	NaN	NaN	NaN	NaN	NaN	NaN	NaN	NaN	NaN	NaN	NaN	NaN	NaN	NaN	NaN	NaN	NaN	NaN	NaN	NaN	NaN	NaN	NaN	NaN	NaN	NaN	2	1	16	18860200	72799	92211	149590000	7	NaN	NaN	NaN	NaN	NaN	NaN
25.2598	24.9813	24.822	25.0885	24.9617	25.3333	23.0447	23.8435	21.9107	NaN	20.3755	NaN	20.4487	21.062	NaN	NaN	NaN	NaN	NaN	NaN	NaN	NaN	NaN	NaN	NaN	NaN	NaN	NaN	NaN	NaN	NaN	NaN	NaN	NaN	NaN	NaN	1	2	16	18799900	39761	1174	246210000	7	NaN	NaN	NaN	NaN	NaN	NaN
NaN	NaN	NaN	NaN	NaN	NaN	NaN	NaN	NaN	NaN	NaN	NaN	NaN	NaN	NaN	NaN	NaN	NaN	NaN	NaN	NaN	NaN	NaN	NaN	24.5509	NaN	NaN	NaN	NaN	NaN	NaN	NaN	NaN	NaN	NaN	NaN	0	5	13	15618700	0.092594	12156	24578000	1	NaN	NaN	NaN	NaN	NaN	NaN
NaN	NaN	NaN	NaN	NaN	NaN	NaN	NaN	NaN	NaN	NaN	NaN	NaN	NaN	NaN	NaN	NaN	NaN	23.3869	23.5531	22.7672	22.6103	NaN	23.0949	NaN	NaN	22.8653	23.2219	23.7822	24.1703	21.6085	20.8184	NaN	19.2906	NaN	NaN	0	2	8	98445900	66447	14814	102200000	1	NaN	NaN	495	NaN	NaN	NaN
24.2866	23.6084	23.6312	24.3596	23.8938	23.9373	NaN	NaN	NaN	NaN	NaN	NaN	20.032	19.8914	NaN	NaN	NaN	NaN	NaN	NaN	NaN	NaN	NaN	NaN	NaN	NaN	NaN	NaN	NaN	NaN	NaN	NaN	NaN	NaN	NaN	NaN	0	2	15	18238800	0.073909	1595	101470000	6	NaN	NaN	NaN	NaN	NaN	NaN
NaN	NaN	NaN	NaN	NaN	NaN	23.6804	23.9114	NaN	20.8947	NaN	NaN	NaN	NaN	NaN	NaN	NaN	NaN	NaN	NaN	NaN	NaN	NaN	NaN	NaN	NaN	NaN	NaN	NaN	NaN	NaN	NaN	NaN	NaN	NaN	NaN	0	3	16	19519700	15339	10255	31171000	2	NaN	NaN	NaN	NaN	NaN	NaN
NaN	NaN	NaN	NaN	NaN	NaN	NaN	NaN	NaN	NaN	NaN	NaN	NaN	NaN	NaN	NaN	NaN	NaN	NaN	NaN	NaN	NaN	NaN	26.1569	NaN	NaN	NaN	25.1934	27.5173	26.7582	24.7385	23.981	23.6528	22.9834	24.1021	24.3463	0	1	9	10325900	12489	13535	524170000	5	NaN	NaN	NaN	NaN	NaN	NaN
NaN	NaN	NaN	NaN	NaN	NaN	NaN	NaN	NaN	NaN	NaN	NaN	NaN	NaN	NaN	NaN	NaN	NaN	26.4564	27.111	26.3468	26.9915	NaN	26.5586	22.4737	23.3588	25.6944	25.8157	26.3781	26.5539	22.5155	NaN	NaN	NaN	22.3342	22.602	1	0	10	12085700	6645	16944	887970000	8	NaN	NaN	NaN	NaN	NaN	NaN
NaN	NaN	NaN	NaN	NaN	NaN	NaN	NaN	NaN	NaN	NaN	NaN	NaN	NaN	NaN	NaN	NaN	NaN	26.8242	27.0257	26.4458	26.8747	NaN	26.4479	25.0376	24.9631	25.6688	25.2875	25.9636	25.638	23.3556	22.8513	22.9092	21.7788	22.9323	23.2828	0	0	10	11475100	70498	15752	888540000	12	NaN	NaN	NaN	NaN	NaN	NaN
NaN	NaN	NaN	NaN	NaN	NaN	NaN	NaN	NaN	NaN	NaN	NaN	NaN	NaN	NaN	NaN	NaN	NaN	24.0554	24.0058	24.1498	24.7519	NaN	24.6864	NaN	NaN	23.0419	22.8207	24.5604	23.3086	20.9585	21.0453	NaN	NaN	NaN	NaN	0	1	11	12786300	29869	17259	163520000	9	NaN	NaN	NaN	NaN	NaN	NaN
NaN	NaN	NaN	NaN	NaN	NaN	NaN	NaN	NaN	NaN	NaN	NaN	NaN	NaN	NaN	NaN	NaN	NaN	NaN	NaN	21.3212	NaN	NaN	21.3919	NaN	NaN	23.5322	23.2385	23.6877	23.2634	NaN	NaN	NaN	NaN	NaN	NaN	0	0	9	10635100	86347	18542	50980000	4	NaN	NaN	NaN	NaN	NaN	NaN
NaN	NaN	NaN	NaN	NaN	NaN	NaN	NaN	NaN	NaN	NaN	NaN	NaN	NaN	NaN	NaN	NaN	NaN	NaN	NaN	NaN	NaN	NaN	NaN	NaN	NaN	NaN	NaN	NaN	NaN	NaN	NaN	NaN	NaN	NaN	NaN	0	0	9	10555100	35512	95352	0	1	NaN	NaN	NaN	NaN	NaN	NaN
NaN	NaN	NaN	NaN	NaN	NaN	NaN	NaN	NaN	NaN	NaN	NaN	NaN	NaN	NaN	NaN	NaN	NaN	29.9438	30.3798	29.8193	30.3718	NaN	22.9307	28.97	28.8861	NaN	21.0559	30.5433	30.1575	27.2263	NaN	26.2214	25.7078	NaN	NaN	1	0	9	11425600	10717	1339	8851100000	7	NaN	NaN	NaN	NaN	NaN	NaN
NaN	NaN	NaN	NaN	NaN	NaN	NaN	NaN	NaN	NaN	NaN	NaN	NaN	NaN	NaN	NaN	NaN	NaN	NaN	NaN	NaN	NaN	NaN	NaN	27.5429	27.0908	22.8883	NaN	NaN	NaN	NaN	NaN	NaN	NaN	NaN	NaN	0	1	9	10634800	18054	11241	346250000	2	NaN	NaN	NaN	NaN	NaN	NaN
NaN	NaN	NaN	NaN	NaN	NaN	NaN	NaN	NaN	NaN	NaN	NaN	NaN	NaN	NaN	NaN	NaN	NaN	NaN	NaN	NaN	NaN	NaN	24.7706	NaN	24.21	24.0499	23.7664	24.4733	23.907	NaN	NaN	NaN	NaN	NaN	20.5694	0	1	10	12785800	7004	15876	120240000	5	NaN	NaN	NaN	NaN	NaN	15
NaN	22.7022	NaN	NaN	NaN	NaN	NaN	NaN	NaN	NaN	NaN	NaN	NaN	NaN	NaN	NaN	NaN	NaN	NaN	NaN	NaN	NaN	NaN	NaN	NaN	NaN	NaN	NaN	NaN	NaN	NaN	NaN	NaN	NaN	NaN	NaN	0	3	15	17159500	37696	7685	6824100	1	NaN	NaN	NaN	NaN	NaN	NaN
NaN	NaN	NaN	NaN	NaN	NaN	NaN	NaN	21.1079	21.3313	NaN	NaN	NaN	NaN	NaN	NaN	NaN	NaN	NaN	NaN	NaN	NaN	NaN	NaN	NaN	NaN	NaN	NaN	NaN	NaN	NaN	NaN	NaN	NaN	NaN	NaN	1	2	10	12156200	16296	12099	4898500	2	NaN	NaN	NaN	NaN	NaN	NaN
22.8382	NaN	NaN	NaN	21.2148	NaN	NaN	NaN	NaN	NaN	NaN	NaN	NaN	NaN	NaN	NaN	NaN	NaN	NaN	NaN	NaN	NaN	NaN	NaN	NaN	NaN	NaN	NaN	NaN	NaN	NaN	NaN	NaN	NaN	NaN	NaN	0	1	17	19770200	25696	75018	9932500	1	NaN	NaN	NaN	NaN	NaN	NaN
23.4458	NaN	NaN	23.0462	NaN	NaN	NaN	NaN	NaN	NaN	NaN	NaN	NaN	NaN	NaN	NaN	NaN	NaN	NaN	NaN	NaN	NaN	NaN	NaN	NaN	NaN	NaN	NaN	NaN	NaN	NaN	NaN	NaN	NaN	NaN	NaN	0	3	16	18680800	13004	10444	20088000	1	NaN	NaN	NaN	NaN	NaN	NaN
21.8097	21.9343	21.7439	21.656	NaN	NaN	22.3832	22.5243	22.0703	21.5843	NaN	NaN	NaN	NaN	NaN	NaN	NaN	NaN	NaN	NaN	NaN	NaN	NaN	NaN	NaN	NaN	NaN	NaN	NaN	NaN	NaN	NaN	NaN	NaN	NaN	NaN	1	0	15	18498800	38354	11338	33551000	4	NaN	NaN	NaN	NaN	NaN	421
23.8142	20.6541	NaN	23.5018	23.3013	NaN	NaN	NaN	NaN	NaN	NaN	NaN	NaN	NaN	NaN	NaN	NaN	NaN	NaN	NaN	NaN	NaN	NaN	NaN	NaN	NaN	NaN	NaN	NaN	NaN	NaN	NaN	NaN	NaN	NaN	NaN	1	1	14	17508400	12852	97084	38615000	4	NaN	NaN	NaN	NaN	NaN	NaN
24.5754	20.6967	NaN	24.0605	24.0765	21.3568	NaN	NaN	NaN	NaN	NaN	NaN	NaN	NaN	NaN	NaN	NaN	NaN	NaN	NaN	NaN	NaN	NaN	NaN	NaN	NaN	NaN	NaN	NaN	NaN	NaN	NaN	NaN	NaN	NaN	NaN	0	0	16	17397900	19519	10626	64572000	3	NaN	NaN	NaN	NaN	NaN	NaN
NaN	NaN	NaN	27.451	19.3438	NaN	25.5571	25.1527	23.9154	23.6973	24.0095	23.6356	23.5045	23.1528	NaN	NaN	22.0705	21.6823	NaN	NaN	NaN	NaN	NaN	NaN	NaN	NaN	NaN	NaN	NaN	NaN	NaN	NaN	NaN	NaN	NaN	NaN	3	0	15	17189200	0.029307	13761	359150000	13	NaN	NaN	NaN	NaN	NaN	NaN
28.3098	27.764	27.5989	27.77	27.7276	27.9664	27.6378	27.8383	26.3164	25.9829	22.8952	24.3096	21.7508	23.8756	NaN	20.4977	19.953	22.0078	23.0158	NaN	23.5696	NaN	NaN	23.8355	NaN	NaN	NaN	NaN	NaN	NaN	NaN	NaN	NaN	NaN	NaN	NaN	3	0	16	1865990	0.0010539	15375	2166100000	17	NaN	NaN	NaN	NaN	NaN	NaN
26.3251	26.2236	26.3359	26.1216	26.2289	26.5617	24.763	25.1871	22.9214	23.7612	NaN	20.2106	NaN	NaN	NaN	NaN	NaN	NaN	NaN	NaN	NaN	NaN	NaN	NaN	NaN	NaN	NaN	NaN	NaN	NaN	NaN	NaN	NaN	NaN	NaN	NaN	3	0	17	19370200	0.00020418	1598	587900000	18	NaN	NaN	NaN	NaN	NaN	NaN
22.7509	22.8318	22.3104	22.5144	21.8738	22.1707	NaN	19.75	NaN	NaN	NaN	NaN	NaN	NaN	NaN	NaN	NaN	NaN	NaN	NaN	NaN	NaN	NaN	NaN	NaN	NaN	NaN	NaN	NaN	NaN	NaN	NaN	NaN	NaN	NaN	NaN	4	1	16	19240900	89162	87287	35162000	2	NaN	NaN	NaN	NaN	NaN	NaN
NaN	NaN	NaN	NaN	NaN	NaN	NaN	NaN	NaN	NaN	NaN	NaN	NaN	NaN	NaN	NaN	NaN	NaN	23.2236	NaN	23.117	NaN	NaN	22.3657	NaN	NaN	NaN	NaN	21.8321	21.0761	NaN	NaN	NaN	NaN	NaN	NaN	0	1	9	11405600	2778	18155	30240000	1	NaN	NaN	NaN	NaN	NaN	NaN
NaN	NaN	NaN	NaN	NaN	NaN	20.9829	20.6176	NaN	NaN	NaN	NaN	21.6146	21.6683	NaN	NaN	NaN	NaN	NaN	NaN	NaN	NaN	NaN	NaN	NaN	NaN	NaN	NaN	NaN	NaN	NaN	NaN	NaN	NaN	NaN	NaN	0	0	10	11125000	40967	98523	10225000	1	NaN	NaN	NaN	NaN	NaN	NaN
NaN	NaN	NaN	NaN	NaN	NaN	NaN	22.8915	NaN	NaN	NaN	NaN	NaN	NaN	NaN	NaN	NaN	NaN	NaN	NaN	NaN	NaN	NaN	NaN	NaN	NaN	NaN	NaN	NaN	NaN	NaN	NaN	NaN	NaN	NaN	NaN	2	1	21	24132500	13674	76155	7781100	1	NaN	NaN	NaN	NaN	NaN	NaN
NaN	NaN	NaN	NaN	NaN	NaN	NaN	NaN	NaN	NaN	24.3583	NaN	NaN	NaN	NaN	NaN	22.7068	24.4146	NaN	21.9409	21.5967	NaN	NaN	22.5702	NaN	NaN	NaN	NaN	NaN	NaN	NaN	NaN	NaN	NaN	NaN	NaN	1	0	15	16037800	42779	74841	64141000	3	NaN	NaN	NaN	NaN	NaN	NaN
24.8699	NaN	NaN	NaN	NaN	NaN	NaN	NaN	NaN	NaN	NaN	NaN	NaN	NaN	NaN	NaN	NaN	NaN	NaN	NaN	NaN	NaN	NaN	NaN	NaN	NaN	NaN	NaN	NaN	NaN	NaN	NaN	NaN	NaN	NaN	NaN	0	0	16	18808300	25767	1356	30660000	2	NaN	NaN	NaN	NaN	NaN	NaN
NaN	NaN	NaN	NaN	NaN	NaN	NaN	NaN	NaN	NaN	NaN	NaN	NaN	NaN	NaN	NaN	NaN	NaN	26.2584	26.251	25.83	25.9913	NaN	25.396	NaN	NaN	NaN	NaN	23.8333	23.6409	NaN	NaN	NaN	NaN	19.613	NaN	0	2	9	11235900	44439	14412	359470000	4	NaN	NaN	NaN	NaN	NaN	NaN
24.1717	24.0406	24.15	23.9511	24.3014	24.4854	NaN	NaN	NaN	NaN	NaN	NaN	NaN	NaN	NaN	NaN	NaN	NaN	NaN	NaN	21.1741	NaN	NaN	NaN	NaN	NaN	NaN	NaN	NaN	NaN	NaN	NaN	NaN	NaN	NaN	NaN	1	1	16	18348700	24111	7229	117520000	2	NaN	NaN	NaN	NaN	NaN	NaN
NaN	NaN	NaN	NaN	NaN	NaN	NaN	NaN	NaN	NaN	NaN	NaN	NaN	NaN	NaN	NaN	NaN	NaN	NaN	NaN	NaN	NaN	NaN	NaN	24.0223	23.828	19.2807	NaN	NaN	NaN	NaN	NaN	NaN	NaN	NaN	NaN	1	0	13	12295400	9.1039e-05	19448	32567000	2	NaN	NaN	NaN	NaN	NaN	NaN
24.411	24.3604	24.1442	24.2435	24.0537	24.0756	21.5413	21.6293	NaN	NaN	NaN	NaN	NaN	NaN	NaN	NaN	NaN	NaN	NaN	NaN	NaN	NaN	NaN	NaN	NaN	NaN	NaN	NaN	NaN	NaN	NaN	NaN	NaN	NaN	NaN	NaN	0	1	17	19328400	2.883e-85	34159	123640000	7	NaN	NaN	NaN	NaN	NaN	NaN
26.2662	26.3988	26.4232	25.9102	25.838	25.7252	23.5662	23.7225	22.4685	NaN	NaN	NaN	NaN	NaN	NaN	NaN	NaN	NaN	NaN	NaN	NaN	NaN	NaN	NaN	NaN	NaN	NaN	NaN	NaN	NaN	NaN	NaN	NaN	NaN	NaN	NaN	0	1	19	21829800	0.00015925	15617	469750000	8	NaN	NaN	NaN	NaN	NaN	NaN
21.2489	NaN	NaN	22.1836	23.9434	21.8126	26.7334	26.8298	24.2697	23.7925	23.5136	23.6044	24.6081	25.1326	23.1077	23.1492	23.2691	23.6706	NaN	NaN	NaN	NaN	NaN	NaN	NaN	NaN	NaN	NaN	NaN	NaN	NaN	NaN	NaN	NaN	NaN	NaN	0	0	15	15857400	3.3475e-68	34865	421560000	23	NaN	NaN	NaN	NaN	NaN	NaN
NaN	NaN	NaN	NaN	NaN	NaN	21.3392	21.5406	NaN	NaN	NaN	NaN	NaN	NaN	NaN	NaN	NaN	NaN	NaN	NaN	NaN	NaN	NaN	NaN	NaN	NaN	NaN	NaN	NaN	NaN	NaN	NaN	NaN	NaN	NaN	NaN	0	0	16	16988200	16735	13696	5703400	2	NaN	NaN	NaN	NaN	NaN	NaN
23.9284	24.1576	NaN	23.6114	23.6754	23.5796	24.8775	24.8272	23.1383	23.5387	NaN	NaN	NaN	NaN	NaN	NaN	NaN	NaN	NaN	NaN	NaN	NaN	NaN	NaN	NaN	NaN	NaN	NaN	NaN	NaN	NaN	NaN	NaN	NaN	NaN	NaN	0	0	17	18268800	0.00056287	16662	155440000	7	NaN	NaN	NaN	NaN	NaN	NaN
NaN	NaN	NaN	NaN	NaN	NaN	23.3377	23.3748	21.8556	21.1665	NaN	NaN	NaN	NaN	NaN	NaN	NaN	NaN	NaN	NaN	NaN	NaN	NaN	NaN	NaN	NaN	NaN	NaN	NaN	NaN	NaN	NaN	NaN	NaN	NaN	NaN	0	0	18	1939960	4.927e-06	16962	27627000	7	NaN	NaN	NaN	NaN	NaN	NaN
NaN	NaN	NaN	NaN	NaN	NaN	NaN	20.2716	NaN	NaN	NaN	NaN	NaN	NaN	NaN	NaN	NaN	NaN	NaN	NaN	NaN	NaN	NaN	NaN	NaN	NaN	NaN	NaN	NaN	NaN	NaN	NaN	NaN	NaN	NaN	NaN	0	0	19	2027000	19045	9409	1265800	1	NaN	NaN	NaN	NaN	NaN	NaN
NaN	NaN	NaN	NaN	NaN	NaN	20.5743	20.1026	NaN	NaN	NaN	NaN	NaN	NaN	NaN	NaN	NaN	NaN	NaN	NaN	NaN	NaN	NaN	NaN	NaN	NaN	NaN	NaN	NaN	NaN	NaN	NaN	NaN	NaN	NaN	NaN	0	0	20	21560400	51698	83692	2687200	1	NaN	NaN	NaN	NaN	NaN	NaN
23.4004	NaN	23.3621	23.2279	NaN	NaN	NaN	NaN	NaN	NaN	NaN	NaN	NaN	NaN	NaN	NaN	NaN	NaN	NaN	NaN	NaN	NaN	NaN	NaN	NaN	NaN	NaN	NaN	NaN	NaN	NaN	NaN	NaN	NaN	NaN	NaN	1	1	16	19688800	34478	95767	31679000	2	NaN	NaN	NaN	NaN	NaN	NaN
NaN	NaN	NaN	NaN	NaN	NaN	NaN	NaN	NaN	NaN	NaN	NaN	NaN	NaN	NaN	NaN	NaN	NaN	NaN	NaN	NaN	NaN	NaN	NaN	23.1756	23.3095	NaN	NaN	NaN	NaN	NaN	NaN	NaN	NaN	NaN	NaN	1	0	9	11004500	99964	12372	19870000	1	NaN	NaN	NaN	NaN	NaN	NaN
25.1931	25.1064	24.9449	24.7503	24.7418	24.7096	23.4817	23.7028	NaN	NaN	NaN	NaN	NaN	NaN	NaN	NaN	NaN	NaN	NaN	NaN	NaN	NaN	NaN	NaN	NaN	NaN	NaN	NaN	NaN	NaN	NaN	NaN	NaN	NaN	NaN	NaN	0	1	17	20039400	20349	12084	215860000	8	NaN	NaN	NaN	NaN	NaN	NaN
NaN	NaN	NaN	NaN	NaN	NaN	22.4263	22.5741	NaN	NaN	NaN	NaN	NaN	NaN	NaN	NaN	NaN	NaN	NaN	NaN	NaN	NaN	NaN	NaN	NaN	NaN	NaN	NaN	NaN	NaN	NaN	NaN	NaN	NaN	NaN	NaN	1	1	13	15457700	43432	83499	11880000	2	NaN	NaN	NaN	NaN	NaN	NaN
22.989	22.5875	22.7048	22.4088	22.7651	22.317	21.5534	22.43	NaN	NaN	NaN	NaN	NaN	NaN	NaN	NaN	NaN	NaN	NaN	NaN	NaN	NaN	NaN	NaN	NaN	NaN	NaN	NaN	NaN	NaN	NaN	NaN	NaN	NaN	NaN	NaN	1	0	16	17908700	9.724e-05	1541	48114000	7	NaN	NaN	NaN	NaN	NaN	NaN
NaN	NaN	NaN	NaN	NaN	NaN	22.2338	22.3278	22.3855	21.8492	NaN	NaN	NaN	NaN	NaN	NaN	NaN	NaN	25.2848	25.7615	25.0277	25.343	NaN	25.1662	22.8405	NaN	23.9983	23.4844	NaN	NaN	NaN	22.2904	22.2169	NaN	22.7483	NaN	0	1	9	98452400	36644	95815	284690000	2	NaN	NaN	NaN	NaN	NaN	NaN
NaN	NaN	NaN	NaN	NaN	NaN	NaN	NaN	NaN	NaN	NaN	NaN	NaN	NaN	NaN	NaN	NaN	NaN	NaN	NaN	NaN	NaN	NaN	NaN	24.5422	24.2736	NaN	NaN	NaN	NaN	NaN	NaN	NaN	NaN	NaN	NaN	1	1	12	13247500	70013	98105	44711000	1	NaN	NaN	NaN	NaN	NaN	NaN
27.0099	26.7339	26.8072	27.0341	26.7803	26.6158	25.5223	24.9847	22.35	NaN	NaN	NaN	22.0737	22.22	NaN	NaN	NaN	NaN	NaN	NaN	NaN	NaN	NaN	NaN	NaN	NaN	NaN	NaN	NaN	NaN	NaN	NaN	NaN	NaN	NaN	NaN	0	1	21	23230300	1.8926e-07	14984	815750000	21	NaN	NaN	98	NaN	NaN	NaN
23.2507	23.1291	NaN	22.9241	22.8211	NaN	NaN	NaN	NaN	NaN	NaN	NaN	NaN	NaN	NaN	NaN	NaN	NaN	NaN	NaN	NaN	NaN	NaN	NaN	NaN	NaN	NaN	NaN	NaN	NaN	NaN	NaN	NaN	NaN	NaN	NaN	1	0	16	1906880	21532	78069	34524000	1	NaN	NaN	NaN	NaN	NaN	NaN
NaN	21.3366	20.4342	20.8993	NaN	NaN	NaN	NaN	NaN	NaN	NaN	NaN	NaN	NaN	NaN	NaN	NaN	NaN	NaN	NaN	NaN	NaN	NaN	NaN	NaN	NaN	NaN	NaN	NaN	NaN	NaN	NaN	NaN	NaN	NaN	NaN	0	3	17	17198400	11486	82877	6020800	3	NaN	NaN	NaN	NaN	NaN	NaN
24.207	24.6025	24.1744	24.1356	23.0023	NaN	NaN	NaN	NaN	NaN	NaN	NaN	NaN	NaN	NaN	NaN	NaN	NaN	NaN	NaN	NaN	NaN	NaN	NaN	NaN	NaN	NaN	NaN	NaN	NaN	NaN	NaN	NaN	NaN	NaN	NaN	0	4	18	18479400	35538	93152	90604000	8	NaN	NaN	NaN	NaN	NaN	NaN
NaN	NaN	NaN	NaN	NaN	NaN	NaN	NaN	NaN	NaN	NaN	NaN	NaN	NaN	NaN	NaN	NaN	NaN	NaN	NaN	NaN	NaN	NaN	NaN	NaN	NaN	NaN	NaN	NaN	NaN	NaN	NaN	NaN	NaN	NaN	NaN	1	1	8	97349800	84751	14323	0	2	NaN	NaN	NaN	NaN	NaN	NaN
NaN	24.8362	NaN	NaN	NaN	NaN	NaN	22.639	NaN	NaN	NaN	NaN	NaN	NaN	NaN	NaN	NaN	NaN	NaN	NaN	NaN	NaN	NaN	NaN	NaN	NaN	NaN	NaN	NaN	NaN	NaN	NaN	NaN	NaN	NaN	NaN	2	1	24	27233600	0.056627	12867	36485000	1	NaN	NaN	NaN	NaN	NaN	NaN
NaN	NaN	NaN	NaN	NaN	NaN	NaN	NaN	NaN	NaN	NaN	NaN	NaN	NaN	NaN	NaN	NaN	NaN	24.4915	24.6431	24.2337	24.0535	NaN	24.4485	NaN	NaN	23.6518	23.5971	23.8572	23.9395	22.3036	21.5849	21.6721	NaN	22.4061	22.4608	0	1	8	78539200	10437	16112	189970000	12	NaN	NaN	NaN	NaN	NaN	NaN
22.8274	NaN	NaN	NaN	21.783	22.4017	NaN	NaN	NaN	NaN	NaN	NaN	NaN	NaN	NaN	NaN	NaN	NaN	NaN	NaN	NaN	NaN	NaN	NaN	NaN	NaN	NaN	NaN	NaN	NaN	NaN	NaN	NaN	NaN	NaN	NaN	1	0	20	21420000	22861	61648	16592000	1	NaN	NaN	NaN	NaN	NaN	NaN
22.6967	23.2754	20.7015	22.4887	21.1947	NaN	NaN	NaN	NaN	NaN	NaN	NaN	NaN	NaN	NaN	NaN	NaN	NaN	NaN	NaN	NaN	NaN	NaN	NaN	NaN	NaN	NaN	NaN	NaN	NaN	NaN	NaN	NaN	NaN	NaN	NaN	2	0	16	19828700	4019	94728	26942000	4	NaN	NaN	NaN	NaN	NaN	NaN
26.6027	27.8702	26.1865	26.4686	26.8024	27.0396	24.7724	25.1063	NaN	NaN	NaN	NaN	24.0614	24.057	NaN	NaN	NaN	NaN	NaN	NaN	NaN	NaN	NaN	NaN	NaN	NaN	NaN	NaN	NaN	NaN	NaN	NaN	NaN	NaN	NaN	NaN	2	0	17	20398900	0.00037609	16648	871210000	18	NaN	NaN	176	NaN	NaN	NaN
23.7369	23.6432	22.8521	22.6963	22.1948	21.6968	NaN	NaN	NaN	NaN	20.272	NaN	NaN	NaN	NaN	NaN	NaN	NaN	NaN	NaN	NaN	NaN	NaN	NaN	NaN	NaN	NaN	NaN	NaN	NaN	NaN	NaN	NaN	NaN	NaN	NaN	2	0	18	21409300	1955	72819	50915000	3	NaN	NaN	NaN	NaN	NaN	NaN
21.7152	21.6356	22.4394	22.1829	21.6803	NaN	NaN	NaN	NaN	NaN	NaN	NaN	NaN	NaN	NaN	NaN	NaN	NaN	NaN	NaN	NaN	NaN	NaN	NaN	NaN	NaN	NaN	NaN	NaN	NaN	NaN	NaN	NaN	NaN	NaN	NaN	3	0	19	22970400	19138	9401	20511000	3	NaN	NaN	NaN	NaN	NaN	NaN
24.5489	NaN	NaN	24.3704	NaN	NaN	NaN	NaN	NaN	NaN	NaN	NaN	NaN	NaN	NaN	NaN	NaN	NaN	NaN	NaN	NaN	NaN	NaN	NaN	NaN	NaN	NaN	NaN	NaN	NaN	NaN	NaN	NaN	NaN	NaN	NaN	1	2	17	2039890	5485	65374	46232000	1	NaN	NaN	NaN	NaN	NaN	NaN
NaN	NaN	NaN	NaN	NaN	NaN	NaN	NaN	21.1465	20.5648	NaN	NaN	NaN	NaN	NaN	NaN	NaN	NaN	NaN	NaN	NaN	NaN	NaN	NaN	NaN	NaN	NaN	NaN	NaN	NaN	NaN	NaN	NaN	NaN	NaN	NaN	1	0	15	1621810	54802	62055	3872300	1	NaN	NaN	NaN	NaN	NaN	NaN
NaN	NaN	NaN	NaN	NaN	NaN	21.4055	21.4604	NaN	NaN	NaN	NaN	NaN	NaN	NaN	NaN	NaN	NaN	NaN	NaN	NaN	NaN	NaN	NaN	NaN	NaN	NaN	NaN	NaN	NaN	NaN	NaN	NaN	NaN	NaN	NaN	0	1	18	20590300	40962	9219	5663300	1	NaN	NaN	NaN	NaN	NaN	NaN
22.6243	21.7362	22.7582	21.7885	22.3436	21.9955	24.5884	24.562	23.2926	23.082	NaN	NaN	NaN	NaN	NaN	NaN	NaN	NaN	NaN	NaN	NaN	NaN	NaN	NaN	NaN	NaN	NaN	NaN	NaN	NaN	NaN	NaN	NaN	NaN	NaN	NaN	1	1	19	22151300	1.7979e-05	14824	99326000	10	NaN	NaN	NaN	NaN	NaN	NaN
20.2384	NaN	21.3534	19.4098	19.5912	NaN	NaN	NaN	NaN	NaN	NaN	NaN	NaN	NaN	NaN	NaN	NaN	NaN	NaN	NaN	NaN	NaN	NaN	NaN	NaN	NaN	NaN	NaN	NaN	NaN	NaN	NaN	NaN	NaN	NaN	NaN	0	2	17	18380100	5887	90325	5402600	1	NaN	NaN	NaN	NaN	NaN	NaN
[truncated: 11,789 more rows]
[truncated: 7 more columns]
