# Supplementary material for: Deciphering the Mechanisms of Improved Immunogenicity of Hypochlorous Acid-Treated Antigens in Anti-Cancer Dendritic Cell-Based Vaccines
Source: Vaccines (Basel). 2020 Jun 2;8(2):271. doi: 10.3390/vaccines8020271 (PMC7349990; doi:10.3390/vaccines8020271)
Supplement: Supplementary file 1 [file vaccines-08-00271-s001.zip › Supplemental table 6.xlsx]

## Sheet: Feuil1
Intensity HLAI_immature DC_unloaded_replicate 1	Intensity HLAI_immature DC_unloaded_replicate 2	Intensity HLAI_immature DC_unloaded_replicate 3	Intensity HLAI_mature DC_FT-L loaded_replicate 1	Intensity HLAI_mature DC_FT-L loaded_replicate 2	Intensity HLAI_mature DC_FT-L loaded_replicate 3	Intensity HLAI_mature DC_Ox-L loaded_replicate 1	Intensity HLAI_mature DC_Ox-L loaded_replicate 2	Intensity HLAI_mature DC_Ox-L loaded_replicate 3	Intensity HLAI_mature DC_unloaded_replicate 1	Intensity HLAI_mature DC_unloaded_replicate 2	Intensity HLAI_mature DC_unloaded_replicate 3	Intensity HLAII_immature DC_unloaded_replicate 1	Intensity HLAII_immature DC_unloaded_replicate 2	Intensity HLAII_immature DC_unloaded_replicate 3	Intensity HLAII_mature DC_FT-L loaded_replicate 1	Intensity HLAII_mature DC_FT-L loaded_replicate 2	Intensity HLAII_mature DC_FT-L loaded_replicate 3	Intensity HLAII_mature DC_Ox-L loaded_replicate 1	Intensity HLAII_mature DC_Ox-L loaded_replicate 2	Intensity HLAII_mature DC_Ox-L loaded_replicate 3	Intensity HLAII_mature DC_unloaded_replicate 1	Intensity HLAII_mature DC_unloaded_replicate 2	Intensity HLAII_mature DC_unloaded_replicate 3	C: Modifications	C: Oxidation (K)	C: Oxidation (M)	C: Oxidation (P)	C: Oxidation (W)	N: Mass	N: Mass Fractional Part	N: Retention time	N: Calibrated retention time	N: PEP	N: Score	N: Delta score	N: Intensity	N: MS/MS Count	N: Oxidation (K) site IDs	N: Oxidation (M) site IDs	N: Oxidation (P) site IDs	N: Oxidation (W) site IDs	T: Sequence	T: Proteins	T: Gene Names	T: Protein Names	M: Protein group IDs
NaN	25.009	NaN	24.0331	23.9647	24.0518	24.1992	23.9038	23.7732	25.8579	25.9796	26.08	NaN	NaN	NaN	NaN	NaN	NaN	NaN	NaN	NaN	NaN	NaN	NaN	Unmodified	0	0	0	0	8575080	50830000	18373	18392	2032	11003	52923	331900000	2	NaN	NaN	NaN	NaN	AAAAGRKTL	Q9BSJ5-2;Q9BSJ5-3;Q9BSJ5	C17orf80	Uncharacterized protein C17orf80	3987
28.0744	28.0222	28.0258	27.5866	27.6486	27.0344	27.4457	27.6139	27.5082	28.6552	28.845	28.6145	NaN	NaN	NaN	NaN	NaN	NaN	NaN	NaN	NaN	NaN	NaN	NaN	Unmodified	0	0	0	0	82652800	52763900	45877	45959	22023	10824	36289	3272900000	4	NaN	NaN	NaN	NaN	AAAALVLKA	Q9Y490	TLN1	Talin-1	4909
26.037	26.074	25.8957	24.8739	25.7107	24.9428	25.3081	24.9855	25.5275	26.9542	26.7548	26.8057	NaN	NaN	NaN	NaN	NaN	NaN	NaN	NaN	NaN	NaN	NaN	NaN	Unmodified	0	0	0	0	81148000	48035400	51606	51579	80553	13165	40669	803540000	7	NaN	NaN	NaN	NaN	AAAAVIPTV	A0AV96;A0AV96-2	RBM47	RNA-binding protein 47	2
27.0045	27.1409	26.8702	26.1891	NaN	NaN	NaN	26.6979	26.4628	28.2852	28.2572	28.3101	NaN	NaN	NaN	NaN	NaN	NaN	NaN	NaN	NaN	NaN	NaN	NaN	Unmodified	0	0	0	0	10345200	5185300	42744	42892	10318	10901	23346	1663900000	6	NaN	NaN	NaN	NaN	AAADIFKHY	Q8WVM7-2;Q8WVM7	STAG1	Cohesin subunit SA-1	3454
NaN	NaN	NaN	NaN	NaN	NaN	NaN	NaN	NaN	NaN	NaN	NaN	NaN	NaN	NaN	NaN	NaN	NaN	NaN	NaN	NaN	NaN	NaN	NaN	Unmodified	0	0	0	0	82746100	46135000	27837	27837	36214	90661	70471	0	1	NaN	NaN	NaN	NaN	AAAGARAQL	Q6NY19-2;Q6NY19	KANK3	KN motif and ankyrin repeat domain-containing protein 3	2775
NaN	NaN	NaN	NaN	NaN	NaN	NaN	NaN	NaN	NaN	NaN	NaN	24.4499	24.6678	NaN	23.5995	NaN	NaN	24.8529	24.2612	25.0921	24.9678	24.6043	25.0742	Unmodified	0	0	0	0	15229300	93074500	48758	51132	86684	10595	58136	242100000	4	NaN	NaN	NaN	NaN	AAAIILRNRVQSLV	P11215;P11215-2	ITGAM	Integrin alpha-M	925
NaN	NaN	NaN	NaN	NaN	NaN	NaN	NaN	NaN	NaN	NaN	NaN	25.8256	25.5306	25.616	23.3701	23.301	22.6917	26.4115	26.234	25.9745	26.6732	26.4932	26.3804	Unmodified	0	0	0	0	16360100	14809200	54588	56916	34533	11208	67658	710260000	13	NaN	NaN	NaN	NaN	AAAIILRNRVQSLVL	P11215;P11215-2	ITGAM	Integrin alpha-M	925
NaN	NaN	NaN	NaN	NaN	NaN	NaN	NaN	NaN	NaN	NaN	NaN	27.5859	27.8213	27.4021	25.1652	24.9901	24.8532	27.4982	NaN	27.7313	28.4953	28.4652	28.0982	Unmodified	0	0	0	0	16930400	36272900	53878	56185	2.2798e-06	17853	14211	2166000000	18	NaN	NaN	NaN	NaN	AAAIILRNRVQSLVLG	P11215;P11215-2	ITGAM	Integrin alpha-M	925
24.0395	23.7107	23.9952	21.3565	NaN	21.2766	NaN	19.2324	NaN	NaN	NaN	NaN	NaN	NaN	NaN	NaN	NaN	NaN	NaN	NaN	NaN	NaN	NaN	NaN	Unmodified	0	0	0	0	11236700	67134300	15958	15973	16529	14531	98959	53536000	2	NaN	NaN	NaN	NaN	AAAKAPTKAAPK	P83731	RPL24	60S ribosomal protein L24	1920
23.3592	23.6981	23.8606	21.5838	21.6143	21.5222	NaN	NaN	NaN	NaN	NaN	NaN	NaN	NaN	NaN	NaN	NaN	NaN	NaN	NaN	NaN	NaN	NaN	NaN	Unmodified	0	0	0	0	12517300	72992000	16529	16512	11271	13591	94694	48966000	3	NaN	NaN	NaN	NaN	AAAKAPTKAAPKQ	P83731	RPL24	60S ribosomal protein L24	1920
27.9044	27.7861	27.8409	26.4129	NaN	26.1631	27.0349	27.0548	27.0928	28.1212	NaN	28.3538	NaN	NaN	NaN	NaN	NaN	NaN	NaN	NaN	NaN	NaN	NaN	NaN	Unmodified	0	0	0	0	94751900	51886500	40666	40779	19421	18988	11304	1942600000	5	NaN	NaN	NaN	NaN	AAANAIRVY	Q9NRK6	ABCB10	ATP-binding cassette sub-family B member 10, mitochondrial	4385
25.7663	25.8511	25.7022	24.6806	24.9094	24.1066	24.5635	24.5977	24.5374	26.0358	NaN	NaN	NaN	NaN	NaN	NaN	NaN	NaN	NaN	NaN	NaN	NaN	NaN	NaN	Unmodified	0	0	0	0	89954400	54401700	45841	45889	49275	15601	55616	391990000	7	NaN	NaN	NaN	NaN	AAANLTKIV	Q13423	NNT	NAD(P) transhydrogenase, mitochondrial	2170
26.4062	26.4037	26.4794	24.8078	24.7356	24.4415	24.4923	24.2911	24.7402	26.7016	26.5606	26.6169	NaN	NaN	NaN	NaN	NaN	NaN	NaN	NaN	NaN	NaN	NaN	NaN	Unmodified	0	0	0	0	82747500	4752690	50867	50841	70841	13759	34779	734550000	10	NaN	NaN	NaN	NaN	AAAPIISSV	Q92562	FIG4	Polyphosphoinositide phosphatase	3510
24.5475	24.8745	24.6682	31.4311	31.5633	30.646	31.0784	31.1994	31.1432	32.6147	32.5682	32.5637	NaN	NaN	NaN	23.4214	23.4875	23.7182	25.0423	25.1943	24.9793	NaN	23.8802	23.9269	Unmodified	0	0	0	0	84252300	52255300	44306	45244	46678	1592	63844	34403000000	20	NaN	NaN	NaN	NaN	AAASAIKVI	P14902	IDO1	Indoleamine 2,3-dioxygenase 1	999
27.1026	26.9087	27.1458	25.8443	25.4178	25.379	26.1053	25.9658	26.6355	28.4214	27.8223	28.088	NaN	NaN	NaN	NaN	NaN	NaN	NaN	NaN	NaN	NaN	NaN	NaN	Unmodified	0	0	0	0	82847100	47051800	52148	52122	49496	15573	68869	1691400000	22	NaN	NaN	NaN	NaN	AAASIANIV	P17987	TCP1	T-complex protein 1 subunit alpha	1078
26.5461	26.2497	26.6772	23.3766	23.7905	22.5804	23.3943	23.2777	24.965	NaN	25.6833	NaN	NaN	NaN	NaN	NaN	NaN	NaN	NaN	NaN	NaN	NaN	NaN	NaN	Unmodified	0	0	0	0	91257600	57565100	52363	52326	79849	13208	53314	424580000	4	NaN	NaN	NaN	NaN	AAASLIRLV	P42858	HTT	Huntingtin	1476
24.1695	24.1933	24.2748	24.3399	24.5696	24.124	24.0133	24.2478	23.748	25.4845	25.557	25.4648	NaN	NaN	NaN	NaN	NaN	NaN	NaN	NaN	NaN	NaN	NaN	NaN	Unmodified	0	0	0	0	97649400	49377200	21866	21898	4851	14572	51609	316330000	6	NaN	NaN	NaN	NaN	AAASQRSSSL	Q70J99;Q70J99-3	UNC13D	Protein unc-13 homolog D	2901
28.1962	28.1299	28.1357	28.0579	28.3304	27.5098	27.6475	27.8577	27.7381	29.2784	29.2244	29.3784	NaN	NaN	NaN	NaN	NaN	NaN	NaN	NaN	NaN	NaN	NaN	NaN	Unmodified	0	0	0	0	85346600	46576700	35497	35621	90476	12882	49362	4357800000	2	NaN	NaN	NaN	NaN	AAATSVHVV	Q68EM7-3;Q68EM7-2;Q68EM7-6;Q68EM7-5;Q68EM7	ARHGAP17	Rho GTPase-activating protein 17	2730
NaN	NaN	20.8088	NaN	NaN	NaN	NaN	NaN	NaN	26.1534	26.167	26.0471	NaN	NaN	NaN	NaN	NaN	NaN	NaN	NaN	NaN	NaN	NaN	NaN	Unmodified	0	0	0	0	95444800	44806800	51551	51575	55627	14821	46994	221160000	3	NaN	NaN	NaN	NaN	AACNIYSTL	Q96HN2-4;Q96HN2-3;Q96HN2-2;Q96HN2	AHCYL2	Putative adenosylhomocysteinase 3	3715
NaN	NaN	NaN	NaN	NaN	NaN	NaN	NaN	NaN	NaN	NaN	NaN	27.056	26.8119	26.76	27.5502	27.6475	27.0129	27.6561	27.7025	26.8163	28.0037	27.7803	27.837	Unmodified	0	0	0	0	19809600	95545600	47046	49575	9.8736e-05	16771	12109	2200700000	22	NaN	NaN	NaN	NaN	AADAVEDLRWFRANHGPG	Q9UNF0-2;Q9UNF0	PACSIN2	Protein kinase C and casein kinase substrate in neurons protein 2	4774
NaN	NaN	NaN	NaN	NaN	NaN	NaN	NaN	NaN	NaN	NaN	NaN	23.7475	23.7906	23.9809	NaN	NaN	NaN	25.1115	NaN	24.4279	25.6299	24.6777	25.0205	Unmodified	0	0	0	0	28393100	30712100	57585	60023	17821	68569	4181	216770000	3	NaN	NaN	NaN	NaN	AADAVEDLRWFRANHGPGMAMNWPQ	Q9UNF0-2;Q9UNF0	PACSIN2	Protein kinase C and casein kinase substrate in neurons protein 2	4774
NaN	NaN	NaN	NaN	NaN	NaN	NaN	NaN	NaN	NaN	NaN	NaN	25.103	NaN	25.0132	NaN	NaN	NaN	26.4771	26.3799	25.8305	26.3597	25.9431	25.7431	Unmodified	0	0	0	0	19259400	9417800	51385	53848	0.79099	10782	65829	517100000	9	NaN	NaN	NaN	NaN	AADRRFGIQAQMVTTDF	P49720	PSMB3	Proteasome subunit beta type-3	1568
NaN	NaN	NaN	NaN	NaN	NaN	NaN	NaN	NaN	NaN	NaN	NaN	25.3097	NaN	25.5789	24.6016	24.4619	23.5917	25.8388	25.9137	25.252	NaN	25.3649	NaN	Oxidation (M)	0	1	0	0	19419400	93669500	4663	49155	90578	87138	49481	359320000	5	NaN	297	NaN	NaN	AADRRFGIQAQMVTTDF	P49720	PSMB3	Proteasome subunit beta type-3	1568
NaN	NaN	NaN	NaN	NaN	NaN	NaN	NaN	NaN	NaN	NaN	NaN	26.3151	26.1333	26.2244	25.5364	25.2786	24.637	25.872	25.9155	25.9894	NaN	25.9568	25.8171	Oxidation (M)	0	1	0	0	20700000	99527200	44266	47215	167	10493	6338	666520000	11	NaN	297	NaN	NaN	AADRRFGIQAQMVTTDFQ	P49720	PSMB3	Proteasome subunit beta type-3	1568
NaN	NaN	NaN	NaN	NaN	NaN	NaN	NaN	NaN	NaN	NaN	NaN	26.7388	26.7112	26.5926	24.0781	23.9347	23.6792	27.4666	27.3179	27.8045	27.4069	27.4326	27.5662	Unmodified	0	0	0	0	20540000	3577110	49176	51512	43082	12314	84526	1515300000	8	NaN	NaN	NaN	NaN	AADRRFGIQAQMVTTDFQ	P49720	PSMB3	Proteasome subunit beta type-3	1568
NaN	NaN	NaN	NaN	NaN	NaN	NaN	NaN	NaN	NaN	NaN	NaN	26.6749	26.7872	26.633	24.704	24.4061	24.405	27.1382	27.6065	27.1937	27.3307	27.1874	27.0991	Unmodified	0	0	0	0	23431600	15673500	35271	38535	4.0978e-54	21315	13796	1369800000	14	NaN	NaN	NaN	NaN	AADTAAQITQRKWEAAREAEQ	P30508;P30510;Q07000;Q29865;P30504;P04222;P01889	HLA-C;HLA-B	HLA class I histocompatibility antigen, Cw-12 alpha chain;HLA class I histocompatibility antigen, Cw-14 alpha chain;HLA class I histocompatibility antigen, Cw-15 alpha chain;HLA class I histocompatibility antigen, Cw-18 alpha chain;HLA class I histocompatibility antigen, Cw-4 alpha chain;HLA class I histocompatibility antigen, Cw-3 alpha chain;HLA class I histocompatibility antigen, B-7 alpha cha…	1294;1295;2037;2510;676
NaN	NaN	NaN	NaN	NaN	NaN	NaN	NaN	NaN	NaN	NaN	NaN	27.3371	27.444	26.81	24.9985	25.0744	24.1218	27.4611	27.4759	26.7617	27.7874	27.2675	27.3719	Unmodified	0	0	0	0	24992600	25784600	33664	36946	4.0007e-09	1742	12511	1609000000	19	NaN	NaN	NaN	NaN	AADTAAQITQRKWEAAREAEQR	P30510;Q29865;P30504;P01889	HLA-C;HLA-B	HLA class I histocompatibility antigen, Cw-14 alpha chain;HLA class I histocompatibility antigen, Cw-18 alpha chain;HLA class I histocompatibility antigen, Cw-4 alpha chain;HLA class I histocompatibility antigen, B-7 alpha chain	1295;2510;676
NaN	NaN	NaN	NaN	NaN	NaN	NaN	NaN	NaN	NaN	NaN	NaN	29.7232	30.2601	29.7676	27.5043	27.7622	27.2393	30.345	30.402	29.6637	30.3031	30.1388	30.0026	Unmodified	0	0	0	0	2655360	35895700	32214	35377	4.0214e-22	19689	13941	10878000000	20	NaN	NaN	NaN	NaN	AADTAAQITQRKWEAAREAEQRR	P30510;Q29865;P30504;P01889	HLA-C;HLA-B	HLA class I histocompatibility antigen, Cw-14 alpha chain;HLA class I histocompatibility antigen, Cw-18 alpha chain;HLA class I histocompatibility antigen, Cw-4 alpha chain;HLA class I histocompatibility antigen, B-7 alpha chain	1295;2510;676
NaN	NaN	NaN	NaN	NaN	NaN	NaN	NaN	NaN	NaN	NaN	NaN	27.2257	27.159	26.2768	24.8067	24.5701	23.8672	26.9136	27.2603	24.2437	27.4426	26.6583	27.2101	Unmodified	0	0	0	0	27264000	39607100	3288	36037	0.00055371	1445	9862	1208300000	17	NaN	NaN	NaN	NaN	AADTAAQITQRKWEAAREAEQRRA	P30510;Q29865;P30504;P01889	HLA-C;HLA-B	HLA class I histocompatibility antigen, Cw-14 alpha chain;HLA class I histocompatibility antigen, Cw-18 alpha chain;HLA class I histocompatibility antigen, Cw-4 alpha chain;HLA class I histocompatibility antigen, B-7 alpha chain	1295;2510;676
NaN	NaN	NaN	NaN	NaN	NaN	NaN	NaN	NaN	NaN	NaN	NaN	NaN	25.8042	26.1538	23.1766	23.83	23.5289	27.3674	27.4019	27.2092	27.3109	26.3041	27.2341	Unmodified	0	0	0	0	26853400	33715900	40384	43702	49455	96848	66542	1082600000	6	NaN	NaN	NaN	NaN	AADTAAQITQRKWEAAREAEQWR	P30508	HLA-C	HLA class I histocompatibility antigen, Cw-12 alpha chain	1294
NaN	NaN	NaN	NaN	NaN	NaN	NaN	NaN	NaN	NaN	NaN	NaN	NaN	NaN	NaN	NaN	22.2608	NaN	NaN	24.8493	24.8148	25.6581	24.393	NaN	Unmodified	0	0	0	0	25823700	36773100	41914	45113	54212	60133	28383	139740000	1	NaN	NaN	NaN	NaN	AADTAAQITQRKWEAARVAEQLR	P30685;P30491;P10319;P30492	HLA-B	HLA class I histocompatibility antigen, B-35 alpha chain;HLA class I histocompatibility antigen, B-53 alpha chain;HLA class I histocompatibility antigen, B-58 alpha chain;HLA class I histocompatibility antigen, B-54 alpha chain	1303
NaN	NaN	NaN	NaN	NaN	NaN	NaN	NaN	NaN	NaN	NaN	NaN	24.5392	24.7439	24.8182	NaN	NaN	22.4446	25.2323	25.5783	NaN	NaN	25.3829	NaN	Unmodified	0	0	0	0	22061100	10521700	48095	50567	364	70453	45255	221030000	4	NaN	NaN	NaN	NaN	AADVGTKSDFITMNPSVVQRA	Q92187	ST8SIA4	CMP-N-acetylneuraminate-poly-alpha-2,8-sialyltransferase	3488
NaN	NaN	NaN	NaN	NaN	NaN	NaN	NaN	NaN	NaN	NaN	NaN	NaN	NaN	NaN	NaN	NaN	NaN	23.9031	23.9514	23.9996	23.6341	23.3817	23.7199	Oxidation (P)	0	0	1	0	17538100	81187100	1998	22212	10751	84507	28786	86447000	1	NaN	NaN	NaN	NaN	AAEDSARPELPDSAVGPG	Q96J92-3;Q96J92	WNK4	Serine/threonine-protein kinase WNK4	3736
NaN	NaN	NaN	NaN	NaN	NaN	NaN	NaN	NaN	NaN	NaN	NaN	23.4823	23.6893	23.55	NaN	NaN	NaN	NaN	NaN	NaN	NaN	NaN	NaN	Unmodified	0	0	0	0	16477800	77805200	63954	66277	1126	95477	47918	37529000	3	NaN	NaN	NaN	NaN	AAEEIIWNYAPSGID	P00450	CP	Ceruloplasmin	640
NaN	NaN	NaN	NaN	NaN	NaN	NaN	NaN	NaN	NaN	NaN	NaN	23.3965	23.6497	24.6297	19.7879	20.2884	19.9654	NaN	22.0297	NaN	25.2932	26.0458	26.5232	Unmodified	0	0	0	0	17608600	86211600	7209	74382	19068	15004	10176	264480000	6	NaN	NaN	NaN	NaN	AAEEIIWNYAPSGIDI	P00450	CP	Ceruloplasmin	640
NaN	NaN	NaN	NaN	NaN	NaN	NaN	NaN	NaN	NaN	NaN	NaN	22.1563	21.9491	21.9631	21.4343	22.0845	NaN	22.9209	23.5762	23.1485	22.0738	NaN	21.7938	Unmodified	0	0	0	0	17519300	9278450	15582	17367	361	11164	46994	57889000	7	NaN	NaN	NaN	NaN	AAEERRKSHEAEVLK	P16949;P16949-2	STMN1	Stathmin	1051
NaN	NaN	NaN	NaN	NaN	NaN	NaN	NaN	NaN	NaN	NaN	NaN	22.4893	22.7046	22.556	21.6612	21.7484	21.8427	23.1654	23.8186	NaN	22.6119	NaN	21.9163	Unmodified	0	0	0	0	18799900	98642200	16666	18477	18742	11217	55659	64060000	3	NaN	NaN	NaN	NaN	AAEERRKSHEAEVLKQ	P16949;P16949-2	STMN1	Stathmin	1051
NaN	NaN	NaN	NaN	NaN	NaN	NaN	NaN	NaN	NaN	NaN	NaN	24.4169	24.5591	24.2065	23.3608	23.4404	23.1129	NaN	NaN	24.4292	24.9066	24.2632	NaN	Unmodified	0	0	0	0	16138700	86647300	65515	6775	20366	11655	47889	171880000	9	NaN	NaN	NaN	NaN	AAEKNSTIVFPLPID	P27105;P27105-2	STOM	Erythrocyte band 7 integral membrane protein	1232
NaN	NaN	NaN	NaN	NaN	NaN	NaN	NaN	NaN	NaN	NaN	NaN	NaN	NaN	NaN	23.5787	23.9475	23.6982	22.8462	NaN	22.0836	NaN	NaN	NaN	Oxidation (M)	0	1	0	0	15227600	76023400	4978	51956	59359	74611	56198	54301000	1	NaN	NaN	NaN	NaN	AAEMLYGLIHARY	P67870	CSNK2B	Casein kinase II subunit beta	1872
NaN	NaN	NaN	NaN	NaN	NaN	NaN	NaN	NaN	NaN	NaN	NaN	26.0848	24.865	26.0047	NaN	NaN	23.1081	26.7418	26.9249	26.2188	27.07	26.2175	26.7787	Unmodified	0	0	0	0	15958300	83412700	46409	49135	27028	12124	93472	829890000	16	NaN	NaN	NaN	NaN	AAENIKALIEHEMK	O95372	LYPLA2	Acyl-protein thioesterase 2	579
NaN	NaN	NaN	NaN	NaN	NaN	NaN	NaN	NaN	NaN	NaN	NaN	26.6881	26.7082	26.5859	25.2389	25.5242	25.2955	27.3992	27.3588	27.0677	27.6303	27.358	27.0282	Unmodified	0	0	0	0	15858500	85361700	27557	30332	0.013482	16281	11695	1453900000	12	NaN	NaN	NaN	NaN	AAERAATSVKDLAQR	Q709C8-3;Q709C8;Q709C8-4;Q709C8-2	VPS13C	Vacuolar protein sorting-associated protein 13C	2896
NaN	NaN	NaN	NaN	NaN	NaN	NaN	NaN	NaN	NaN	NaN	NaN	23.808	24.2677	23.6468	23.0338	23.1225	22.6891	24.499	24.1073	24.367	24.8587	24.9276	24.7393	Unmodified	0	0	0	0	16878300	83048200	53905	56233	0.26374	19148	12299	226260000	5	NaN	NaN	NaN	NaN	AAEVTELHVISYEVE	Q63HN8;Q63HN8-4;Q63HN8-6	RNF213	E3 ubiquitin-protein ligase RNF213	2708
29.3376	29.3373	29.3567	28.2278	28.7501	27.8569	27.9638	28.2608	28.7454	29.8398	29.871	30.0752	NaN	NaN	NaN	NaN	NaN	NaN	NaN	NaN	NaN	NaN	NaN	NaN	Unmodified	0	0	0	0	1032530	52803200	47669	47676	63018	14236	94514	7160500000	11	NaN	NaN	NaN	NaN	AAFAYTVKY	Q8N2K1-2;Q8N2K1;Q8N2K1-3	UBE2J2	Ubiquitin-conjugating enzyme E2 J2	3206
27.3396	26.9012	26.8636	NaN	NaN	NaN	24.5249	24.8498	25.6076	26.8191	NaN	NaN	NaN	NaN	NaN	NaN	NaN	NaN	NaN	NaN	NaN	NaN	NaN	NaN	Unmodified	0	0	0	0	88340800	40758300	53103	53094	19126	11128	60312	641190000	4	NaN	NaN	NaN	NaN	AAFDGGFTV	Q86WA8-2;Q86WA8	LONP2	Lon protease homolog 2, peroxisomal	3050
26.1893	26.1952	26.2606	26.0235	26.213	25.4673	26.209	26.2557	26.309	NaN	28.2665	28.0602	NaN	NaN	NaN	NaN	NaN	NaN	NaN	NaN	NaN	NaN	NaN	NaN	Unmodified	0	0	0	0	10855300	52540700	3435	34449	14991	14102	14102	1269700000	5	NaN	NaN	NaN	NaN	AAFDGHAREL	Q3MIP1	ITPRIPL2	Inositol 1,4,5-trisphosphate receptor-interacting protein-like 2	2538
27.8085	27.7889	27.9373	27.2557	27.2584	26.7846	26.2262	NaN	26.9829	28.1995	28.3338	28.214	NaN	NaN	NaN	NaN	NaN	NaN	NaN	NaN	NaN	NaN	NaN	NaN	Unmodified	0	0	0	0	10325600	56039500	47928	47936	57399	14603	58747	2329400000	7	NaN	NaN	NaN	NaN	AAFDKIQQL	Q9P2I0	CPSF2	Cleavage and polyadenylation specificity factor subunit 2	4581
28.0144	NaN	27.6428	28.5534	28.8946	27.928	28.4319	28.3342	28.4407	29.9628	29.7696	30.0256	NaN	NaN	NaN	NaN	NaN	NaN	NaN	NaN	NaN	NaN	NaN	NaN	Unmodified	0	0	0	0	97652300	52294700	48095	48108	88396	12929	57993	5748600000	9	NaN	NaN	NaN	NaN	AAFEKALEV	Q13325	IFIT5	Interferon-induced protein with tetratricopeptide repeats 5	2160
27.5397	27.548	27.4921	25.2285	25.9253	25.0334	25.1854	25.5447	26.0494	NaN	NaN	NaN	NaN	NaN	NaN	NaN	NaN	NaN	NaN	NaN	NaN	NaN	NaN	NaN	Unmodified	0	0	0	0	9525380	53820300	51104	51058	15846	11472	75902	874060000	4	NaN	NaN	NaN	NaN	AAFLKAIGY	O75533	SF3B1	Splicing factor 3B subunit 1	465
NaN	NaN	NaN	NaN	NaN	NaN	NaN	NaN	NaN	NaN	NaN	NaN	27.0001	27.1102	26.3175	NaN	24.5422	25.1021	27.2659	27.272	27.0984	26.8608	NaN	26.6067	Unmodified	0	0	0	0	15149200	91844900	31005	34148	16538	12732	94131	1114400000	13	NaN	NaN	NaN	NaN	AAFLKKSGKLKVPE	P39019	RPS19	40S ribosomal protein S19	1418
NaN	NaN	NaN	NaN	NaN	NaN	NaN	NaN	NaN	NaN	NaN	NaN	25.9766	26.1263	25.9003	NaN	NaN	NaN	26.2161	26.8722	25.1782	26.7704	25.8241	25.959	Unmodified	0	0	0	0	17010000	99776200	40979	44366	32475	7869	52158	679760000	1	NaN	NaN	NaN	NaN	AAFLKKSGKLKVPEW	P39019	RPS19	40S ribosomal protein S19	1418
NaN	NaN	NaN	NaN	NaN	NaN	NaN	NaN	NaN	NaN	NaN	NaN	27.9526	27.867	27.7338	26.1794	26.4357	26.0912	27.9489	28.1021	27.7494	27.6165	27.4964	27.7102	Unmodified	0	0	0	0	18000700	66176100	44277	47232	17656	11267	11267	2353600000	11	NaN	NaN	NaN	NaN	AAFLKKSGKLKVPEWV	P39019	RPS19	40S ribosomal protein S19	1418
NaN	NaN	NaN	NaN	NaN	NaN	NaN	NaN	NaN	NaN	NaN	NaN	27.5825	27.6895	26.5938	26.7643	26.4615	25.9014	27.3501	29.1671	27.4785	29.2751	27.5384	27.4134	Unmodified	0	0	0	0	19150900	93119100	43239	46312	22235	90348	71104	2772000000	12	NaN	NaN	NaN	NaN	AAFLKKSGKLKVPEWVD	P39019	RPS19	40S ribosomal protein S19	1418
NaN	NaN	NaN	NaN	NaN	NaN	NaN	NaN	NaN	NaN	NaN	NaN	22.6218	23.1002	22.0844	NaN	22.4041	22.2773	24.2515	24.4097	24.1142	23.2357	22.9376	22.848	Unmodified	0	0	0	0	89544400	44396800	55568	57925	58032	83287	38566	116410000	1	NaN	NaN	NaN	NaN	AAFPGASLY	Q15038-2;Q15038;Q15038-5	DAZAP2	DAZ-associated protein 2	2371
NaN	NaN	NaN	NaN	NaN	NaN	NaN	NaN	NaN	NaN	NaN	NaN	NaN	NaN	NaN	NaN	NaN	NaN	NaN	NaN	NaN	NaN	NaN	NaN	Unmodified	0	0	0	0	15868700	86814500	38935	42394	38086	9409	60895	0	1	NaN	NaN	NaN	NaN	AAFRQGHNSVFLIK	P02790	HPX	Hemopexin	701
NaN	NaN	NaN	NaN	NaN	NaN	NaN	NaN	NaN	NaN	NaN	NaN	27.5682	27.6555	26.7802	24.0114	25.2373	24.8886	27.0129	27.5212	26.5928	27.79	26.4473	27.3503	Unmodified	0	0	0	0	18870100	11514700	34121	37395	0.18468	15104	10908	1537100000	11	NaN	NaN	NaN	NaN	AAFRQGHNSVFLIKGDK	P02790	HPX	Hemopexin	701
NaN	NaN	NaN	NaN	NaN	NaN	NaN	NaN	NaN	NaN	NaN	NaN	24.1139	23.6018	23.7241	20.3182	NaN	20.3953	23.6526	24.9131	22.8853	23.9446	23.5912	NaN	Unmodified	0	0	0	0	18790400	3560420	58907	61229	14833	7198	41437	128740000	3	NaN	NaN	NaN	NaN	AAFVKRAPSTWLTAYVV	P01024	C3	Complement C3;Complement C3 beta chain;C3-beta-c;Complement C3 alpha chain;C3a anaphylatoxin;Acylation stimulating protein;Complement C3b alpha' chain;Complement C3c alpha' chain fragment 1;Complement C3dg fragment;Complement C3g fragment;Complement C3d fragment;Complement C3f fragment;Complement C3c alpha' chain fragment 2	658
NaN	NaN	NaN	NaN	NaN	NaN	NaN	NaN	NaN	NaN	NaN	NaN	21.7537	22.0452	21.7328	21.1557	21.6826	20.6656	23.8113	24.3988	24.0668	24.2335	23.9608	23.7986	Unmodified	0	0	0	0	16139200	92130300	14019	1572	0.0027124	1272	76356	123770000	5	NaN	NaN	NaN	NaN	AAGAGKVTKSAQKAQKA	P68104-2;Q5VTE0;P68104	EEF1A1;EEF1A1P5	Elongation factor 1-alpha 1;Putative elongation factor 1-alpha-like 3	1875
NaN	NaN	NaN	NaN	NaN	NaN	NaN	NaN	NaN	NaN	NaN	NaN	25.0467	25.1816	25.222	22.1052	22.5417	22.5497	25.5308	25.651	24.9585	27.729	27.563	27.329	Unmodified	0	0	0	0	18359900	98938200	582	60519	2.149e-09	22795	14919	851720000	12	NaN	NaN	NaN	NaN	AAGFTAQVIILNHPGQIS	P68104-2;Q5VTE0;P68104	EEF1A1;EEF1A1P5	Elongation factor 1-alpha 1;Putative elongation factor 1-alpha-like 3	1875
NaN	NaN	NaN	NaN	NaN	NaN	NaN	NaN	NaN	NaN	NaN	NaN	NaN	NaN	NaN	NaN	NaN	NaN	NaN	NaN	NaN	23.9838	23.433	23.3732	Unmodified	0	0	0	0	25073500	35364400	68241	70717	20874	6776	42859	38781000	1	NaN	NaN	NaN	NaN	AAGFTAQVIILNHPGQISAGYAPVL	P68104-2;Q5VTE0;P68104	EEF1A1;EEF1A1P5	Elongation factor 1-alpha 1;Putative elongation factor 1-alpha-like 3	1875
NaN	NaN	NaN	NaN	NaN	NaN	NaN	NaN	NaN	NaN	NaN	NaN	26.6141	26.2449	25.8458	25.4495	25.4007	25.2	26.0759	26.2443	26.0149	26.4015	26.5838	26.5767	Unmodified	0	0	0	0	12837600	75613500	44543	47497	14304	11363	68782	878540000	12	NaN	NaN	NaN	NaN	AAGILESKRLNL	Q8N697;Q8N697-2	SLC15A4	Solute carrier family 15 member 4	3251
NaN	NaN	NaN	NaN	NaN	NaN	NaN	NaN	NaN	NaN	NaN	NaN	23.428	22.9097	23.1049	NaN	22.2554	21.9034	24.2187	24.8292	23.6859	24.4187	23.9094	24.0627	Unmodified	0	0	0	0	19891300	13442400	2712	29941	50364	74786	52945	155650000	0	NaN	NaN	NaN	NaN	AAGKDERARIRVEHIIR	P53990-2;P53990;P53990-4;P53990-5;P53990-3	IST1	IST1 homolog	1686
NaN	NaN	NaN	NaN	NaN	NaN	25.2493	25.0112	NaN	NaN	26.8985	26.9676	NaN	NaN	NaN	NaN	NaN	NaN	NaN	NaN	NaN	NaN	NaN	NaN	Unmodified	0	0	0	0	94950900	50936300	20371	20557	16639	11389	57767	330040000	3	NaN	NaN	NaN	NaN	AAGSRARVY	P19784	CSNK2A2	Casein kinase II subunit alpha'	1108
NaN	NaN	NaN	NaN	NaN	NaN	NaN	NaN	NaN	NaN	NaN	NaN	NaN	NaN	20.6168	NaN	NaN	NaN	NaN	NaN	NaN	22.9296	22.0904	23.0137	Unmodified	0	0	0	0	1401800	79800000	68702	71185	21434	16466	98042	22531000	1	NaN	NaN	NaN	NaN	AAGSVILLENLRF	P00558;P00558-2	PGK1	Phosphoglycerate kinase 1	643
NaN	NaN	NaN	NaN	NaN	NaN	NaN	NaN	NaN	NaN	NaN	NaN	24.5747	24.5303	24.1646	21.4567	21.9024	21.7137	24.3954	24.4428	23.8069	NaN	24.9236	24.8403	Unmodified	0	0	0	0	15388600	85691200	59259	61571	24072	13919	94576	199670000	9	NaN	NaN	NaN	NaN	AAGSVILLENLRFH	P00558;P00558-2	PGK1	Phosphoglycerate kinase 1	643
NaN	NaN	NaN	NaN	NaN	NaN	NaN	NaN	NaN	NaN	NaN	NaN	22.8862	23.0754	23.4085	NaN	NaN	NaN	23.423	NaN	NaN	24.999	24.8176	NaN	Unmodified	0	0	0	0	17669700	9679190	61391	63766	40145	10229	66991	102070000	4	NaN	NaN	NaN	NaN	AAGSVILLENLRFHVE	P00558;P00558-2	PGK1	Phosphoglycerate kinase 1	643
NaN	NaN	NaN	NaN	NaN	NaN	NaN	NaN	NaN	NaN	NaN	NaN	NaN	NaN	NaN	NaN	NaN	NaN	23.0341	NaN	NaN	23.4665	23.153	NaN	Unmodified	0	0	0	0	18960100	10511700	60919	63344	23053	78249	50266	29507000	2	NaN	NaN	NaN	NaN	AAGSVILLENLRFHVEE	P00558;P00558-2	PGK1	Phosphoglycerate kinase 1	643
NaN	NaN	25.17	NaN	NaN	NaN	25.4507	25.6021	25.0439	27.4773	27.3269	27.3032	NaN	NaN	NaN	NaN	NaN	NaN	NaN	NaN	NaN	NaN	NaN	NaN	Unmodified	0	0	0	0	90345600	45626400	24346	2453	12527	97093	24304	689940000	3	NaN	NaN	NaN	NaN	AAHEVGHAL	Q99542	MMP19	Matrix metalloproteinase-19	3892
23.6663	22.8836	23.6259	23.7644	23.2057	23.4326	23.5467	23.3105	NaN	25.7848	25.4606	26.0067	19.3827	NaN	19.4916	19.246	18.5842	NaN	21.6171	NaN	NaN	20.8099	NaN	NaN	Unmodified	0	0	0	0	9735210	52059600	16372	16997	13977	1176	1176	270800000	3	NaN	NaN	NaN	NaN	AAHGHRNVL	Q8N961-2;Q8N961	ABTB2	Ankyrin repeat and BTB/POZ domain-containing protein 2	3271
26.2102	23.3145	26.3625	NaN	20.4106	NaN	NaN	NaN	NaN	NaN	NaN	NaN	NaN	NaN	NaN	NaN	NaN	NaN	NaN	NaN	NaN	NaN	NaN	NaN	Unmodified	0	0	0	0	1018530	52698700	47416	47377	79833	13209	67317	175740000	2	NaN	NaN	NaN	NaN	AAINFQPKM	Q96RK4-3;Q96RK4;Q96RK4-2	BBS4	Bardet-Biedl syndrome 4 protein	3836
NaN	NaN	NaN	NaN	NaN	NaN	NaN	NaN	NaN	NaN	NaN	NaN	23.7271	23.6353	23.5769	20.5306	20.7731	20.0807	23.4967	NaN	NaN	23.919	23.5954	20.7494	Unmodified	0	0	0	0	14447800	78268400	63237	65504	43222	8024	42732	85979000	3	NaN	NaN	NaN	NaN	AAIPFWRNTAVSL	Q9C0H2-2;Q9C0H2;Q9C0H2-4	TTYH3	Protein tweety homolog 3	4131
NaN	NaN	NaN	NaN	NaN	NaN	NaN	NaN	NaN	NaN	NaN	NaN	23.5493	23.8033	23.3365	22.5264	22.4463	22.1614	23.3653	NaN	NaN	24.2448	23.4452	NaN	Unmodified	0	0	0	0	12737300	72818900	62468	64691	12019	11701	58581	96061000	9	NaN	NaN	NaN	NaN	AAIVEKLSSLPF	P61970	NUTF2	Nuclear transport factor 2	1804
NaN	NaN	NaN	NaN	NaN	NaN	NaN	NaN	NaN	NaN	NaN	NaN	26.7898	23.1706	26.1344	24.9705	25.0916	24.6476	27.2265	27.2019	26.6244	27.1623	26.4752	26.8154	Unmodified	0	0	0	0	14017900	78676600	58792	61095	1.5941e-10	20513	12867	1070500000	14	NaN	NaN	NaN	NaN	AAIVEKLSSLPFQ	P61970	NUTF2	Nuclear transport factor 2	1804
NaN	NaN	NaN	NaN	NaN	NaN	NaN	NaN	NaN	NaN	NaN	NaN	26.2022	26.164	25.9184	25.1002	25.2673	25.0192	26.7236	26.7133	26.2105	26.2874	24.1413	26.531	Unmodified	0	0	0	0	15298800	88172900	51768	5409	8.3997e-12	24495	11691	822050000	13	NaN	NaN	NaN	NaN	AAIVEKLSSLPFQK	P61970	NUTF2	Nuclear transport factor 2	1804
NaN	NaN	NaN	NaN	NaN	NaN	NaN	NaN	NaN	NaN	NaN	NaN	26.3145	26.3939	25.8972	24.2753	24.556	23.9964	26.2203	26.3941	25.9986	26.4183	26.2447	26.2406	Unmodified	0	0	0	0	16429700	96579300	58318	60638	2.3872e-09	14658	97099	777730000	20	NaN	NaN	NaN	NaN	AAIVEKLSSLPFQKI	P61970	NUTF2	Nuclear transport factor 2	1804
NaN	NaN	NaN	NaN	NaN	NaN	NaN	NaN	NaN	NaN	NaN	NaN	24.8775	NaN	24.3316	NaN	NaN	22.6583	24.5953	24.6576	NaN	25.1606	24.8455	24.5528	Unmodified	0	0	0	0	17710200	24370800	55715	58104	36297	79804	54073	202630000	3	NaN	NaN	NaN	NaN	AAIVEKLSSLPFQKIQ	P61970	NUTF2	Nuclear transport factor 2	1804
26.7304	26.8069	26.6029	27.3149	22.3431	26.8097	26.941	26.6501	26.4086	28.3433	28.2667	28.3243	21.5499	NaN	20.693	NaN	NaN	18.794	NaN	NaN	NaN	23.3918	22.9742	22.8848	Unmodified	0	0	0	0	10526300	63422900	14454	14886	7132	18799	10116	1975600000	12	NaN	NaN	NaN	NaN	AAKAPTKAAPK	P83731	RPL24	60S ribosomal protein L24	1920
NaN	NaN	NaN	NaN	NaN	NaN	NaN	NaN	NaN	NaN	NaN	NaN	24.9802	25.2684	25.2079	NaN	NaN	NaN	25.3266	25.5917	24.9757	25.6486	25.3541	25.302	Unmodified	0	0	0	0	17908600	8621330	47	49653	0.21702	14938	10699	374770000	7	NaN	NaN	NaN	NaN	AAKNQVAMNPTNTVFDA	P11142;P11142-2	HSPA8	Heat shock cognate 71 kDa protein	919
NaN	NaN	NaN	NaN	NaN	NaN	NaN	NaN	NaN	NaN	NaN	NaN	26.6763	26.3655	25.8113	26.2	26.1363	25.9376	25.8219	25.6987	25.8212	26.2116	25.7928	25.7988	Oxidation (M)	0	1	0	0	1934950	95201100	35423	38687	0.030688	15173	15173	834970000	12	NaN	174	NaN	NaN	AAKNQVAMNPTNTVFDAK	P11142;P11142-2	HSPA8	Heat shock cognate 71 kDa protein	919
NaN	NaN	NaN	NaN	NaN	NaN	NaN	NaN	NaN	NaN	NaN	NaN	27.8231	27.533	NaN	25.9639	25.9406	25.849	27.9932	28.1127	27.817	28.1304	27.5203	27.9107	Unmodified	0	0	0	0	19189600	95709600	4043	43662	3.2734e-08	17608	13522	2154500000	11	NaN	NaN	NaN	NaN	AAKNQVAMNPTNTVFDAK	P11142;P11142-2	HSPA8	Heat shock cognate 71 kDa protein	919
NaN	NaN	NaN	NaN	NaN	NaN	NaN	NaN	NaN	NaN	NaN	NaN	NaN	25.0452	24.8007	21.9589	23.3329	NaN	25.4274	25.4364	24.4482	24.7111	24.8245	24.9535	Unmodified	0	0	0	0	15838600	86445700	21475	23677	31914	70332	40273	281580000	2	NaN	NaN	NaN	NaN	AAKNRIQHPSNVLH	P14866-2;P14866	HNRNPL	Heterogeneous nuclear ribonucleoprotein L	997
NaN	NaN	NaN	NaN	NaN	NaN	NaN	NaN	NaN	NaN	NaN	NaN	24.5611	24.1357	24.2383	NaN	NaN	NaN	25.0663	25.4138	24.4243	25.7587	25.8879	26.3382	Unmodified	0	0	0	0	2296260	25795300	52605	55057	38733	69979	51921	369030000	2	NaN	NaN	NaN	NaN	AAKRFQINIYVKKLDDFVE	Q14108;Q14108-2	SCARB2	Lysosome membrane protein 2	2256
NaN	NaN	NaN	NaN	NaN	NaN	NaN	NaN	NaN	NaN	NaN	NaN	25.2113	24.4033	24.5224	22.0215	NaN	21.3241	25.3665	25.4466	24.9832	25.0172	24.9157	24.7732	Unmodified	0	0	0	0	15288800	87593200	37709	41001	40568	75462	36458	308450000	3	NaN	NaN	NaN	NaN	AAKRLAECVKQVIT	Q9NRW7	VPS45	Vacuolar protein sorting-associated protein 45	4393
NaN	NaN	NaN	NaN	NaN	NaN	NaN	NaN	NaN	NaN	NaN	NaN	25.5406	25.0178	25.1383	24.5416	24.279	24.4914	25.5373	26.0213	25.0715	25.571	25.0203	25.3522	Unmodified	0	0	0	0	12557600	76122000	47301	49821	1.9791e-06	15811	87916	466840000	12	NaN	NaN	NaN	NaN	AAKVGALASLIRS	Q9Y646	CPQ	Carboxypeptidase Q	4968
NaN	NaN	NaN	NaN	NaN	NaN	NaN	NaN	NaN	NaN	NaN	NaN	25.3539	25.0325	24.9965	23.6934	23.5916	NaN	25.5389	25.7107	24.947	25.6782	24.887	24.9358	Unmodified	0	0	0	0	17880900	8730540	38441	41719	46435	58246	42481	389700000	1	NaN	NaN	NaN	NaN	AALDKYAKKSVKVIVVG	P40925-2;P40925;P40925-3	MDH1	Malate dehydrogenase, cytoplasmic	1435
24.8886	25.1333	25.1025	25.5497	25.9758	25.6647	25.7635	25.7624	25.2653	27.3215	27.0791	27.2215	NaN	NaN	NaN	NaN	NaN	NaN	NaN	NaN	NaN	NaN	NaN	NaN	Unmodified	0	0	0	0	96453400	53418000	29064	29171	20616	10971	55746	892370000	2	NaN	NaN	NaN	NaN	AALEKPLSH	Q9ULJ6-2;Q9ULJ6	ZMIZ1	Zinc finger MIZ domain-containing protein 1	4735
23.6534	23.5473	24.2078	23.1266	23.1391	23.078	23.859	23.3173	22.8113	25.7021	25.2675	25.576	NaN	NaN	NaN	NaN	NaN	NaN	NaN	NaN	NaN	NaN	NaN	NaN	Unmodified	0	0	0	0	96960800	60834800	16321	16362	24491	18149	73744	250100000	8	NaN	NaN	NaN	NaN	AANGRILKK	P27987	ITPKB	Inositol-trisphosphate 3-kinase B	1246
23.3996	23.2036	23.2146	24.3189	24.5052	23.5331	24.3052	24.8065	24.1674	26.4044	26.3597	26.2735	NaN	NaN	NaN	NaN	NaN	NaN	NaN	NaN	NaN	NaN	NaN	NaN	Unmodified	0	0	0	0	10826800	68117900	3888	39004	55566	16026	74129	412300000	2	NaN	NaN	NaN	NaN	AANKVVLQLK	Q9NX08	COMMD8	COMM domain-containing protein 8	4473
NaN	NaN	NaN	NaN	NaN	NaN	NaN	NaN	NaN	NaN	NaN	NaN	NaN	NaN	NaN	NaN	NaN	NaN	NaN	NaN	NaN	NaN	NaN	NaN	Unmodified	0	0	0	0	7133710	37080400	25163	25514	62078	80377	26289	0	1	NaN	NaN	NaN	NaN	AAPAAATAA	Q9UEW8	STK39	STE20/SPS1-related proline-alanine-rich protein kinase	4626
NaN	NaN	NaN	NaN	NaN	NaN	NaN	NaN	NaN	NaN	NaN	NaN	25.5546	25.5512	25.4376	22.9475	23.7901	23.1468	25.8928	25.9629	25.8745	26.5622	26.2393	26.3347	Unmodified	0	0	0	0	16207200	72424200	45615	48343	31466	1447	88892	627930000	7	NaN	NaN	NaN	NaN	AAPAYSPNMYPGANPT	A1KXE4-2;A1KXE4	FAM168B	Myelin-associated neurite-outgrowth inhibitor	9
NaN	NaN	NaN	NaN	NaN	NaN	NaN	NaN	NaN	NaN	NaN	NaN	NaN	NaN	NaN	25.163	25.1826	24.9733	25.6436	26.0594	26.2771	NaN	NaN	NaN	Oxidation (P)	0	0	1	0	19840600	58918400	31278	34253	2.9211e-07	16939	12246	312260000	6	NaN	NaN	9	NaN	AAPGTAEKLSPKAATLAERS	P50454	SERPINH1	Serpin H1	1597
NaN	NaN	NaN	NaN	NaN	NaN	NaN	NaN	NaN	NaN	NaN	NaN	NaN	NaN	NaN	24.2377	25.4954	23.9736	25.2313	26.3502	25.2659	NaN	NaN	NaN	Unmodified	0	0	0	0	1968060	64003800	32864	35983	46211	90316	66754	248840000	2	NaN	NaN	NaN	NaN	AAPGTAEKLSPKAATLAERS	P50454	SERPINH1	Serpin H1	1597
NaN	NaN	NaN	NaN	NaN	NaN	NaN	NaN	NaN	NaN	NaN	NaN	NaN	NaN	NaN	25.7713	26.0598	25.6759	26.6378	26.4936	25.8212	NaN	NaN	NaN	Oxidation (P)	0	0	1	0	21121200	11749600	32099	35157	10893	12466	89017	439010000	10	NaN	NaN	9	NaN	AAPGTAEKLSPKAATLAERSAG	P50454	SERPINH1	Serpin H1	1597
NaN	NaN	NaN	NaN	NaN	NaN	NaN	NaN	NaN	NaN	NaN	NaN	NaN	NaN	NaN	26.6488	26.9422	26.1969	27.4637	27.4606	26.2814	NaN	24.0341	NaN	Unmodified	0	0	0	0	20961200	12258100	3358	3667	0.00029456	12705	99925	779620000	12	NaN	NaN	NaN	NaN	AAPGTAEKLSPKAATLAERSAG	P50454	SERPINH1	Serpin H1	1597
29.5214	29.5754	29.2186	29.0473	29.2289	28.3702	29.0709	29.1882	NaN	29.7854	29.7401	NaN	NaN	NaN	NaN	NaN	NaN	NaN	NaN	NaN	NaN	NaN	NaN	NaN	Unmodified	0	0	0	0	99153400	53384600	41894	41963	15611	13056	61364	6723900000	1	NaN	NaN	NaN	NaN	AAQEAVKLY	O60506-4;O60506-3;O60506-2;O60506;O60506-5	SYNCRIP	Heterogeneous nuclear ribonucleoprotein Q	374
NaN	NaN	NaN	NaN	NaN	NaN	NaN	NaN	NaN	NaN	NaN	NaN	24.5735	24.6382	24.3899	23.2536	23.7439	23.6396	NaN	25.0002	24.8923	24.6266	24.3882	24.5502	Unmodified	0	0	0	0	16588500	84886600	37913	41163	10284	13537	82117	247310000	2	NaN	NaN	NaN	NaN	AAQIGNSFRNEISPR	P41250	GARS	Glycine--tRNA ligase	1452
NaN	NaN	NaN	NaN	NaN	NaN	NaN	NaN	NaN	NaN	NaN	NaN	23.9419	25.5496	25.4432	NaN	NaN	NaN	26.2135	26.3706	24.8092	25.0465	24.5826	24.6164	Unmodified	0	0	0	0	19850100	788593	28253	31261	14115	1198	64614	390320000	6	NaN	NaN	NaN	NaN	AAQITQRKWEAAREAEQ	P30508;P30510;Q07000;Q29865;P30504;P04222;P01889	HLA-C;HLA-B	HLA class I histocompatibility antigen, Cw-12 alpha chain;HLA class I histocompatibility antigen, Cw-14 alpha chain;HLA class I histocompatibility antigen, Cw-15 alpha chain;HLA class I histocompatibility antigen, Cw-18 alpha chain;HLA class I histocompatibility antigen, Cw-4 alpha chain;HLA class I histocompatibility antigen, Cw-3 alpha chain;HLA class I histocompatibility antigen, B-7 alpha cha…	1294;1295;2037;2510;676
NaN	NaN	NaN	NaN	NaN	NaN	NaN	NaN	NaN	NaN	NaN	NaN	25.1004	25.2713	24.8992	NaN	NaN	NaN	25.8168	25.7117	25.6608	26.0849	25.3308	25.4739	Unmodified	0	0	0	0	2141110	10899700	26525	29334	46684	12222	81867	434850000	9	NaN	NaN	NaN	NaN	AAQITQRKWEAAREAEQR	P30510;Q29865;P30504;P01889	HLA-C;HLA-B	HLA class I histocompatibility antigen, Cw-14 alpha chain;HLA class I histocompatibility antigen, Cw-18 alpha chain;HLA class I histocompatibility antigen, Cw-4 alpha chain;HLA class I histocompatibility antigen, B-7 alpha chain	1295;2510;676
NaN	NaN	NaN	NaN	NaN	NaN	NaN	NaN	NaN	NaN	NaN	NaN	24.8652	25.2961	25.1003	24.1799	24.4939	NaN	27.9399	NaN	25.4181	25.1739	25.9369	25.3682	Unmodified	0	0	0	0	22972100	21010800	25167	27745	30383	97284	63449	598080000	2	NaN	NaN	NaN	NaN	AAQITQRKWEAAREAEQRR	P30510;Q29865;P30504;P01889	HLA-C;HLA-B	HLA class I histocompatibility antigen, Cw-14 alpha chain;HLA class I histocompatibility antigen, Cw-18 alpha chain;HLA class I histocompatibility antigen, Cw-4 alpha chain;HLA class I histocompatibility antigen, B-7 alpha chain	1295;2510;676
NaN	NaN	NaN	NaN	NaN	NaN	NaN	NaN	NaN	NaN	NaN	NaN	24.3739	24.4635	24.0017	22.3977	22.032	NaN	25.761	25.985	25.3975	25.578	25.1636	25.1726	Unmodified	0	0	0	0	23271900	18831000	3479	38067	89362	11347	76795	364460000	4	NaN	NaN	NaN	NaN	AAQITQRKWEAAREAEQWR	P30508	HLA-C	HLA class I histocompatibility antigen, Cw-12 alpha chain	1294
26.1687	26.2409	26.8677	27.41	27.1557	26.9478	27.0929	27.2517	26.1586	29.0118	28.5062	28.9142	NaN	NaN	NaN	NaN	NaN	NaN	NaN	NaN	NaN	NaN	NaN	NaN	Unmodified	0	0	0	0	97155100	55122800	17586	1766	13709	12893	46216	2540800000	2	NaN	NaN	NaN	NaN	AAQKGRTQL	Q9H2K2;O95271	TNKS2;TNKS	Tankyrase-2;Tankyrase-1	4194;565
27.5863	27.5982	27.4761	26.4057	26.539	25.8811	26.4371	26.4762	26.4132	27.919	27.7834	27.6996	NaN	NaN	NaN	NaN	NaN	NaN	NaN	NaN	NaN	NaN	NaN	NaN	Unmodified	0	0	0	0	94255000	54983100	48912	48911	19514	12408	27012	1815900000	3	NaN	NaN	NaN	NaN	AARAIISEL	P78344-2;P78344	EIF4G2	Eukaryotic translation initiation factor 4 gamma 2	1886
NaN	NaN	NaN	NaN	NaN	NaN	NaN	NaN	NaN	NaN	NaN	NaN	24.8529	24.86	24.4799	NaN	24.524	24.3075	26.7171	26.7869	26.4464	25.4947	25.3561	25.2888	Unmodified	0	0	0	0	1916120	1180460	19934	2207	6.5941e-07	18672	15345	577810000	20	NaN	NaN	NaN	NaN	AARDNKKTRIIPRHLQ	Q93077;Q6FI13;P0C0S8;Q99878;Q96KK5;Q9BTM1;Q16777;Q8IUE6;Q9BTM1-2;Q7L7L0;P20671;P04908;P16104	HIST1H2AC;HIST2H2AA3;HIST1H2AG;HIST1H2AJ;HIST1H2AH;H2AFJ;HIST2H2AC;HIST2H2AB;HIST3H2A;HIST1H2AD;HIST1H2AB;H2AFX	Histone H2A type 1-C;Histone H2A type 2-A;Histone H2A type 1;Histone H2A type 1-J;Histone H2A type 1-H;Histone H2A.J;Histone H2A type 2-C;Histone H2A type 2-B;Histone H2A type 3;Histone H2A type 1-D;Histone H2A type 1-B/E;Histone H2AX	878;1034
NaN	NaN	NaN	NaN	NaN	NaN	NaN	NaN	NaN	NaN	NaN	NaN	25.2456	25.2305	25.0444	23.5892	23.638	23.0836	25.668	25.8212	25.3008	25.945	26.0344	26.3847	Unmodified	0	0	0	0	1844920	9209680	56085	58388	33985	10514	78182	523190000	12	NaN	NaN	NaN	NaN	AAREDYVLVAGHYPVW	P13686	ACP5	Tartrate-resistant acid phosphatase type 5	969
NaN	NaN	NaN	NaN	NaN	NaN	NaN	NaN	NaN	NaN	NaN	NaN	27.3636	27.2922	26.4461	24.1391	25.2996	24.8504	26.7834	27.3308	26.9886	27.1424	26.4911	26.9456	Unmodified	0	0	0	0	1781000	20126900	30543	33639	8797	76151	39513	1307700000	14	NaN	NaN	NaN	NaN	AAREIRRAITGRIPDS	Q13363-2;Q13363	CTBP1	C-terminal-binding protein 1	2164
NaN	NaN	NaN	NaN	NaN	NaN	NaN	NaN	NaN	NaN	NaN	NaN	23.93	23.3416	23.7545	24.5906	24.7273	24.0442	26.2438	26.4327	25.8409	25.8842	24.6508	25.0912	Unmodified	0	0	0	0	21391200	11849900	35918	39198	10977	10484	7089	465260000	6	NaN	NaN	NaN	NaN	AARLEALKENGGARLAEYHA	P02647	APOA1	Apolipoprotein A-I;Proapolipoprotein A-I;Truncated apolipoprotein A-I	682
NaN	NaN	NaN	NaN	NaN	NaN	NaN	NaN	NaN	NaN	NaN	NaN	26.1336	26.1816	25.6238	24.6966	25.0381	24.9133	26.7615	26.5207	26.364	NaN	26.1658	26.4889	Unmodified	0	0	0	0	15398700	87329000	4011	4336	26392	92151	69033	760560000	11	NaN	NaN	NaN	NaN	AARNILLSENNVVK	P17948;P17948-5;P17948-6;P17948-7;P17948-8	FLT1	Vascular endothelial growth factor receptor 1	1076
25.0957	25.1287	24.6583	30.6016	30.9846	30.7748	30.766	30.8469	30.4629	32.4171	32.498	32.3704	NaN	NaN	NaN	NaN	NaN	NaN	NaN	NaN	NaN	NaN	NaN	NaN	Unmodified	0	0	0	0	88648700	48723000	29253	29361	47995	15758	52832	28280000000	10	NaN	NaN	NaN	NaN	AARPATSTL	Q04637-3;Q04637;Q04637-8;Q04637-9;Q04637-5;Q04637-4;Q04637-6;Q04637-7	EIF4G1	Eukaryotic translation initiation factor 4 gamma 1	2001
28.1088	28.0264	28.1069	28.7573	28.686	28.2956	28.2412	28.3263	28.358	29.5773	29.4842	29.5698	NaN	NaN	NaN	NaN	NaN	NaN	NaN	NaN	NaN	NaN	NaN	NaN	Unmodified	0	0	0	0	92857100	57056600	48767	48774	94747	12784	30773	5413800000	9	NaN	NaN	NaN	NaN	AARVVLTSL	Q16690	DUSP5	Dual specificity protein phosphatase 5	2483
23.1799	23.0521	23.2641	23.1308	22.6391	22.695	23.2492	23.3088	22.8433	24.6209	24.3464	24.9832	NaN	NaN	NaN	NaN	NaN	NaN	NaN	NaN	NaN	NaN	NaN	NaN	Unmodified	0	0	0	0	94450400	50394300	1609	16139	15592	11499	36471	158970000	1	NaN	NaN	NaN	NaN	AASKERNGL	P16401	HIST1H1B	Histone H1.5	1040
29.6447	29.7365	29.68	29.0353	29.5844	29.0016	29.2073	29.3974	28.4935	30.7475	30.7864	30.7764	NaN	NaN	NaN	NaN	NaN	NaN	NaN	NaN	NaN	NaN	NaN	NaN	Unmodified	0	0	0	0	11035900	59348600	27149	27181	0.23525	17895	11553	11685000000	9	NaN	NaN	NaN	NaN	AASKERSGVSL	P10412;P16403;P16402	HIST1H1E;HIST1H1C;HIST1H1D	Histone H1.4;Histone H1.2;Histone H1.3	904;1041
NaN	NaN	NaN	NaN	NaN	NaN	NaN	NaN	NaN	NaN	NaN	NaN	26.0408	26.2393	25.3453	23.8873	24.2404	23.4887	NaN	NaN	NaN	NaN	NaN	NaN	Unmodified	0	0	0	0	15948500	85011200	4338	46288	21681	74649	30033	237980000	3	NaN	NaN	NaN	NaN	AASKTLSHPQQMALL	Q9Y490	TLN1	Talin-1	4909
26.9772	27.0184	26.4893	NaN	NaN	27.6715	27.5874	27.7946	27.3188	29.0121	NaN	NaN	NaN	NaN	NaN	NaN	NaN	NaN	NaN	NaN	NaN	NaN	NaN	NaN	Unmodified	0	0	0	0	87346700	46682900	28115	28144	72997	13627	41729	1719300000	3	NaN	NaN	NaN	NaN	AASNVRGSL	Q16690	DUSP5	Dual specificity protein phosphatase 5	2483
26.1526	25.9617	25.8771	21.7989	NaN	NaN	21.7647	22.1165	NaN	25.3965	24.7078	19.8961	NaN	NaN	NaN	NaN	NaN	NaN	NaN	NaN	NaN	NaN	NaN	NaN	Unmodified	0	0	0	0	88353800	53786900	5469	54672	55627	14821	56622	285880000	3	NaN	NaN	NaN	NaN	AASPIITLV	Q8TEM1	NUP210	Nuclear pore membrane glycoprotein 210	3408
NaN	NaN	NaN	NaN	NaN	NaN	NaN	NaN	NaN	NaN	NaN	NaN	24.8853	25.0568	24.2272	21.8303	NaN	NaN	24.4531	24.5979	24.6461	24.28	23.9683	24.9855	Unmodified	0	0	0	0	16748700	87364100	29532	32561	15914	8878	45398	233880000	2	NaN	NaN	NaN	NaN	AASRRGVLVEHLCQH	Q04721	NOTCH2	Neurogenic locus notch homolog protein 2;Notch 2 extracellular truncation;Notch 2 intracellular domain	2003
25.9722	25.6558	25.7526	24.9336	25.2362	24.7619	25.2801	25.4124	25.2128	26.6527	26.403	26.4452	NaN	NaN	NaN	NaN	NaN	NaN	NaN	NaN	NaN	NaN	NaN	NaN	Unmodified	0	0	0	0	94354500	5450800	42755	42854	66307	16367	50413	685140000	5	NaN	NaN	NaN	NaN	AASSIQRVL	Q5I7T1;Q5BKT4	ALG10B;ALG10	Putative Dol-P-Glc:Glc(2)Man(9)GlcNAc(2)-PP-Dol alpha-1,2-glucosyltransferase;Dol-P-Glc:Glc(2)Man(9)GlcNAc(2)-PP-Dol alpha-1,2-glucosyltransferase	2586
24.857	24.784	24.966	24.8469	NaN	24.8691	24.8386	24.6131	21.0126	26.0348	26.306	26.3506	NaN	NaN	NaN	NaN	NaN	NaN	NaN	NaN	NaN	NaN	NaN	NaN	Unmodified	0	0	0	0	99454500	54474500	20555	20617	16823	99442	49401	447930000	5	NaN	NaN	NaN	NaN	AASSLKKQY	O14497-2;O14497;O14497-3;Q8NFD5;Q8NFD5-2;Q8NFD5-3;Q8NFD5-4	ARID1A;ARID1B	AT-rich interactive domain-containing protein 1A;AT-rich interactive domain-containing protein 1B	151;3337
NaN	NaN	NaN	NaN	NaN	NaN	NaN	NaN	NaN	NaN	NaN	NaN	28.7818	28.793	28.4303	26.0868	26.2714	25.6886	27.7773	27.9302	27.5407	27.6897	27.8158	27.785	Unmodified	0	0	0	0	17689100	91079800	38832	42087	0.45943	15472	12644	2859700000	24	NaN	NaN	NaN	NaN	AASYIQSKFEDLNKR	P04899-6;P04899-3;P04899-5;P04899-2;P04899;P04899-4	GNAI2	Guanine nucleotide-binding protein G(i) subunit alpha-2	735
26.1541	26.2772	26.1879	25.8447	25.9696	25.1776	25.6719	20.7646	NaN	27.2311	27.4183	27.544	NaN	NaN	NaN	NaN	NaN	NaN	NaN	NaN	NaN	NaN	NaN	NaN	Unmodified	0	0	0	0	84446500	46543200	45202	45297	69765	13824	46616	984190000	5	NaN	NaN	NaN	NaN	AATAVTQAL	Q9Y490	TLN1	Talin-1	4909
22.1942	24.8118	25.2177	NaN	NaN	NaN	NaN	NaN	NaN	21.976	25.293	21.9058	NaN	NaN	NaN	NaN	NaN	NaN	NaN	NaN	NaN	NaN	NaN	NaN	Unmodified	0	0	0	0	92852300	52294700	54103	54111	35398	12508	22948	122430000	2	NaN	NaN	NaN	NaN	AATEVVNIL	Q6J4K2-2;Q6J4K2	SLC8B1	Sodium/potassium/calcium exchanger 6, mitochondrial	2754
NaN	NaN	NaN	NaN	NaN	NaN	NaN	NaN	NaN	NaN	NaN	NaN	NaN	NaN	NaN	22.4876	22.7034	22.0831	NaN	NaN	NaN	NaN	NaN	NaN	Unmodified	0	0	0	0	14127200	71874600	62814	64736	11393	10076	5166	17154000	3	NaN	NaN	NaN	NaN	AATFLPLSSEPSPP	Q8WVE6-2;Q8WVE6	TMEM171	Transmembrane protein 171	3451
NaN	NaN	NaN	NaN	NaN	NaN	NaN	NaN	NaN	NaN	NaN	NaN	22.425	22.414	22.2183	NaN	NaN	NaN	22.0322	NaN	21.6585	22.4464	22.5055	22.1405	Unmodified	0	0	0	0	15908400	83994100	20186	22387	17214	74296	42234	39992000	1	NaN	NaN	NaN	NaN	AAVCQVKKSDTSQVK	P11717	IGF2R	Cation-independent mannose-6-phosphate receptor	935
24.8876	NaN	24.5817	24.4986	24.6943	24.0822	24.3348	24.4334	24.6558	25.6185	25.7767	25.8117	NaN	NaN	NaN	NaN	NaN	NaN	NaN	NaN	NaN	NaN	NaN	NaN	Unmodified	0	0	0	0	95151400	51377900	39373	39504	5771	14565	50774	362910000	5	NaN	NaN	NaN	NaN	AAVNHISQL	Q5T2E6;Q5T2E6-2	C10orf76	UPF0668 protein C10orf76	2635
27.3093	27.4238	27.317	26.5504	26.5202	26.0463	26.3054	26.5348	26.5082	27.6126	27.3721	27.557	NaN	NaN	NaN	NaN	NaN	NaN	NaN	NaN	NaN	NaN	NaN	NaN	Unmodified	0	0	0	0	88454400	54435100	4878	48788	12721	12046	39076	1629400000	2	NaN	NaN	NaN	NaN	AAVRIGSVL	Q9Y5B0-4;Q9Y5B0	CTDP1	RNA polymerase II subunit A C-terminal domain phosphatase	4938
NaN	NaN	NaN	NaN	NaN	NaN	NaN	NaN	NaN	NaN	NaN	NaN	24.748	24.7172	24.4885	NaN	NaN	22.2844	24.439	24.4965	24.2042	24.9339	24.4184	24.1857	Unmodified	0	0	0	0	15818600	86272500	51043	53471	15781	11354	85213	223700000	6	NaN	NaN	NaN	NaN	AAYQKVVAGVANALAH	P68871;P02042	HBB;HBD	Hemoglobin subunit beta;LVV-hemorphin-7;Spinorphin;Hemoglobin subunit delta	1878
NaN	NaN	NaN	NaN	NaN	NaN	NaN	NaN	NaN	NaN	NaN	NaN	28.4775	28.4281	28.0975	26.6846	25.2077	25.937	27.7228	27.4971	27.3619	28.4651	27.556	27.9927	Unmodified	0	0	0	0	17099600	95768800	48685	51029	7.1856e-20	2184	18566	2651400000	22	NaN	NaN	NaN	NaN	AAYQKVVAGVANALAHK	P68871;P02042	HBB;HBD	Hemoglobin subunit beta;LVV-hemorphin-7;Spinorphin;Hemoglobin subunit delta	1878
NaN	NaN	NaN	NaN	NaN	NaN	NaN	NaN	NaN	NaN	NaN	NaN	27.3636	27.0482	26.9693	24.427	24.7609	24.5149	26.6963	26.2787	27.1467	27.7764	27.1608	26.8433	Unmodified	0	0	0	0	20100800	79928700	49169	51505	0.011585	14678	11908	1356900000	11	NaN	NaN	NaN	NaN	AAYQKVVAGVANALAHKYH	P68871;P02042	HBB;HBD	Hemoglobin subunit beta;LVV-hemorphin-7;Spinorphin;Hemoglobin subunit delta	1878
NaN	NaN	NaN	NaN	NaN	NaN	NaN	NaN	NaN	NaN	NaN	NaN	26.8856	27.1021	26.6613	NaN	24.1069	24.0553	27.0398	26.7196	26.8338	27.4226	27.0019	26.8215	Unmodified	0	0	0	0	24032100	20837700	36511	39834	0.0012203	11074	81618	1210700000	9	NaN	NaN	NaN	NaN	AAYRAYQNWVKKNGAEHSLPT	P42892-3;P42892-4;P42892;P42892-2	ECE1	Endothelin-converting enzyme 1	1477
NaN	NaN	NaN	NaN	NaN	NaN	NaN	NaN	NaN	NaN	NaN	NaN	25.032	25.443	25.4549	23.3894	NaN	NaN	25.4219	25.4873	25.2554	26.3818	25.748	25.2692	Unmodified	0	0	0	0	25733100	31390400	41986	45205	0.87942	9164	45277	453180000	1	NaN	NaN	NaN	NaN	AAYRAYQNWVKKNGAEHSLPTLG	P42892-3;P42892-4;P42892;P42892-2	ECE1	Endothelin-converting enzyme 1	1477
26.0772	25.9553	26.0753	24.595	24.5452	23.8004	24.7578	24.7139	24.5479	26.4428	26.6238	26.8076	NaN	NaN	NaN	NaN	NaN	NaN	NaN	NaN	NaN	NaN	NaN	NaN	Unmodified	0	0	0	0	10835000	50254600	46093	46175	11805	12254	84568	663500000	3	NaN	NaN	NaN	NaN	AAYYHPSYL	Q14687-3;Q14687;Q14687-2	GSE1	Genetic suppressor element 1	2321
NaN	NaN	NaN	NaN	NaN	NaN	NaN	NaN	NaN	NaN	NaN	NaN	NaN	28.3741	27.8994	NaN	NaN	NaN	NaN	28.4066	NaN	NaN	20.446	28.0876	Unmodified	0	0	0	0	15678700	87291300	20701	23048	20387	8946	60557	1240700000	1	NaN	NaN	NaN	NaN	ACAKRVVRDPQGIR	P61626	LYZ	Lysozyme C	1796
NaN	NaN	NaN	NaN	NaN	NaN	NaN	NaN	NaN	NaN	NaN	NaN	28.5684	28.9706	28.8504	23.4784	22.8701	21.8806	28.5225	28.8184	27.9527	28.6977	27.969	28.7184	Unmodified	0	0	0	0	163891	91002700	23358	25777	0.013971	13286	81311	3689800000	22	NaN	NaN	NaN	NaN	ACAKRVVRDPQGIRA	P61626	LYZ	Lysozyme C	1796
NaN	NaN	NaN	NaN	NaN	NaN	NaN	NaN	NaN	NaN	NaN	NaN	NaN	26.3173	25.7743	NaN	NaN	NaN	26.3187	26.5831	25.5587	26.2405	25.8502	25.7985	Unmodified	0	0	0	0	18249900	98934000	31664	34886	12363	86497	5754	572800000	4	NaN	NaN	NaN	NaN	ACAKRVVRDPQGIRAW	P61626	LYZ	Lysozyme C	1796
NaN	NaN	NaN	NaN	NaN	NaN	NaN	NaN	NaN	NaN	NaN	NaN	26.2437	26.6707	26.0734	NaN	NaN	NaN	26.8181	27.4931	26.5052	26.9872	26.6795	26.9143	Unmodified	0	0	0	0	19240600	57753400	37166	40554	75449	90498	70826	1026400000	2	NaN	NaN	NaN	NaN	ACAKRVVRDPQGIRAWV	P61626	LYZ	Lysozyme C	1796
23.3316	23.9026	23.9827	25.1651	25.1176	25.3666	25.1416	24.8993	24.6413	27.2026	27.0882	27.2842	NaN	NaN	NaN	NaN	NaN	NaN	NaN	NaN	NaN	NaN	NaN	NaN	Oxidation (M)	0	1	0	0	92136800	36843700	1846	18509	30754	17311	11854	715150000	11	NaN	551	NaN	NaN	ACASHVSTM	Q9UJU6-6;Q9UJU6;Q9UJU6-2;Q9UJU6-3	DBNL	Drebrin-like protein	4686
NaN	NaN	NaN	NaN	24.6957	NaN	24.0211	24.3259	24.5459	27.4758	27.6784	NaN	NaN	NaN	NaN	NaN	NaN	NaN	NaN	NaN	NaN	NaN	NaN	NaN	Oxidation (M)	0	1	0	0	1252560	55802900	35666	35839	81009	13056	13056	491160000	3	NaN	344	NaN	NaN	ACFEPANQMVK	P68363;P68363-2;P68366-2;P68366;Q71U36-2;Q71U36;Q13748-2;Q6PEY2;Q13748;Q9BQE3	TUBA1B;TUBA4A;TUBA1A;TUBA3C;TUBA3E;TUBA1C	Tubulin alpha-1B chain;Tubulin alpha-4A chain;Tubulin alpha-1A chain;Tubulin alpha-3C/D chain;Tubulin alpha-3E chain;Tubulin alpha-1C chain	1876;2907;3954
NaN	NaN	NaN	NaN	NaN	24.4939	NaN	NaN	NaN	NaN	NaN	27.5557	NaN	NaN	NaN	NaN	NaN	NaN	NaN	NaN	NaN	NaN	NaN	NaN	Oxidation (K)	1	0	0	0	1252560	55802900	35638	35814	92888	12869	12869	220910000	2	NaN	NaN	NaN	NaN	ACFEPANQMVK	P68363;P68363-2;P68366-2;P68366;Q71U36-2;Q71U36;Q13748-2;Q6PEY2;Q13748;Q9BQE3	TUBA1B;TUBA4A;TUBA1A;TUBA3C;TUBA3E;TUBA1C	Tubulin alpha-1B chain;Tubulin alpha-4A chain;Tubulin alpha-1A chain;Tubulin alpha-3C/D chain;Tubulin alpha-3E chain;Tubulin alpha-1C chain	1876;2907;3954
NaN	NaN	NaN	NaN	NaN	NaN	NaN	NaN	NaN	30.3458	30.5025	30.5252	NaN	NaN	NaN	NaN	NaN	NaN	NaN	NaN	NaN	NaN	NaN	NaN	Unmodified	0	0	0	0	12365600	5631140	43273	43606	74711	16249	97243	4431000000	3	NaN	NaN	NaN	NaN	ACFEPANQMVK	P68363;P68363-2;P68366-2;P68366;Q71U36-2;Q71U36;Q13748-2;Q6PEY2;Q13748;Q9BQE3	TUBA1B;TUBA4A;TUBA1A;TUBA3C;TUBA3E;TUBA1C	Tubulin alpha-1B chain;Tubulin alpha-4A chain;Tubulin alpha-1A chain;Tubulin alpha-3C/D chain;Tubulin alpha-3E chain;Tubulin alpha-1C chain	1876;2907;3954
28.17	28.3204	28.3222	29.2019	29.3973	29.4675	28.7626	28.8992	28.5078	32.2118	32.277	32.3767	21.586	22.1466	21.5358	NaN	NaN	NaN	24.735	24.6721	23.9621	23.6092	23.4343	23.4133	Unmodified	0	0	0	0	94242300	42291500	27047	27906	25372	18003	53786	20249000000	21	NaN	NaN	NaN	NaN	ACNGTVIEH	P41567;O60739	EIF1;EIF1B	Eukaryotic translation initiation factor 1;Eukaryotic translation initiation factor 1b	394
NaN	NaN	NaN	NaN	NaN	NaN	NaN	NaN	NaN	NaN	NaN	NaN	NaN	NaN	34.4846	NaN	NaN	NaN	NaN	NaN	NaN	NaN	NaN	NaN	Unmodified	0	0	0	0	16818800	88214000	30045	33254	1681	61444	0	24038000000	2	NaN	NaN	NaN	NaN	ACPTRGSVLLAQELPQ	Q9NZP8	C1RL	Complement C1r subcomponent-like protein	4536
NaN	NaN	NaN	NaN	NaN	NaN	NaN	NaN	NaN	NaN	NaN	NaN	24.4356	24.5616	23.8505	23.8989	24.078	NaN	25.5523	NaN	NaN	NaN	24.4077	24.3264	Unmodified	0	0	0	0	20359800	97722200	28048	30844	37566	70235	3562	188430000	1	NaN	NaN	NaN	NaN	ACTVLLDAEVYNVPLDSQS	Q6UB98-2;Q6UB98	ANKRD12	Ankyrin repeat domain-containing protein 12	2836
NaN	NaN	NaN	NaN	NaN	NaN	NaN	NaN	NaN	NaN	NaN	NaN	25.3049	25.5552	25.2333	25.2145	NaN	NaN	26.0657	26.3768	25.7859	26.2045	26.2699	26.4745	Unmodified	0	0	0	0	21851300	13137200	44992	47811	29176	48968	62608	635840000	1	NaN	NaN	NaN	NaN	ACVTKLFPTRSHTVAAQLEN	P31040-2	SDHA	Succinate dehydrogenase [ubiquinone] flavoprotein subunit, mitochondrial	1308
22.8166	23.2881	23.3948	23.4756	24.1707	23.7911	22.5885	22.677	22.7911	27.7728	27.9415	27.8612	NaN	NaN	NaN	NaN	NaN	NaN	NaN	NaN	NaN	NaN	NaN	NaN	Unmodified	0	0	0	0	1213560	55499200	36817	36941	21925	21067	1704	824900000	3	NaN	NaN	NaN	NaN	ACYNNQQVFK	P37268-5;P37268;P37268-4;P37268-3;P37268-2	FDFT1	Squalene synthase	1406
NaN	NaN	NaN	NaN	NaN	NaN	NaN	NaN	NaN	NaN	NaN	NaN	NaN	NaN	NaN	NaN	NaN	NaN	23.1715	NaN	NaN	NaN	NaN	22.9455	Unmodified	0	0	0	0	21431400	13856600	64131	66662	65541	95094	54915	17525000	1	NaN	NaN	NaN	NaN	ADAQGVFQILIRNRVTDLD	Q04721	NOTCH2	Neurogenic locus notch homolog protein 2;Notch 2 extracellular truncation;Notch 2 intracellular domain	2003
NaN	NaN	NaN	NaN	NaN	NaN	NaN	NaN	NaN	NaN	NaN	NaN	NaN	NaN	NaN	25.5155	25.8608	25.3139	NaN	NaN	NaN	NaN	NaN	NaN	Oxidation (M)	0	1	0	0	14777400	74464400	40386	43243	11611	10658	69633	150610000	3	NaN	NaN	NaN	NaN	ADASIKILDTERM	Q05048	CSTF1	Cleavage stimulation factor subunit 1	2012
NaN	NaN	NaN	NaN	NaN	NaN	NaN	NaN	NaN	NaN	NaN	NaN	NaN	NaN	NaN	24.4078	24.6007	24.1437	NaN	NaN	NaN	NaN	NaN	NaN	Unmodified	0	0	0	0	14617500	7497290	46068	48424	41769	80746	41185	66234000	1	NaN	NaN	NaN	NaN	ADASIKILDTERM	Q05048	CSTF1	Cleavage stimulation factor subunit 1	2012
NaN	NaN	NaN	NaN	NaN	NaN	NaN	NaN	NaN	NaN	NaN	NaN	23.7777	24.3826	23.6942	25.0651	25.2003	24.6477	24.8968	24.286	23.4293	25.0222	24.8427	24.7324	Unmodified	0	0	0	0	19099200	91834300	46535	49083	61906	12066	8308	304790000	4	NaN	NaN	NaN	NaN	ADAVEDLRWFRANHGPG	Q9UNF0-2;Q9UNF0	PACSIN2	Protein kinase C and casein kinase substrate in neurons protein 2	4774
NaN	NaN	NaN	NaN	NaN	NaN	NaN	NaN	NaN	NaN	NaN	NaN	26.1878	26.3379	25.8801	24.7292	24.8187	24.1695	26.1698	26.1236	26.2423	26.5795	26.5338	26.543	Unmodified	0	0	0	0	144578	7799660	53852	56192	37414	13498	10197	822480000	13	NaN	NaN	NaN	NaN	ADDAMTLVLKKEL	P17813-2;P17813	ENG	Endoglin	1071
NaN	NaN	NaN	NaN	NaN	NaN	NaN	NaN	NaN	NaN	NaN	NaN	26.1289	26.049	25.6243	25.6127	25.5901	24.8907	24.2207	25.484	24.9655	25.9065	25.2163	24.6312	Oxidation (M)	0	1	0	0	17689400	93932100	41779	4495	14234	14346	12414	554560000	9	NaN	214	NaN	NaN	ADDAMTLVLKKELVAH	P17813-2;P17813	ENG	Endoglin	1071
NaN	NaN	NaN	NaN	NaN	NaN	NaN	NaN	NaN	NaN	NaN	NaN	28.4157	28.6985	27.9178	26.4906	26.3521	26.0869	28.7258	28.7646	28.4158	28.5641	28.5645	28.2779	Unmodified	0	0	0	0	17529400	94440600	51208	53545	0.0033608	17011	14731	3675900000	24	NaN	NaN	NaN	NaN	ADDAMTLVLKKELVAH	P17813-2;P17813	ENG	Endoglin	1071
NaN	NaN	NaN	NaN	NaN	NaN	NaN	NaN	NaN	NaN	NaN	NaN	24.8028	NaN	24.5106	22.4189	22.8253	22.1839	25.1135	25.2503	25.2225	25.0648	24.7233	24.9204	Unmodified	0	0	0	0	19898400	83743400	49052	51386	1.8896e-18	2101	17582	280880000	5	NaN	NaN	NaN	NaN	ADDDNTYSRELFEEMR	O94766-2;O94766	B3GAT3	Galactosylgalactosylxylosylprotein 3-beta-glucuronosyltransferase 3	513
NaN	NaN	NaN	NaN	NaN	NaN	NaN	NaN	NaN	NaN	NaN	NaN	22.3102	22.8476	22.5359	NaN	NaN	NaN	NaN	NaN	NaN	23.3314	22.7582	23.0982	Unmodified	0	0	0	0	20400000	99525600	67727	70143	684	92063	70665	45457000	1	NaN	NaN	NaN	NaN	ADDDWEALIHQLKINPY	Q9UIQ6-3;Q9UIQ6-2;Q9UIQ6	LNPEP	Leucyl-cystinyl aminopeptidase;Leucyl-cystinyl aminopeptidase, pregnancy serum form	4676
NaN	NaN	NaN	NaN	NaN	NaN	NaN	NaN	NaN	NaN	NaN	NaN	NaN	21.0519	21.2034	NaN	NaN	NaN	NaN	NaN	NaN	NaN	NaN	NaN	Unmodified	0	0	0	0	23391800	17976200	72598	7503	33405	70335	479	4588700	1	NaN	NaN	NaN	NaN	ADDDWEALIHQLKINPYVLS	Q9UIQ6-3;Q9UIQ6-2;Q9UIQ6	LNPEP	Leucyl-cystinyl aminopeptidase;Leucyl-cystinyl aminopeptidase, pregnancy serum form	4676
NaN	NaN	NaN	NaN	NaN	NaN	NaN	NaN	NaN	NaN	NaN	NaN	26.7196	26.657	26.3293	25.5271	25.2908	24.7826	26.8097	26.4552	26.1414	26.9611	26.506	26.5568	Unmodified	0	0	0	0	14447200	71980900	5911	61429	6.4967e-11	22864	15326	1027200000	12	NaN	NaN	NaN	NaN	ADDLEGEAFLPLR	Q70J99;Q70J99-3	UNC13D	Protein unc-13 homolog D	2901
NaN	NaN	NaN	NaN	NaN	NaN	NaN	NaN	NaN	NaN	NaN	NaN	24.8689	NaN	NaN	NaN	22.8969	22.929	24.4224	24.2415	24.118	24.9449	24.2162	24.5347	Unmodified	0	0	0	0	15737600	76240200	58922	61285	3.1758e-07	19525	12881	183050000	9	NaN	NaN	NaN	NaN	ADDLEGEAFLPLRE	Q70J99;Q70J99-3	UNC13D	Protein unc-13 homolog D	2901
NaN	NaN	NaN	NaN	NaN	NaN	NaN	NaN	NaN	NaN	NaN	NaN	24.8363	25.1946	24.8819	23.0257	NaN	22.2875	NaN	NaN	NaN	NaN	NaN	NaN	Unmodified	0	0	0	0	1826900	90504400	63203	65359	55182	16187	1133	112930000	5	NaN	NaN	NaN	NaN	ADDLEGEAFLPLREVPG	Q70J99;Q70J99-3	UNC13D	Protein unc-13 homolog D	2901
NaN	NaN	NaN	NaN	NaN	NaN	NaN	NaN	NaN	NaN	NaN	NaN	NaN	NaN	NaN	23.8648	NaN	23.3689	NaN	25.1615	24.8425	25.2817	25.3092	25.0744	Unmodified	0	0	0	0	19720700	74174600	41373	44633	38042	70335	35032	211420000	3	NaN	NaN	NaN	NaN	ADENQKGKVARLVSPVVY	O14786	NRP1	Neuropilin-1	179
NaN	NaN	NaN	NaN	NaN	NaN	NaN	NaN	NaN	NaN	NaN	NaN	NaN	NaN	21.002	NaN	NaN	NaN	NaN	NaN	NaN	NaN	NaN	NaN	Unmodified	0	0	0	0	23522800	28283000	74601	77108	18762	54658	39883	2100000	1	NaN	NaN	NaN	NaN	ADFELPTIIVPEQTIEIPSIK	P04114	APOB	Apolipoprotein B-100;Apolipoprotein B-48	718
NaN	NaN	NaN	NaN	NaN	NaN	NaN	NaN	NaN	NaN	NaN	NaN	NaN	23.0587	22.7947	NaN	22.2258	21.8184	23.8961	24.1056	24.1592	NaN	24.0161	NaN	Unmodified	0	0	0	0	13717400	73981600	50555	52925	66447	70028	33363	93977000	1	NaN	NaN	NaN	NaN	ADGLALVPATLAFN	Q13608;Q13608-2	PEX6	Peroxisome assembly factor 2	2215
NaN	NaN	NaN	NaN	NaN	NaN	NaN	NaN	NaN	NaN	NaN	NaN	NaN	NaN	NaN	24.3108	24.4798	24.4114	24.6087	24.828	25.1151	25.3051	NaN	NaN	Unmodified	0	0	0	0	17479000	90056700	43587	46552	477	58671	40575	199690000	1	NaN	NaN	NaN	NaN	ADHDDRVVPLHSLKF	P48147	PREP	Prolyl endopeptidase	1524
NaN	NaN	NaN	NaN	NaN	NaN	NaN	NaN	NaN	NaN	NaN	NaN	24.886	25.9916	24.7357	24.7494	25.1465	24.4299	25.1764	25.0965	25.0146	26.2175	26.2063	25.9702	Unmodified	0	0	0	0	19940800	7965390	43042	46059	10481	90654	55478	542490000	1	NaN	NaN	NaN	NaN	ADHREGILKTAKVLVEDT	Q9Y490	TLN1	Talin-1	4909
NaN	NaN	NaN	NaN	NaN	NaN	NaN	NaN	NaN	NaN	NaN	NaN	22.5668	22.9518	22.7533	NaN	NaN	NaN	NaN	NaN	NaN	24.0195	24.6952	NaN	Unmodified	0	0	0	0	27824700	4653790	65215	67583	42264	62193	41568	65567000	2	NaN	NaN	NaN	NaN	ADINKIVQILPWEQNEQVKNFVAS	P04114	APOB	Apolipoprotein B-100;Apolipoprotein B-48	718
NaN	NaN	NaN	NaN	NaN	NaN	NaN	NaN	NaN	NaN	NaN	NaN	21.8492	21.4792	23.3381	NaN	NaN	NaN	NaN	NaN	NaN	24.5741	24.294	24.2242	Unmodified	0	0	0	0	17128100	81449700	65749	68148	1674	12053	77247	82450000	2	NaN	NaN	NaN	NaN	ADKEDLVILFADSYD	Q02809;Q02809-2	PLOD1	Procollagen-lysine,2-oxoglutarate 5-dioxygenase 1	1981
NaN	NaN	NaN	NaN	NaN	NaN	NaN	NaN	NaN	NaN	NaN	NaN	NaN	NaN	NaN	NaN	NaN	NaN	NaN	NaN	NaN	NaN	NaN	NaN	Unmodified	0	0	0	0	18118800	88291100	69736	7217	12308	92295	59296	0	2	NaN	NaN	NaN	NaN	ADKEDLVILFADSYDV	Q02809;Q02809-2	PLOD1	Procollagen-lysine,2-oxoglutarate 5-dioxygenase 1	1981
NaN	NaN	NaN	NaN	NaN	NaN	NaN	NaN	NaN	NaN	NaN	NaN	24.877	NaN	22.6443	23.4864	24.2928	23.4148	25.0403	25.0321	24.9299	25.1635	24.687	25.0033	Unmodified	0	0	0	0	16838900	8944190	37937	41183	35433	11183	54397	279860000	1	NaN	NaN	NaN	NaN	ADKFKEINNAHAILT	Q9H3Z4-2;Q9H3Z4	DNAJC5	DnaJ homolog subfamily C member 5	4218
NaN	NaN	NaN	NaN	NaN	NaN	NaN	NaN	NaN	NaN	NaN	NaN	24.9085	24.6396	24.3832	23.7114	24.1951	23.7011	25.2882	25.5399	25.2274	25.6956	25.3497	25.1334	Unmodified	0	0	0	0	18699600	95847600	41145	444	4138	98062	33019	389030000	3	NaN	NaN	NaN	NaN	ADKFKEINNAHAILTDA	Q9H3Z4-2;Q9H3Z4	DNAJC5	DnaJ homolog subfamily C member 5	4218
NaN	NaN	NaN	NaN	NaN	NaN	NaN	NaN	NaN	NaN	NaN	NaN	25.5462	25.3447	24.3646	25.2998	24.7295	25.2664	26.9336	27.2332	26.83	26.847	26.4334	26.8025	Unmodified	0	0	0	0	17689500	94718300	30385	33406	0.95936	14833	10999	956330000	16	NaN	NaN	NaN	NaN	ADKKAVIQHFQEKVE	P05067-10;P05067-3;P05067-4;P05067-5;P05067-6;P05067-7;P05067-11;P05067-8;P05067-9;P05067	APP	Amyloid beta A4 protein;N-APP;Soluble APP-alpha;Soluble APP-beta;C99;Beta-amyloid protein 42;Beta-amyloid protein 40;C83;P3(42);P3(40);C80;Gamma-secretase C-terminal fragment 59;Gamma-secretase C-terminal fragment 57;Gamma-secretase C-terminal fragment 50;C31	739
NaN	NaN	NaN	NaN	NaN	NaN	NaN	NaN	NaN	NaN	NaN	NaN	27.5053	27.8539	27.3338	27.1996	27.2247	26.9106	28.6623	29.0245	29.0643	28.6585	28.5584	28.3465	Unmodified	0	0	0	0	18559800	97921200	30666	33737	1.5192e-06	15742	12554	3731900000	22	NaN	NaN	NaN	NaN	ADKKAVIQHFQEKVES	P05067-10;P05067-3;P05067-4;P05067-5;P05067-6;P05067-7;P05067-11;P05067-8;P05067-9;P05067	APP	Amyloid beta A4 protein;N-APP;Soluble APP-alpha;Soluble APP-beta;C99;Beta-amyloid protein 42;Beta-amyloid protein 40;C83;P3(42);P3(40);C80;Gamma-secretase C-terminal fragment 59;Gamma-secretase C-terminal fragment 57;Gamma-secretase C-terminal fragment 50;C31	739
NaN	NaN	NaN	NaN	NaN	NaN	NaN	NaN	NaN	NaN	NaN	NaN	NaN	NaN	NaN	23.1999	NaN	NaN	NaN	NaN	NaN	NaN	25.6266	25.5331	Unmodified	0	0	0	0	20981100	10586900	42406	45484	64463	11767	83969	109990000	1	NaN	NaN	NaN	NaN	ADKKAVIQHFQEKVESLE	P05067-10;P05067-3;P05067-4;P05067-5;P05067-6;P05067-7;P05067-11;P05067-8;P05067-9;P05067	APP	Amyloid beta A4 protein;N-APP;Soluble APP-alpha;Soluble APP-beta;C99;Beta-amyloid protein 42;Beta-amyloid protein 40;C83;P3(42);P3(40);C80;Gamma-secretase C-terminal fragment 59;Gamma-secretase C-terminal fragment 57;Gamma-secretase C-terminal fragment 50;C31	739
NaN	NaN	NaN	NaN	NaN	NaN	NaN	NaN	NaN	NaN	NaN	NaN	26.6895	26.8782	26.2224	24.4412	24.3053	24.2016	26.5448	26.6249	26.2332	26.8356	26.6759	26.4944	Unmodified	0	0	0	0	17029300	9287560	30621	33692	98622	99069	66445	974450000	9	NaN	NaN	NaN	NaN	ADKKKVLDKCQEVIS	P0DMV9;P0DMV8;P0DMV8-2	HSPA1B;HSPA1A	Heat shock 70 kDa protein 1B;Heat shock 70 kDa protein 1A	892
NaN	NaN	NaN	NaN	NaN	NaN	NaN	NaN	NaN	NaN	NaN	NaN	27.2627	27.0831	26.5444	NaN	NaN	NaN	26.8176	27.7703	27.0201	27.3357	26.976	27.0932	Unmodified	0	0	0	0	20020900	92132800	5365	56102	30052	10058	71303	1328900000	15	NaN	NaN	NaN	NaN	ADKKKVLDKCQEVISWL	P0DMV9;P0DMV8;P0DMV8-2	HSPA1B;HSPA1A	Heat shock 70 kDa protein 1B;Heat shock 70 kDa protein 1A	892
NaN	NaN	NaN	NaN	NaN	NaN	NaN	NaN	NaN	NaN	NaN	NaN	23.9472	23.8008	NaN	22.7422	22.6486	22.1234	24.929	24.9271	24.4933	24.7032	24.0017	NaN	Unmodified	0	0	0	0	15808500	85222000	3272	35849	0.46921	116	47026	180520000	1	NaN	NaN	NaN	NaN	ADKNISSAQIVGPGPK	P53990-2;P53990;P53990-4;P53990-5;P53990-6	IST1	IST1 homolog	1686
NaN	NaN	NaN	NaN	NaN	NaN	NaN	NaN	NaN	NaN	NaN	NaN	23.2392	NaN	25.1316	19.0348	NaN	18.6781	22.962	24.2679	NaN	NaN	26.5936	26.6721	Oxidation (M)	0	1	0	0	15857700	76979600	69109	71423	12093	15778	85134	284190000	8	NaN	124	NaN	NaN	ADKQLSFEEFIML	P06702	S100A9	Protein S100-A9	776
NaN	NaN	NaN	NaN	NaN	NaN	NaN	NaN	NaN	NaN	NaN	NaN	20.4742	20.5303	22.5284	NaN	NaN	NaN	NaN	NaN	NaN	NaN	NaN	NaN	Unmodified	0	0	0	0	15697700	77488100	72886	75243	23857	89171	41233	9020800	1	NaN	NaN	NaN	NaN	ADKQLSFEEFIML	P06702	S100A9	Protein S100-A9	776
NaN	NaN	NaN	NaN	NaN	NaN	NaN	NaN	NaN	NaN	NaN	NaN	NaN	NaN	NaN	24.4001	NaN	NaN	24.8749	25.1524	25.0779	NaN	24.3775	24.9417	Unmodified	0	0	0	0	23110700	71668000	40521	43822	30985	11938	10017	179640000	1	NaN	NaN	NaN	NaN	ADLASKRAVEFQEAQAYADDN	P51148;P51148-2	RAB5C	Ras-related protein Rab-5C	1610
NaN	NaN	NaN	NaN	NaN	NaN	NaN	NaN	NaN	NaN	NaN	NaN	23.7465	23.9088	23.8218	NaN	23.3151	NaN	25.0123	24.9279	24.7924	NaN	24.8106	24.4687	Unmodified	0	0	0	0	23981000	10369600	40763	441	0.00037564	12602	1107	202550000	2	NaN	NaN	NaN	NaN	ADLASKRAVEFQEAQAYADDNS	P51148;P51148-2	RAB5C	Ras-related protein Rab-5C	1610
27.778	27.7354	27.3875	28.454	28.4365	28.013	28.1475	28.3371	28.5887	30.0652	29.7619	NaN	NaN	NaN	NaN	NaN	NaN	NaN	NaN	NaN	NaN	NaN	NaN	NaN	Unmodified	0	0	0	0	10425500	55464100	52462	52429	12971	11989	12214	4704900000	2	NaN	NaN	NaN	NaN	ADLELLQEL	O60784-3;O60784-4;O60784;O60784-2	TOM1	Target of Myb protein 1	399
NaN	NaN	NaN	NaN	NaN	NaN	NaN	NaN	NaN	NaN	NaN	NaN	28.7567	28.7204	28.2367	27.3406	27.0116	26.9053	29.1987	29.6729	29.4521	29.3909	28.9588	29.1731	Unmodified	0	0	0	0	18540400	36332500	55166	57468	1.3879e-05	17885	14424	5680600000	24	NaN	NaN	NaN	NaN	ADLKKEIEILRNLYH	P23458	JAK1	Tyrosine-protein kinase JAK1	1183
NaN	NaN	NaN	NaN	NaN	NaN	NaN	NaN	NaN	NaN	NaN	NaN	27.7466	27.4065	27.6163	25.7395	25.8706	25.4073	27.8891	27.9618	27.9803	27.8418	28.3677	28.3423	Unmodified	0	0	0	0	19830800	78925600	56005	58307	1.999e-19	20954	17207	2472700000	24	NaN	NaN	NaN	NaN	ADLKKEIEILRNLYHE	P23458	JAK1	Tyrosine-protein kinase JAK1	1183
NaN	NaN	NaN	NaN	NaN	NaN	NaN	NaN	NaN	NaN	NaN	NaN	31.0907	31.1514	30.9265	28.5322	28.8401	28.5983	31.0125	31.2079	31.2632	31.5022	31.1604	31.1203	Unmodified	0	0	0	0	20971200	12185300	55097	57412	6.2188e-07	17907	14098	22988000000	25	NaN	NaN	NaN	NaN	ADLKKEIEILRNLYHEN	P23458	JAK1	Tyrosine-protein kinase JAK1	1183
NaN	NaN	NaN	NaN	NaN	NaN	NaN	NaN	NaN	NaN	NaN	NaN	24.1385	23.3655	23.2591	NaN	NaN	19.3186	23.949	24.4364	23.2296	24.7694	24.7773	24.6999	Unmodified	0	0	0	0	22102100	20591700	59097	61504	16624	10502	64502	173310000	5	NaN	NaN	NaN	NaN	ADLKKEIEILRNLYHENI	P23458	JAK1	Tyrosine-protein kinase JAK1	1183
NaN	NaN	NaN	NaN	NaN	NaN	NaN	NaN	NaN	NaN	NaN	NaN	22.9389	23.7463	22.8154	NaN	NaN	NaN	NaN	NaN	NaN	NaN	NaN	24.471	Unmodified	0	0	0	0	23092700	27433100	61029	63436	1648	80677	36867	52748000	1	NaN	NaN	NaN	NaN	ADLKKEIEILRNLYHENIV	P23458	JAK1	Tyrosine-protein kinase JAK1	1183
NaN	NaN	NaN	NaN	NaN	NaN	NaN	NaN	NaN	NaN	NaN	NaN	25.5863	25.7934	25.0164	21.472	21.9048	21.7125	24.438	24.907	26.3434	26.1699	26.0884	26.1065	Unmodified	0	0	0	0	17650100	7098070	24536	27065	72897	1013	38176	511170000	13	NaN	NaN	NaN	NaN	ADLRIRKSQHSVLSR	Q13277-2;Q13277-3;Q13277	STX3	Syntaxin-3	2154
NaN	NaN	NaN	NaN	NaN	NaN	NaN	NaN	NaN	NaN	NaN	NaN	28.012	28.0971	27.6604	23.9927	NaN	NaN	28.1089	28.37	27.488	28.607	28.1907	28.1278	Unmodified	0	0	0	0	18931000	10206100	21165	23435	33178	13639	10348	2619800000	13	NaN	NaN	NaN	NaN	ADLRIRKSQHSVLSRK	Q13277-2;Q13277-3;Q13277	STX3	Syntaxin-3	2154
NaN	NaN	NaN	NaN	NaN	NaN	NaN	NaN	NaN	NaN	NaN	NaN	25.1013	24.9636	25.4444	NaN	NaN	NaN	26.2599	26.5431	25.4446	26.5381	26.2745	25.916	Unmodified	0	0	0	0	14597800	78169800	47562	50114	69656	12055	70443	580110000	8	NaN	NaN	NaN	NaN	ADLRTLKQLAMNS	Q9NZK5;Q9NZK5-2	CECR1	Adenosine deaminase CECR1	4528
NaN	NaN	NaN	NaN	NaN	NaN	NaN	NaN	NaN	NaN	NaN	NaN	27.5243	27.3956	27.057	24.6437	24.2801	24.3863	28.4669	28.6775	28.0562	28.4611	28.5457	28.447	Unmodified	0	0	0	0	15728700	86576200	5753	59849	0.11085	18431	11014	2784500000	23	NaN	NaN	NaN	NaN	ADLRTLKQLAMNSI	Q9NZK5;Q9NZK5-2	CECR1	Adenosine deaminase CECR1	4528
NaN	NaN	NaN	NaN	NaN	NaN	NaN	NaN	NaN	NaN	NaN	NaN	23.8398	24.0915	NaN	23.5728	24.4326	22.9368	NaN	24.133	NaN	23.6366	23.0046	23.6139	Oxidation (M)	0	1	0	0	15888600	86067600	53042	55321	0.064814	16882	11706	128730000	3	NaN	537	NaN	NaN	ADLRTLKQLAMNSI	Q9NZK5;Q9NZK5-2	CECR1	Adenosine deaminase CECR1	4528
NaN	NaN	NaN	NaN	NaN	NaN	NaN	NaN	NaN	NaN	NaN	NaN	25.2138	25.4488	27.2049	25.7792	25.6742	25.3233	26.5452	28.7754	26.1201	28.962	26.6573	28.6704	Unmodified	0	0	0	0	17009600	96072500	51802	54146	0.0093692	13663	92434	2078800000	20	NaN	NaN	NaN	NaN	ADLRTLKQLAMNSIK	Q9NZK5;Q9NZK5-2	CECR1	Adenosine deaminase CECR1	4528
NaN	NaN	NaN	NaN	NaN	NaN	NaN	NaN	NaN	NaN	NaN	NaN	NaN	NaN	23.5439	25.8833	25.7621	25.5728	NaN	24.7831	NaN	NaN	NaN	26.0355	Oxidation (M)	0	1	0	0	17169600	95563900	4772	49976	85385	99392	75912	278590000	3	NaN	537	NaN	NaN	ADLRTLKQLAMNSIK	Q9NZK5;Q9NZK5-2	CECR1	Adenosine deaminase CECR1	4528
NaN	NaN	NaN	NaN	NaN	NaN	NaN	NaN	NaN	NaN	NaN	NaN	24.6034	25.3621	NaN	NaN	22.2665	23.1385	26.4002	NaN	26.2806	26.3751	26.1564	26.1005	Unmodified	0	0	0	0	18640200	24053300	55588	57945	34793	10476	7549	486750000	7	NaN	NaN	NaN	NaN	ADLRTLKQLAMNSIKY	Q9NZK5;Q9NZK5-2	CECR1	Adenosine deaminase CECR1	4528
NaN	NaN	NaN	NaN	NaN	NaN	NaN	NaN	NaN	NaN	NaN	NaN	NaN	NaN	NaN	NaN	NaN	NaN	NaN	NaN	NaN	25.7292	NaN	25.532	Unmodified	0	0	0	0	19510600	56081700	5512	57652	62464	93381	66945	104140000	2	NaN	NaN	NaN	NaN	ADLRTLKQLAMNSIKYS	Q9NZK5;Q9NZK5-2	CECR1	Adenosine deaminase CECR1	4528
NaN	NaN	NaN	NaN	NaN	NaN	NaN	NaN	NaN	NaN	NaN	NaN	23.5087	23.8448	22.9841	23.7336	23.7282	NaN	NaN	NaN	NaN	NaN	NaN	NaN	Unmodified	0	0	0	0	18469300	93125800	63985	66132	39834	89013	3872	63141000	1	NaN	NaN	NaN	NaN	ADLVFTPNSGASSVSLVPS	P32927;P32927-2	CSF2RB	Cytokine receptor common subunit beta	1335
NaN	NaN	NaN	NaN	NaN	NaN	NaN	NaN	NaN	NaN	NaN	NaN	26.7003	26.6061	26.1032	25.4542	25.4997	25.0199	26.3886	NaN	NaN	26.7191	26.3529	26.0212	Unmodified	0	0	0	0	16588100	80527000	61188	63473	76089	12412	12412	762850000	8	NaN	NaN	NaN	NaN	ADNGFLSHNFLTVAPG	Q68CZ2;Q68CZ2-2	TNS3	Tensin-3	2722
NaN	NaN	NaN	NaN	NaN	NaN	NaN	NaN	NaN	NaN	NaN	NaN	24.6763	24.4175	24.0525	NaN	23.4689	23.3735	24.6909	24.8873	23.768	24.5877	24.7461	24.3323	Unmodified	0	0	0	0	19680300	31641100	5222	54595	36958	99044	76569	235970000	6	NaN	NaN	NaN	NaN	ADNSKTIILPQHLYNIE	Q9C0C9	UBE2O	E2/E3 hybrid ubiquitin-protein ligase UBE2O	4125
NaN	NaN	NaN	NaN	NaN	NaN	NaN	NaN	NaN	NaN	NaN	NaN	NaN	NaN	NaN	21.4962	21.2501	21.0842	NaN	24.0722	NaN	NaN	NaN	NaN	Unmodified	0	0	0	0	2138110	11201700	60502	62583	0.96199	13201	93997	25314000	2	NaN	NaN	NaN	NaN	ADNTVIAKVNNVVWDLDRP	P26639;P26639-2	TARS	Threonine--tRNA ligase, cytoplasmic	1228
NaN	NaN	NaN	NaN	NaN	NaN	NaN	NaN	NaN	NaN	NaN	NaN	22.1417	22.177	21.6468	20.9356	20.4843	20.1705	NaN	NaN	NaN	23.4448	23.0231	23.3671	Unmodified	0	0	0	0	18529400	941823	66478	68729	24252	15912	10308	48066000	5	NaN	NaN	NaN	NaN	ADPDQITNIAKTIDPEL	P15586;P15586-2	GNS	N-acetylglucosamine-6-sulfatase	1022
NaN	NaN	NaN	NaN	NaN	NaN	NaN	NaN	NaN	NaN	NaN	NaN	25.9529	26.4154	26.0279	NaN	NaN	NaN	25.3861	25.5894	25.6881	26.6745	26.098	26.1366	Unmodified	0	0	0	0	19429700	97235200	42421	45619	83096	10252	82472	623980000	8	NaN	NaN	NaN	NaN	ADPKEKWVQNYMKHLG	Q99616	CCL13	C-C motif chemokine 13;C-C motif chemokine 13, long chain;C-C motif chemokine 13, medium chain;C-C motif chemokine 13, short chain	3906
NaN	NaN	NaN	NaN	NaN	NaN	NaN	NaN	NaN	NaN	NaN	NaN	26.5985	NaN	24.8616	22.8133	23.0589	22.4106	24.3333	NaN	NaN	26.2199	24.6241	24.8944	Oxidation (K)	1	0	0	0	22431600	16334100	29684	32597	13123	83106	83106	310120000	3	NaN	NaN	NaN	NaN	ADPKEKWVQNYMKHLGRK	Q99616	CCL13	C-C motif chemokine 13;C-C motif chemokine 13, long chain;C-C motif chemokine 13, medium chain;C-C motif chemokine 13, short chain	3906
NaN	NaN	NaN	NaN	NaN	NaN	NaN	NaN	NaN	NaN	NaN	NaN	29.7288	29.5832	29.1251	25.6678	26.1839	25.7763	28.5913	28.5601	28.6882	29.6997	29.4066	29.7868	Unmodified	0	0	0	0	22271700	16842600	37209	40489	0.025379	15324	15324	6209100000	21	NaN	NaN	NaN	NaN	ADPKEKWVQNYMKHLGRK	Q99616	CCL13	C-C motif chemokine 13;C-C motif chemokine 13, long chain;C-C motif chemokine 13, medium chain;C-C motif chemokine 13, short chain	3906
NaN	NaN	NaN	NaN	NaN	NaN	NaN	NaN	NaN	NaN	NaN	NaN	NaN	26.6786	25.0375	22.9128	NaN	22.6623	24.7398	24.6981	24.1442	NaN	25.1511	NaN	Oxidation (M)	0	1	0	0	22431600	16334100	29577	32586	23369	10023	10023	267420000	4	NaN	502	NaN	NaN	ADPKEKWVQNYMKHLGRK	Q99616	CCL13	C-C motif chemokine 13;C-C motif chemokine 13, long chain;C-C motif chemokine 13, medium chain;C-C motif chemokine 13, short chain	3906
NaN	NaN	NaN	NaN	NaN	NaN	NaN	NaN	NaN	NaN	NaN	NaN	25.1503	NaN	24.8122	NaN	NaN	NaN	24.0329	24.1462	23.985	25.5454	25.278	25.2397	Unmodified	0	0	0	0	22982100	20554000	37579	4097	30359	97291	74306	248310000	3	NaN	NaN	NaN	NaN	ADPKEKWVQNYMKHLGRKA	Q99616	CCL13	C-C motif chemokine 13;C-C motif chemokine 13, long chain;C-C motif chemokine 13, medium chain;C-C motif chemokine 13, short chain	3906
NaN	NaN	NaN	NaN	NaN	NaN	NaN	NaN	NaN	NaN	NaN	NaN	26.4163	26.0932	26.0692	24.2613	24.0383	24.0935	26.5983	26.8409	26.2581	27.1985	26.4467	26.5461	Unmodified	0	0	0	0	21180900	87139300	42207	45362	55207	66738	26223	932320000	2	NaN	NaN	NaN	NaN	ADPQRFPHGIRQLANYVH	P06280	GLA	Alpha-galactosidase A	769
NaN	NaN	NaN	NaN	NaN	NaN	NaN	NaN	NaN	NaN	NaN	NaN	25.9853	26.2098	25.4464	NaN	21.2931	NaN	25.3678	NaN	NaN	26.6119	25.9346	26.2147	Unmodified	0	0	0	0	21481000	10376000	53123	55499	3.6454e-10	16151	12741	480200000	9	NaN	NaN	NaN	NaN	ADQKYVYVADVAAKNIHIM	Q15166	PON3	Serum paraoxonase/lactonase 3	2385
NaN	NaN	NaN	NaN	NaN	NaN	NaN	NaN	NaN	NaN	NaN	NaN	25.3112	24.338	24.8827	23.7694	23.8097	23.4892	NaN	NaN	24.5277	24.9322	24.7503	NaN	Oxidation (M)	0	1	0	0	22931400	14126800	48629	50897	19742	98816	70638	218970000	3	NaN	404	NaN	NaN	ADQKYVYVADVAAKNIHIME	Q15166	PON3	Serum paraoxonase/lactonase 3	2385
NaN	NaN	NaN	NaN	NaN	NaN	NaN	NaN	NaN	NaN	NaN	NaN	25.2089	25.6832	25.2324	21.4398	21.9828	NaN	25.5114	25.7083	24.3613	26.3263	26.0555	26.0114	Unmodified	0	0	0	0	22771500	14635300	52613	54961	21915	75773	56481	484800000	6	NaN	NaN	NaN	NaN	ADQKYVYVADVAAKNIHIME	Q15166	PON3	Serum paraoxonase/lactonase 3	2385
NaN	NaN	NaN	NaN	NaN	NaN	NaN	NaN	NaN	NaN	NaN	NaN	NaN	23.5968	23.3408	22.5357	22.1265	22.3732	24.4808	25.0266	24.8663	24.5828	24.4066	24.5499	Unmodified	0	0	0	0	17808800	88162300	219	24074	59134	10517	70739	199510000	5	NaN	NaN	NaN	NaN	ADREKIEASRNELHN	Q9NVJ2-2;Q9NVJ2	ARL8B	ADP-ribosylation factor-like protein 8B	4442
NaN	NaN	NaN	NaN	NaN	NaN	NaN	NaN	NaN	NaN	NaN	NaN	NaN	25.8767	25.7858	23.8888	23.9945	23.7382	26.4193	26.6127	26.0626	26.6608	26.4241	26.1927	Unmodified	0	0	0	0	19570000	99771500	26505	2919	42719	13284	48329	700990000	9	NaN	NaN	NaN	NaN	ADRERAQSRIQELEEK	Q8NFZ5-2;Q8NFZ5	TNIP2	TNFAIP3-interacting protein 2	3342
NaN	NaN	NaN	NaN	NaN	NaN	NaN	NaN	NaN	NaN	NaN	NaN	30.6728	30.6002	29.9466	27.2069	27.2154	27.0665	30.4425	30.4144	30.1436	30.733	30.0525	30.3543	Unmodified	0	0	0	0	17748800	87845200	37061	40341	0.0075184	15039	10525	13172000000	32	NaN	NaN	NaN	NaN	ADRERSIHDFCLVSK	O43291	SPINT2	Kunitz-type protease inhibitor 2	275
NaN	NaN	NaN	NaN	NaN	NaN	NaN	NaN	NaN	NaN	NaN	NaN	29.5097	29.4958	29.4927	NaN	NaN	NaN	29.8151	30.4093	27.378	30.0747	29.8157	29.9935	Unmodified	0	0	0	0	19730200	15279500	46585	49222	2155	13264	105	7966400000	18	NaN	NaN	NaN	NaN	ADRERSIHDFCLVSKVV	O43291	SPINT2	Kunitz-type protease inhibitor 2	275
NaN	NaN	NaN	NaN	NaN	NaN	NaN	NaN	NaN	NaN	NaN	NaN	26.8602	26.7619	26.6237	NaN	NaN	NaN	29.3907	29.4838	29.1094	29.3733	29.507	29.6445	Unmodified	0	0	0	0	20300400	36743200	46008	4878	0.99867	10488	64971	4670300000	11	NaN	NaN	NaN	NaN	ADRERSIHDFCLVSKVVG	O43291	SPINT2	Kunitz-type protease inhibitor 2	275
NaN	NaN	NaN	NaN	NaN	NaN	NaN	NaN	NaN	NaN	NaN	NaN	NaN	NaN	NaN	NaN	NaN	NaN	NaN	NaN	NaN	27.374	26.8644	26.8925	Unmodified	0	0	0	0	21861400	13785400	42397	45607	47043	92679	60804	420700000	4	NaN	NaN	NaN	NaN	ADRERSIHDFCLVSKVVGR	O43291	SPINT2	Kunitz-type protease inhibitor 2	275
NaN	NaN	NaN	NaN	NaN	NaN	NaN	NaN	NaN	NaN	NaN	NaN	25.8221	25.9763	25.9589	NaN	NaN	25.1343	26.336	26.7078	26.5593	26.5614	26.0492	26.441	Unmodified	0	0	0	0	18679100	90644100	49578	52005	39983	13386	81486	780180000	10	NaN	NaN	NaN	NaN	ADREVTFLEASRFAQE	P20338	RAB4A	Ras-related protein Rab-4A	1124
NaN	NaN	NaN	NaN	NaN	NaN	NaN	NaN	NaN	NaN	NaN	NaN	26.4351	26.257	26.163	24.5398	24.7424	24.3315	26.2985	26.2911	26.0047	26.2438	26.2414	26.0566	Oxidation (M)	0	1	0	0	18709000	89958100	4659	49154	74084	95428	50313	780210000	12	NaN	297	NaN	NaN	ADRRFGIQAQMVTTDF	P49720	PSMB3	Proteasome subunit beta type-3	1568
NaN	NaN	NaN	NaN	NaN	NaN	NaN	NaN	NaN	NaN	NaN	NaN	24.5474	24.7476	24.6113	NaN	NaN	20.6996	25.305	25.8833	24.9198	25.6342	25.2094	25.2112	Unmodified	0	0	0	0	18549000	90466600	51521	53951	0.00414	11954	76228	344830000	9	NaN	NaN	NaN	NaN	ADRRFGIQAQMVTTDF	P49720	PSMB3	Proteasome subunit beta type-3	1568
NaN	NaN	NaN	NaN	NaN	NaN	NaN	NaN	NaN	NaN	NaN	NaN	24.6549	24.6608	24.3822	21.5317	21.844	21.3669	24.1658	25.1901	25.4484	25.4394	24.8447	25.2654	Unmodified	0	0	0	0	19829600	96324400	4924	51576	67734	92211	47404	303160000	5	NaN	NaN	NaN	NaN	ADRRFGIQAQMVTTDFQ	P49720	PSMB3	Proteasome subunit beta type-3	1568
NaN	NaN	NaN	NaN	NaN	NaN	NaN	NaN	NaN	NaN	NaN	NaN	27.3375	27.5535	27.1965	22.9705	23.1922	23.3965	27.0819	26.8344	26.7782	27.6094	27.4565	27.1628	Unmodified	0	0	0	0	25711800	17920200	34772	38072	17412	93837	78137	1465200000	11	NaN	NaN	NaN	NaN	ADSKGNWHHYWENNPSAGAFRK	Q11201	ST3GAL1	CMP-N-acetylneuraminate-beta-galactosamide-alpha-2,3-sialyltransferase 1	2082
NaN	NaN	NaN	NaN	NaN	NaN	NaN	NaN	NaN	NaN	NaN	NaN	25.3645	25.3012	25.0723	23.0382	22.9093	22.4592	25.5537	25.8059	25.1324	25.5291	25.4692	25.7538	Unmodified	0	0	0	0	22721200	11962100	34599	37863	0.03421	13911	81608	438220000	8	NaN	NaN	NaN	NaN	ADTAAQITQRKWEAAREAEQ	P30508;P30510;Q07000;Q29865;P30504;P04222;P01889	HLA-C;HLA-B	HLA class I histocompatibility antigen, Cw-12 alpha chain;HLA class I histocompatibility antigen, Cw-14 alpha chain;HLA class I histocompatibility antigen, Cw-15 alpha chain;HLA class I histocompatibility antigen, Cw-18 alpha chain;HLA class I histocompatibility antigen, Cw-4 alpha chain;HLA class I histocompatibility antigen, Cw-3 alpha chain;HLA class I histocompatibility antigen, B-7 alpha cha…	1294;1295;2037;2510;676
NaN	NaN	NaN	NaN	NaN	NaN	NaN	NaN	NaN	NaN	NaN	NaN	25.5978	25.7636	25.3166	NaN	NaN	22.6088	25.6486	26.3575	NaN	26.1956	25.5646	25.589	Unmodified	0	0	0	0	24282200	22073200	32927	3617	0.00046852	15667	11403	471460000	4	NaN	NaN	NaN	NaN	ADTAAQITQRKWEAAREAEQR	P30510;Q29865;P30504;P01889	HLA-C;HLA-B	HLA class I histocompatibility antigen, Cw-14 alpha chain;HLA class I histocompatibility antigen, Cw-18 alpha chain;HLA class I histocompatibility antigen, Cw-4 alpha chain;HLA class I histocompatibility antigen, B-7 alpha chain	1295;2510;676
NaN	NaN	NaN	NaN	NaN	NaN	NaN	NaN	NaN	NaN	NaN	NaN	28.6818	28.6701	28.5414	26.6787	26.4364	26.8629	28.8589	29.1199	28.5779	29.0822	28.7416	29.0381	Unmodified	0	0	0	0	25843200	32184300	31543	34615	1.7518e-21	19492	14669	4608100000	24	NaN	NaN	NaN	NaN	ADTAAQITQRKWEAAREAEQRR	P30510;Q29865;P30504;P01889	HLA-C;HLA-B	HLA class I histocompatibility antigen, Cw-14 alpha chain;HLA class I histocompatibility antigen, Cw-18 alpha chain;HLA class I histocompatibility antigen, Cw-4 alpha chain;HLA class I histocompatibility antigen, B-7 alpha chain	1295;2510;676
NaN	NaN	NaN	NaN	NaN	NaN	NaN	NaN	NaN	NaN	NaN	NaN	24.3015	24.8462	24.561	NaN	NaN	NaN	25.5759	26.1373	24.9391	25.804	25.4117	25.6869	Unmodified	0	0	0	0	26143	30004500	39856	43244	16066	94632	38342	388810000	1	NaN	NaN	NaN	NaN	ADTAAQITQRKWEAAREAEQWR	P30508	HLA-C	HLA class I histocompatibility antigen, Cw-12 alpha chain	1294
NaN	NaN	NaN	NaN	NaN	NaN	NaN	NaN	NaN	NaN	NaN	NaN	28.759	28.6508	28.0632	26.9833	26.6869	26.4813	28.1858	28.4411	28.1135	28.6472	27.9492	28.1758	Unmodified	0	0	0	0	16389200	91655200	30403	33448	13116	98592	58526	3433500000	7	NaN	NaN	NaN	NaN	ADTRRLITKPQNLN	O60493;O60493-3;O60493-2;O60493-4	SNX3	Sorting nexin-3	371
NaN	NaN	NaN	NaN	NaN	NaN	NaN	NaN	NaN	NaN	NaN	NaN	25.5499	25.3993	24.828	23.8056	23.4324	23.327	25.1668	25.4945	25.8179	25.2268	24.9282	24.9933	Unmodified	0	0	0	0	17539400	94349500	30914	33985	28669	80632	38937	408350000	2	NaN	NaN	NaN	NaN	ADTRRLITKPQNLND	O60493;O60493-3;O60493-2;O60493-4	SNX3	Sorting nexin-3	371
NaN	NaN	NaN	NaN	NaN	NaN	NaN	NaN	NaN	NaN	NaN	NaN	28.9392	27.9057	28.3955	26.6886	26.7251	26.5751	28.6075	28.6896	27.773	28.6712	28.1165	28.0849	Unmodified	0	0	0	0	18249800	98060900	32129	35288	22857	1207	86402	3512800000	23	NaN	NaN	NaN	NaN	ADTRRLITKPQNLNDA	O60493;O60493-3;O60493-2;O60493-4	SNX3	Sorting nexin-3	371
NaN	NaN	NaN	NaN	NaN	NaN	NaN	NaN	NaN	NaN	NaN	NaN	28.2509	28.2885	27.7734	26.436	24.9564	26.0221	27.9277	27.9488	26.8286	28.35	27.7681	27.7181	Unmodified	0	0	0	0	19880400	43937100	3629	39575	81006	1158	77188	2493300000	11	NaN	NaN	NaN	NaN	ADTRRLITKPQNLNDAY	O60493;O60493-3;O60493-2;O60493-4	SNX3	Sorting nexin-3	371
NaN	NaN	NaN	NaN	NaN	NaN	NaN	NaN	NaN	NaN	NaN	NaN	28.2517	27.9427	27.5361	26.7297	26.4395	25.8392	27.7587	27.769	27.4035	27.8598	27.3356	27.5098	Unmodified	0	0	0	0	20450700	65400800	35586	38849	63988	89866	68927	2271900000	7	NaN	NaN	NaN	NaN	ADTRRLITKPQNLNDAYG	O60493;O60493-3;O60493-2;O60493-4	SNX3	Sorting nexin-3	371
NaN	NaN	NaN	NaN	NaN	NaN	NaN	NaN	NaN	NaN	NaN	NaN	29.2324	29.1718	28.6621	27.227	27.3141	26.7766	28.9985	29.0763	28.724	29.3073	28.979	28.8954	Unmodified	0	0	0	0	2326200	20295700	37787	41042	1.9615e-07	16047	16047	5337600000	19	NaN	NaN	NaN	NaN	ADTRRLITKPQNLNDAYGPPS	O60493;O60493-3;O60493-2;O60493-4	SNX3	Sorting nexin-3	371
NaN	NaN	NaN	NaN	NaN	NaN	NaN	NaN	NaN	NaN	NaN	NaN	25.5294	25.1897	26.0144	25.3544	25.4391	24.8718	26.8548	26.6165	24.7567	27.2169	26.7997	25.0693	Unmodified	0	0	0	0	20930700	65400800	41418	44647	11947	11038	70521	834200000	9	NaN	NaN	NaN	NaN	ADVLSQYQLNSIQKNHVH	Q9UKK3	PARP4	Poly [ADP-ribose] polymerase 4	4705
NaN	NaN	NaN	NaN	NaN	NaN	NaN	NaN	NaN	NaN	NaN	NaN	NaN	NaN	NaN	NaN	NaN	22.0673	24.8862	25.0177	25.2777	NaN	NaN	NaN	Unmodified	0	0	0	0	26192600	2639020	5443	56849	2971	83701	58826	110050000	2	NaN	NaN	NaN	NaN	ADVYRDGTGVVEFVRKEDMTYAV	Q07955;Q07955-3;Q07955-2	SRSF1	Serine/arginine-rich splicing factor 1	2049
NaN	NaN	NaN	NaN	NaN	NaN	NaN	NaN	NaN	NaN	NaN	NaN	25.7464	26.5138	26.2724	21.4527	21.8282	23.1425	26.5759	26.8983	26.3355	26.8382	26.5171	26.4657	Unmodified	0	0	0	0	1791820	82501900	26153	28787	1.2541e-05	1477	1106	867510000	10	NaN	NaN	NaN	NaN	ADYEKHKVYACEVTH	P01834	IGKC	Ig kappa chain C region	671
NaN	NaN	NaN	NaN	NaN	NaN	NaN	NaN	NaN	NaN	NaN	NaN	24.6087	25.0315	24.8175	NaN	NaN	20.8092	NaN	NaN	NaN	NaN	NaN	24.7461	Unmodified	0	0	0	0	19769100	90506000	26272	28979	0.055098	1577	13418	119420000	3	NaN	NaN	NaN	NaN	ADYEKHKVYACEVTHQG	P01834	IGKC	Ig kappa chain C region	671
NaN	NaN	NaN	NaN	NaN	NaN	NaN	NaN	NaN	NaN	NaN	NaN	NaN	NaN	NaN	23.2582	NaN	NaN	24.0077	24.1457	23.9049	NaN	NaN	23.0601	Unmodified	0	0	0	0	16699800	98390300	23512	25919	12591	73887	4824	69914000	3	NaN	NaN	NaN	NaN	AEAQKALRKAESLKK	P49588;P49588-2	AARS	Alanine--tRNA ligase, cytoplasmic	1561
NaN	NaN	NaN	NaN	NaN	NaN	NaN	NaN	NaN	NaN	NaN	NaN	NaN	NaN	23.5453	NaN	NaN	NaN	24.9897	25.287	24.8552	NaN	NaN	NaN	Unmodified	0	0	0	0	16648600	86345400	38493	41939	29102	80411	39686	116850000	2	NaN	NaN	NaN	NaN	AEARSEILAHWSPAK	P04114	APOB	Apolipoprotein B-100;Apolipoprotein B-48	718
NaN	NaN	NaN	NaN	NaN	NaN	NaN	NaN	NaN	NaN	NaN	NaN	24.054	23.3952	23.7242	20.7848	20.7347	20.5597	NaN	24.1803	24.0964	24.8622	24.4961	24.6965	Unmodified	0	0	0	0	22552700	27366200	58399	60711	2.2278e-11	17708	14383	165700000	7	NaN	NaN	NaN	NaN	AEAVLKTLQELKKLTISEQN	P04114	APOB	Apolipoprotein B-100;Apolipoprotein B-48	718
NaN	NaN	NaN	NaN	NaN	NaN	NaN	NaN	NaN	NaN	NaN	NaN	25.4509	24.8767	25.4248	22.3394	21.0846	22.2391	24.3907	25.3389	25.69	25.6039	25.9633	25.6049	Unmodified	0	0	0	0	23702900	2907090	53957	56267	68059	82477	47344	420220000	5	NaN	NaN	NaN	NaN	AEAVSRVLNKLGGVKYDIDLPN	O00244	ATOX1	Copper transport protein ATOX1	103
NaN	NaN	NaN	NaN	NaN	NaN	NaN	NaN	NaN	NaN	NaN	NaN	NaN	25.463	26.407	23.2891	23.9747	23.8272	26.691	27.2058	26.6528	26.3893	26.6875	26.5982	Unmodified	0	0	0	0	23252400	24025400	47658	50097	20478	10002	6615	843080000	3	NaN	NaN	NaN	NaN	AEDKQKLEFLKKSMLLNYQ	Q99805	TM9SF2	Transmembrane 9 superfamily member 2	3923
NaN	NaN	NaN	NaN	NaN	NaN	NaN	NaN	NaN	NaN	NaN	NaN	24.7465	24.0877	24.4011	22.1065	23.0814	22.4275	25.0267	24.9739	24.6765	25.062	24.5551	24.7737	Unmodified	0	0	0	0	16518100	80666700	27447	30226	36342	14257	10839	269470000	8	NaN	NaN	NaN	NaN	AEDQLHHSFKGRLD	Q4G148-2;Q4G148	GXYLT1	Glucoside xylosyltransferase 1	2550
NaN	NaN	NaN	NaN	NaN	NaN	NaN	NaN	NaN	NaN	NaN	NaN	27.8848	28.4688	28.0343	25.516	25.5669	26.5618	28.8226	28.8159	28.5151	28.9524	28.5817	28.5848	Unmodified	0	0	0	0	17658500	84959400	26229	28907	0.0064466	1693	10789	3745700000	23	NaN	NaN	NaN	NaN	AEDQLHHSFKGRLDN	Q4G148-2;Q4G148	GXYLT1	Glucoside xylosyltransferase 1	2550
NaN	NaN	NaN	NaN	NaN	NaN	NaN	NaN	NaN	NaN	NaN	NaN	24.6861	24.7325	24.0303	22.245	22.796	NaN	25.3604	25.0717	24.4628	24.9885	24.3766	NaN	Unmodified	0	0	0	0	20389600	96093600	35623	38883	74156	69935	3694	240790000	0	NaN	NaN	NaN	NaN	AEDQLHHSFKGRLDNWS	Q4G148-2;Q4G148	GXYLT1	Glucoside xylosyltransferase 1	2550
NaN	NaN	NaN	NaN	NaN	NaN	NaN	NaN	NaN	NaN	NaN	NaN	NaN	23.3412	22.7951	NaN	21.3169	NaN	NaN	24.8502	NaN	25.0269	24.0984	24.6261	Unmodified	0	0	0	0	20610400	42556900	4728	4988	30905	72184	44687	128800000	1	NaN	NaN	NaN	NaN	AEDVDLRVNFAMNVGKARG	P14618;P14618-3;P14618-2	PKM	Pyruvate kinase PKM	989
NaN	NaN	NaN	NaN	NaN	NaN	NaN	NaN	NaN	NaN	NaN	NaN	NaN	21.024	21.7696	NaN	NaN	NaN	NaN	NaN	NaN	23.3215	22.9833	23.158	Unmodified	0	0	0	0	18850000	9978980	66229	68687	42377	11354	47277	33842000	2	NaN	NaN	NaN	NaN	AEDVGSNKGAIIGLMVGGVV	P05067-10;P05067-3;P05067-4;P05067-5;P05067-6;P05067-7;P05067-11;P05067-8;P05067-9;P05067	APP	Amyloid beta A4 protein;N-APP;Soluble APP-alpha;Soluble APP-beta;C99;Beta-amyloid protein 42;Beta-amyloid protein 40;C83;P3(42);P3(40);C80;Gamma-secretase C-terminal fragment 59;Gamma-secretase C-terminal fragment 57;Gamma-secretase C-terminal fragment 50;C31	739
NaN	NaN	NaN	NaN	NaN	NaN	NaN	NaN	NaN	NaN	NaN	NaN	22.6649	22.8231	22.9796	NaN	18.9448	NaN	NaN	NaN	NaN	NaN	24.2417	23.368	Unmodified	0	0	0	0	1689820	82500200	71585	73926	11903	1184	71216	53510000	5	NaN	NaN	NaN	NaN	AEEIIWNYAPSGIDI	P00450	CP	Ceruloplasmin	640
NaN	NaN	NaN	NaN	NaN	NaN	NaN	NaN	NaN	NaN	NaN	NaN	NaN	25.3719	25.3096	NaN	22.7562	22.6131	25.6699	25.6872	25.7061	25.8466	NaN	26.2452	Unmodified	0	0	0	0	28594500	45355300	43492	466	0.0024506	13476	9808	400540000	7	NaN	NaN	NaN	NaN	AEEKVINSKNKVDENMVIDETLDVK	Q06481-3;Q06481;Q06481-6;Q06481-4;Q06481-2;Q06481-5	APLP2	Amyloid-like protein 2	2032
NaN	NaN	NaN	NaN	NaN	NaN	NaN	NaN	NaN	NaN	NaN	NaN	NaN	21.4025	NaN	NaN	NaN	NaN	20.8689	21.5825	NaN	22.0813	21.2822	21.4367	Unmodified	0	0	0	0	14247100	70551300	15274	1718	63021	72958	39176	17654000	0	NaN	NaN	NaN	NaN	AEERAGRHCGALR	P61313;P61313-2	RPL15	60S ribosomal protein L15	1788
NaN	NaN	NaN	NaN	NaN	NaN	NaN	NaN	NaN	NaN	NaN	NaN	23.0995	23.473	22.955	NaN	22.1196	22.189	23.6811	24.267	NaN	23.4749	22.7612	22.954	Unmodified	0	0	0	0	16808900	89073100	15146	16967	11419	13061	57146	98631000	9	NaN	NaN	NaN	NaN	AEERRKSHEAEVLK	P16949;P16949-2	STMN1	Stathmin	1051
NaN	NaN	NaN	NaN	NaN	NaN	NaN	NaN	NaN	NaN	NaN	NaN	24.9625	25.115	24.1404	22.2965	22.629	22.2276	24.9355	25.3527	23.754	24.8994	24.2356	24.3722	Unmodified	0	0	0	0	18089500	94930800	15982	17767	0.40733	15539	11162	265920000	12	NaN	NaN	NaN	NaN	AEERRKSHEAEVLKQ	P16949;P16949-2	STMN1	Stathmin	1051
NaN	NaN	NaN	NaN	NaN	NaN	NaN	NaN	NaN	NaN	NaN	NaN	24.6349	25.0125	24.3712	22.5746	22.5771	22.085	25.1593	24.8242	25.0185	25.9531	25.4152	25.3507	Unmodified	0	0	0	0	15517800	78341200	57682	59989	16091	13044	10089	352210000	8	NaN	NaN	NaN	NaN	AEFAFSLYRQLAH	P01009;P01009-3;P01009-2	SERPINA1	Alpha-1-antitrypsin;Short peptide from AAT	656
NaN	NaN	NaN	NaN	NaN	NaN	NaN	NaN	NaN	NaN	NaN	NaN	24.5055	24.3257	24.3516	22.2176	22.3771	21.7697	25.1228	25.2915	25.5103	26.0434	25.0265	25.209	Unmodified	0	0	0	0	1679840	8419900	56694	59014	29823	11962	80193	347670000	8	NaN	NaN	NaN	NaN	AEFAFSLYRQLAHQ	P01009;P01009-3;P01009-2	SERPINA1	Alpha-1-antitrypsin;Short peptide from AAT	656
NaN	NaN	NaN	NaN	NaN	NaN	NaN	NaN	NaN	NaN	NaN	NaN	24.9066	24.8912	24.5492	23.6201	23.5757	23.6063	25.027	25.0094	24.8034	25.5698	25.3525	25.1787	Unmodified	0	0	0	0	20690900	90552900	34732	37995	60896	90654	40575	353140000	5	NaN	NaN	NaN	NaN	AEFEKAAEEVRHLKTKPS	P07108;P07108-3;P07108-2;P07108-4;P07108-5;P07108-6	DBI	Acyl-CoA-binding protein	789
NaN	NaN	NaN	NaN	NaN	NaN	NaN	NaN	NaN	NaN	NaN	NaN	25.6941	25.868	25.712	NaN	24.2075	23.9106	26.037	26.3962	25.6938	26.3265	26.0538	25.9805	Unmodified	0	0	0	0	15826900	69130300	21932	24152	35937	14679	11178	637100000	18	NaN	NaN	NaN	NaN	AEFRHDSGYEVHH	P05067-10;P05067-3;P05067-4;P05067-5;P05067-6;P05067-7;P05067-11;P05067-8;P05067-9;P05067	APP	Amyloid beta A4 protein;N-APP;Soluble APP-alpha;Soluble APP-beta;C99;Beta-amyloid protein 42;Beta-amyloid protein 40;C83;P3(42);P3(40);C80;Gamma-secretase C-terminal fragment 59;Gamma-secretase C-terminal fragment 57;Gamma-secretase C-terminal fragment 50;C31	739
NaN	NaN	NaN	NaN	NaN	NaN	NaN	NaN	NaN	NaN	NaN	NaN	24.3266	24.7789	24.4843	21.8404	22.1051	21.648	24.913	25.0388	23.9405	24.9516	24.5097	24.3253	Unmodified	0	0	0	0	17107500	74988000	21551	2372	46802	75968	53113	244360000	4	NaN	NaN	NaN	NaN	AEFRHDSGYEVHHQ	P05067-10;P05067-3;P05067-4;P05067-5;P05067-6;P05067-7;P05067-11;P05067-8;P05067-9;P05067	APP	Amyloid beta A4 protein;N-APP;Soluble APP-alpha;Soluble APP-beta;C99;Beta-amyloid protein 42;Beta-amyloid protein 40;C83;P3(42);P3(40);C80;Gamma-secretase C-terminal fragment 59;Gamma-secretase C-terminal fragment 57;Gamma-secretase C-terminal fragment 50;C31	739
NaN	NaN	NaN	NaN	NaN	NaN	NaN	NaN	NaN	NaN	NaN	NaN	26.7086	26.275	26.4842	24.1525	23.1591	24.1257	27.0055	27.3458	26.1617	27.05	26.55	26.696	Unmodified	0	0	0	0	18388400	84484300	18617	20622	0.014084	16226	11733	1057300000	19	NaN	NaN	NaN	NaN	AEFRHDSGYEVHHQK	P05067-10;P05067-3;P05067-4;P05067-5;P05067-6;P05067-7;P05067-11;P05067-8;P05067-9;P05067	APP	Amyloid beta A4 protein;N-APP;Soluble APP-alpha;Soluble APP-beta;C99;Beta-amyloid protein 42;Beta-amyloid protein 40;C83;P3(42);P3(40);C80;Gamma-secretase C-terminal fragment 59;Gamma-secretase C-terminal fragment 57;Gamma-secretase C-terminal fragment 50;C31	739
NaN	NaN	NaN	NaN	NaN	NaN	NaN	NaN	NaN	NaN	NaN	NaN	26.0333	26.3456	26.0986	23.7542	22.0839	23.6897	25.7588	25.7809	26.1734	26.5342	26.2191	25.9489	Unmodified	0	0	0	0	19519300	92890700	24659	27154	68517	12561	82422	688120000	13	NaN	NaN	NaN	NaN	AEFRHDSGYEVHHQKL	P05067-10;P05067-3;P05067-4;P05067-5;P05067-6;P05067-7;P05067-11;P05067-8;P05067-9;P05067	APP	Amyloid beta A4 protein;N-APP;Soluble APP-alpha;Soluble APP-beta;C99;Beta-amyloid protein 42;Beta-amyloid protein 40;C83;P3(42);P3(40);C80;Gamma-secretase C-terminal fragment 59;Gamma-secretase C-terminal fragment 57;Gamma-secretase C-terminal fragment 50;C31	739
NaN	NaN	NaN	NaN	NaN	NaN	NaN	NaN	NaN	NaN	NaN	NaN	26.7392	26.582	26.4298	25.1889	25.3616	25.2277	26.7427	26.7908	26.5601	26.667	26.6903	26.5044	Unmodified	0	0	0	0	12355800	57823000	42112	45267	0.06889	16018	95609	1060900000	4	NaN	NaN	NaN	NaN	AEFVVNTSNAGAG	P21333-2;P21333	FLNA	Filamin-A	1145
NaN	NaN	NaN	NaN	NaN	NaN	NaN	NaN	NaN	NaN	NaN	NaN	24.2867	24.0798	23.8345	22.225	22.5303	22.0983	NaN	23.7006	23.9609	24.5162	24.1717	24.299	Unmodified	0	0	0	0	13737300	73433700	58908	61219	15612	13555	54001	162100000	10	NaN	NaN	NaN	NaN	AEFWINGTPLVK	P02743	APCS	Serum amyloid P-component;Serum amyloid P-component(1-203)	689
NaN	NaN	NaN	NaN	NaN	NaN	NaN	NaN	NaN	NaN	NaN	NaN	26.1739	26.0918	25.6689	24.2079	24.2271	22.4181	26.0705	26.1254	25.7784	26.3705	26.2056	26.2454	Unmodified	0	0	0	0	15018300	82930000	55082	57396	4695	17099	86782	690120000	15	NaN	NaN	NaN	NaN	AEFWINGTPLVKK	P02743	APCS	Serum amyloid P-component;Serum amyloid P-component(1-203)	689
NaN	NaN	NaN	NaN	NaN	NaN	NaN	NaN	NaN	NaN	NaN	NaN	24.5875	24.2075	24.8068	22.2129	22.3301	21.5364	24.4301	24.9015	25.2462	25.0944	24.8504	24.1379	Unmodified	0	0	0	0	15588500	85076400	58619	60939	2.8545e-11	20856	12962	265380000	9	NaN	NaN	NaN	NaN	AEFWINGTPLVKKG	P02743	APCS	Serum amyloid P-component;Serum amyloid P-component(1-203)	689
NaN	NaN	NaN	NaN	NaN	NaN	NaN	NaN	NaN	NaN	NaN	NaN	27.8233	27.6166	27.3521	26.5537	26.7166	26.2605	27.7817	27.746	NaN	27.9427	27.0542	27.2409	Unmodified	0	0	0	0	15156500	65178900	59656	61959	2.8617e-07	18066	11085	1915600000	1	NaN	NaN	NaN	NaN	AEFYLNPDQSGEF	P01903	HLA-DRA	HLA class II histocompatibility antigen, DR alpha chain	677
NaN	NaN	NaN	NaN	NaN	NaN	NaN	NaN	NaN	NaN	NaN	NaN	27.3565	27.6322	26.736	26.978	27.2032	27.0134	27.4684	27.5518	27.564	27.6636	27.4965	27.5329	Oxidation (M)	0	1	0	0	16626900	68718800	56578	58897	16628	14728	89682	2090900000	14	NaN	75	NaN	NaN	AEFYLNPDQSGEFM	P01903	HLA-DRA	HLA class II histocompatibility antigen, DR alpha chain	677
NaN	NaN	NaN	NaN	NaN	NaN	NaN	NaN	NaN	NaN	NaN	NaN	26.74	26.8341	26.5795	24.2392	NaN	23.7738	NaN	NaN	NaN	28.0111	NaN	NaN	Unmodified	0	0	0	0	16466900	6922740	6389	66088	2215	15207	10378	636650000	6	NaN	NaN	NaN	NaN	AEFYLNPDQSGEFM	P01903	HLA-DRA	HLA class II histocompatibility antigen, DR alpha chain	677
NaN	NaN	NaN	NaN	NaN	NaN	NaN	NaN	NaN	NaN	NaN	NaN	NaN	NaN	21.9673	NaN	NaN	NaN	NaN	NaN	NaN	24.6831	24.2051	24.4487	Unmodified	0	0	0	0	19087900	78763100	69621	72104	38093	13456	98852	73274000	4	NaN	NaN	NaN	NaN	AEFYLNPDQSGEFMFD	P01903	HLA-DRA	HLA class II histocompatibility antigen, DR alpha chain	677
NaN	NaN	NaN	NaN	NaN	NaN	NaN	NaN	NaN	NaN	NaN	NaN	NaN	NaN	NaN	NaN	NaN	NaN	23.1861	23.2999	22.9872	NaN	NaN	NaN	Unmodified	0	0	0	0	20480900	94241300	59086	61609	74844	85974	51064	28185000	1	NaN	NaN	NaN	NaN	AEGEVTFKSILFVPTSAPR	P14625	HSP90B1	Endoplasmin	990
NaN	NaN	NaN	NaN	NaN	NaN	NaN	NaN	NaN	NaN	NaN	NaN	NaN	NaN	NaN	NaN	NaN	NaN	NaN	NaN	NaN	NaN	NaN	NaN	2 Oxidation (K)	2	0	0	0	17610100	14399800	64568	67225	23943	95573	95573	0	1	NaN	NaN	NaN	NaN	AEIIITKTPIMKIMK	Q9H4I2;Q9H4I2-2	ZHX3	Zinc fingers and homeoboxes protein 3	4230
NaN	NaN	NaN	NaN	NaN	NaN	NaN	NaN	NaN	NaN	NaN	NaN	NaN	NaN	NaN	24.8895	24.8906	24.5837	25.5598	26.2304	25.3182	NaN	NaN	23.6361	Unmodified	0	0	0	0	18129700	96937500	39026	42213	861	88133	39429	270390000	4	NaN	NaN	NaN	NaN	AEILELAGNAARDNKKT	Q93077;Q6FI13;P0C0S8;Q99878;Q96KK5;Q9BTM1;Q16777;Q8IUE6;Q9BTM1-2;Q7L7L0;P20671;P04908;P16104	HIST1H2AC;HIST2H2AA3;HIST1H2AG;HIST1H2AJ;HIST1H2AH;H2AFJ;HIST2H2AC;HIST2H2AB;HIST3H2A;HIST1H2AD;HIST1H2AB;H2AFX	Histone H2A type 1-C;Histone H2A type 2-A;Histone H2A type 1;Histone H2A type 1-J;Histone H2A type 1-H;Histone H2A.J;Histone H2A type 2-C;Histone H2A type 2-B;Histone H2A type 3;Histone H2A type 1-D;Histone H2A type 1-B/E;Histone H2AX	878;1034
NaN	NaN	NaN	NaN	NaN	NaN	NaN	NaN	NaN	NaN	NaN	NaN	NaN	NaN	22.6346	NaN	NaN	21.6675	NaN	NaN	NaN	NaN	NaN	NaN	Unmodified	0	0	0	0	15428300	82935900	65697	67903	50269	96113	36314	9842400	1	NaN	NaN	NaN	NaN	AEKNSTIVFPLPID	P27105;P27105-2	STOM	Erythrocyte band 7 integral membrane protein	1232
NaN	NaN	NaN	NaN	NaN	NaN	NaN	NaN	NaN	NaN	NaN	NaN	NaN	NaN	NaN	20.9074	20.8408	20.4504	NaN	NaN	NaN	21.7785	NaN	NaN	Unmodified	0	0	0	0	14157200	718412	66661	68705	24022	88948	3953	8875000	2	NaN	NaN	NaN	NaN	AELATEEFLPVTP	Q13200;Q13200-2;Q13200-3	PSMD2	26S proteasome non-ATPase regulatory subunit 2	2146
NaN	NaN	NaN	NaN	NaN	NaN	NaN	NaN	NaN	NaN	NaN	NaN	21.4569	21.926	21.3149	20.2563	20.3763	19.8845	NaN	NaN	NaN	NaN	NaN	NaN	Unmodified	0	0	0	0	15288000	80247600	73167	75324	23865	10898	56188	13053000	3	NaN	NaN	NaN	NaN	AELATEEFLPVTPI	Q13200;Q13200-2;Q13200-3	PSMD2	26S proteasome non-ATPase regulatory subunit 2	2146
NaN	NaN	NaN	NaN	NaN	NaN	NaN	NaN	NaN	NaN	NaN	NaN	24.1708	24.5704	23.9484	NaN	NaN	NaN	24.296	24.5902	23.3002	24.3226	23.7988	24.1811	Unmodified	0	0	0	0	20821300	12555800	27987	30996	1871	79805	27917	170770000	1	NaN	NaN	NaN	NaN	AELKSKSCSEVRRLYVSK	O75487	GPC4	Glypican-4;Secreted glypican-4	460
NaN	NaN	NaN	NaN	NaN	NaN	NaN	NaN	NaN	NaN	NaN	NaN	24.2577	24.8433	23.9588	NaN	NaN	NaN	24.1819	24.2985	23.262	24.609	23.9939	24.2343	Unmodified	0	0	0	0	2139150	14702200	28075	31084	45333	93152	49147	178220000	3	NaN	NaN	NaN	NaN	AELKSKSCSEVRRLYVSKG	O75487	GPC4	Glypican-4;Secreted glypican-4	460
NaN	NaN	NaN	NaN	NaN	NaN	NaN	NaN	NaN	NaN	NaN	NaN	25.423	26.1484	26.2071	25.1976	25.1129	24.8427	25.9982	26.379	26.1954	25.9491	25.755	25.5144	Unmodified	0	0	0	0	14839100	9086130	40655	43946	73588	12208	97145	702170000	14	NaN	NaN	NaN	NaN	AELSKLVIVAKASR	Q969H8	MYDGF	Myeloid-derived growth factor	3586
NaN	NaN	NaN	NaN	NaN	NaN	NaN	NaN	NaN	NaN	NaN	NaN	27.9201	27.9411	27.4622	26.923	27.0689	26.8197	28.2103	28.4594	27.9245	28.414	28.1077	27.8209	Unmodified	0	0	0	0	15849600	95629100	41135	4439	0.012514	16371	11859	2901400000	24	NaN	NaN	NaN	NaN	AELSKLVIVAKASRT	Q969H8	MYDGF	Myeloid-derived growth factor	3586
NaN	NaN	NaN	NaN	NaN	NaN	NaN	NaN	NaN	NaN	NaN	NaN	NaN	NaN	NaN	NaN	NaN	NaN	25.144	25.4261	25.3903	NaN	NaN	NaN	Unmodified	0	0	0	0	18270800	82948400	47922	50512	55093	12249	88055	126140000	2	NaN	NaN	NaN	NaN	AELSKLVIVAKASRTEL	Q969H8	MYDGF	Myeloid-derived growth factor	3586
NaN	NaN	NaN	NaN	NaN	NaN	NaN	NaN	NaN	NaN	NaN	NaN	NaN	NaN	20.9412	NaN	NaN	NaN	NaN	NaN	NaN	23.3202	22.8474	NaN	Unmodified	0	0	0	0	22239400	94189900	71583	74042	35197	13315	10309	20033000	1	NaN	NaN	NaN	NaN	AENDEFYANNMYLNFAEIG	Q9NRW7;Q9NRW7-2	VPS45	Vacuolar protein sorting-associated protein 45	4393
NaN	NaN	NaN	NaN	NaN	NaN	NaN	NaN	NaN	NaN	NaN	NaN	27.3878	27.4849	27.4201	26.7951	26.8118	26.433	26.7119	27.0224	26.9908	26.9263	27.0123	26.9545	Unmodified	0	0	0	0	1438780	77799300	44346	473	9.4858e-08	202	130	1640400000	12	NaN	NaN	NaN	NaN	AENGKLVINGNPIT	P04406;P04406-2	GAPDH	Glyceraldehyde-3-phosphate dehydrogenase	725
NaN	NaN	NaN	NaN	NaN	NaN	NaN	NaN	NaN	NaN	NaN	NaN	26.3722	26.5749	26.1691	27.0433	27.2283	26.7321	27.0355	27.4761	27.2636	27.5212	27.1229	26.9871	Unmodified	0	0	0	0	15518600	86205700	54856	57159	0.0091652	19131	12095	1626500000	12	NaN	NaN	NaN	NaN	AENGKLVINGNPITI	P04406;P04406-2	GAPDH	Glyceraldehyde-3-phosphate dehydrogenase	725
NaN	NaN	NaN	NaN	NaN	NaN	NaN	NaN	NaN	NaN	NaN	NaN	NaN	NaN	NaN	24.2481	24.0741	NaN	NaN	NaN	NaN	NaN	24.7201	NaN	Unmodified	0	0	0	0	16989300	93047000	64069	66144	37711	89629	4044	65223000	2	NaN	NaN	NaN	NaN	AENGKLVINGNPITIF	P04406;P04406-2	GAPDH	Glyceraldehyde-3-phosphate dehydrogenase	725
NaN	NaN	NaN	NaN	NaN	NaN	NaN	NaN	NaN	NaN	NaN	NaN	29.7591	30.0462	29.6628	30.0172	30.0696	29.3176	30.7925	24.6898	23.7756	31.1122	29.9913	23.3069	Unmodified	0	0	0	0	1826990	98904800	62085	64368	0.0018971	18198	12082	11050000000	20	NaN	NaN	NaN	NaN	AENGKLVINGNPITIFQ	P04406;P04406-2	GAPDH	Glyceraldehyde-3-phosphate dehydrogenase	725
NaN	NaN	NaN	NaN	NaN	NaN	NaN	NaN	NaN	NaN	NaN	NaN	25.5004	25.8351	25.0799	25.9187	26.0374	25.6802	26.3523	21.0875	NaN	27.2166	26.3277	NaN	Unmodified	0	0	0	0	19560300	31641100	62252	64484	0.00017566	20016	14823	656950000	16	NaN	NaN	NaN	NaN	AENGKLVINGNPITIFQE	P04406;P04406-2	GAPDH	Glyceraldehyde-3-phosphate dehydrogenase	725
NaN	NaN	NaN	NaN	NaN	NaN	NaN	NaN	NaN	NaN	NaN	NaN	22.7401	23.6322	23.4188	25.0702	25.2721	24.8007	25.8635	26.0285	26.4043	25.7096	25.1015	25.0221	Unmodified	0	0	0	0	21121300	13275200	56703	59023	2.9162e-15	17038	13651	479450000	8	NaN	NaN	NaN	NaN	AENGKLVINGNPITIFQER	P04406;P04406-2	GAPDH	Glyceraldehyde-3-phosphate dehydrogenase	725
NaN	NaN	NaN	NaN	NaN	NaN	NaN	NaN	NaN	NaN	NaN	NaN	24.5944	24.7078	24.738	26.6863	26.7234	26.6516	26.2786	26.379	27.0177	25.9016	25.402	25.6657	Unmodified	0	0	0	0	22271600	15969500	56923	59243	2.8893e-07	16945	14635	869710000	12	NaN	NaN	NaN	NaN	AENGKLVINGNPITIFQERD	P04406;P04406-2	GAPDH	Glyceraldehyde-3-phosphate dehydrogenase	725
NaN	NaN	NaN	NaN	NaN	NaN	NaN	NaN	NaN	NaN	NaN	NaN	30.1421	30.4291	30.0512	31.0266	31.0328	30.9534	31.9297	31.7987	NaN	31.3378	30.7252	30.852	Unmodified	0	0	0	0	24112400	24448700	56654	58947	2.3719e-71	33548	25784	24460000000	22	NaN	NaN	NaN	NaN	AENGKLVINGNPITIFQERDPS	P04406;P04406-2	GAPDH	Glyceraldehyde-3-phosphate dehydrogenase	725
NaN	NaN	NaN	NaN	NaN	NaN	NaN	NaN	NaN	NaN	NaN	NaN	26.4816	26.1368	26.0769	26.9041	27.2337	27.0968	27.8117	27.9719	26.9978	27.5379	27.277	27.33	Unmodified	0	0	0	0	25393400	3394500	52655	54948	9.2239e-68	26589	20599	1824300000	17	NaN	NaN	NaN	NaN	AENGKLVINGNPITIFQERDPSK	P04406;P04406-2	GAPDH	Glyceraldehyde-3-phosphate dehydrogenase	725
NaN	NaN	NaN	NaN	NaN	NaN	NaN	NaN	NaN	NaN	NaN	NaN	NaN	NaN	NaN	25.7537	25.5026	25.3309	NaN	26.6648	NaN	NaN	NaN	NaN	Unmodified	0	0	0	0	26524200	42351400	56111	58141	0.0062426	13327	10382	252710000	2	NaN	NaN	NaN	NaN	AENGKLVINGNPITIFQERDPSKI	P04406;P04406-2	GAPDH	Glyceraldehyde-3-phosphate dehydrogenase	725
NaN	NaN	NaN	NaN	NaN	NaN	NaN	NaN	NaN	NaN	NaN	NaN	25.9066	25.7734	24.6396	27.8137	27.9663	27.5064	28.3501	28.3544	28.3536	25.6283	26.1335	26.5906	Unmodified	0	0	0	0	27805200	5184770	50891	53216	3.3486e-06	15486	11614	2090100000	14	NaN	NaN	NaN	NaN	AENGKLVINGNPITIFQERDPSKIK	P04406;P04406-2	GAPDH	Glyceraldehyde-3-phosphate dehydrogenase	725
NaN	NaN	NaN	NaN	NaN	NaN	NaN	NaN	NaN	NaN	NaN	NaN	28.7779	28.9027	28.1209	25.9027	25.6357	25.5112	28.0034	27.6807	27.0125	28.6238	27.9024	28.118	Unmodified	0	0	0	0	28394800	48415800	33199	3637	2.3092e-06	15869	11329	2992200000	19	NaN	NaN	NaN	NaN	AENKDRLHTIRHYQHVLAVDPEKA	Q06481-3;Q06481;Q06481-6;Q06481-4;Q06481-2;Q06481-5	APLP2	Amyloid-like protein 2	2032
NaN	NaN	NaN	NaN	NaN	NaN	NaN	NaN	NaN	NaN	NaN	NaN	28.9429	29.2209	28.9191	27.9378	26.3483	26.7278	28.3408	28.5334	27.4229	29.826	28.3175	29.6601	Unmodified	0	0	0	0	17999000	90135500	52506	54827	3.4645e-28	31429	2454	5146000000	13	NaN	NaN	NaN	NaN	AENNEIISNIRDSVIN	Q16706	MAN2A1	Alpha-mannosidase 2	2485
NaN	NaN	NaN	NaN	NaN	NaN	NaN	NaN	NaN	NaN	NaN	NaN	26.1652	26.4361	26.0759	22.707	NaN	22.8071	NaN	NaN	NaN	26.7969	26.4061	NaN	Unmodified	0	0	0	0	20000200	17447600	62008	64299	4.1693e-45	33525	2626	456470000	7	NaN	NaN	NaN	NaN	AENNEIISNIRDSVINLS	Q16706	MAN2A1	Alpha-mannosidase 2	2485
NaN	NaN	NaN	NaN	NaN	NaN	NaN	NaN	NaN	NaN	NaN	NaN	22.1535	21.9207	NaN	22.8829	22.8796	22.3342	23.2223	23.2022	23.0643	NaN	22.5752	NaN	Unmodified	0	0	0	0	18959400	94176300	59009	61272	23078	78234	56776	63831000	3	NaN	NaN	NaN	NaN	AEPDFVVTDFAKFSRPA	P22314-2;P22314	UBA1	Ubiquitin-like modifier-activating enzyme 1	1163
NaN	NaN	NaN	NaN	NaN	NaN	NaN	NaN	NaN	NaN	NaN	NaN	24.3669	24.6773	24.6396	NaN	NaN	NaN	25.0076	NaN	NaN	25.1191	24.9786	24.8481	Unmodified	0	0	0	0	2600300	30302200	28787	31846	52151	6516	29048	208040000	1	NaN	NaN	NaN	NaN	AEQKDRQHTLKHFEHVRMVDP	P05067-10;P05067-3;P05067-4;P05067-5;P05067-6;P05067-7;P05067-11;P05067-8;P05067-9;P05067	APP	Amyloid beta A4 protein;N-APP;Soluble APP-alpha;Soluble APP-beta;C99;Beta-amyloid protein 42;Beta-amyloid protein 40;C83;P3(42);P3(40);C80;Gamma-secretase C-terminal fragment 59;Gamma-secretase C-terminal fragment 57;Gamma-secretase C-terminal fragment 50;C31	739
NaN	NaN	NaN	NaN	NaN	NaN	NaN	NaN	NaN	NaN	NaN	NaN	24.813	24.9034	24.8687	25.6057	25.0084	24.9849	28.1387	25.5919	25.091	25.9205	24.7856	25.3004	Unmodified	0	0	0	0	2728400	39798500	26036	28605	37777	10808	73166	725100000	10	NaN	NaN	NaN	NaN	AEQKDRQHTLKHFEHVRMVDPK	P05067-10;P05067-3;P05067-4;P05067-5;P05067-6;P05067-7;P05067-11;P05067-8;P05067-9;P05067	APP	Amyloid beta A4 protein;N-APP;Soluble APP-alpha;Soluble APP-beta;C99;Beta-amyloid protein 42;Beta-amyloid protein 40;C83;P3(42);P3(40);C80;Gamma-secretase C-terminal fragment 59;Gamma-secretase C-terminal fragment 57;Gamma-secretase C-terminal fragment 50;C31	739
NaN	NaN	NaN	NaN	NaN	NaN	NaN	NaN	NaN	NaN	NaN	NaN	26.073	25.5823	25.7658	NaN	NaN	NaN	25.3061	25.3116	NaN	25.6686	24.9013	25.1588	Oxidation (M)	0	1	0	0	27443900	39290000	22049	24319	70651	58712	58712	383150000	1	NaN	NaN	NaN	NaN	AEQKDRQHTLKHFEHVRMVDPK	P05067-10;P05067-3;P05067-4;P05067-5;P05067-6;P05067-7;P05067-11;P05067-8;P05067-9;P05067	APP	Amyloid beta A4 protein;N-APP;Soluble APP-alpha;Soluble APP-beta;C99;Beta-amyloid protein 42;Beta-amyloid protein 40;C83;P3(42);P3(40);C80;Gamma-secretase C-terminal fragment 59;Gamma-secretase C-terminal fragment 57;Gamma-secretase C-terminal fragment 50;C31	739
NaN	NaN	NaN	NaN	NaN	NaN	NaN	NaN	NaN	NaN	NaN	NaN	25.4045	24.9341	24.4599	24.1151	24.5603	23.9617	24.9703	25.0084	24.9124	25.7461	25.378	25.6085	Unmodified	0	0	0	0	14848300	83109100	36315	39595	12412	11619	35498	408040000	3	NaN	NaN	NaN	NaN	AEREIVRDIKEK	P60709;P63261;P68133;P68032;Q6S8J3;P63267;P62736;P0CG39;P0CG38;P63267-2;A5A3E0	ACTB;ACTG1;ACTA1;ACTC1;POTEE;ACTG2;ACTA2;POTEJ;POTEI;POTEF	Actin, cytoplasmic 1;Actin, cytoplasmic 1, N-terminally processed;Actin, cytoplasmic 2;Actin, cytoplasmic 2, N-terminally processed;Actin, alpha skeletal muscle;Actin, alpha cardiac muscle 1;POTE ankyrin domain family member E;Actin, gamma-enteric smooth muscle;Actin, aortic smooth muscle;POTE ankyrin domain family member J;POTE ankyrin domain family member I;POTE ankyrin domain family member F	1764
30.5596	28.9472	30.6911	23.0151	22.8713	23.5417	29.85	30.383	30.1651	31.0585	31.7521	31.9121	34.6382	34.427	34.2265	33.6873	33.8268	33.6772	34.5199	34.2157	34.2641	34.8028	34.2979	34.6283	Unmodified	0	0	0	0	15979200	91515500	37882	4016	0.0010592	21373	10834	272930000000	73	NaN	NaN	NaN	NaN	AEREIVRDIKEKL	P60709;P63261;P68133;P68032;Q6S8J3;P63267;P62736;P0CG39;P0CG38;P63267-2;A5A3E0	ACTB;ACTG1;ACTA1;ACTC1;POTEE;ACTG2;ACTA2;POTEJ;POTEI;POTEF	Actin, cytoplasmic 1;Actin, cytoplasmic 1, N-terminally processed;Actin, cytoplasmic 2;Actin, cytoplasmic 2, N-terminally processed;Actin, alpha skeletal muscle;Actin, alpha cardiac muscle 1;POTE ankyrin domain family member E;Actin, gamma-enteric smooth muscle;Actin, aortic smooth muscle;POTE ankyrin domain family member J;POTE ankyrin domain family member I;POTE ankyrin domain family member F	1764
NaN	NaN	NaN	NaN	NaN	NaN	NaN	NaN	NaN	NaN	NaN	NaN	28.0547	28.2154	27.7826	23.2281	24.3834	NaN	28.1669	28.3372	28.009	28.5085	28.2869	28.5333	Unmodified	0	0	0	0	17009200	92433900	38237	41542	0.041293	17121	11821	2861500000	18	NaN	NaN	NaN	NaN	AEREIVRDIKEKLC	P60709;P63261;P68133;P68032;Q6S8J3;P63267;P62736;P0CG39;P0CG38;P63267-2;A5A3E0	ACTB;ACTG1;ACTA1;ACTC1;POTEE;ACTG2;ACTA2;POTEJ;POTEI;POTEF	Actin, cytoplasmic 1;Actin, cytoplasmic 1, N-terminally processed;Actin, cytoplasmic 2;Actin, cytoplasmic 2, N-terminally processed;Actin, alpha skeletal muscle;Actin, alpha cardiac muscle 1;POTE ankyrin domain family member E;Actin, gamma-enteric smooth muscle;Actin, aortic smooth muscle;POTE ankyrin domain family member J;POTE ankyrin domain family member I;POTE ankyrin domain family member F	1764
NaN	NaN	NaN	NaN	NaN	NaN	NaN	NaN	NaN	NaN	NaN	NaN	28.2822	28.1554	28.3602	23.2704	23.4764	21.5079	28.4131	28.8273	28.0436	28.858	28.7424	28.5304	Unmodified	0	0	0	0	18639900	98766800	42146	45312	0.0083407	16755	11529	3428500000	18	NaN	NaN	NaN	NaN	AEREIVRDIKEKLCY	P60709;P63261;P68133;P68032;Q6S8J3;P63267;P62736;P0CG39;P0CG38;P63267-2;A5A3E0	ACTB;ACTG1;ACTA1;ACTC1;POTEE;ACTG2;ACTA2;POTEJ;POTEI;POTEF	Actin, cytoplasmic 1;Actin, cytoplasmic 1, N-terminally processed;Actin, cytoplasmic 2;Actin, cytoplasmic 2, N-terminally processed;Actin, alpha skeletal muscle;Actin, alpha cardiac muscle 1;POTE ankyrin domain family member E;Actin, gamma-enteric smooth muscle;Actin, aortic smooth muscle;POTE ankyrin domain family member J;POTE ankyrin domain family member I;POTE ankyrin domain family member F	1764
NaN	NaN	NaN	NaN	NaN	NaN	NaN	NaN	NaN	NaN	NaN	NaN	27.1005	26.8315	26.4145	NaN	NaN	NaN	26.4098	NaN	NaN	NaN	26.8381	26.8881	Unmodified	0	0	0	0	19630600	56081700	46794	49412	14897	84859	47304	686090000	4	NaN	NaN	NaN	NaN	AEREIVRDIKEKLCYV	P60709;P63261;P68133;P68032;Q6S8J3;P63267;P62736;P0CG39;P0CG38;P63267-2;A5A3E0	ACTB;ACTG1;ACTA1;ACTC1;POTEE;ACTG2;ACTA2;POTEJ;POTEI;POTEF	Actin, cytoplasmic 1;Actin, cytoplasmic 1, N-terminally processed;Actin, cytoplasmic 2;Actin, cytoplasmic 2, N-terminally processed;Actin, alpha skeletal muscle;Actin, alpha cardiac muscle 1;POTE ankyrin domain family member E;Actin, gamma-enteric smooth muscle;Actin, aortic smooth muscle;POTE ankyrin domain family member J;POTE ankyrin domain family member I;POTE ankyrin domain family member F	1764
NaN	NaN	NaN	NaN	NaN	NaN	NaN	NaN	NaN	NaN	NaN	NaN	24.7637	25.3541	24.7185	23.5517	23.8489	23.6426	25.4511	25.4084	24.7633	25.0502	24.6516	24.9145	Unmodified	0	0	0	0	1873020	16994100	38671	41926	0.0096965	1663	1137	351090000	7	NaN	NaN	NaN	NaN	AERIKLEAERFENLR	P49591	SARS	Serine--tRNA ligase, cytoplasmic	1563
NaN	NaN	NaN	NaN	NaN	NaN	NaN	NaN	NaN	NaN	NaN	NaN	23.817	24.2523	24.5087	NaN	NaN	NaN	24.973	24.6247	24.1905	24.8739	24.4895	24.553	Unmodified	0	0	0	0	21811600	15892400	38424	41812	30425	72883	41083	215490000	1	NaN	NaN	NaN	NaN	AERMKLLHQVSRVWRTDG	O60513	B4GALT4	Beta-1,4-galactosyltransferase 4;N-acetyllactosamine synthase;Lactotriaosylceramide beta-1,4-galactosyltransferase	375
NaN	NaN	NaN	NaN	NaN	NaN	NaN	NaN	NaN	NaN	NaN	NaN	27.1284	26.6498	26.4906	25.4483	25.3974	23.8872	27.0022	27.0534	26.8338	27.0624	26.604	26.6352	Unmodified	0	0	0	0	17470700	69304400	22368	24636	1.0494e-05	18158	14623	1191500000	23	NaN	NaN	NaN	NaN	AERTRLVLKAKGIRH	P78417-3;P78417;P78417-2	GSTO1	Glutathione S-transferase omega-1	1899
NaN	NaN	NaN	NaN	NaN	NaN	NaN	NaN	NaN	NaN	NaN	NaN	30.1231	29.4305	29.2073	27.892	27.9388	27.3909	29.7726	30.0932	27.7347	30.1041	29.773	29.5725	Unmodified	0	0	0	0	18761100	11189700	22904	25164	6.1536e-07	18694	1564	8350800000	28	NaN	NaN	NaN	NaN	AERTRLVLKAKGIRHE	P78417-3;P78417;P78417-2	GSTO1	Glutathione S-transferase omega-1	1899
NaN	NaN	NaN	NaN	NaN	NaN	NaN	NaN	NaN	NaN	NaN	NaN	27.138	27.528	NaN	NaN	NaN	NaN	26.9113	26.6901	26.4943	26.9446	27.2845	27.5177	Unmodified	0	0	0	0	19751800	18031100	26229	28998	73141	11765	59583	1155000000	10	NaN	NaN	NaN	NaN	AERTRLVLKAKGIRHEV	P78417-3;P78417;P78417-2	GSTO1	Glutathione S-transferase omega-1	1899
NaN	NaN	NaN	NaN	NaN	NaN	NaN	NaN	NaN	NaN	NaN	NaN	25.5563	25.7261	25.2896	23.6753	23.5513	22.8475	25.6103	26.1409	25.7969	25.74	25.9448	25.8549	Unmodified	0	0	0	0	16298400	83960700	50689	53025	6.6046e-15	21093	1453	543930000	12	NaN	NaN	NaN	NaN	AESQMIVLSSRPVVD	P20701-3;P20701;P20701-2	ITGAL	Integrin alpha-L	1135
NaN	NaN	NaN	NaN	NaN	NaN	NaN	NaN	NaN	NaN	NaN	NaN	26.9385	26.7407	26.3036	26.096	26.0312	25.9604	27.0734	27.3369	27.9028	27.5354	27.2696	26.9787	Unmodified	0	0	0	0	19530900	86805000	31287	34359	0.0003997	16915	13053	1579400000	3	NaN	NaN	NaN	NaN	AEVERLRRENQVLSVR	Q10589-2;Q10589	BST2	Bone marrow stromal antigen 2	2080
NaN	NaN	NaN	NaN	NaN	NaN	NaN	NaN	NaN	NaN	NaN	NaN	NaN	NaN	NaN	NaN	NaN	NaN	NaN	26.1115	26.8313	NaN	NaN	NaN	Oxidation (K);Oxidation (M)	1	1	0	0	23252200	21847200	37751	41244	56028	66182	4646	191910000	2	NaN	NaN	NaN	NaN	AEVNRMMKLIINSLYKNKE	P14625	HSP90B1	Endoplasmin	990
NaN	NaN	NaN	NaN	NaN	NaN	NaN	NaN	NaN	NaN	NaN	NaN	NaN	NaN	NaN	NaN	NaN	NaN	23.8667	24.561	24.1226	NaN	22.2	22.7104	Unmodified	0	0	0	0	22932300	22864300	58069	60607	76926	11546	83282	69994000	2	NaN	NaN	NaN	NaN	AEVNRMMKLIINSLYKNKE	P14625	HSP90B1	Endoplasmin	990
NaN	NaN	NaN	NaN	NaN	NaN	NaN	NaN	NaN	NaN	NaN	NaN	27.4238	27.5333	26.8243	26.5483	26.7173	26.296	28.0985	28.3203	27.4654	28.0958	27.1803	27.4086	Unmodified	0	0	0	0	14267900	79324900	3379	37027	10232	12077	89292	2209000000	12	NaN	NaN	NaN	NaN	AEVYHNLKNVIK	P06733;P06733-2	ENO1	Alpha-enolase	779
NaN	NaN	NaN	NaN	NaN	NaN	NaN	NaN	NaN	NaN	NaN	NaN	26.4314	26.3999	26.3761	25.6524	26.1029	25.2223	27.6891	27.8922	27.0887	27.1019	26.3648	26.3849	Unmodified	0	0	0	0	19040200	1559710	35812	39084	10238	117	81646	1356400000	10	NaN	NaN	NaN	NaN	AEVYHNLKNVIKEKYG	P06733;P06733-2	ENO1	Alpha-enolase	779
NaN	NaN	NaN	NaN	NaN	NaN	NaN	NaN	NaN	NaN	NaN	NaN	25.6218	24.9192	25.3509	NaN	NaN	23.6328	25.2803	25.8094	25.3008	25.5179	25.5163	25.3177	Unmodified	0	0	0	0	22290100	12696500	43832	46981	19944	12717	93166	417910000	8	NaN	NaN	NaN	NaN	AFEHENKFYINPGSATGAYN	Q9UBQ0;Q9UBQ0-2	VPS29	Vacuolar protein sorting-associated protein 29	4605
NaN	NaN	NaN	NaN	NaN	NaN	NaN	NaN	NaN	NaN	NaN	NaN	NaN	24.2674	NaN	23.5846	23.2707	23.0937	24.2463	25.3087	NaN	24.8483	NaN	NaN	Unmodified	0	0	0	0	23000500	49810300	4503	4775	17385	76704	45593	143510000	1	NaN	NaN	NaN	NaN	AFEHENKFYINPGSATGAYNA	Q9UBQ0;Q9UBQ0-2	VPS29	Vacuolar protein sorting-associated protein 29	4605
NaN	NaN	NaN	NaN	NaN	NaN	NaN	NaN	NaN	NaN	NaN	NaN	23.4593	23.3977	23.338	20.0849	NaN	19.9234	24.6152	NaN	NaN	24.8586	24.3615	24.1151	Unmodified	0	0	0	0	18628800	87605200	59555	61856	59265	12582	85091	131140000	4	NaN	NaN	NaN	NaN	AFEYILYNKGIMGEDT	P09668	CTSH	Pro-cathepsin H;Cathepsin H mini chain;Cathepsin H;Cathepsin H heavy chain;Cathepsin H light chain	862
NaN	NaN	NaN	NaN	NaN	NaN	NaN	NaN	NaN	NaN	NaN	NaN	24.2743	24.5108	24.2482	NaN	NaN	NaN	NaN	NaN	NaN	NaN	NaN	24.8194	Unmodified	0	0	0	0	27712800	27888400	56638	59045	9.8946e-06	1531	12513	93729000	3	NaN	NaN	NaN	NaN	AFEYILYNKGIMGEDTYPYQGKDG	P09668	CTSH	Pro-cathepsin H;Cathepsin H mini chain;Cathepsin H;Cathepsin H heavy chain;Cathepsin H light chain	862
NaN	NaN	NaN	NaN	NaN	NaN	NaN	NaN	NaN	NaN	NaN	NaN	23.4052	23.8034	NaN	22.0918	22.1654	21.6333	25.3699	25.5447	25.0765	25.3026	24.3211	24.3948	Unmodified	0	0	0	0	18177700	77126900	55356	57649	3.1387e-40	30569	25663	250270000	5	NaN	NaN	NaN	NaN	AFGDMTSEEFRQVMNG	P07711	CTSL	Cathepsin L1;Cathepsin L1 heavy chain;Cathepsin L1 light chain	806
NaN	NaN	NaN	NaN	NaN	NaN	NaN	NaN	NaN	NaN	NaN	NaN	27.1019	27.6116	26.6667	24.5434	24.2092	23.7245	27.7489	27.8464	27.4092	27.528	27.1559	27.2461	Unmodified	0	0	0	0	17049700	97089500	29185	32171	82752	12199	12199	1660700000	14	NaN	NaN	NaN	NaN	AFGIKKSPTCRTVAVK	P17948;P17948-5	FLT1	Vascular endothelial growth factor receptor 1	1076
NaN	NaN	NaN	NaN	NaN	NaN	NaN	NaN	NaN	NaN	NaN	NaN	24.0424	24.3144	23.6892	NaN	NaN	NaN	NaN	NaN	NaN	24.8408	24.8166	24.3254	Unmodified	0	0	0	0	16909600	96310800	53511	55927	58707	71208	46487	132290000	1	NaN	NaN	NaN	NaN	AFHDLVRVIRQQIP	O14807-2;O14807	MRAS	Ras-related protein M-Ras	182
NaN	NaN	NaN	NaN	NaN	NaN	NaN	NaN	NaN	NaN	NaN	NaN	25.8466	26.4815	25.6643	24.0195	24.1157	23.8713	25.755	25.8706	24.7848	25.9157	26.2759	25.9681	Unmodified	0	0	0	0	18200100	57010900	524	5473	35709	11175	84424	614820000	9	NaN	NaN	NaN	NaN	AFHDLVRVIRQQIPE	O14807-2;O14807	MRAS	Ras-related protein M-Ras	182
NaN	NaN	NaN	NaN	NaN	NaN	NaN	NaN	NaN	NaN	NaN	NaN	26.3719	26.102	25.5058	25.0947	25.4545	24.9868	25.6944	27.164	25.1391	26.6409	26.4158	26.4066	Unmodified	0	0	0	0	19481000	1006640	47392	49867	57483	98421	67333	846320000	5	NaN	NaN	NaN	NaN	AFHDLVRVIRQQIPEK	O14807-2;O14807	MRAS	Ras-related protein M-Ras	182
NaN	NaN	NaN	NaN	NaN	NaN	NaN	NaN	NaN	NaN	NaN	NaN	24.6798	24.8828	24.8073	23.713	23.5892	23.1265	25.311	25.4581	24.5816	25.1637	25.1193	25.3429	Unmodified	0	0	0	0	20351300	13269300	47246	49766	27031	75911	47699	352110000	2	NaN	NaN	NaN	NaN	AFHDLVRVIRQQIPEKS	O14807-2;O14807	MRAS	Ras-related protein M-Ras	182
NaN	NaN	NaN	NaN	NaN	NaN	NaN	NaN	NaN	NaN	NaN	NaN	24.5502	25.0399	24.929	NaN	21.9244	21.502	NaN	NaN	NaN	NaN	NaN	NaN	Unmodified	0	0	0	0	13957300	72992000	61901	64087	4.7571e-05	19026	14198	97956000	3	NaN	NaN	NaN	NaN	AFIANLFNRYPA	P13796	LCP1	Plastin-2	972
NaN	NaN	NaN	NaN	NaN	NaN	NaN	NaN	NaN	NaN	NaN	NaN	22.1753	22.3132	21.8386	NaN	NaN	NaN	NaN	NaN	NaN	22.2512	NaN	NaN	Unmodified	0	0	0	0	1508810	81398400	68297	70666	9.9964e-07	24476	16938	18690000	3	NaN	NaN	NaN	NaN	AFIANLFNRYPAL	P13796	LCP1	Plastin-2	972
NaN	NaN	NaN	NaN	NaN	NaN	NaN	NaN	NaN	NaN	NaN	NaN	24.7612	24.697	24.2633	21.7117	21.2006	21.572	24.9935	25.0757	NaN	NaN	23.1441	24.0074	Unmodified	0	0	0	0	16458700	872896	59733	62015	24835	12251	83712	179630000	3	NaN	NaN	NaN	NaN	AFIANLFNRYPALH	P13796	LCP1	Plastin-2	972
NaN	NaN	NaN	NaN	NaN	NaN	NaN	NaN	NaN	NaN	NaN	NaN	23.1408	23.0568	23.1158	21.9384	21.7255	21.2798	23.6621	24.4033	23.0669	24.4285	24.0971	24.2411	Unmodified	0	0	0	0	14457100	70784700	57969	60288	10273	12068	5971	141700000	3	NaN	NaN	NaN	NaN	AFIVSEFDYVEK	P15144	ANPEP	Aminopeptidase N	1007
NaN	NaN	NaN	NaN	NaN	NaN	NaN	NaN	NaN	NaN	NaN	NaN	21.8307	21.5832	NaN	NaN	NaN	NaN	20.9518	NaN	NaN	NaN	NaN	NaN	Unmodified	0	0	0	0	22602800	28444200	70628	72952	12511	73138	55274	8899900	1	NaN	NaN	NaN	NaN	AFLPSLNLAPRLSVPNPWIR	Q96MK3	FAM20A	Protein FAM20A	3785
NaN	NaN	NaN	NaN	NaN	NaN	NaN	NaN	NaN	NaN	NaN	NaN	NaN	NaN	NaN	NaN	NaN	NaN	NaN	NaN	NaN	NaN	NaN	NaN	Unmodified	0	0	0	0	10695600	55564400	49301	49344	5475	92439	34914	0	1	NaN	NaN	NaN	NaN	AFNRSSYLI	Q9Y2Q1-4;Q9Y2Q1-3;Q9Y2Q1-2;Q9Y2Q1	ZNF257	Zinc finger protein 257	4861
NaN	NaN	NaN	NaN	NaN	NaN	NaN	NaN	NaN	NaN	NaN	NaN	22.0151	22.0974	21.7102	19.9909	20.1635	19.7978	NaN	NaN	NaN	NaN	NaN	NaN	Oxidation (M)	0	1	0	0	11966200	6151330	73998	76155	32287	10007	35499	15284000	1	NaN	NaN	NaN	NaN	AFPLLMTLFE	P19099	CYP11B2	Cytochrome P450 11B2, mitochondrial	1099
NaN	NaN	NaN	NaN	NaN	NaN	NaN	NaN	NaN	NaN	NaN	NaN	NaN	NaN	NaN	22.1922	NaN	NaN	24.1546	NaN	NaN	NaN	24.4666	24.0014	Unmodified	0	0	0	0	17750000	99547100	49389	51722	31448	11084	72231	63444000	1	NaN	NaN	NaN	NaN	AFRGLHSLDRLLLHQ	Q9BZR6	RTN4R	Reticulon-4 receptor	4108
NaN	NaN	NaN	NaN	NaN	NaN	NaN	NaN	NaN	NaN	NaN	NaN	26.3145	25.7417	25.6577	24.5513	23.0832	24.1745	26.4588	26.8098	25.2058	26.5933	26.844	26.5705	Unmodified	0	0	0	0	18890400	38398200	49008	51349	0.0049569	16769	13407	814860000	14	NaN	NaN	NaN	NaN	AFRGLHSLDRLLLHQN	Q9BZR6	RTN4R	Reticulon-4 receptor	4108
NaN	NaN	NaN	NaN	NaN	NaN	NaN	NaN	NaN	NaN	NaN	NaN	27.5933	27.4426	27.0232	23.6512	25.0073	24.4706	26.6862	26.7094	26.3507	27.3279	26.876	26.8136	Unmodified	0	0	0	0	1643920	92197100	33745	37032	2115	84468	51734	1304300000	5	NaN	NaN	NaN	NaN	AFSRASQRSVRLAPV	Q15582	TGFBI	Transforming growth factor-beta-induced protein ig-h3	2415
NaN	NaN	NaN	NaN	NaN	NaN	NaN	NaN	NaN	NaN	NaN	NaN	26.1194	26.323	26.0821	23.8244	23.8989	23.3818	25.6161	26.0765	25.7696	NaN	26.1524	25.7975	Unmodified	0	0	0	0	19350400	43877500	35799	39076	74296	90754	55404	581620000	6	NaN	NaN	NaN	NaN	AFSRASQRSVRLAPVYQ	Q15582	TGFBI	Transforming growth factor-beta-induced protein ig-h3	2415
NaN	NaN	NaN	NaN	NaN	NaN	NaN	NaN	NaN	NaN	NaN	NaN	21.4646	21.3292	21.3753	NaN	20.149	NaN	NaN	NaN	NaN	NaN	NaN	NaN	Unmodified	0	0	0	0	14857900	78676600	65583	67814	12473	12624	7796	9411500	2	NaN	NaN	NaN	NaN	AFSVEPLLIYPTH	Q8NBJ5	COLGALT1	Procollagen galactosyltransferase 1	3286
NaN	NaN	NaN	NaN	NaN	NaN	NaN	NaN	NaN	NaN	NaN	NaN	26.1161	26.4367	25.7219	24.2087	24.1827	NaN	26.142	25.8608	25.3234	26.604	25.8616	26.3643	Unmodified	0	0	0	0	11536200	62439200	33108	36294	40043	94302	43696	683670000	10	NaN	NaN	NaN	NaN	AFVKHQTVPQ	P02787	TF	Serotransferrin	700
NaN	NaN	NaN	NaN	NaN	NaN	NaN	NaN	NaN	NaN	NaN	NaN	24.5092	24.3683	24.0464	21.5158	21.8114	21.0989	24.022	24.4817	23.4925	24.4764	24.071	23.6943	Unmodified	0	0	0	0	16108500	85288900	21459	23636	0.58518	1182	7969	178590000	9	NaN	NaN	NaN	NaN	AFVKHQTVPQNTGGK	P02787	TF	Serotransferrin	700
NaN	NaN	NaN	NaN	NaN	NaN	NaN	NaN	NaN	NaN	NaN	NaN	29.6594	29.7684	29.4488	27.8327	28.1398	25.327	29.8817	29.9864	30.0688	30.2112	29.8847	29.8675	Unmodified	0	0	0	0	17429800	98317500	36661	39949	7.2341e-10	20116	16416	9464900000	23	NaN	NaN	NaN	NaN	AFVRKFKVSYSLNGK	O60462-4;O60462-5;O60462-2;O60462-3;O60462;O60462-6	NRP2	Neuropilin-2	366
NaN	NaN	NaN	NaN	NaN	NaN	NaN	NaN	NaN	NaN	NaN	NaN	30.4611	30.5438	29.6473	27.6393	26.244	27.9548	30.7294	30.3051	30.6183	30.9514	30.5371	30.8316	Unmodified	0	0	0	0	18580100	10117800	37132	40408	9.9445e-07	18502	13394	14733000000	18	NaN	NaN	NaN	NaN	AFVRKFKVSYSLNGKD	O60462-4;O60462-5;O60462-2;O60462-3;O60462;O60462-6	NRP2	Neuropilin-2	366
NaN	NaN	NaN	NaN	NaN	NaN	NaN	NaN	NaN	NaN	NaN	NaN	26.5424	27.2932	26.7474	22.9707	NaN	23.748	27.3608	26.7353	27.0014	27.5174	27.5358	27.3795	Unmodified	0	0	0	0	20440900	89430700	43766	4689	0.029158	15904	12685	1376900000	8	NaN	NaN	NaN	NaN	AFVRKFKVSYSLNGKDW	O60462-4;O60462-5;O60462-2;O60462-3;O60462;O60462-6	NRP2	Neuropilin-2	366
21.2364	21.3546	20.9997	22.4545	22.1476	21.8579	NaN	NaN	NaN	NaN	NaN	NaN	NaN	NaN	NaN	NaN	NaN	NaN	NaN	NaN	NaN	NaN	NaN	NaN	Unmodified	0	0	0	0	13437500	75211200	13748	13714	32331	11816	67809	21443000	2	NaN	NaN	NaN	NaN	AGAGKVTKSAQKAQ	P68104-2;Q5VTE0;P68104	EEF1A1;EEF1A1P5	Elongation factor 1-alpha 1;Putative elongation factor 1-alpha-like 3	1875
24.3215	24.0219	23.8811	24.2031	23.8623	23.9466	NaN	21.7441	NaN	NaN	NaN	21.864	22.4389	NaN	22.3723	NaN	NaN	NaN	23.7909	23.9451	NaN	23.244	24.3244	23.4611	Unmodified	0	0	0	0	15428800	88418900	1368	1458	6.0791e-26	22034	11471	195780000	10	NaN	NaN	NaN	NaN	AGAGKVTKSAQKAQKA	P68104-2;Q5VTE0;P68104	EEF1A1;EEF1A1P5	Elongation factor 1-alpha 1;Putative elongation factor 1-alpha-like 3	1875
NaN	NaN	NaN	NaN	NaN	NaN	NaN	NaN	NaN	NaN	NaN	NaN	24.092	24.2193	23.529	22.4939	22.3585	21.9151	26.8699	NaN	NaN	24.7654	24.2235	NaN	Unmodified	0	0	0	0	17048400	83927200	63059	65283	10172	17625	10818	235500000	9	NaN	NaN	NaN	NaN	AGDFVNMVEKGIIDPT	P10809	HSPD1	60 kDa heat shock protein, mitochondrial	914
NaN	NaN	NaN	NaN	NaN	NaN	NaN	NaN	NaN	NaN	NaN	NaN	NaN	NaN	NaN	24.055	24.2481	23.966	24.8601	23.9767	25.5717	NaN	NaN	NaN	Oxidation (M)	0	1	0	0	17208300	83418700	56831	59014	0.0069608	16464	10034	150580000	6	NaN	173	NaN	NaN	AGDFVNMVEKGIIDPT	P10809	HSPD1	60 kDa heat shock protein, mitochondrial	914
NaN	NaN	NaN	NaN	NaN	NaN	NaN	NaN	NaN	NaN	NaN	NaN	NaN	NaN	NaN	19.5449	19.5754	NaN	24.222	NaN	NaN	22.8388	NaN	NaN	Unmodified	0	0	0	0	19320000	2649120	62279	64423	18027	10341	77265	28616000	1	NaN	NaN	NaN	NaN	AGDFVNMVEKGIIDPTKV	P10809	HSPD1	60 kDa heat shock protein, mitochondrial	914
NaN	NaN	NaN	NaN	NaN	NaN	NaN	NaN	NaN	NaN	NaN	NaN	NaN	NaN	22.9109	NaN	NaN	NaN	23.8832	NaN	NaN	NaN	NaN	NaN	Oxidation (P)	0	0	1	0	20900400	43268400	68067	70523	88236	80469	15289	23358000	1	NaN	NaN	NaN	NaN	AGDGPGGAFARVSDSIPPLPPP	A8MWX3	WASH4P	Putative WAS protein family homolog 4	46
NaN	NaN	NaN	NaN	NaN	NaN	NaN	NaN	NaN	NaN	NaN	NaN	24.2772	24.3412	23.5515	23.5972	23.1727	22.9295	NaN	26.0656	25.5163	23.707	24.367	25.4899	Unmodified	0	0	0	0	20280800	75237200	50713	53086	18536	79467	45519	284690000	6	NaN	NaN	NaN	NaN	AGDIEHPRAIALDPRDGIL	Q07954	LRP1	Prolow-density lipoprotein receptor-related protein 1;Low-density lipoprotein receptor-related protein 1 85 kDa subunit;Low-density lipoprotein receptor-related protein 1 515 kDa subunit;Low-density lipoprotein receptor-related protein 1 intracellular domain	2048
NaN	NaN	NaN	NaN	NaN	NaN	NaN	NaN	NaN	NaN	NaN	NaN	27.8865	27.7013	27.6808	26.0825	26.1393	26.1725	27.9079	28.0664	27.6512	27.9792	27.7705	27.7229	Unmodified	0	0	0	0	21751400	14365100	57561	5988	0.0025087	14982	11831	2360900000	17	NaN	NaN	NaN	NaN	AGDIEHPRAIALDPRDGILF	Q07954	LRP1	Prolow-density lipoprotein receptor-related protein 1;Low-density lipoprotein receptor-related protein 1 85 kDa subunit;Low-density lipoprotein receptor-related protein 1 515 kDa subunit;Low-density lipoprotein receptor-related protein 1 intracellular domain	2048
NaN	NaN	NaN	NaN	NaN	NaN	NaN	NaN	NaN	NaN	NaN	NaN	24.2108	24.4215	23.8531	24.265	24.0844	23.5302	24.6234	24.6466	24.471	24.7977	24.5426	23.9491	Unmodified	0	0	0	0	14627400	74160700	40657	43912	1517	83692	57568	252260000	1	NaN	NaN	NaN	NaN	AGDKNFITAEELR	O43707;O43707-2;O43707-3	ACTN4	Alpha-actinin-4	317
NaN	NaN	NaN	NaN	NaN	NaN	NaN	NaN	NaN	NaN	NaN	NaN	27.2737	26.9151	26.8087	25.8633	26.3309	25.7353	27.2865	27.3231	26.9972	27.1316	26.6851	26.9344	Unmodified	0	0	0	0	16188400	84271800	36125	39406	0.00025445	18797	12293	1456400000	24	NaN	NaN	NaN	NaN	AGDKNFITAEELRR	O43707;O43707-2;O43707-3	ACTN4	Alpha-actinin-4	317
NaN	NaN	NaN	NaN	NaN	NaN	NaN	NaN	NaN	NaN	NaN	NaN	24.5954	24.4306	24.6505	NaN	23.7265	NaN	24.3964	25.0976	24.1961	24.8356	24.9103	24.6204	Unmodified	0	0	0	0	18609700	96937500	47125	49718	40448	10215	71083	252640000	1	NaN	NaN	NaN	NaN	AGDKNFITAEELRREL	O43707;O43707-2;O43707-3	ACTN4	Alpha-actinin-4	317
NaN	NaN	NaN	NaN	NaN	NaN	NaN	NaN	NaN	NaN	NaN	NaN	25.1026	24.6677	25.0701	NaN	NaN	NaN	24.0337	NaN	23.9935	25.2284	25.1774	NaN	Unmodified	0	0	0	0	25434000	39724000	40546	43913	0.00012386	15413	11624	209040000	1	NaN	NaN	NaN	NaN	AGDKVGKLRVFVKNSNNALAWEK	Q8IUX8;Q8IUX8-2	EGFL6	Epidermal growth factor-like protein 6	3097
NaN	NaN	NaN	NaN	NaN	NaN	NaN	NaN	NaN	NaN	NaN	NaN	28.4761	28.3959	28.1015	27.3402	27.1785	26.628	28.3737	28.245	28.2199	28.0683	28.0295	28.2307	Unmodified	0	0	0	0	20511200	11637400	44223	47177	27317	12717	10762	3289100000	15	NaN	NaN	NaN	NaN	AGDLQKKLVPFATELHER	P06727	APOA4	Apolipoprotein A-IV	777
NaN	NaN	NaN	NaN	NaN	NaN	NaN	NaN	NaN	NaN	NaN	NaN	26.1319	26.0261	26.2095	23.891	23.9862	23.8758	26.6248	26.5534	26.6029	26.3972	25.9847	26.2251	Unmodified	0	0	0	0	21642000	20043800	50922	53259	45911	12249	97694	804140000	11	NaN	NaN	NaN	NaN	AGDLQKKLVPFATELHERL	P06727	APOA4	Apolipoprotein A-IV	777
NaN	NaN	NaN	NaN	NaN	NaN	NaN	NaN	NaN	NaN	NaN	NaN	29.0811	28.99	28.3821	26.6276	26.4489	26.1188	28.9897	29.2508	28.2878	29.0081	28.5306	29.0153	Unmodified	0	0	0	0	22352400	23755200	51277	53602	2.2822e-33	22915	17819	4688800000	24	NaN	NaN	NaN	NaN	AGDLQKKLVPFATELHERLA	P06727	APOA4	Apolipoprotein A-IV	777
NaN	NaN	NaN	NaN	NaN	NaN	NaN	NaN	NaN	NaN	NaN	NaN	29.8933	29.9106	29.6034	28.9003	28.799	28.5215	29.9794	30.2196	29.9356	30.3373	30.1301	29.8513	Unmodified	0	0	0	0	15197700	76709400	47201	49751	0.0014442	16052	11516	11011000000	16	NaN	NaN	NaN	NaN	AGDVAFVKHSTIFE	P02787	TF	Serotransferrin	700
NaN	NaN	NaN	NaN	NaN	NaN	NaN	NaN	NaN	NaN	NaN	NaN	29.5293	28.9148	29.0143	28.6391	28.339	28.132	29.5932	29.571	29.5073	29.9653	29.2125	29.2778	Unmodified	0	0	0	0	163381	81002100	44616	47571	1.0195e-18	23248	17519	7566700000	20	NaN	NaN	NaN	NaN	AGDVAFVKHSTIFEN	P02787	TF	Serotransferrin	700
NaN	NaN	NaN	NaN	NaN	NaN	NaN	NaN	NaN	NaN	NaN	NaN	24.9213	24.9604	24.2844	22.3741	22.9213	22.2672	24.6429	25.2003	NaN	25.0208	24.0266	24.2531	Unmodified	0	0	0	0	17059100	911132	28079	30919	16579	87824	53522	239150000	3	NaN	NaN	NaN	NaN	AGEKLGKEARSLYER	O94923	GLCE	D-glucuronyl C5-epimerase	538
NaN	NaN	NaN	NaN	NaN	NaN	NaN	NaN	NaN	NaN	NaN	NaN	24.6885	25.0976	24.1013	22.1118	22.7085	22.3333	24.768	25.0601	24.1076	24.8236	24.6104	23.9812	Unmodified	0	0	0	0	17629300	93259600	29072	32043	37776	10339	62586	251100000	2	NaN	NaN	NaN	NaN	AGEKLGKEARSLYERG	O94923	GLCE	D-glucuronyl C5-epimerase	538
NaN	NaN	NaN	NaN	NaN	NaN	NaN	NaN	NaN	NaN	NaN	NaN	NaN	NaN	NaN	NaN	NaN	19.248	NaN	22.6879	NaN	NaN	21.2559	21.8615	Unmodified	0	0	0	0	23532900	28529000	16263	18156	67761	53779	31661	13694000	1	NaN	NaN	NaN	NaN	AGEKVEKPDTKEKKPEAKKVD	Q02878	RPL6	60S ribosomal protein L6	1983
NaN	NaN	NaN	NaN	NaN	NaN	NaN	NaN	NaN	NaN	NaN	NaN	27.3708	27.2502	26.6857	25.9092	25.8533	25.5254	27.0657	27.2918	26.7588	27.2133	26.8231	26.7432	Oxidation (M)	0	1	0	0	14197300	72926800	3515	38413	62539	11512	9018	1418100000	9	NaN	55	NaN	NaN	AGERFATMVRPVA	O95977	S1PR4	Sphingosine 1-phosphate receptor 4	625
NaN	NaN	NaN	NaN	NaN	NaN	NaN	NaN	NaN	NaN	NaN	NaN	27.3589	27.1909	NaN	NaN	24.6972	24.4946	27.4143	27.5738	26.967	27.5368	27.2527	27.2743	Unmodified	0	0	0	0	14037300	73435400	4117	44455	0.0051451	16333	11212	1403000000	13	NaN	NaN	NaN	NaN	AGERFATMVRPVA	O95977	S1PR4	Sphingosine 1-phosphate receptor 4	625
NaN	NaN	NaN	NaN	NaN	NaN	NaN	NaN	NaN	NaN	NaN	NaN	24.353	24.7685	24.3696	NaN	NaN	20.7294	24.4565	25.0077	24.2677	24.8897	24.4642	24.942	Unmodified	0	0	0	0	17229100	90868900	23825	26372	52	89541	66738	236830000	3	NaN	NaN	NaN	NaN	AGETQKKVIFCSREK	P06858	LPL	Lipoprotein lipase	785
NaN	NaN	NaN	NaN	NaN	NaN	NaN	NaN	NaN	NaN	NaN	NaN	30.7281	31.1433	30.464	26.8618	28.6579	27.7038	31.0065	31.2094	30.4937	31.1592	30.9467	30.8216	Unmodified	0	0	0	0	18219800	97710300	28607	31545	0.54576	15104	11972	18913000000	17	NaN	NaN	NaN	NaN	AGETQKKVIFCSREKV	P06858	LPL	Lipoprotein lipase	785
NaN	NaN	NaN	NaN	NaN	NaN	NaN	NaN	NaN	NaN	NaN	NaN	28.5372	28.3265	27.9395	25.0357	24.6269	24.8614	28.4626	28.4617	27.6835	28.7417	28.4378	28.4196	Unmodified	0	0	0	0	19090100	91314800	27151	29948	7.1519e-19	18002	15029	3201000000	23	NaN	NaN	NaN	NaN	AGETQKKVIFCSREKVS	P06858	LPL	Lipoprotein lipase	785
NaN	NaN	NaN	NaN	NaN	NaN	NaN	NaN	NaN	NaN	NaN	NaN	30.2423	30.5978	30.1968	27.1505	27.1278	26.9293	30.6504	30.7175	30.3832	30.7324	30.38	30.7307	Unmodified	0	0	0	0	2046070	68043300	24334	26803	8.9115e-39	24916	18206	14364000000	34	NaN	NaN	NaN	NaN	AGETQKKVIFCSREKVSH	P06858	LPL	Lipoprotein lipase	785
NaN	NaN	NaN	NaN	NaN	NaN	NaN	NaN	NaN	NaN	NaN	NaN	25.5051	NaN	NaN	24.1813	24.0228	23.9344	NaN	NaN	24.0488	24.9589	NaN	24.5082	3 Oxidation (K)	3	0	0	0	20940500	52787200	25795	28288	48357	68173	32061	173550000	1	NaN	NaN	NaN	NaN	AGETQKKVIFCSREKVSH	P06858	LPL	Lipoprotein lipase	785
NaN	NaN	NaN	NaN	NaN	NaN	NaN	NaN	NaN	NaN	NaN	NaN	27.8061	27.8624	27.428	NaN	NaN	NaN	27.4952	27.9429	27.518	27.9478	25.8363	27.6674	Unmodified	0	0	0	0	21591500	15210700	30922	34122	71171	1166	75637	1830600000	12	NaN	NaN	NaN	NaN	AGETQKKVIFCSREKVSHL	P06858	LPL	Lipoprotein lipase	785
NaN	NaN	NaN	NaN	NaN	NaN	NaN	NaN	NaN	NaN	NaN	NaN	30.9725	31.7796	30.4536	27.1428	27.1452	26.753	30.4179	30.8436	30.3616	30.7306	31.1081	30.9828	Unmodified	0	0	0	0	22872100	21068500	29752	3272	1.6721e-17	20074	17369	18633000000	23	NaN	NaN	NaN	NaN	AGETQKKVIFCSREKVSHLQ	P06858	LPL	Lipoprotein lipase	785
NaN	NaN	NaN	NaN	NaN	NaN	NaN	NaN	NaN	NaN	NaN	NaN	26.3985	25.9119	25.0856	24.4618	24.8821	24.4046	25.2633	24.9979	NaN	25.9483	25.3609	NaN	2 Oxidation (K)	2	0	0	0	23192000	20051400	32508	35627	47322	67227	35994	445050000	2	NaN	NaN	NaN	NaN	AGETQKKVIFCSREKVSHLQ	P06858	LPL	Lipoprotein lipase	785
NaN	NaN	NaN	NaN	NaN	NaN	NaN	NaN	NaN	NaN	NaN	NaN	26.2614	26.2026	25.5449	24.8321	25.0295	24.9393	24.5564	25.1752	23.1326	25.9032	25.1494	24.5205	3 Oxidation (K)	3	0	0	0	23352000	1954290	31525	34596	34395	70114	39962	498700000	2	NaN	NaN	NaN	NaN	AGETQKKVIFCSREKVSHLQ	P06858	LPL	Lipoprotein lipase	785
NaN	NaN	NaN	NaN	NaN	NaN	NaN	NaN	NaN	NaN	NaN	NaN	29.1668	29.5461	28.6415	25.0929	25.053	24.4983	29.2508	29.3126	27.1368	29.3784	29.1341	28.9705	Unmodified	0	0	0	0	16819000	90460700	28285	31148	93531	12864	8898	5165800000	24	NaN	NaN	NaN	NaN	AGEVRVCLHVQKSTR	P11215;P11215-2	ITGAM	Integrin alpha-M	925
NaN	NaN	NaN	NaN	NaN	NaN	NaN	NaN	NaN	NaN	NaN	NaN	32.8409	33.2285	32.8894	29.6379	29.7716	29.0262	33.3002	33.4173	32.8914	33.1317	33.0284	33.146	Unmodified	0	0	0	0	17969300	93155000	28678	31594	1.3137e-27	23748	18127	85702000000	45	NaN	NaN	NaN	NaN	AGEVRVCLHVQKSTRD	P11215;P11215-2	ITGAM	Integrin alpha-M	925
NaN	NaN	NaN	NaN	NaN	NaN	NaN	NaN	NaN	NaN	NaN	NaN	23.8693	24.8818	24.4282	20.5558	21.9075	20.732	26.0525	26.3367	25.8971	26.0759	25.5571	25.8191	Unmodified	0	0	0	0	19530300	32660900	26106	28693	15181	82877	55027	472170000	5	NaN	NaN	NaN	NaN	AGEVRVCLHVQKSTRDR	P11215;P11215-2	ITGAM	Integrin alpha-M	925
NaN	NaN	NaN	NaN	NaN	NaN	NaN	NaN	NaN	NaN	NaN	NaN	23.4613	23.1362	23.3456	NaN	NaN	21.4407	24.5209	24.9703	23.9699	26.0864	25.2574	25.4414	Unmodified	0	0	0	0	17649500	95226900	57768	60175	0.23755	19406	12141	264570000	8	NaN	NaN	NaN	NaN	AGFTAQVIILNHPGQIS	P68104-2;Q5VTE0;P68104	EEF1A1;EEF1A1P5	Elongation factor 1-alpha 1;Putative elongation factor 1-alpha-like 3	1875
27.0856	27.2262	27.5366	26.4772	26.6362	26.5536	26.5063	26.5625	26.6984	28.5405	28.8215	28.5339	NaN	NaN	NaN	NaN	NaN	NaN	NaN	NaN	NaN	NaN	NaN	NaN	Unmodified	0	0	0	0	75637700	37661700	33577	33701	70438	13783	37459	2347100000	11	NaN	NaN	NaN	NaN	AGGAPSQGL	B2RXF0	TMEM229A	Transmembrane protein 229A	51
NaN	NaN	NaN	NaN	NaN	NaN	NaN	NaN	NaN	NaN	NaN	NaN	NaN	24.1048	NaN	23.793	23.7908	23.5795	NaN	NaN	24.6377	NaN	24.9827	25.2889	Unmodified	0	0	0	0	17769900	98865400	46813	49277	88159	87676	64538	159870000	3	NaN	NaN	NaN	NaN	AGGIISRIKSYSFPKPG	P43405	SYK	Tyrosine-protein kinase SYK	1489
NaN	NaN	NaN	NaN	NaN	NaN	NaN	NaN	NaN	NaN	NaN	NaN	25.5026	25.5366	25.3985	25.1268	25.0654	24.8093	NaN	26.2817	26.5148	26.6183	26.4704	26.5106	Unmodified	0	0	0	0	16439500	94578600	55756	5805	34198	71697	93197	710670000	1	NaN	NaN	NaN	NaN	AGGLKTSSIIIALTDGK	P58335-3;P58335-2;P58335-4;P58335	ANTXR2	Anthrax toxin receptor 2	1753
NaN	NaN	NaN	NaN	NaN	NaN	NaN	NaN	NaN	NaN	NaN	NaN	23.9093	24.0331	23.738	20.2705	NaN	NaN	NaN	24.2892	24.5748	25.1281	25.0035	25.0718	Unmodified	0	0	0	0	17570300	29850200	64743	67128	0.0065808	12429	81971	199240000	7	NaN	NaN	NaN	NaN	AGGLKTSSIIIALTDGKL	P58335-3;P58335-2;P58335-4;P58335	ANTXR2	Anthrax toxin receptor 2	1753
NaN	24.1501	24.1063	20.8207	NaN	NaN	20.4345	21.5739	NaN	NaN	23.0105	NaN	NaN	NaN	NaN	NaN	NaN	NaN	NaN	NaN	NaN	NaN	NaN	NaN	Oxidation (P)	0	0	1	0	9665390	53859700	55294	55259	1253	12278	27155	51518000	3	NaN	NaN	NaN	NaN	AGGPDLPLVL	Q9ULL5-3	PRR12	Proline-rich protein 12	4738
22.1373	21.4774	21.3398	24.1567	24.3744	24.0121	24.1465	23.9616	23.7395	25.2019	25.1094	25.4401	NaN	NaN	NaN	NaN	NaN	NaN	NaN	NaN	NaN	NaN	NaN	NaN	Unmodified	0	0	0	0	92451400	51411400	21379	21411	38881	15148	68809	236790000	7	NaN	NaN	NaN	NaN	AGGTPRAAPK	Q12796;Q12796-2	PNRC1	Proline-rich nuclear receptor coactivator 1	2089
NaN	NaN	NaN	NaN	NaN	NaN	NaN	NaN	NaN	NaN	NaN	NaN	29.4285	29.8209	28.5431	25.4593	25.5353	24.9027	29.3012	29.6001	28.9063	29.5221	29.0127	29.0673	Unmodified	0	0	0	0	18049000	89687900	29659	32685	18854	11212	66981	6041700000	16	NaN	NaN	NaN	NaN	AGGTVFRYNRPPREEG	Q6UY14-2;Q6UY14;Q6UY14-3	ADAMTSL4	ADAMTS-like protein 4	2854
NaN	NaN	NaN	NaN	NaN	NaN	NaN	NaN	NaN	NaN	NaN	NaN	24.6861	25.4783	25.0737	25.0345	25.0694	NaN	25.8545	25.7978	25.1045	25.7013	25.2009	25.7174	Unmodified	0	0	0	0	19900100	13305700	26216	28812	88954	11388	7875	482010000	6	NaN	NaN	NaN	NaN	AGGTVFRYNRPPREEGKG	Q6UY14-2;Q6UY14;Q6UY14-3	ADAMTSL4	ADAMTS-like protein 4	2854
NaN	NaN	NaN	NaN	NaN	NaN	NaN	NaN	NaN	NaN	NaN	NaN	NaN	24.7314	24.6495	23.894	23.3543	22.7386	24.5008	24.6829	23.725	25.1615	24.4368	24.4788	Unmodified	0	0	0	0	14968600	85758000	3445	37718	22631	86641	48276	235640000	2	NaN	NaN	NaN	NaN	AGHKEAHILRVLPG	P17813-2;P17813	ENG	Endoglin	1071
NaN	NaN	NaN	NaN	NaN	NaN	NaN	NaN	NaN	NaN	NaN	NaN	25.2273	25.4701	25.319	22.6196	23.2024	23.1955	25.2151	25.8039	25.0079	25.6971	25.3179	25.2621	Unmodified	0	0	0	0	17209500	94852100	29299	3227	0.28256	15563	13071	421050000	8	NaN	NaN	NaN	NaN	AGHKEAHILRVLPGHS	P17813-2;P17813	ENG	Endoglin	1071
NaN	NaN	NaN	NaN	NaN	NaN	NaN	NaN	NaN	NaN	NaN	NaN	25.623	25.3411	25.0324	NaN	NaN	NaN	25.6036	26.015	24.8676	24.9073	25.3052	25.3559	Unmodified	0	0	0	0	17919900	98563400	28558	31577	19736	1339	91842	393770000	5	NaN	NaN	NaN	NaN	AGHKEAHILRVLPGHSA	P17813-2;P17813	ENG	Endoglin	1071
NaN	NaN	NaN	NaN	NaN	NaN	NaN	NaN	NaN	NaN	NaN	NaN	28.8234	28.7481	28.5089	27.0763	27.1515	26.099	28.7976	28.7195	28.345	28.9169	28.4151	28.8334	Unmodified	0	0	0	0	2102160	16097300	27243	29992	1.7965e-51	21872	16472	4263000000	22	NaN	NaN	NaN	NaN	AGHKEAHILRVLPGHSAGPR	P17813-2;P17813	ENG	Endoglin	1071
NaN	NaN	NaN	NaN	NaN	NaN	NaN	NaN	NaN	NaN	NaN	NaN	26.3408	26.4667	26.0375	23.6329	24.1755	23.1856	26.4917	26.2921	25.6274	26.4282	26.2106	26.2689	Unmodified	0	0	0	0	22032100	20865100	27479	30317	0.0013164	14993	10512	765290000	14	NaN	NaN	NaN	NaN	AGHKEAHILRVLPGHSAGPRT	P17813-2;P17813	ENG	Endoglin	1071
NaN	NaN	NaN	NaN	NaN	NaN	NaN	NaN	NaN	NaN	NaN	NaN	24.8162	24.3507	24.67	24.127	24.0996	24.0448	25.5653	25.8389	24.8654	25.5295	24.4125	24.6065	Unmodified	0	0	0	0	19059700	96971000	5221	54514	7.8134e-06	21238	1491	367780000	12	NaN	NaN	NaN	NaN	AGHPNIVINNAAGNFISPT	Q16698-2;Q16698	DECR1	2,4-dienoyl-CoA reductase, mitochondrial	2484
NaN	NaN	NaN	NaN	NaN	NaN	NaN	NaN	NaN	NaN	NaN	NaN	27.0145	27.1624	25.6525	23.8098	23.9213	22.3022	26.6835	27.0784	26.326	26.8109	26.4777	26.6963	Unmodified	0	0	0	0	16507900	78963700	27844	3062	30662	75764	52053	1027800000	12	NaN	NaN	NaN	NaN	AGHSLASSHRNSMIPS	Q9BQT9;Q9BQT9-2	CLSTN3	Calsyntenin-3	3961
NaN	NaN	NaN	NaN	NaN	NaN	NaN	NaN	NaN	NaN	NaN	NaN	25.1559	24.3923	23.7746	24.4172	24.2651	23.8324	23.5175	23.99	NaN	23.7623	23.9853	24.4283	Oxidation (M)	0	1	0	0	16667800	78455100	22372	24602	19676	82102	47923	213340000	3	NaN	NaN	NaN	NaN	AGHSLASSHRNSMIPS	Q9BQT9;Q9BQT9-2	CLSTN3	Calsyntenin-3	3961
NaN	NaN	NaN	NaN	NaN	NaN	NaN	NaN	NaN	NaN	NaN	NaN	25.7659	25.3382	25.406	24.5023	24.6057	24.0537	25.7498	26.2134	NaN	25.7233	25.8494	25.2324	Unmodified	0	0	0	0	17970700	72383700	41385	44617	35125	99451	45456	500140000	8	NaN	NaN	NaN	NaN	AGIDKVVKKSNTVQIVV	P16284-5;P16284-3;P16284-4;P16284-2;P16284-6;P16284	PECAM1	Platelet endothelial cell adhesion molecule	1038
24.9422	24.782	25.0122	22.3335	22.9686	21.9462	23.0152	23.3457	23.5495	25.7314	24.6908	24.9032	29.1109	29.1569	28.7155	27.9297	27.7827	27.5526	29.1283	28.8802	28.6969	29.452	29.1979	28.9524	Unmodified	0	0	0	0	1228720	71795800	54062	552	29068	14045	67198	5946300000	13	NaN	NaN	NaN	NaN	AGIFISPKGVLQ	Q9UPY5	SLC7A11	Cystine/glutamate transporter	4804
NaN	NaN	NaN	NaN	NaN	NaN	NaN	NaN	NaN	NaN	NaN	NaN	22.022	21.9868	23.9512	NaN	NaN	NaN	NaN	NaN	22.9363	25.0783	24.2247	24.5843	Unmodified	0	0	0	0	130375	7499870	6536	67774	52212	11275	6659	112850000	5	NaN	NaN	NaN	NaN	AGIKALISLSFGGA	O95214;O95214-2	LEPROTL1	Leptin receptor overlapping transcript-like 1	559
NaN	NaN	NaN	NaN	NaN	NaN	NaN	NaN	NaN	NaN	NaN	NaN	25.1357	24.7922	24.3592	NaN	23.8696	23.2957	24.9421	25.0994	25.3807	25.5791	25.2599	24.9944	Unmodified	0	0	0	0	1212720	71902100	44032	47101	33281	99973	12824	348660000	3	NaN	NaN	NaN	NaN	AGILESKRLNL	Q8N697;Q8N697-2	SLC15A4	Solute carrier family 15 member 4	3251
NaN	NaN	NaN	NaN	NaN	NaN	NaN	NaN	NaN	NaN	NaN	NaN	NaN	NaN	NaN	NaN	NaN	23.0413	24.3702	24.4854	NaN	24.9356	24.3973	24.5227	Oxidation (P)	0	0	1	0	22890100	7336390	51028	53461	41961	67456	1521	132090000	1	NaN	NaN	NaN	NaN	AGIPRDSYSGDALYDLYADPD	Q8N7J2-2;Q8N7J2	AMER2	APC membrane recruitment protein 2	3265
NaN	NaN	NaN	NaN	NaN	NaN	NaN	NaN	NaN	NaN	NaN	NaN	24.1423	NaN	23.4122	25.2466	25.4289	24.8963	25.091	24.8253	NaN	25.3498	25.1923	24.4492	Unmodified	0	0	0	0	14748100	81437800	43762	46781	43182	77527	26514	315360000	1	NaN	NaN	NaN	NaN	AGKALVISGREVFE	Q8WU90-2;Q8WU90	ZC3H15	Zinc finger CCCH domain-containing protein 15	3432
NaN	NaN	NaN	NaN	NaN	NaN	NaN	NaN	NaN	NaN	NaN	NaN	28.5653	28.3728	28.1788	27.3462	27.3759	27.3396	29.3169	29.5053	28.481	29.3861	NaN	29.1148	Unmodified	0	0	0	0	19181000	9731010	26941	29612	0.47153	15234	15234	4651700000	22	NaN	NaN	NaN	NaN	AGKDERARIRVEHIIR	P53990-2;P53990;P53990-4;P53990-5;P53990-3	IST1	IST1 homolog	1686
NaN	NaN	NaN	NaN	NaN	NaN	NaN	NaN	NaN	NaN	NaN	NaN	25.3066	25.1785	24.7285	23.4125	24.3133	24.0915	25.5463	25.8783	25.1762	25.6971	25.895	25.031	Unmodified	0	0	0	0	21621700	16684600	28919	3189	10398	11216	59637	456830000	6	NaN	NaN	NaN	NaN	AGKDERARIRVEHIIRED	P53990-2;P53990;P53990-4;P53990-5;P53990-3	IST1	IST1 homolog	1686
NaN	NaN	NaN	NaN	NaN	NaN	NaN	NaN	NaN	NaN	NaN	NaN	NaN	NaN	NaN	22.2608	22.2958	22.128	NaN	NaN	NaN	NaN	NaN	NaN	Unmodified	0	0	0	0	17108800	88285200	64125	66047	0.21702	14938	95812	14758000	3	NaN	NaN	NaN	NaN	AGKETVTILPGASFFSS	P55809	OXCT1	Succinyl-CoA:3-ketoacid coenzyme A transferase 1, mitochondrial	1725
NaN	NaN	NaN	NaN	NaN	NaN	NaN	NaN	NaN	NaN	NaN	NaN	23.9163	24.3993	24.0071	25.9046	25.8215	25.5639	27.1833	27.6012	26.6925	NaN	NaN	23.9163	Unmodified	0	0	0	0	24262600	26278000	45142	4797	0.00016893	15783	11789	706820000	6	NaN	NaN	NaN	NaN	AGKFPSLLTHNENMVAKVDEVK	P62906	RPL10A	60S ribosomal protein L10a	1845
NaN	NaN	NaN	NaN	NaN	NaN	NaN	NaN	NaN	NaN	NaN	NaN	25.6356	25.8612	25.6316	NaN	NaN	NaN	25.1685	25.1974	25.0655	25.3689	24.975	25.3275	Unmodified	0	0	0	0	18379600	96277400	49495	51958	38665	11092	7662	394790000	4	NaN	NaN	NaN	NaN	AGKINYVFRHYIFNP	Q9NYU2-2;Q9NYU2	UGGT1	UDP-glucose:glycoprotein glucosyltransferase 1	4510
NaN	NaN	NaN	NaN	NaN	NaN	NaN	NaN	NaN	NaN	NaN	NaN	28.3335	28.305	27.9202	26.4501	26.1981	26.0039	27.8795	27.9837	27.8734	28.5359	28.0589	27.9836	Unmodified	0	0	0	0	19940600	63884700	4443	47384	3.2667e-30	20076	13984	2852200000	25	NaN	NaN	NaN	NaN	AGKINYVFRHYIFNPR	Q9NYU2-2;Q9NYU2	UGGT1	UDP-glucose:glycoprotein glucosyltransferase 1	4510
NaN	NaN	NaN	NaN	NaN	NaN	NaN	NaN	NaN	NaN	NaN	NaN	27.1039	26.7791	26.5111	26.396	26.3055	25.9492	27.3841	27.7438	27.2718	27.9054	27.5436	27.4463	Unmodified	0	0	0	0	14477700	76709400	36377	39657	0.066166	2144	14651	1782900000	17	NaN	NaN	NaN	NaN	AGKITFAEKVANAE	P02786	TFRC	Transferrin receptor protein 1;Transferrin receptor protein 1, serum form	699
NaN	NaN	NaN	NaN	NaN	NaN	NaN	NaN	NaN	NaN	NaN	NaN	27.7275	27.7009	26.9503	26.2965	26.7028	26.2338	27.9929	28.0375	27.5829	28.1231	27.6951	27.9104	Unmodified	0	0	0	0	15348000	79912200	36159	39439	7.7986e-19	24044	16168	2346200000	16	NaN	NaN	NaN	NaN	AGKITFAEKVANAES	P02786	TFRC	Transferrin receptor protein 1;Transferrin receptor protein 1, serum form	699
NaN	NaN	NaN	NaN	NaN	NaN	NaN	NaN	NaN	NaN	NaN	NaN	NaN	NaN	NaN	NaN	NaN	NaN	NaN	NaN	NaN	NaN	NaN	NaN	Unmodified	0	0	0	0	15650100	14080900	11393	11743	25452	66331	39124	0	1	NaN	NaN	NaN	NaN	AGKKPVVGKKGKKAAV	P36578	RPL4	60S ribosomal protein L4	1394
NaN	NaN	NaN	NaN	NaN	NaN	NaN	NaN	NaN	NaN	NaN	NaN	27.4684	27.5523	23.8654	NaN	NaN	NaN	NaN	NaN	25.0499	28.2532	28.0569	27.9468	Unmodified	0	0	0	0	16500300	34482000	41366	44749	45887	10889	79205	1290400000	7	NaN	NaN	NaN	NaN	AGKLKFIIPSPKRPV	P04114	APOB	Apolipoprotein B-100;Apolipoprotein B-48	718
NaN	NaN	NaN	NaN	NaN	NaN	NaN	NaN	NaN	NaN	NaN	NaN	NaN	NaN	NaN	NaN	NaN	NaN	25.229	25.1864	NaN	25.4862	25.16	25.1387	Unmodified	0	0	0	0	2027090	88033700	67623	70101	14343	8337	50057	198940000	2	NaN	NaN	NaN	NaN	AGKYFLWVVKFNSLNEL	P62993;P62993-2	GRB2	Growth factor receptor-bound protein 2	1853
NaN	NaN	NaN	NaN	NaN	NaN	NaN	NaN	NaN	NaN	NaN	NaN	25.7116	25.4072	25.1718	23.9362	24.2689	23.9432	25.293	NaN	24.6557	25.2175	25.1152	25.2013	Unmodified	0	0	0	0	14758200	82488300	45383	48091	80058	13521	1078	371120000	8	NaN	NaN	NaN	NaN	AGKYVPAIAHLIHS	Q9H3G5	CPVL	Probable serine carboxypeptidase CPVL	4205
NaN	NaN	NaN	NaN	NaN	NaN	NaN	NaN	NaN	NaN	NaN	NaN	NaN	NaN	NaN	NaN	NaN	NaN	NaN	NaN	NaN	NaN	NaN	NaN	Unmodified	0	0	0	0	22451900	18685300	7603	78436	60249	10514	67526	0	1	NaN	NaN	NaN	NaN	AGLFIYFRNQKGHSGLQPRG	Q95IE3;Q5Y7A7;P20039;P01912;Q9GIY3	HLA-DRB1	HLA class II histocompatibility antigen, DRB1-12 beta chain;HLA class II histocompatibility antigen, DRB1-13 beta chain;HLA class II histocompatibility antigen, DRB1-11 beta chain;HLA class II histocompatibility antigen, DRB1-3 chain;HLA class II histocompatibility antigen, DRB1-14 beta chain	3582;4135
NaN	NaN	NaN	NaN	NaN	NaN	NaN	NaN	NaN	NaN	NaN	NaN	NaN	NaN	NaN	NaN	NaN	NaN	25.7216	25.9068	24.9961	25.7576	25.4157	25.465	Unmodified	0	0	0	0	25923700	37136000	51797	54313	0.055323	13664	95883	299510000	4	NaN	NaN	NaN	NaN	AGLFIYFRNQKGHSGLQPRGFLS	Q95IE3;Q5Y7A7;P20039;P01912;Q9GIY3	HLA-DRB1	HLA class II histocompatibility antigen, DRB1-12 beta chain;HLA class II histocompatibility antigen, DRB1-13 beta chain;HLA class II histocompatibility antigen, DRB1-11 beta chain;HLA class II histocompatibility antigen, DRB1-3 chain;HLA class II histocompatibility antigen, DRB1-14 beta chain	3582;4135
NaN	NaN	NaN	NaN	NaN	NaN	NaN	NaN	NaN	NaN	NaN	NaN	NaN	NaN	NaN	NaN	NaN	NaN	NaN	24.7554	24.7729	24.2421	24.787	24.5303	Unmodified	0	0	0	0	25373200	3179270	57082	5962	31044	58914	43214	130010000	2	NaN	NaN	NaN	NaN	AGLFIYFRNQKGHSGLQPTGFLS	Q30134;P13760;Q29974;P01911;P79483;Q9TQE0;P13761;P04229	HLA-DRB1;HLA-DRB3	HLA class II histocompatibility antigen, DRB1-8 beta chain;HLA class II histocompatibility antigen, DRB1-4 beta chain;HLA class II histocompatibility antigen, DRB1-16 beta chain;HLA class II histocompatibility antigen, DRB1-15 beta chain;HLA class II histocompatibility antigen, DR beta 3 chain;HLA class II histocompatibility antigen, DRB1-9 beta chain;HLA class II histocompatibility antigen, DRB1…	2528;1907
NaN	NaN	NaN	NaN	NaN	NaN	NaN	NaN	NaN	NaN	NaN	NaN	25.2742	25.2394	24.3509	24.5919	24.4215	24.2684	25.8418	25.7116	25.6772	26.2168	25.8684	25.4614	Unmodified	0	0	0	0	18040600	57068000	42621	45683	27901	10105	69666	523750000	11	NaN	NaN	NaN	NaN	AGLKGRLDYLSSLKVKG	P08195-2;P08195-3;P08195;P08195-4	SLC3A2	4F2 cell-surface antigen heavy chain	821
NaN	NaN	NaN	NaN	NaN	NaN	NaN	NaN	NaN	NaN	NaN	NaN	26.2399	26.1963	25.513	25.3474	25.165	24.7818	26.6092	26.7196	25.8315	26.6101	26.5916	26.5585	Unmodified	0	0	0	0	12837400	74490200	47994	50422	12972	11927	4094	888160000	4	NaN	NaN	NaN	NaN	AGLLVQVSKVPSS	Q9NNX6-2;Q9NNX6-5;Q9NNX6;Q9NNX6-3;Q9NNX6-4	CD209	CD209 antigen	4329
NaN	NaN	NaN	NaN	NaN	NaN	NaN	NaN	NaN	NaN	NaN	NaN	NaN	NaN	NaN	18.7013	NaN	NaN	NaN	NaN	NaN	24.1875	NaN	NaN	Oxidation (P)	0	0	1	0	1588860	86201400	70304	72461	12244	99688	61319	19532000	1	NaN	NaN	NaN	NaN	AGLNIAPCVRFTRR	Q8NFW9-4;Q8NFW9-3;Q8NFW9-6;Q8NFW9-2;Q8NFW9	MYRIP	Rab effector MyRIP	3341
NaN	NaN	NaN	NaN	NaN	NaN	NaN	NaN	NaN	NaN	NaN	NaN	NaN	NaN	NaN	NaN	NaN	NaN	NaN	25.3527	25.1904	NaN	NaN	NaN	Unmodified	0	0	0	0	2030160	16097300	2192	24351	14556	82259	55478	81135000	1	NaN	NaN	NaN	NaN	AGNAARDNKKTRIIPRHL	Q93077;Q6FI13;P0C0S8;Q99878;Q96KK5;Q9BTM1;Q16777;Q8IUE6;Q9BTM1-2;Q7L7L0;P20671;P04908;P16104	HIST1H2AC;HIST2H2AA3;HIST1H2AG;HIST1H2AJ;HIST1H2AH;H2AFJ;HIST2H2AC;HIST2H2AB;HIST3H2A;HIST1H2AD;HIST1H2AB;H2AFX	Histone H2A type 1-C;Histone H2A type 2-A;Histone H2A type 1;Histone H2A type 1-J;Histone H2A type 1-H;Histone H2A.J;Histone H2A type 2-C;Histone H2A type 2-B;Histone H2A type 3;Histone H2A type 1-D;Histone H2A type 1-B/E;Histone H2AX	878;1034
NaN	NaN	NaN	NaN	NaN	NaN	NaN	NaN	NaN	NaN	NaN	NaN	22.7677	23.9879	23.8721	23.2745	23.4087	NaN	26.4071	26.3918	25.6707	25.1987	24.2993	24.2348	Unmodified	0	0	0	0	21582200	21955000	20615	22841	0.52167	1383	11097	369760000	9	NaN	NaN	NaN	NaN	AGNAARDNKKTRIIPRHLQ	Q93077;Q6FI13;P0C0S8;Q99878;Q96KK5;Q9BTM1;Q16777;Q8IUE6;Q9BTM1-2;Q7L7L0;P20671;P04908;P16104	HIST1H2AC;HIST2H2AA3;HIST1H2AG;HIST1H2AJ;HIST1H2AH;H2AFJ;HIST2H2AC;HIST2H2AB;HIST3H2A;HIST1H2AD;HIST1H2AB;H2AFX	Histone H2A type 1-C;Histone H2A type 2-A;Histone H2A type 1;Histone H2A type 1-J;Histone H2A type 1-H;Histone H2A.J;Histone H2A type 2-C;Histone H2A type 2-B;Histone H2A type 3;Histone H2A type 1-D;Histone H2A type 1-B/E;Histone H2AX	878;1034
NaN	NaN	NaN	NaN	NaN	NaN	NaN	NaN	NaN	NaN	NaN	NaN	22.1633	21.8417	21.3561	NaN	NaN	NaN	NaN	NaN	NaN	NaN	NaN	NaN	Oxidation (M)	0	1	0	0	1676860	86298500	65999	6834	6144	10452	6178	11140000	1	NaN	NaN	NaN	NaN	AGNKLAMQEFMILPV	P06733;P06733-2;P13929-3;P09104-2;P13929;P09104	ENO1;ENO3;ENO2	Alpha-enolase;Beta-enolase;Gamma-enolase	779
NaN	NaN	NaN	NaN	NaN	NaN	NaN	NaN	NaN	NaN	NaN	NaN	21.866	21.3884	21.3826	NaN	NaN	NaN	NaN	NaN	NaN	NaN	NaN	NaN	Unmodified	0	0	0	0	16608700	8680700	71502	73859	7216	13128	86147	9301200	3	NaN	NaN	NaN	NaN	AGNKLAMQEFMILPV	P06733;P06733-2;P13929-3;P09104-2;P13929;P09104	ENO1;ENO3;ENO2	Alpha-enolase;Beta-enolase;Gamma-enolase	779
NaN	NaN	NaN	NaN	NaN	NaN	NaN	NaN	NaN	NaN	NaN	NaN	23.5373	23.4859	23.3442	23.4481	23.6748	23.3704	23.4975	NaN	NaN	NaN	NaN	NaN	2 Oxidation (M)	0	2	0	0	17498800	87936300	5904	61204	93416	11927	11927	82093000	6	NaN	NaN	NaN	NaN	AGNKLAMQEFMILPVG	P06733;P06733-2;P13929-3;P09104-2;P13929;P09104	ENO1;ENO3;ENO2	Alpha-enolase;Beta-enolase;Gamma-enolase	779
NaN	NaN	NaN	NaN	NaN	NaN	NaN	NaN	NaN	NaN	NaN	NaN	25.6793	25.9082	25.4866	23.0634	23.177	22.845	NaN	NaN	NaN	25.3889	25.2101	NaN	Oxidation (M)	0	1	0	0	17338800	88444800	6383	66046	18386	14191	65768	272260000	16	NaN	NaN	NaN	NaN	AGNKLAMQEFMILPVG	P06733;P06733-2;P13929-3;P09104-2;P13929;P09104	ENO1;ENO3;ENO2	Alpha-enolase;Beta-enolase;Gamma-enolase	779
NaN	NaN	NaN	NaN	NaN	NaN	NaN	NaN	NaN	NaN	NaN	NaN	26.051	26.3169	25.9627	20.7072	20.8818	20.0849	21.5863	26.7581	NaN	27.3554	26.896	26.7793	Unmodified	0	0	0	0	17178900	88953400	69224	71518	0.0008463	16236	83156	751680000	10	NaN	NaN	NaN	NaN	AGNKLAMQEFMILPVG	P06733;P06733-2;P13929-3;P09104-2;P13929;P09104	ENO1;ENO3;ENO2	Alpha-enolase;Beta-enolase;Gamma-enolase	779
NaN	NaN	NaN	NaN	NaN	NaN	NaN	NaN	NaN	NaN	NaN	NaN	27.195	27.0837	26.9785	23.3529	24.5391	23.0162	26.8531	27.3664	26.3832	27.611	27.3058	27.2255	Unmodified	0	0	0	0	19380700	68695300	4229	45457	1.5311e-05	16827	13296	1381300000	11	NaN	NaN	NaN	NaN	AGPGNAKKVVENGALLSWK	Q14118	DAG1	Dystroglycan;Alpha-dystroglycan;Beta-dystroglycan	2258
NaN	NaN	NaN	NaN	NaN	NaN	NaN	NaN	NaN	NaN	NaN	NaN	NaN	NaN	NaN	23.7834	24.6442	24.7648	27.5167	27.4057	NaN	27.5445	27.6165	26.8028	Unmodified	0	0	0	0	21081700	17422300	49669	51996	2.3291e-18	172	13437	957580000	11	NaN	NaN	NaN	NaN	AGPGNAKKVVENGALLSWKLG	Q14118	DAG1	Dystroglycan;Alpha-dystroglycan;Beta-dystroglycan	2258
NaN	NaN	NaN	NaN	NaN	NaN	NaN	NaN	NaN	NaN	NaN	NaN	25.3759	25.5767	24.9793	NaN	22.0819	21.9867	25.0415	25.2221	25.6058	26.014	25.4646	25.4557	Unmodified	0	0	0	0	18209600	96072500	56407	58773	39437	82259	5087	420080000	9	NaN	NaN	NaN	NaN	AGPIFRTNEMFINAIK	Q9Y6D6	ARFGEF1	Brefeldin A-inhibited guanine nucleotide-exchange protein 1	4977
NaN	NaN	NaN	NaN	NaN	NaN	NaN	NaN	NaN	NaN	NaN	NaN	22.6832	22.8847	22.9936	20.025	20.221	19.8348	NaN	NaN	NaN	NaN	NaN	NaN	Unmodified	0	0	0	0	18690000	99961300	71581	73737	18049	13475	85449	26055000	6	NaN	NaN	NaN	NaN	AGPNQVITLPQNSITLFG	Q8IZA0-2;Q8IZA0	KIAA0319L	Dyslexia-associated protein KIAA0319-like protein	3166
27.9248	27.8495	21.2819	27.7484	27.7998	27.9541	27.7161	27.962	27.8971	NaN	NaN	29.2343	NaN	NaN	NaN	NaN	NaN	NaN	NaN	NaN	NaN	NaN	NaN	NaN	Unmodified	0	0	0	0	1013490	48902100	18687	18638	46586	13386	16164	2581800000	7	NaN	NaN	NaN	NaN	AGPSSRPSGGAA	A5PLN7-4;A5PLN7-3;A5PLN7	FAM149A	Protein FAM149A	22
NaN	NaN	NaN	NaN	28.5645	NaN	NaN	NaN	28.2602	NaN	NaN	NaN	NaN	NaN	NaN	NaN	NaN	NaN	NaN	NaN	NaN	NaN	NaN	NaN	Unmodified	0	0	0	0	11555600	56324900	21893	21764	4383	1144	25458	718490000	2	NaN	NaN	NaN	NaN	AGPSSRPSGGAAAA	A5PLN7-4;A5PLN7-3;A5PLN7	FAM149A	Protein FAM149A	22
NaN	NaN	NaN	NaN	NaN	NaN	NaN	NaN	NaN	NaN	NaN	NaN	NaN	NaN	NaN	NaN	NaN	NaN	NaN	NaN	29.9031	NaN	NaN	28.9805	Oxidation (P)	0	0	1	0	17909300	93490400	55887	5851	6305	6464	6464	1533700000	1	NaN	NaN	NaN	NaN	AGPTALGPRCLSAVPTPAP	P98169	ZXDB	Zinc finger X-linked protein ZXDB	1932
NaN	NaN	NaN	NaN	NaN	NaN	NaN	NaN	NaN	NaN	NaN	NaN	23.9193	24.8507	24.3133	NaN	NaN	NaN	25.1823	24.9527	NaN	25.6056	25.517	24.8947	Unmodified	0	0	0	0	15228100	8078530	59593	62026	25409	12717	81894	267780000	5	NaN	NaN	NaN	NaN	AGQFVMEGFLRLR	P49279-2;P49279	SLC11A1	Natural resistance-associated macrophage protein 1	1550
NaN	NaN	NaN	NaN	NaN	NaN	NaN	NaN	NaN	NaN	NaN	NaN	NaN	26.1988	25.7012	NaN	NaN	NaN	NaN	NaN	NaN	NaN	NaN	NaN	Unmodified	0	0	0	0	17879200	92063400	40575	44009	0.0019011	13396	97941	131580000	2	NaN	NaN	NaN	NaN	AGQHIAKSPFEVYVDK	P21333-2;P21333	FLNA	Filamin-A	1145
NaN	NaN	NaN	NaN	NaN	NaN	NaN	NaN	NaN	NaN	NaN	NaN	21.0211	22.089	22.001	NaN	NaN	NaN	NaN	NaN	NaN	23.6092	22.935	23.652	Unmodified	0	0	0	0	16138000	7990960	24425	26991	36723	60918	16111	44782000	2	NaN	NaN	NaN	NaN	AGRGRISCTIANRCH	P02751-5;P02751-17;P02751-3;P02751-11;P02751;P02751-7;P02751-15;P02751-10;P02751-9;P02751-14;P02751-13;P02751-8;P02751-12;P02751-6;P02751-4;P02751-2;P02751-16	FN1	Fibronectin;Anastellin;Ugl-Y1;Ugl-Y2;Ugl-Y3	693
NaN	NaN	NaN	NaN	NaN	NaN	NaN	NaN	NaN	NaN	NaN	NaN	NaN	24.8141	24.4709	21.5229	21.7645	NaN	25.6298	25.8956	NaN	NaN	NaN	26.2441	Unmodified	0	0	0	0	18568800	88461600	25419	27963	12618	83404	62171	253150000	4	NaN	NaN	NaN	NaN	AGRGRISCTIANRCHEGG	P02751-5;P02751-17;P02751-3;P02751-11;P02751;P02751-7;P02751-15;P02751-10;P02751-9;P02751-14;P02751-13;P02751-8;P02751-12;P02751-6;P02751-4;P02751-2;P02751-16	FN1	Fibronectin;Anastellin;Ugl-Y1;Ugl-Y2;Ugl-Y3	693
NaN	NaN	NaN	NaN	NaN	NaN	NaN	NaN	NaN	NaN	NaN	NaN	25.4471	24.8324	24.5263	NaN	22.2887	NaN	25.6413	26.4307	25.3096	26.233	26.0409	26.0502	Unmodified	0	0	0	0	19849400	94319400	25449	28102	15009	85937	52806	506680000	8	NaN	NaN	NaN	NaN	AGRGRISCTIANRCHEGGQ	P02751-5;P02751-17;P02751-3;P02751-11;P02751;P02751-7;P02751-15;P02751-10;P02751-9;P02751-14;P02751-13;P02751-8;P02751-12;P02751-6;P02751-4;P02751-2;P02751-16	FN1	Fibronectin;Anastellin;Ugl-Y1;Ugl-Y2;Ugl-Y3	693
NaN	NaN	NaN	NaN	NaN	NaN	NaN	NaN	NaN	NaN	NaN	NaN	24.0602	24.5442	24.3995	20.9977	20.5713	NaN	24.6566	25.0152	24.8861	25.2325	25.0708	25.4686	Unmodified	0	0	0	0	20719800	97522200	25241	27835	18703	77871	49705	280200000	4	NaN	NaN	NaN	NaN	AGRGRISCTIANRCHEGGQS	P02751-5;P02751-17;P02751-3;P02751-11;P02751;P02751-7;P02751-15;P02751-10;P02751-9;P02751-14;P02751-13;P02751-8;P02751-12;P02751-6;P02751-4;P02751-2;P02751-16	FN1	Fibronectin;Anastellin;Ugl-Y1;Ugl-Y2;Ugl-Y3	693
NaN	NaN	NaN	NaN	NaN	NaN	21.7952	21.6606	NaN	27.5168	27.6818	27.5573	NaN	NaN	NaN	NaN	NaN	NaN	NaN	NaN	NaN	NaN	NaN	NaN	Unmodified	0	0	0	0	96850400	50394300	28228	28437	6331	10039	32969	611800000	0	NaN	NaN	NaN	NaN	AGRHLETSV	Q96S07	PRR25	Proline-rich protein 25	3849
NaN	NaN	NaN	NaN	NaN	NaN	NaN	NaN	NaN	NaN	NaN	NaN	25.8512	25.9954	25.318	23.9044	24.3785	24.0071	25.6954	26.1982	25.6927	25.7432	25.6112	25.7752	Unmodified	0	0	0	0	18320300	30853200	43691	46746	39914	87519	67851	574030000	4	NaN	NaN	NaN	NaN	AGRKYHISALYVVDLK	Q9NYU2-2;Q9NYU2	UGGT1	UDP-glucose:glycoprotein glucosyltransferase 1	4510
NaN	NaN	NaN	NaN	NaN	NaN	NaN	NaN	NaN	NaN	NaN	NaN	NaN	NaN	NaN	21.6706	21.6955	21.0493	NaN	NaN	NaN	NaN	NaN	NaN	Unmodified	0	0	0	0	16249100	91482000	64422	66344	69022	11876	80123	8904400	3	NaN	NaN	NaN	NaN	AGSDPVVIVSAARTIIG	Q9BWD1	ACAT2	Acetyl-CoA acetyltransferase, cytosolic	4039
NaN	NaN	NaN	NaN	NaN	NaN	NaN	NaN	NaN	NaN	NaN	NaN	NaN	NaN	NaN	26.1627	25.9823	26.0907	25.2178	27.3083	25.548	27.5876	25.0312	25.0357	Unmodified	0	0	0	0	23362200	22235500	36719	39909	1.4493e-21	16052	11436	737530000	8	NaN	NaN	NaN	NaN	AGSGSQVPTEPKKLEENEVIPK	P31431-2;P31431	SDC4	Syndecan-4	1313
NaN	NaN	NaN	NaN	NaN	NaN	NaN	NaN	NaN	NaN	NaN	NaN	24.8022	24.8647	24.3071	NaN	NaN	NaN	24.8962	NaN	24.2554	25.0503	24.9086	25.0873	Unmodified	0	0	0	0	21951000	97094900	46891	4953	49794	11258	78487	233700000	1	NaN	NaN	NaN	NaN	AGSKLSPRLQYFGQSLSGGQD	P11215;P11215-2	ITGAM	Integrin alpha-M	925
NaN	NaN	NaN	NaN	NaN	NaN	NaN	NaN	NaN	NaN	NaN	NaN	24.2745	23.7161	25.6763	NaN	24.3752	23.7199	26.6374	26.8677	25.7781	27.8966	27.2914	27.6336	Unmodified	0	0	0	0	19249200	91667100	58067	60427	3.6091e-12	24051	15046	1030000000	16	NaN	NaN	NaN	NaN	AGSQKDENLALYVENQF	P02786	TFRC	Transferrin receptor protein 1;Transferrin receptor protein 1, serum form	699
NaN	NaN	NaN	NaN	NaN	NaN	NaN	NaN	NaN	NaN	NaN	NaN	21.7577	22.5529	22.494	NaN	NaN	NaN	NaN	NaN	NaN	23.6807	22.9167	23.4821	Oxidation (M)	0	1	0	0	15206500	65271700	6628	68696	17396	12682	97051	48687000	5	NaN	482	NaN	NaN	AGSVIEYLCAEGYM	Q92537	SUSD6	Sushi domain-containing protein 6	3499
NaN	NaN	NaN	NaN	NaN	NaN	NaN	NaN	NaN	NaN	NaN	NaN	24.6015	24.7272	24.8277	NaN	NaN	NaN	NaN	NaN	NaN	24.0437	NaN	23.6889	Oxidation (K)	1	0	0	0	17618300	83174400	66403	68791	0.0067897	1649	10244	113820000	9	39	NaN	NaN	NaN	AGSVIEYLCAEGYMLK	Q92537	SUSD6	Sushi domain-containing protein 6	3499
NaN	NaN	NaN	NaN	NaN	NaN	NaN	NaN	NaN	NaN	NaN	NaN	22.4836	22.6787	23.4279	NaN	NaN	NaN	NaN	NaN	NaN	25.135	24.2302	NaN	Unmodified	0	0	0	0	17458400	83682900	70361	72749	83957	99069	63412	80389000	9	NaN	NaN	NaN	NaN	AGSVIEYLCAEGYMLK	Q92537	SUSD6	Sushi domain-containing protein 6	3499
NaN	NaN	NaN	NaN	NaN	NaN	NaN	NaN	NaN	NaN	NaN	NaN	23.0662	23.1505	22.9498	NaN	NaN	NaN	NaN	NaN	NaN	23.7528	23.2673	23.6209	Oxidation (M)	0	1	0	0	17618300	83174400	66183	686	33985	10514	75782	63326000	5	NaN	482	NaN	NaN	AGSVIEYLCAEGYMLK	Q92537	SUSD6	Sushi domain-containing protein 6	3499
NaN	NaN	NaN	NaN	NaN	NaN	NaN	NaN	NaN	NaN	NaN	NaN	23.8321	23.2628	NaN	NaN	19.2139	NaN	25.0219	25.6114	NaN	25.987	25.4882	25.5711	Unmodified	0	0	0	0	13307600	76088600	68047	7041	0.00015401	19002	98698	274360000	8	NaN	NaN	NaN	NaN	AGSVILLENLRF	P00558;P00558-2	PGK1	Phosphoglycerate kinase 1	643
NaN	NaN	NaN	NaN	NaN	NaN	NaN	NaN	NaN	NaN	NaN	NaN	28.2087	28.3551	28.1782	26.2887	26.4642	25.8788	28.6095	28.7362	28.2807	29.0424	28.9022	29.0606	Unmodified	0	0	0	0	14678200	8197980	58387	60706	1.461e-12	25788	15463	3990800000	24	NaN	NaN	NaN	NaN	AGSVILLENLRFH	P00558;P00558-2	PGK1	Phosphoglycerate kinase 1	643
NaN	NaN	NaN	NaN	NaN	NaN	NaN	NaN	NaN	NaN	NaN	NaN	23.4004	26.4925	27.2851	NaN	21.4864	21.1808	26.1004	20.155	NaN	28.0343	28.0456	28.587	Unmodified	0	0	0	0	16959300	93080500	60495	62877	1.6783e-15	24788	13395	1302600000	12	NaN	NaN	NaN	NaN	AGSVILLENLRFHVE	P00558;P00558-2	PGK1	Phosphoglycerate kinase 1	643
NaN	NaN	NaN	NaN	NaN	NaN	NaN	NaN	NaN	NaN	NaN	NaN	26.1868	26.3414	25.9323	24.4963	24.7471	24.5355	26.4848	26.3759	25.7042	26.0767	26.0581	26.0973	Unmodified	0	0	0	0	16248000	79576800	31418	34489	0.091554	13964	81315	749680000	10	NaN	NaN	NaN	NaN	AGSYKAQINQRNFE	Q9HBG7-3;Q9HBG7-2;Q9HBG7-4;Q9HBG7	LY9	T-lymphocyte surface antigen Ly-9	4296
NaN	NaN	NaN	NaN	NaN	NaN	NaN	NaN	NaN	NaN	NaN	NaN	24.8691	25.6195	25.8807	24.376	24.0157	23.8949	25.3012	26.1131	24.976	25.7571	25.7153	25.9553	Unmodified	0	0	0	0	20660900	90887300	48846	51162	17661	78552	57018	522100000	4	NaN	NaN	NaN	NaN	AGTGKNFVSQIVAENLHPKG	O14657	TOR1B	Torsin-1B	169
NaN	NaN	NaN	NaN	NaN	NaN	NaN	NaN	NaN	NaN	NaN	NaN	NaN	NaN	NaN	NaN	NaN	NaN	NaN	NaN	NaN	NaN	NaN	NaN	Oxidation (K)	1	0	0	0	10195600	56112300	10695	11045	71639	77282	20105	0	1	NaN	NaN	NaN	NaN	AGTKKDKEK	P42285	SKIV2L2	Superkiller viralicidic activity 2-like 2	1463
28.6793	28.758	28.5928	28.1583	20.736	20.0871	28.2209	NaN	28.2749	29.3048	NaN	NaN	NaN	NaN	NaN	NaN	NaN	NaN	NaN	NaN	NaN	NaN	NaN	NaN	Unmodified	0	0	0	0	88248100	48108200	50003	49958	2934	11957	18811	2891900000	0	NaN	NaN	NaN	NaN	AGTPSPIQL	B6A8C7;B6A8C7-2	TARM1	T-cell-interacting, activating receptor on myeloid cells protein 1	55
NaN	NaN	NaN	NaN	NaN	NaN	NaN	NaN	NaN	NaN	NaN	NaN	24.6144	24.8329	24.0185	NaN	NaN	NaN	25.5082	25.6223	24.9415	25.1843	24.8502	24.3703	Unmodified	0	0	0	0	23233100	31244800	28109	31117	16291	57496	42074	294220000	3	NaN	NaN	NaN	NaN	AGVKKRTKVIKNSVNPVWNEG	O75923-3;O75923;O75923-6;O75923-5;O75923-4;O75923-2;O75923-7;O75923-15	DYSF	Dysferlin	496
NaN	NaN	NaN	NaN	NaN	NaN	NaN	NaN	NaN	NaN	NaN	NaN	NaN	NaN	NaN	28.2891	28.4567	27.6307	28.141	28.5219	27.7347	26.6252	25.6918	25.9794	Unmodified	0	0	0	0	17700600	62822000	40668	43956	12035	87088	66564	2032800000	7	NaN	NaN	NaN	NaN	AGVPSRVIHIRKLPID	P26599;P26599-2;P26599-3	PTBP1	Polypyrimidine tract-binding protein 1	1227
NaN	NaN	NaN	NaN	NaN	NaN	NaN	NaN	NaN	NaN	NaN	NaN	NaN	NaN	NaN	26.3929	26.9229	26.001	27.1333	26.8541	25.9554	24.2836	23.8541	NaN	Unmodified	0	0	0	0	20992200	22150800	44828	47718	13512	10616	53332	651670000	5	NaN	NaN	NaN	NaN	AGVPSRVIHIRKLPIDVTE	P26599;P26599-2;P26599-3	PTBP1	Polypyrimidine tract-binding protein 1	1227
NaN	NaN	NaN	NaN	NaN	NaN	NaN	NaN	NaN	NaN	NaN	NaN	NaN	NaN	NaN	26.6699	26.4785	25.5192	26.1727	26.5432	25.5899	23.8077	NaN	23.9102	Unmodified	0	0	0	0	2156240	24297100	44737	47639	8387	11041	75505	502750000	5	NaN	NaN	NaN	NaN	AGVPSRVIHIRKLPIDVTEG	P26599;P26599-2;P26599-3	PTBP1	Polypyrimidine tract-binding protein 1	1227
NaN	NaN	NaN	NaN	NaN	NaN	NaN	NaN	NaN	NaN	NaN	NaN	NaN	NaN	NaN	NaN	NaN	NaN	NaN	NaN	NaN	NaN	NaN	NaN	Unmodified	0	0	0	0	13977600	7554660	58445	60697	24613	14193	57457	0	9	NaN	NaN	NaN	NaN	AGYLLYSERTIL	Q07954	LRP1	Prolow-density lipoprotein receptor-related protein 1;Low-density lipoprotein receptor-related protein 1 85 kDa subunit;Low-density lipoprotein receptor-related protein 1 515 kDa subunit;Low-density lipoprotein receptor-related protein 1 intracellular domain	2048
NaN	NaN	NaN	NaN	NaN	NaN	NaN	NaN	NaN	NaN	NaN	NaN	31.5388	31.3909	31.1544	30.2242	30.3324	29.9937	31.5964	31.2285	31.2163	31.413	31.1156	31.2865	Unmodified	0	0	0	0	15258500	85042900	4865	50978	0.0036273	22132	1147	28064000000	21	NaN	NaN	NaN	NaN	AGYLLYSERTILK	Q07954	LRP1	Prolow-density lipoprotein receptor-related protein 1;Low-density lipoprotein receptor-related protein 1 85 kDa subunit;Low-density lipoprotein receptor-related protein 1 515 kDa subunit;Low-density lipoprotein receptor-related protein 1 intracellular domain	2048
NaN	NaN	NaN	NaN	NaN	NaN	NaN	NaN	NaN	NaN	NaN	NaN	28.7045	28.9411	28.577	27.393	27.4038	27.0025	28.494	29.117	28.441	29.2412	28.3236	29.0047	Unmodified	0	0	0	0	16128800	88245800	48745	51057	0.054284	16989	91794	4675300000	22	NaN	NaN	NaN	NaN	AGYLLYSERTILKS	Q07954	LRP1	Prolow-density lipoprotein receptor-related protein 1;Low-density lipoprotein receptor-related protein 1 85 kDa subunit;Low-density lipoprotein receptor-related protein 1 515 kDa subunit;Low-density lipoprotein receptor-related protein 1 intracellular domain	2048
NaN	NaN	NaN	NaN	NaN	NaN	NaN	NaN	NaN	NaN	NaN	NaN	26.7349	26.6071	26.1543	24.1266	24.4516	23.7361	26.6587	27.0104	26.432	26.9546	26.7705	26.4733	Unmodified	0	0	0	0	18630300	25433500	51257	53593	733	9557	45415	1013200000	9	NaN	NaN	NaN	NaN	AGYLLYSERTILKSIH	Q07954	LRP1	Prolow-density lipoprotein receptor-related protein 1;Low-density lipoprotein receptor-related protein 1 85 kDa subunit;Low-density lipoprotein receptor-related protein 1 515 kDa subunit;Low-density lipoprotein receptor-related protein 1 intracellular domain	2048
NaN	NaN	NaN	NaN	NaN	NaN	NaN	NaN	NaN	NaN	NaN	NaN	NaN	NaN	NaN	21.9574	NaN	NaN	NaN	NaN	NaN	NaN	NaN	NaN	Unmodified	0	0	0	0	97648400	48387600	15033	16239	46871	8195	38868	4072400	1	NaN	NaN	NaN	NaN	AHAHLDTGR	Q14697;Q14697-2	GANAB	Neutral alpha-glucosidase AB	2327
NaN	NaN	NaN	NaN	NaN	NaN	NaN	NaN	NaN	NaN	NaN	NaN	27.0581	27.0305	26.3557	25.1909	25.145	24.9548	25.9321	26.1577	26.2373	25.8633	25.2422	25.8367	Unmodified	0	0	0	0	18369600	96350200	54142	56407	79947	98694	71358	849270000	14	NaN	NaN	NaN	NaN	AHFSLRNLHAFSVEPL	Q8NBJ5	COLGALT1	Procollagen galactosyltransferase 1	3286
NaN	NaN	NaN	NaN	NaN	NaN	NaN	NaN	NaN	NaN	NaN	NaN	24.0807	24.9864	24.7392	23.8371	23.8513	23.3772	25.1106	24.6565	24.344	25.1159	24.6385	24.904	Oxidation (M)	0	1	0	0	16017900	78717700	5601	58278	0.65041	15228	10796	297840000	11	NaN	170	NaN	NaN	AHGVFLLNSNAMDVV	P10253	GAA	Lysosomal alpha-glucosidase;76 kDa lysosomal alpha-glucosidase;70 kDa lysosomal alpha-glucosidase	901
NaN	NaN	NaN	NaN	NaN	NaN	NaN	NaN	NaN	NaN	NaN	NaN	24.2893	24.672	24.2985	21.2349	21.1998	20.9193	24.8599	NaN	NaN	25.2101	24.7338	NaN	Unmodified	0	0	0	0	15857900	79226200	6241	64634	20399	14832	89951	171890000	6	NaN	NaN	NaN	NaN	AHGVFLLNSNAMDVV	P10253	GAA	Lysosomal alpha-glucosidase;76 kDa lysosomal alpha-glucosidase;70 kDa lysosomal alpha-glucosidase	901
NaN	NaN	NaN	NaN	NaN	NaN	NaN	NaN	NaN	NaN	NaN	NaN	24.7263	25.1371	24.8949	22.6842	22.8205	22.6031	25.0333	NaN	NaN	25.6423	25.0163	NaN	Oxidation (M)	0	1	0	0	17148700	87124100	62347	64571	0.0027817	17099	1067	237020000	9	NaN	170	NaN	NaN	AHGVFLLNSNAMDVVL	P10253	GAA	Lysosomal alpha-glucosidase;76 kDa lysosomal alpha-glucosidase;70 kDa lysosomal alpha-glucosidase	901
NaN	NaN	NaN	NaN	NaN	NaN	NaN	NaN	NaN	NaN	NaN	NaN	22.4742	22.306	23.3104	NaN	NaN	NaN	24.8477	25.2051	NaN	25.3735	25.0452	25.2242	Unmodified	0	0	0	0	16988800	8763260	68783	71216	0.73568	18561	10485	207580000	8	NaN	NaN	NaN	NaN	AHGVFLLNSNAMDVVL	P10253	GAA	Lysosomal alpha-glucosidase;76 kDa lysosomal alpha-glucosidase;70 kDa lysosomal alpha-glucosidase	901
NaN	NaN	NaN	NaN	NaN	NaN	NaN	NaN	NaN	NaN	NaN	NaN	21.6351	22.2601	20.893	NaN	NaN	NaN	19.9859	21.2378	NaN	22.4421	NaN	NaN	Unmodified	0	0	0	0	17609500	95466900	12072	13727	53639	70197	43665	19437000	1	NaN	NaN	NaN	NaN	AHHKKYGSNVHRIKS	Q96SB3	PPP1R9B	Neurabin-2	3858
NaN	NaN	NaN	NaN	NaN	NaN	NaN	NaN	NaN	NaN	NaN	NaN	24.3173	24.7863	NaN	NaN	NaN	NaN	24.9713	24.9436	NaN	24.649	24.3758	NaN	Unmodified	0	0	0	0	15799100	90592700	29568	32602	5.0888e-06	18595	1431	163080000	5	NaN	NaN	NaN	NaN	AHILRVLPGHSAGPR	P17813-2;P17813	ENG	Endoglin	1071
NaN	NaN	NaN	NaN	NaN	NaN	NaN	NaN	NaN	NaN	NaN	NaN	29.1118	28.9122	28.7162	25.8316	26.0108	25.6353	29.0407	29.3348	28.8736	29.3633	28.9355	28.9172	Unmodified	0	0	0	0	14227400	74016700	35516	3878	29393	14994	11668	5137900000	22	NaN	NaN	NaN	NaN	AHLRVTAAPQSVCA	P01023	A2M	Alpha-2-macroglobulin	657
NaN	NaN	NaN	NaN	NaN	NaN	NaN	NaN	NaN	NaN	NaN	NaN	31.6528	31.7665	31.2054	28.5693	28.5758	27.967	31.1819	31.6772	30.8605	31.3115	31.4838	31.2878	Unmodified	0	0	0	0	15358200	82423100	44817	47769	0.0003676	17185	12462	26675000000	23	NaN	NaN	NaN	NaN	AHLRVTAAPQSVCAL	P01023	A2M	Alpha-2-macroglobulin	657
NaN	NaN	NaN	NaN	NaN	NaN	NaN	NaN	NaN	NaN	NaN	NaN	29.4647	29.6897	28.955	26.1241	27.0077	25.7269	29.2561	29.3429	29.2148	29.3594	29.1885	29.2485	Unmodified	0	0	0	0	16919300	92534200	38209	41529	0.64542	17199	12848	6274300000	25	NaN	NaN	NaN	NaN	AHLRVTAAPQSVCALR	P01023	A2M	Alpha-2-macroglobulin	657
NaN	NaN	NaN	NaN	NaN	NaN	NaN	NaN	NaN	NaN	NaN	NaN	NaN	22.8769	23.1848	NaN	NaN	NaN	24.4343	24.9694	24.2821	24.8501	24.6607	NaN	Unmodified	0	0	0	0	21420500	53439100	58061	60519	0.16174	1443	12742	149930000	4	NaN	NaN	NaN	NaN	AHLSSFSHVDEIKEFLHF	O60449-3;O60449-2;O60449	LY75	Lymphocyte antigen 75	365
NaN	NaN	NaN	NaN	NaN	NaN	NaN	NaN	NaN	NaN	NaN	NaN	24.8488	24.4161	24.0697	23.4308	22.689	22.5955	24.7353	24.6306	23.8016	24.4669	23.5175	24.4683	Unmodified	0	0	0	0	19800500	50085100	27359	30137	5751	91518	49552	221550000	1	NaN	NaN	NaN	NaN	AHTVVTSRVVNRANTVQE	Q14624-3;Q14624-2;Q14624;Q14624-4	ITIH4	Inter-alpha-trypsin inhibitor heavy chain H4;70 kDa inter-alpha-trypsin inhibitor heavy chain H4;35 kDa inter-alpha-trypsin inhibitor heavy chain H4	2309
NaN	NaN	NaN	NaN	NaN	NaN	NaN	NaN	NaN	NaN	NaN	NaN	25.1754	24.2881	24.3679	23.2142	23.0188	22.6358	NaN	25.381	25.6073	25.3712	25.2435	24.8119	Unmodified	0	0	0	0	16999000	90459000	49211	51541	12941	75462	51631	312160000	4	NaN	NaN	NaN	NaN	AHVIFQNVAKSYLPN	Q86VP1-2;Q86VP1	TAX1BP1	Tax1-binding protein 1	3040
NaN	NaN	NaN	NaN	NaN	NaN	NaN	NaN	NaN	NaN	NaN	NaN	NaN	NaN	24.0149	NaN	NaN	21.7744	24.8733	24.8007	24.5913	25.4403	25.1771	25.4149	Unmodified	0	0	0	0	224816	16002900	46138	4889	0.0023509	10987	93557	233970000	4	NaN	NaN	NaN	NaN	AHVSANLKTLNQYSIPEINH	Q9NPF2-2;Q9NPF2	CHST11	Carbohydrate sulfotransferase 11	4341
NaN	NaN	NaN	NaN	NaN	NaN	NaN	NaN	NaN	NaN	NaN	NaN	25.9551	25.841	25.6203	24.648	24.6273	24.3452	25.7238	25.8915	25.1702	25.9692	25.724	25.8994	Unmodified	0	0	0	0	12276600	66117200	53534	55861	48572	13312	74135	589380000	12	NaN	NaN	NaN	NaN	AHYILNGGTLLG	P01023	A2M	Alpha-2-macroglobulin	657
NaN	NaN	NaN	NaN	NaN	NaN	NaN	NaN	NaN	NaN	NaN	NaN	27.1914	27.2316	26.64	23.5301	25.8441	25.2296	27.0356	27.3491	25.4873	27.2985	27.2143	27.1663	Unmodified	0	0	0	0	14688400	84019900	53458	55797	0.0015681	2205	1607	1354100000	22	NaN	NaN	NaN	NaN	AHYILNGGTLLGLK	P01023	A2M	Alpha-2-macroglobulin	657
NaN	NaN	NaN	NaN	NaN	NaN	NaN	NaN	NaN	NaN	NaN	NaN	23.7549	23.9669	23.8557	NaN	21.7931	21.1823	NaN	NaN	NaN	24.9405	24.2331	NaN	Unmodified	0	0	0	0	14528700	86641400	63559	65816	75319	14078	59442	103660000	7	NaN	NaN	NaN	NaN	AIAIVQLQELSLR	P09603-2;P09603;P09603-3	CSF1	Macrophage colony-stimulating factor 1;Processed macrophage colony-stimulating factor 1	858
26.7144	26.9037	26.6554	26.6364	26.8145	26.2689	26.5065	26.5244	26.4583	27.8224	27.9718	27.9588	NaN	NaN	NaN	NaN	NaN	NaN	NaN	NaN	NaN	NaN	NaN	NaN	Unmodified	0	0	0	0	10055200	52434400	35332	35456	81186	13127	58019	1690100000	6	NaN	NaN	NaN	NaN	AIANFTNQK	Q9NSY1;Q9NSY1-2;Q9NSY1-3	BMP2K	BMP-2-inducible protein kinase	4408
24.3303	NaN	24.7809	NaN	NaN	25.1507	25.3694	NaN	NaN	26.7529	26.3909	26.7332	NaN	NaN	NaN	NaN	NaN	NaN	NaN	NaN	NaN	NaN	NaN	NaN	Unmodified	0	0	0	0	89950800	50763100	16199	16292	13269	11921	44021	443160000	2	NaN	NaN	NaN	NaN	AIAPKGSEK	O15014	ZNF609	Zinc finger protein 609	204
22.6855	22.6914	22.5302	24.3889	24.8369	24.7818	24.301	24.3103	24.0129	26.7893	26.7647	26.9044	NaN	NaN	NaN	NaN	NaN	NaN	NaN	NaN	NaN	NaN	NaN	NaN	Unmodified	0	0	0	0	96043300	43348000	22488	2252	13778	11805	66705	514370000	3	NaN	NaN	NaN	NaN	AICSDPNNK	Q92583	CCL17	C-C motif chemokine 17	3517
NaN	NaN	NaN	NaN	NaN	NaN	NaN	NaN	NaN	NaN	NaN	NaN	23.796	23.838	24.1627	23.4207	23.3865	23.2502	24.8876	25.5686	25.0768	26.27	26.8326	26.6447	Unmodified	0	0	0	0	14267700	76675900	59217	61536	23432	1089	6415	502050000	4	NaN	NaN	NaN	NaN	AIDDIRISTDVPL	O60462-4;O60462-5;O60462-2;O60462-3;O60462	NRP2	Neuropilin-2	366
NaN	NaN	NaN	NaN	NaN	NaN	NaN	NaN	NaN	NaN	NaN	NaN	28.3259	28.5284	28.9726	28.5255	28.7243	28.3356	29.812	30.2584	29.707	30.7716	30.2811	30.6842	Unmodified	0	0	0	0	15558100	80935200	56182	58478	0.0013846	17871	11737	10385000000	16	NaN	NaN	NaN	NaN	AIDDIRISTDVPLE	O60462-4;O60462-5;O60462-2;O60462-3;O60462	NRP2	Neuropilin-2	366
NaN	NaN	NaN	NaN	NaN	NaN	NaN	NaN	NaN	NaN	NaN	NaN	25.8377	26.2593	26.405	26.3665	26.3908	25.8351	26.9047	27.4604	27.598	27.8921	28.2925	28.3987	Unmodified	0	0	0	0	16698500	85228000	54181	56509	4.9727e-10	20232	12398	1908700000	12	NaN	NaN	NaN	NaN	AIDDIRISTDVPLEN	O60462-4;O60462-5;O60462-2;O60462-3;O60462	NRP2	Neuropilin-2	366
NaN	NaN	NaN	NaN	NaN	NaN	NaN	NaN	NaN	NaN	NaN	NaN	25.8788	25.6033	25.6949	24.4487	24.2365	23.8394	26.2981	26.2319	25.6847	25.8735	25.6174	26.0306	Unmodified	0	0	0	0	18369300	92646400	27413	30196	49932	96163	41358	621430000	7	NaN	NaN	NaN	NaN	AIEGRKSNIHCNTIAPN	P51659-3;P51659;P51659-2	HSD17B4	Peroxisomal multifunctional enzyme type 2;(3R)-hydroxyacyl-CoA dehydrogenase;Enoyl-CoA hydratase 2	1622
24.9306	25.0587	24.8782	26.5684	26.6263	27.1114	26.9308	26.8376	26.366	28.3682	28.5685	28.6522	NaN	NaN	NaN	NaN	NaN	NaN	NaN	NaN	NaN	NaN	NaN	NaN	Unmodified	0	0	0	0	1126640	63596000	18242	18291	14224	11704	11704	1946600000	2	NaN	NaN	NaN	NaN	AIEKHARFR	Q63HN8;Q63HN8-4	RNF213	E3 ubiquitin-protein ligase RNF213	2708
NaN	NaN	NaN	NaN	NaN	NaN	NaN	NaN	NaN	NaN	NaN	NaN	26.0285	26.0848	26.0515	23.2093	23.1287	23.0099	NaN	25.4831	NaN	26.3311	25.8085	NaN	Unmodified	0	0	0	0	15468200	82427400	67377	69629	3.4427e-19	25282	17563	426570000	13	NaN	NaN	NaN	NaN	AIETYLLNVSPGGLT	Q9NR34	MAN1C1	Mannosyl-oligosaccharide 1,2-alpha-mannosidase IC	4373
NaN	NaN	NaN	NaN	NaN	NaN	NaN	NaN	NaN	NaN	NaN	NaN	23.3438	23.9803	23.6499	20.0575	20.2622	20.0372	NaN	NaN	NaN	24.4604	23.9832	NaN	Unmodified	0	0	0	0	17098900	88760300	70374	726	1.2607e-11	19406	1362	83451000	5	NaN	NaN	NaN	NaN	AIETYLLNVSPGGLTY	Q9NR34	MAN1C1	Mannosyl-oligosaccharide 1,2-alpha-mannosidase IC	4373
26.0812	26.434	26.3561	26.104	25.958	25.5316	26.0322	26.1441	26.2887	27.2069	27.0605	26.9695	NaN	NaN	NaN	NaN	NaN	NaN	NaN	NaN	NaN	NaN	NaN	NaN	Unmodified	0	0	0	0	12766700	66631700	49147	49146	0.22278	18044	78794	1084400000	9	NaN	NaN	NaN	NaN	AIFEVNTDLQK	Q92545	TMEM131	Transmembrane protein 131	3507
NaN	NaN	NaN	NaN	NaN	NaN	NaN	NaN	NaN	NaN	NaN	NaN	26.5483	26.8536	26.8379	NaN	24.2504	24.1075	NaN	NaN	26.3696	27.541	27.0738	27.563	Unmodified	0	0	0	0	12876800	68230100	64952	67293	14244	11371	71419	998910000	9	NaN	NaN	NaN	NaN	AIFILNEANNLG	P19823;CON__Q9TRI1	ITIH2	Inter-alpha-trypsin inhibitor heavy chain H2	1111
NaN	NaN	NaN	NaN	NaN	NaN	NaN	NaN	NaN	NaN	NaN	NaN	21.4105	20.9933	23.1698	NaN	NaN	NaN	NaN	NaN	NaN	NaN	NaN	25.1283	Unmodified	0	0	0	0	19270100	5091960	75773	78205	0.03742	17548	11944	50986000	3	NaN	NaN	NaN	NaN	AIFILNEANNLGLLDPNS	P19823	ITIH2	Inter-alpha-trypsin inhibitor heavy chain H2	1111
25.1327	25.0984	25.186	24.7998	25.3484	24.449	24.8808	25.0785	25.2184	26.2586	26.1825	NaN	NaN	NaN	NaN	NaN	NaN	NaN	NaN	NaN	NaN	NaN	NaN	NaN	Unmodified	0	0	0	0	10606300	62808100	43454	4353	98362	11076	53841	467520000	5	NaN	NaN	NaN	NaN	AIFKVLNEK	Q9Y2X3	NOP58	Nucleolar protein 58	4871
NaN	NaN	NaN	NaN	NaN	NaN	NaN	NaN	NaN	NaN	NaN	NaN	25.8041	25.873	25.8593	23.8521	24.4778	23.8186	26.4849	26.7577	25.6137	26.9736	26.6905	27.0402	Unmodified	0	0	0	0	17207800	7845340	52209	54537	34212	11707	80627	871040000	12	NaN	NaN	NaN	NaN	AIFLRDWDSPYSHD	Q8IV08	PLD3	Phospholipase D3	3099
NaN	NaN	NaN	NaN	NaN	NaN	NaN	NaN	NaN	NaN	NaN	NaN	24.0833	24.4147	NaN	NaN	20.9516	NaN	24.4693	24.7626	NaN	25.4695	24.7054	25.1068	Unmodified	0	0	0	0	18338700	86859800	56738	59114	76388	74853	4472	203810000	4	NaN	NaN	NaN	NaN	AIFLRDWDSPYSHDL	Q8IV08	PLD3	Phospholipase D3	3099
NaN	NaN	NaN	NaN	NaN	NaN	NaN	NaN	NaN	NaN	NaN	NaN	27.8794	28.2168	27.8937	25.0277	25.1564	24.6022	28.742	28.794	28.5011	28.8066	28.5958	28.6688	Unmodified	0	0	0	0	19489000	89554200	55566	57869	1.2191e-18	26081	16887	3501500000	18	NaN	NaN	NaN	NaN	AIFLRDWDSPYSHDLD	Q8IV08	PLD3	Phospholipase D3	3099
NaN	NaN	NaN	NaN	NaN	NaN	NaN	NaN	NaN	NaN	NaN	NaN	23.9245	23.924	23.7821	20.9798	21.9115	20.6876	24.5713	NaN	23.6514	25.0418	NaN	24.8994	Unmodified	0	0	0	0	20499400	94322000	5551	57771	62269	93424	68506	157900000	4	NaN	NaN	NaN	NaN	AIFLRDWDSPYSHDLDT	Q8IV08	PLD3	Phospholipase D3	3099
26.2263	26.2247	26.0755	24.2218	24.4262	22.9589	24.4971	24.4948	24.5136	26.5503	26.7009	26.5729	NaN	NaN	NaN	NaN	NaN	NaN	NaN	NaN	NaN	NaN	NaN	NaN	Unmodified	0	0	0	0	10456100	60728600	46062	46144	21542	12525	74286	656360000	1	NaN	NaN	NaN	NaN	AIFPRAFPK	O60266-2;O60266	ADCY3	Adenylate cyclase type 3	347
NaN	NaN	NaN	NaN	NaN	NaN	NaN	NaN	NaN	NaN	NaN	NaN	25.7529	NaN	NaN	22.8067	23.3811	23.7094	26.3025	26.7222	26.1795	NaN	26.0092	25.8062	Unmodified	0	0	0	0	16999200	91517200	26716	29358	15926	84266	55685	484210000	2	NaN	NaN	NaN	NaN	AIGARARAEAEQMAKK	O75955-2;O75955	FLOT1	Flotillin-1	501
NaN	NaN	NaN	NaN	NaN	NaN	NaN	NaN	NaN	NaN	NaN	NaN	26.1369	26.4453	26.2801	25.4797	NaN	25.5257	25.5505	25.8069	NaN	25.7997	25.1925	25.1629	Oxidation (M)	0	1	0	0	18238200	81618600	29576	32555	17845	81311	49796	583910000	4	NaN	NaN	NaN	NaN	AIGHRNYHAGYSMFGAG	Q99437-2;Q99437	ATP6V0B	V-type proton ATPase 21 kDa proteolipid subunit	3876
NaN	NaN	NaN	NaN	NaN	NaN	NaN	NaN	NaN	NaN	NaN	NaN	29.4934	29.5747	29.2349	26.4382	26.4695	25.4202	29.6449	29.8371	28.6632	30.1253	29.4684	29.5029	Unmodified	0	0	0	0	18078200	82127100	35897	39196	1.4003e-07	18758	13884	7314400000	24	NaN	NaN	NaN	NaN	AIGHRNYHAGYSMFGAG	Q99437-2;Q99437	ATP6V0B	V-type proton ATPase 21 kDa proteolipid subunit	3876
NaN	NaN	NaN	NaN	NaN	NaN	NaN	NaN	NaN	NaN	NaN	NaN	27.917	28.4059	27.8541	25.1288	NaN	28.6607	29.9682	30.0197	29.6827	28.4756	28.4734	28.5967	Unmodified	0	0	0	0	16540000	2217770	25982	28637	8.7441e-06	183	88874	5465200000	28	NaN	NaN	NaN	NaN	AIGQKRSTVAQLVKR	P25705-2;P25705-3;P25705	ATP5A1	ATP synthase subunit alpha, mitochondrial	1211
NaN	NaN	NaN	NaN	NaN	NaN	NaN	NaN	NaN	NaN	NaN	NaN	25.3829	27.0219	26.5119	NaN	NaN	NaN	26.4963	NaN	26.2859	27.1931	24.7631	24.4265	Unmodified	0	0	0	0	1868130	13196400	3964	43022	25823	10257	81635	656660000	5	NaN	NaN	NaN	NaN	AIGQKRSTVAQLVKRLT	P25705-2;P25705-3;P25705	ATP5A1	ATP synthase subunit alpha, mitochondrial	1211
NaN	NaN	NaN	NaN	NaN	NaN	NaN	NaN	NaN	NaN	NaN	NaN	NaN	NaN	22.3945	NaN	NaN	NaN	NaN	NaN	NaN	NaN	NaN	NaN	Unmodified	0	0	0	0	19210400	38306300	70429	72936	49636	12395	67544	5513500	1	NaN	NaN	NaN	NaN	AIGVLIYMDQTKFPIVN	P02786	TFRC	Transferrin receptor protein 1;Transferrin receptor protein 1, serum form	699
NaN	NaN	NaN	NaN	NaN	NaN	NaN	NaN	NaN	NaN	NaN	NaN	25.2836	25.4016	25.4176	25.5139	27.147	24.8884	28.4688	28.8365	28.1079	26.5022	24.2167	25.877	Unmodified	0	0	0	0	1904100	10297200	40706	4399	25076	10313	10313	1673900000	11	NaN	NaN	NaN	NaN	AIHAKRVTIMPKDIQLA	Q71DI3;P84243;P68431;Q6NXT2	HIST2H3A;H3F3A;HIST1H3A;H3F3C	Histone H3.2;Histone H3.3;Histone H3.1;Histone H3.3C	1927
NaN	NaN	NaN	NaN	NaN	NaN	NaN	NaN	NaN	NaN	NaN	NaN	NaN	NaN	NaN	25.5074	25.7628	NaN	25.6923	26.2146	25.2553	NaN	NaN	23.313	Oxidation (M)	0	1	0	0	19201000	97886900	37145	40395	1181	84859	84859	287190000	1	NaN	348	NaN	NaN	AIHAKRVTIMPKDIQLA	Q71DI3;P84243;P68431;Q6NXT2	HIST2H3A;H3F3A;HIST1H3A;H3F3C	Histone H3.2;Histone H3.3;Histone H3.1;Histone H3.3C	1927
NaN	NaN	NaN	NaN	NaN	NaN	NaN	NaN	NaN	NaN	NaN	NaN	NaN	NaN	NaN	26.1274	26.1391	25.4962	27.5216	27.3484	27.2216	NaN	NaN	NaN	Unmodified	0	0	0	0	20602000	20408300	36531	39722	5683	11962	90236	714590000	12	NaN	NaN	NaN	NaN	AIHAKRVTIMPKDIQLAR	Q71DI3;P84243;P68431;Q6NXT2	HIST2H3A;H3F3A;HIST1H3A;H3F3C	Histone H3.2;Histone H3.3;Histone H3.1;Histone H3.3C	1927
NaN	NaN	NaN	NaN	NaN	NaN	NaN	NaN	NaN	NaN	NaN	NaN	NaN	NaN	NaN	25.3014	25.4274	24.6557	NaN	25.2856	24.5931	NaN	NaN	NaN	Oxidation (K)	1	0	0	0	2076200	19899800	3369	36738	32453	71685	71685	179110000	1	NaN	NaN	NaN	NaN	AIHAKRVTIMPKDIQLAR	Q71DI3;P84243;P68431;Q6NXT2	HIST2H3A;H3F3A;HIST1H3A;H3F3C	Histone H3.2;Histone H3.3;Histone H3.1;Histone H3.3C	1927
27.2845	27.2613	27.3743	26.9759	26.8159	26.655	NaN	26.7809	27.0371	28.385	28.4617	28.2702	NaN	NaN	NaN	NaN	NaN	NaN	NaN	NaN	NaN	NaN	NaN	NaN	Unmodified	0	0	0	0	10395800	581465	42327	4243	76575	11106	70182	2151100000	5	NaN	NaN	NaN	NaN	AIHPTFNLK	Q8IUD6	RNF135	E3 ubiquitin-protein ligase RNF135	3087
23.5983	23.0591	23.3711	24.6529	23.8178	24.4026	24.2571	24.1436	23.4796	25.9475	25.0205	25.3723	NaN	NaN	NaN	NaN	NaN	NaN	NaN	NaN	NaN	NaN	NaN	NaN	Unmodified	0	0	0	0	11787000	69962300	14361	14427	70849	11106	72757	288090000	8	NaN	NaN	NaN	NaN	AIHSKVVRNR	Q5JNZ5;P62854	RPS26P11;RPS26	Putative 40S ribosomal protein S26-like 1;40S ribosomal protein S26	1838
29.4216	29.4578	29.3411	31.0373	30.8256	30.4147	29.7673	29.7555	29.2653	31.1024	31.2228	31.0816	NaN	NaN	NaN	NaN	NaN	NaN	NaN	NaN	NaN	NaN	NaN	NaN	Unmodified	0	0	0	0	10375900	58694400	32284	32408	20008	21385	7233	17224000000	17	NaN	NaN	NaN	NaN	AIHSQLLEK	O60925	PFDN1	Prefoldin subunit 1	409
31.5354	31.229	31.4267	30.9032	30.8938	30.4127	30.9956	31.1378	30.8753	32.5576	32.5032	32.4704	NaN	NaN	NaN	NaN	NaN	NaN	NaN	NaN	NaN	NaN	NaN	NaN	Unmodified	0	0	0	0	11136200	61824400	48552	48561	18791	18343	73122	38781000000	15	NaN	NaN	NaN	NaN	AIIDHIFASK	Q8TAS1-2;Q8TAS1-3;Q8TAS1	UHMK1	Serine/threonine-protein kinase Kist	3364
NaN	NaN	NaN	NaN	NaN	NaN	NaN	NaN	NaN	NaN	NaN	NaN	23.979	24.445	23.8664	21.9845	NaN	NaN	23.842	24.2233	23.7892	24.471	24.3194	24.5533	Unmodified	0	0	0	0	14939400	94058200	51791	54178	41651	63401	21757	176750000	2	NaN	NaN	NaN	NaN	AIILRNRVQSLVL	P11215;P11215-2	ITGAM	Integrin alpha-M	925
NaN	NaN	NaN	NaN	NaN	NaN	NaN	NaN	NaN	NaN	NaN	NaN	27.448	27.0263	26.9485	24.6866	24.6416	24.3768	27.2043	27.3359	27.5447	27.9806	27.4371	27.6869	Unmodified	0	0	0	0	1550960	96204500	50871	53207	70485	13041	1024	1706700000	9	NaN	NaN	NaN	NaN	AIILRNRVQSLVLG	P11215;P11215-2	ITGAM	Integrin alpha-M	925
NaN	NaN	NaN	NaN	NaN	NaN	NaN	NaN	NaN	NaN	NaN	NaN	NaN	NaN	NaN	NaN	NaN	NaN	NaN	NaN	NaN	NaN	NaN	NaN	Unmodified	0	0	0	0	1875150	15303400	4723	49808	22242	12729	10724	0	5	NaN	NaN	NaN	NaN	AIILRNRVQSLVLGAPR	P11215;P11215-2	ITGAM	Integrin alpha-M	925
28.5368	28.4669	28.5399	28.1223	28.0474	27.6128	28.0583	28.1633	28.1709	29.6518	29.6704	29.7713	NaN	NaN	NaN	NaN	NaN	NaN	NaN	NaN	NaN	NaN	NaN	NaN	Unmodified	0	0	0	0	99760300	60326300	35317	3543	70001	12408	44611	5422200000	15	NaN	NaN	NaN	NaN	AIIRDRAAL	Q9UQN3	CHMP2B	Charged multivesicular body protein 2b	4813
NaN	NaN	NaN	NaN	NaN	NaN	NaN	NaN	NaN	NaN	NaN	NaN	24.3924	24.4677	21.867	20.546	20.2462	20.6346	NaN	NaN	NaN	24.754	24.4521	24.8478	Unmodified	0	0	0	0	16459800	98071500	69173	71477	33158	78342	46702	134890000	2	NaN	NaN	NaN	NaN	AIKDFVLKYALPLVG	P13667	PDIA4	Protein disulfide-isomerase A4	967
NaN	NaN	NaN	NaN	NaN	NaN	NaN	NaN	NaN	NaN	NaN	NaN	25.9755	25.8968	25.1326	24.3189	24.3281	24.2888	25.888	25.4903	NaN	25.4107	25.2862	25.0036	Unmodified	0	0	0	0	19391400	140738	60073	62306	0.0016544	12729	10273	456120000	13	NaN	NaN	NaN	NaN	AIKDFVLKYALPLVGHR	P13667	PDIA4	Protein disulfide-isomerase A4	967
NaN	NaN	NaN	NaN	NaN	NaN	NaN	NaN	NaN	NaN	27.3315	NaN	NaN	NaN	NaN	NaN	NaN	NaN	NaN	NaN	NaN	NaN	NaN	NaN	Unmodified	0	0	0	0	11236000	60259400	38998	39448	18047	96665	5348	168890000	1	NaN	NaN	NaN	NaN	AIKENFQFK	Q460N5-1;Q460N5;Q460N5-4;Q460N5-3	PARP14	Poly [ADP-ribose] polymerase 14	2545
24.4641	24.5831	24.3357	23.6777	24.1908	23.8427	24.0086	23.6965	23.5781	25.3424	25.2238	NaN	NaN	NaN	NaN	NaN	NaN	NaN	NaN	NaN	NaN	NaN	NaN	NaN	Unmodified	0	0	0	0	98857100	57056600	33274	33369	20234	93098	63682	241780000	1	NaN	NaN	NaN	NaN	AIKFPASQK	Q9GZX5	ZNF350	Zinc finger protein 350	4145
29.0429	28.7891	28.884	28.9899	28.7679	29.1575	28.7506	28.8462	28.4585	30.5902	30.6362	30.4248	21.3351	21.8257	21.079	NaN	NaN	NaN	22.9803	23.0939	NaN	21.9711	21.7732	21.7691	Unmodified	0	0	0	0	10256600	65971500	17692	18378	1.5453e-10	21588	12651	9168100000	25	NaN	NaN	NaN	NaN	AIKKPLTQK	Q92925-3;Q92925-2;Q92925	SMARCD2	SWI/SNF-related matrix-associated actin-dependent regulator of chromatin subfamily D member 2	3563
NaN	NaN	NaN	NaN	NaN	NaN	NaN	NaN	NaN	NaN	NaN	NaN	23.71	23.3116	22.6282	NaN	22.2686	21.2185	24.4319	24.3756	24.4846	23.4944	23.5946	23.502	Unmodified	0	0	0	0	17820400	36332500	50993	53377	12851	11226	79553	142340000	1	NaN	NaN	NaN	NaN	AIKLATNAAVTVLRVDQ	P50990;P50990-2;P50990-3	CCT8	T-complex protein 1 subunit theta	1606
NaN	NaN	NaN	NaN	NaN	NaN	NaN	NaN	NaN	NaN	NaN	NaN	NaN	NaN	NaN	26.4888	26.3081	26.3948	27.5538	27.8373	26.569	28.6207	27.7632	27.7836	Unmodified	0	0	0	0	1555940	94097600	33902	37134	51004	1401	83981	1673500000	18	NaN	NaN	NaN	NaN	AIKNLLKAVSKERS	P02778	CXCL10	C-X-C motif chemokine 10;CXCL10(1-73)	698
24.9279	24.8685	24.7347	27.4876	27.0715	27.1764	27.3351	27.4113	27.166	28.5895	28.627	28.6167	NaN	NaN	NaN	NaN	NaN	NaN	NaN	NaN	NaN	NaN	NaN	NaN	Unmodified	0	0	0	0	11147100	71141700	48575	48594	10573	12639	74942	2299900000	3	NaN	NaN	NaN	NaN	AIKVIPTVFK	P14902	IDO1	Indoleamine 2,3-dioxygenase 1	999
NaN	NaN	NaN	NaN	NaN	NaN	NaN	NaN	NaN	NaN	NaN	NaN	25.2291	24.8918	24.6101	20.3679	21.4973	20.3767	24.7167	24.8848	25.4824	25.6199	23.7923	24.9995	Unmodified	0	0	0	0	16229200	91844900	56715	59067	48282	11917	87341	306810000	5	NaN	NaN	NaN	NaN	AIKWNFTKFLIDK	P36969-2;P36969	GPX4	Phospholipid hydroperoxide glutathione peroxidase, mitochondrial	1402
NaN	NaN	NaN	NaN	NaN	NaN	NaN	NaN	NaN	NaN	NaN	NaN	28.492	28.5407	28.3624	24.7284	25.5003	25.3487	28.6495	28.8416	28.2888	29.139	28.8426	28.6704	Unmodified	0	0	0	0	17939800	98284000	55688	58017	0.0093166	16665	12079	3960900000	21	NaN	NaN	NaN	NaN	AIKWNFTKFLIDKNG	P36969-2;P36969	GPX4	Phospholipid hydroperoxide glutathione peroxidase, mitochondrial	1402
29.919	29.7637	29.7463	29.8838	30.3223	30.0296	30.2569	30.2921	29.794	31.5494	31.6037	31.5515	22.0174	20.9912	21.002	NaN	21.5865	21.1221	23.5933	23.9892	23.5111	22.6735	21.9759	22.4976	Unmodified	0	0	0	0	1002570	5709600	23495	24215	27441	1766	47918	19410000000	24	NaN	NaN	NaN	NaN	AILDKTTNK	P29558;P29558-2;Q15434	RBMS1;RBMS2	RNA-binding motif, single-stranded-interacting protein 1;RNA-binding motif, single-stranded-interacting protein 2	1276;2406
25.5334	25.4076	25.4075	24.204	25.1141	24.4121	25.0752	25.2914	24.1023	26.7565	26.58	26.6826	NaN	NaN	NaN	NaN	NaN	NaN	NaN	NaN	NaN	NaN	NaN	NaN	Unmodified	0	0	0	0	10566700	66552900	26373	26405	74175	15144	49798	631370000	3	NaN	NaN	NaN	NaN	AILEKSRLK	O94906-2;O94906	PRPF6	Pre-mRNA-processing factor 6	533
NaN	NaN	NaN	NaN	NaN	NaN	NaN	NaN	NaN	NaN	NaN	NaN	NaN	NaN	NaN	NaN	NaN	NaN	NaN	NaN	NaN	NaN	NaN	NaN	Unmodified	0	0	0	0	10626200	61857900	36307	36482	36514	90696	12372	0	2	NaN	NaN	NaN	NaN	AILGYRSVGK	Q15382	RHEB	GTP-binding protein Rheb	2397
NaN	NaN	NaN	NaN	NaN	NaN	NaN	NaN	NaN	NaN	NaN	NaN	NaN	24.5964	NaN	22.2378	22.4531	22.2828	24.0809	24.567	NaN	24.1949	24.4241	NaN	Unmodified	0	0	0	0	15157900	79330800	51099	53356	18415	91936	43998	125470000	2	NaN	NaN	NaN	NaN	AILLSYSERDPVPG	Q9NS93	TM7SF3	Transmembrane 7 superfamily member 3	4402
NaN	NaN	NaN	NaN	NaN	NaN	NaN	NaN	NaN	NaN	NaN	NaN	24.5369	24.8146	24.2938	23.1135	22.7503	22.525	25.2349	25.4071	24.9024	25.1551	25.0912	24.847	Unmodified	0	0	0	0	15728100	814772	50705	53041	15692	12168	78372	315210000	11	NaN	NaN	NaN	NaN	AILLSYSERDPVPGG	Q9NS93	TM7SF3	Transmembrane 7 superfamily member 3	4402
NaN	NaN	NaN	NaN	NaN	NaN	NaN	NaN	NaN	26.4805	26.4778	26.577	NaN	NaN	NaN	NaN	NaN	NaN	NaN	NaN	NaN	NaN	NaN	NaN	Unmodified	0	0	0	0	9735810	5807960	39137	39571	1407	11739	46718	287200000	1	NaN	NaN	NaN	NaN	AILTTVTQK	Q6PGP7	TTC37	Tetratricopeptide repeat protein 37	2814
NaN	NaN	NaN	NaN	NaN	NaN	NaN	NaN	NaN	NaN	NaN	NaN	NaN	NaN	NaN	22.6385	23.093	22.0941	26.0423	25.8511	25.4619	26.0265	26.1328	26.0586	Unmodified	0	0	0	0	16518300	83135000	47055	49574	34617	96707	66649	407620000	1	NaN	NaN	NaN	NaN	AIMEKLEMSKFQPT	P05155-2;P05155;P05155-3	SERPING1	Plasma protease C1 inhibitor	748
NaN	NaN	NaN	NaN	NaN	NaN	NaN	NaN	NaN	NaN	NaN	NaN	24.8649	25.0747	24.3685	NaN	22.685	NaN	NaN	NaN	23.9057	25.114	24.9234	NaN	Unmodified	0	0	0	0	15898400	8413210	34014	37317	28542	9351	37387	178150000	3	NaN	NaN	NaN	NaN	AINEKLGQYASPTAK	P0C0L4-2;P0C0L5;P0C0L4	C4A;C4B	Complement C4-A;Complement C4 beta chain;Complement C4-A alpha chain;C4a anaphylatoxin;C4b-A;C4d-A;Complement C4 gamma chain;Complement C4-B;Complement C4 beta chain;Complement C4-B alpha chain;C4a anaphylatoxin;C4b-B;C4d-B;Complement C4 gamma chain	876
NaN	NaN	NaN	NaN	NaN	NaN	NaN	NaN	NaN	NaN	NaN	NaN	29.0269	29.1389	28.5572	26.4663	26.4455	26.2161	28.7272	28.8179	28.6957	29.2493	28.7601	28.0256	Unmodified	0	0	0	0	17459400	94243200	31142	34205	4.6837e-26	22368	18466	4513500000	20	NaN	NaN	NaN	NaN	AINEKLGQYASPTAKR	P0C0L4-2;P0C0L5;P0C0L4	C4A;C4B	Complement C4-A;Complement C4 beta chain;Complement C4-A alpha chain;C4a anaphylatoxin;C4b-A;C4d-A;Complement C4 gamma chain;Complement C4-B;Complement C4 beta chain;Complement C4-B alpha chain;C4a anaphylatoxin;C4b-B;C4d-B;Complement C4 gamma chain	876
NaN	NaN	NaN	NaN	NaN	NaN	NaN	NaN	NaN	NaN	NaN	NaN	23.9103	NaN	NaN	20.9129	20.5844	20.1651	NaN	NaN	NaN	NaN	23.1635	24.0758	Oxidation (P)	0	0	1	0	15227900	78875700	59746	61928	72759	1087	1087	47566000	1	NaN	NaN	NaN	NaN	AINGMIYSLPGLKM	P12259	F5	Coagulation factor V;Coagulation factor V heavy chain;Coagulation factor V light chain	942
NaN	NaN	NaN	NaN	NaN	NaN	NaN	NaN	NaN	NaN	NaN	NaN	23.0616	24.263	23.9902	NaN	NaN	NaN	NaN	NaN	NaN	24.0375	NaN	22.6358	Oxidation (M)	0	1	0	0	15227900	78875700	59996	62396	18414	91937	91937	69288000	5	NaN	NaN	NaN	NaN	AINGMIYSLPGLKM	P12259	F5	Coagulation factor V;Coagulation factor V heavy chain;Coagulation factor V light chain	942
NaN	NaN	NaN	NaN	NaN	NaN	NaN	NaN	NaN	NaN	NaN	NaN	24.192	24.483	24.2155	NaN	NaN	NaN	NaN	NaN	24.2278	25.3345	24.871	24.8724	Unmodified	0	0	0	0	15067900	79384200	65635	6805	13435	15004	774	185450000	9	NaN	NaN	NaN	NaN	AINGMIYSLPGLKM	P12259	F5	Coagulation factor V;Coagulation factor V heavy chain;Coagulation factor V light chain	942
NaN	NaN	NaN	NaN	NaN	NaN	NaN	NaN	NaN	NaN	NaN	NaN	23.4292	23.064	22.9319	NaN	NaN	NaN	NaN	NaN	22.5303	24.1524	23.9341	23.8015	Unmodified	0	0	0	0	19269600	95834100	6513	67549	7.1533e-07	17742	12244	83420000	7	NaN	NaN	NaN	NaN	AINGMIYSLPGLKMYEQ	P12259	F5	Coagulation factor V;Coagulation factor V heavy chain;Coagulation factor V light chain	942
NaN	NaN	NaN	NaN	NaN	NaN	NaN	NaN	NaN	NaN	NaN	NaN	23.2374	22.6743	22.2079	NaN	NaN	NaN	NaN	NaN	NaN	NaN	NaN	NaN	Unmodified	0	0	0	0	20560000	9345620	65269	67592	0.030795	1517	11346	21427000	2	NaN	NaN	NaN	NaN	AINGMIYSLPGLKMYEQE	P12259	F5	Coagulation factor V;Coagulation factor V heavy chain;Coagulation factor V light chain	942
NaN	NaN	NaN	25.6983	25.6241	25.2704	23.1406	23.5261	23.7089	NaN	NaN	NaN	26.0544	25.8928	25.4774	29.3554	29.3708	28.7355	28.2568	28.3511	28.2373	27.0299	26.4404	26.3742	Unmodified	0	0	0	0	144083	83002800	37143	39613	1.8192e-07	22377	12353	3483100000	20	NaN	NaN	NaN	NaN	AINITNNEKVVVK	Q8NEV1;P68400	CSNK2A3;CSNK2A1	Casein kinase II subunit alpha 3;Casein kinase II subunit alpha	1877
NaN	NaN	NaN	NaN	NaN	NaN	NaN	NaN	NaN	NaN	NaN	NaN	NaN	NaN	NaN	25.1512	25.585	24.9915	24.1477	23.9321	24.3576	NaN	NaN	23.8696	Unmodified	0	0	0	0	14688400	83617600	36832	40062	39626	81494	4829	192360000	2	NaN	NaN	NaN	NaN	AINITNNERVVVK	P19784	CSNK2A2	Casein kinase II subunit alpha'	1108
25.7307	25.898	25.5783	25.3868	25.786	25.0844	24.2881	24.2629	NaN	27.992	28.2483	28.3086	NaN	NaN	NaN	NaN	NaN	NaN	NaN	NaN	NaN	NaN	NaN	NaN	Unmodified	0	0	0	0	99859500	59467200	40355	40519	229	91069	91069	1264500000	2	NaN	NaN	NaN	NaN	AINKCPLLK	P04075;P04075-2	ALDOA	Fructose-bisphosphate aldolase A	714
NaN	NaN	NaN	NaN	NaN	NaN	NaN	NaN	NaN	NaN	NaN	NaN	NaN	NaN	NaN	NaN	NaN	NaN	NaN	NaN	NaN	NaN	NaN	NaN	Unmodified	0	0	0	0	11176100	61315900	48232	48382	45959	85731	15732	0	2	NaN	NaN	NaN	NaN	AINPINTFTK	Q07960	ARHGAP1	Rho GTPase-activating protein 1	2050
23.4302	23.6691	24.0217	24.0342	NaN	NaN	23.5954	NaN	NaN	27.0138	NaN	NaN	NaN	NaN	NaN	NaN	NaN	NaN	NaN	NaN	NaN	NaN	NaN	NaN	Unmodified	0	0	0	0	1014560	55704100	13176	13217	27441	1766	8981	207040000	7	NaN	NaN	NaN	NaN	AINSRQAQK	P78317;P78317-2	RNF4	E3 ubiquitin-protein ligase RNF4	1883
NaN	NaN	NaN	NaN	NaN	NaN	NaN	NaN	NaN	NaN	NaN	NaN	NaN	23.154	NaN	NaN	22.3445	21.6865	24.0491	NaN	NaN	24.6056	NaN	24.2228	Unmodified	0	0	0	0	11246500	64546200	49109	51423	16036	13355	71549	80498000	2	NaN	NaN	NaN	NaN	AINVAVHVFR	P02766	TTR	Transthyretin	696
NaN	NaN	NaN	NaN	NaN	NaN	NaN	NaN	NaN	NaN	NaN	NaN	NaN	NaN	NaN	25.1493	25.5014	24.949	26.1848	26.5236	25.7978	NaN	NaN	NaN	Unmodified	0	0	0	0	19380500	53439100	41935	44976	25601	12722	84304	348190000	5	NaN	NaN	NaN	NaN	AIPRALAENSGVKANEVIS	P50990;P50990-2;P50990-3	CCT8	T-complex protein 1 subunit theta	1606
NaN	NaN	NaN	NaN	NaN	NaN	NaN	NaN	NaN	NaN	NaN	NaN	23.9095	24.237	23.9788	NaN	NaN	NaN	25.9003	26.4855	25.9908	26.5466	26.4375	26.9708	Unmodified	0	0	0	0	26313300	32677700	55469	57921	6.1878e-14	17761	14326	595760000	6	NaN	NaN	NaN	NaN	AIQGLKWQHNEITFCIQNYTPK	P50281	MMP14	Matrix metalloproteinase-14	1592
NaN	NaN	NaN	NaN	NaN	NaN	NaN	NaN	NaN	NaN	NaN	NaN	NaN	NaN	NaN	NaN	NaN	NaN	23.9669	25.1782	23.9332	24.6398	NaN	NaN	Unmodified	0	0	0	0	21360100	85223600	56035	58529	3.2797e-08	17605	13963	96521000	1	NaN	NaN	NaN	NaN	AIQKSWTATTYMEYETLT	P53634	CTSC	Dipeptidyl peptidase 1;Dipeptidyl peptidase 1 exclusion domain chain;Dipeptidyl peptidase 1 heavy chain;Dipeptidyl peptidase 1 light chain	1679
26.4203	26.7375	26.5946	27.2665	27.3205	26.8082	26.3347	26.7013	26.6064	28.7186	28.7318	28.6648	NaN	NaN	NaN	NaN	NaN	NaN	NaN	NaN	NaN	NaN	NaN	NaN	Unmodified	0	0	0	0	11286000	59612900	37143	37268	13042	14736	77095	2358600000	5	NaN	NaN	NaN	NaN	AIQNPTMINK	Q02086-2;Q02086	SP2	Transcription factor Sp2	1972
23.837	23.8222	23.8937	23.9012	24.3604	23.964	24.8496	24.934	24.3437	NaN	24.8965	NaN	NaN	NaN	NaN	NaN	NaN	NaN	NaN	NaN	NaN	NaN	NaN	NaN	Oxidation (M)	0	1	0	0	1144590	59104300	32998	33062	66672	13762	13762	213780000	3	NaN	357	NaN	NaN	AIQNPTMINK	Q02086-2;Q02086	SP2	Transcription factor Sp2	1972
NaN	NaN	NaN	NaN	NaN	NaN	NaN	NaN	NaN	NaN	NaN	NaN	26.0611	25.9633	25.4307	24.8956	24.8658	24.4343	26.5904	26.4814	26.2505	26.5643	26.293	26.4761	Unmodified	0	0	0	0	19380300	33647200	43988	47026	27011	13001	92456	814480000	7	NaN	NaN	NaN	NaN	AIQNVVHRLFHASYGAR	P20702	ITGAX	Integrin alpha-X	1136
NaN	NaN	NaN	NaN	NaN	NaN	NaN	NaN	NaN	NaN	NaN	NaN	26.6649	26.597	26.1981	23.3411	24.764	24.3786	26.7405	26.7287	26.2527	26.8365	26.5174	26.7314	Unmodified	0	0	0	0	20941300	1347580	40517	43796	0.045094	14764	94855	976440000	10	NaN	NaN	NaN	NaN	AIQNVVHRLFHASYGARR	P20702	ITGAX	Integrin alpha-X	1136
NaN	NaN	NaN	NaN	NaN	NaN	NaN	21.5129	NaN	22.684	22.6272	23.2588	NaN	NaN	NaN	NaN	NaN	NaN	NaN	NaN	NaN	NaN	NaN	NaN	Unmodified	0	0	0	0	16980300	26436500	11594	11818	39404	11687	78504	26247000	0	NaN	NaN	NaN	NaN	AIRAAKEAKKAKQASK	P83731	RPL24	60S ribosomal protein L24	1920
26.2936	26.1665	26.2835	26.654	26.3839	26.4081	25.9041	25.9019	25.7359	27.6432	27.6351	27.7103	NaN	NaN	NaN	NaN	NaN	NaN	NaN	NaN	NaN	NaN	NaN	NaN	Unmodified	0	0	0	0	11136100	6142220	17059	17108	24325	10711	66498	1340500000	0	NaN	NaN	NaN	NaN	AIRDAKTPDK	P46940	IQGAP1	Ras GTPase-activating-like protein IQGAP1	1513
25.0191	24.9206	24.6933	24.9753	25.6356	24.4843	24.349	24.6346	24.377	26.0093	25.6629	25.7089	NaN	NaN	NaN	NaN	NaN	NaN	NaN	NaN	NaN	NaN	NaN	NaN	Unmodified	0	0	0	0	11726500	65133500	26582	26614	0.16646	18716	98336	446180000	7	NaN	NaN	NaN	NaN	AIREAATSNLK	P30153	PPP2R1A	Serine/threonine-protein phosphatase 2A 65 kDa regulatory subunit A alpha isoform	1287
25.8192	NaN	25.7533	26.0393	25.8872	26.3067	25.5521	25.3922	25.7433	26.9807	27.1777	22.0565	NaN	NaN	NaN	NaN	NaN	NaN	NaN	NaN	NaN	NaN	NaN	NaN	Unmodified	0	0	0	0	10146200	61857900	18827	18866	11171	10857	34397	767810000	1	NaN	NaN	NaN	NaN	AIREKTLGK	Q9H0B6-2;Q07866-8;Q07866-2;Q07866-3;Q07866;Q07866-7;Q07866-5;Q07866-10;Q9H0B6;Q07866-6;Q07866-4;Q07866-9	KLC2;KLC1	Kinesin light chain 2;Kinesin light chain 1	2047
24.9724	25.2066	25.0166	25.5958	25.7063	25.8593	26.4815	26.4136	25.9859	27.4435	27.2427	27.0888	NaN	NaN	NaN	NaN	NaN	NaN	NaN	NaN	NaN	NaN	NaN	NaN	Unmodified	0	0	0	0	12176400	64043600	28501	28608	14427	11927	7099	1005500000	2	NaN	NaN	NaN	NaN	AIRENPVYEK	P46777	RPL5	60S ribosomal protein L5	1506
NaN	NaN	NaN	NaN	NaN	NaN	NaN	NaN	NaN	NaN	NaN	NaN	NaN	NaN	NaN	24.1566	24.1327	23.869	25.2398	24.8361	NaN	NaN	NaN	NaN	Unmodified	0	0	0	0	22903000	30221700	47202	49568	57389	86727	66359	121990000	2	NaN	NaN	NaN	NaN	AIRGHLENNPALEKLLPHIR	P05388-2;P05388	RPLP0	60S acidic ribosomal protein P0	757
27.3393	27.4963	27.5584	26.2941	26.6935	26.3201	27.9071	NaN	NaN	27.9357	NaN	NaN	NaN	NaN	NaN	NaN	NaN	NaN	NaN	NaN	NaN	NaN	NaN	NaN	Oxidation (M)	0	1	0	0	94748600	48585000	3043	30473	18086	11237	35596	1339800000	2	NaN	NaN	NaN	NaN	AIRNAMGSL	P55036	PSMD4	26S proteasome non-ATPase regulatory subunit 4	1705
30.0178	30.0512	29.7621	29.0473	29.4217	28.9824	28.8019	28.9774	29.0283	31.1545	31.0014	31.0333	NaN	NaN	NaN	NaN	NaN	NaN	NaN	NaN	NaN	NaN	NaN	NaN	Unmodified	0	0	0	0	93149100	49093500	41938	42037	273	17684	57943	13196000000	15	NaN	NaN	NaN	NaN	AIRNAMGSL	P55036	PSMD4	26S proteasome non-ATPase regulatory subunit 4	1705
23.8827	23.8827	23.4184	24.5241	25.3822	24.7438	24.7807	24.6051	24.3977	25.2648	24.8348	24.8782	NaN	NaN	NaN	NaN	NaN	NaN	NaN	NaN	NaN	NaN	NaN	NaN	Unmodified	0	0	0	0	10116600	65529900	23173	23206	21369	99305	46519	315620000	1	NaN	NaN	NaN	NaN	AIRQGVKLK	Q8TF30	WHAMM	WASP homolog-associated protein with actin, membranes and microtubules	3416
NaN	NaN	NaN	NaN	NaN	NaN	NaN	NaN	NaN	NaN	NaN	NaN	25.0812	23.5586	25.8877	22.2327	22.0936	22.3513	24.8475	25.5504	NaN	26.3107	25.5817	NaN	Unmodified	0	0	0	0	16988300	82533700	64152	66466	4.4466e-15	2138	11378	337480000	12	NaN	NaN	NaN	NaN	AISDYVFNTASLVYH	P18428	LBP	Lipopolysaccharide-binding protein	1085
NaN	NaN	NaN	NaN	NaN	NaN	NaN	NaN	NaN	NaN	NaN	NaN	22.4094	22.8629	NaN	19.8577	NaN	19.4628	NaN	NaN	NaN	23.2708	22.9527	NaN	Unmodified	0	0	0	0	18278700	86793000	65138	67345	1.5595e-11	21783	13862	33110000	4	NaN	NaN	NaN	NaN	AISDYVFNTASLVYHE	P18428	LBP	Lipopolysaccharide-binding protein	1085
NaN	NaN	NaN	NaN	NaN	NaN	NaN	NaN	NaN	NaN	NaN	NaN	28.0948	28.3265	28.2865	24.7173	25.1777	24.5955	22.2217	NaN	27.9228	29.1647	28.6039	28.8008	Unmodified	0	0	0	0	19569100	91052300	65136	67429	3.7319e-19	2129	14401	2778300000	20	NaN	NaN	NaN	NaN	AISDYVFNTASLVYHEE	P18428	LBP	Lipopolysaccharide-binding protein	1085
NaN	NaN	NaN	NaN	NaN	NaN	NaN	NaN	NaN	NaN	NaN	NaN	NaN	NaN	NaN	NaN	24.6908	25.7487	24.7239	23.1808	28.7833	30.2441	30.028	28.7261	Unmodified	0	0	0	0	2013930	9319870	65217	67575	1.5653e-13	25397	18659	3393200000	8	NaN	NaN	NaN	NaN	AISDYVFNTASLVYHEEG	P18428	LBP	Lipopolysaccharide-binding protein	1085
28.3006	28.2021	28.2874	28.2721	28.4116	28.3309	28.4834	28.5852	28.079	29.837	29.8451	29.8085	NaN	NaN	NaN	NaN	NaN	NaN	NaN	NaN	NaN	NaN	NaN	NaN	Unmodified	0	0	0	0	862476	47599700	27754	27786	21937	18572	66975	5911200000	11	NaN	NaN	NaN	NaN	AISSSAISK	Q8N684-2;Q8N684;Q8N684-3	CPSF7	Cleavage and polyadenylation specificity factor subunit 7	3249
NaN	NaN	NaN	NaN	NaN	NaN	NaN	NaN	NaN	NaN	NaN	NaN	NaN	NaN	NaN	NaN	NaN	NaN	23.1189	NaN	NaN	23.7608	NaN	NaN	Oxidation (P)	0	0	1	0	18279700	97306400	6322	65626	65073	66056	61481	23323000	1	NaN	NaN	NaN	NaN	AITANRIETLPPELFQ	Q8IWT6	LRRC8A	Volume-regulated anion channel subunit LRRC8A	3119
NaN	NaN	NaN	NaN	NaN	NaN	NaN	NaN	NaN	NaN	NaN	NaN	NaN	23.7281	23.5292	22.5217	NaN	NaN	24.3104	NaN	NaN	NaN	24.0826	NaN	Unmodified	0	0	0	0	13307500	74965300	56722	59009	64052	12881	65595	70593000	1	NaN	NaN	NaN	NaN	AIVEKLSSLPFQ	P61970	NUTF2	Nuclear transport factor 2	1804
NaN	NaN	NaN	NaN	NaN	NaN	NaN	NaN	NaN	NaN	NaN	NaN	23.562	23.8486	23.8	NaN	NaN	NaN	24.5771	25.5474	23.6288	24.9083	24.5662	24.3333	Unmodified	0	0	0	0	15848900	88619500	15685	17602	55773	11655	72035	206600000	16	NaN	NaN	NaN	NaN	AIVHAVHAYRHRR	P32302-2;P32302	CXCR5	C-X-C chemokine receptor type 5	1329
NaN	NaN	NaN	NaN	NaN	NaN	NaN	NaN	NaN	NaN	NaN	NaN	27.7616	27.4796	25.5267	24.9696	24.964	25.3319	27.3572	27.6678	27.0755	26.6309	27.0455	27.1516	Unmodified	0	0	0	0	18139600	95875100	34632	37929	2.4083e-06	17788	13679	1489000000	20	NaN	NaN	NaN	NaN	AIVRGVKYNQATPNFH	P50552	VASP	Vasodilator-stimulated phosphoprotein	1601
NaN	NaN	NaN	NaN	NaN	NaN	NaN	NaN	NaN	NaN	NaN	NaN	27.3828	27.2513	26.7093	NaN	NaN	24.9811	27.0436	27.0444	26.8982	27.7837	27.0402	26.7853	Unmodified	0	0	0	0	19420200	17328400	34416	37776	2.5797e-12	15037	1239	1364200000	17	NaN	NaN	NaN	NaN	AIVRGVKYNQATPNFHQ	P50552	VASP	Vasodilator-stimulated phosphoprotein	1601
NaN	NaN	NaN	NaN	NaN	NaN	NaN	NaN	NaN	NaN	NaN	NaN	28.8523	28.8457	28.2528	26.097	26.1548	25.785	28.8615	28.846	28.5085	29.2923	28.9459	28.7203	Unmodified	0	0	0	0	21281000	96641400	42179	45334	7.1345e-09	187	15879	4460100000	24	NaN	NaN	NaN	NaN	AIVRGVKYNQATPNFHQW	P50552	VASP	Vasodilator-stimulated phosphoprotein	1601
NaN	NaN	NaN	NaN	NaN	NaN	NaN	NaN	NaN	NaN	NaN	NaN	26.3739	26.409	25.6759	23.4893	23.1527	23.0812	26.4922	26.4714	25.6862	27.0397	26.577	26.6824	Unmodified	0	0	0	0	22842000	19775200	37724	40996	2.05e-23	16648	14338	846840000	12	NaN	NaN	NaN	NaN	AIVRGVKYNQATPNFHQWR	P50552	VASP	Vasodilator-stimulated phosphoprotein	1601
NaN	NaN	NaN	NaN	NaN	NaN	NaN	NaN	NaN	NaN	NaN	NaN	25.517	25.8034	24.8952	NaN	NaN	NaN	24.9129	25.5117	24.6214	25.1212	25.1244	25.15	Unmodified	0	0	0	0	24702600	26180900	38545	41932	0.0015721	1479	12398	353320000	8	NaN	NaN	NaN	NaN	AIVRGVKYNQATPNFHQWRDA	P50552	VASP	Vasodilator-stimulated phosphoprotein	1601
NaN	NaN	NaN	NaN	NaN	NaN	NaN	NaN	NaN	NaN	NaN	NaN	24.073	24.2439	23.797	22.8844	23.2401	22.7973	24.4432	24.6159	24.5937	24.5781	24.228	24.4519	Unmodified	0	0	0	0	13227900	79218600	55171	57474	23807	1914	12085	218520000	10	NaN	NaN	NaN	NaN	AIVSAAKLNLPIN	P28838-2;P28838	LAP3	Cytosol aminopeptidase	1257
NaN	NaN	NaN	NaN	NaN	NaN	NaN	NaN	NaN	NaN	NaN	NaN	24.3838	24.1248	NaN	23.0885	23.2449	22.7718	24.2051	24.3724	NaN	NaN	22.743	NaN	Unmodified	0	0	0	0	13387500	75071500	54161	56393	49945	87568	44825	114280000	1	NaN	NaN	NaN	NaN	AIVVSDRDGVPVI	Q9UHA4-2;Q9UHA4	LAMTOR3	Ragulator complex protein LAMTOR3	4643
NaN	NaN	NaN	NaN	NaN	NaN	NaN	NaN	NaN	NaN	NaN	NaN	28.5537	28.5796	28.1818	27.9693	27.9668	27.5586	28.6279	28.8193	25.8911	28.9436	28.8649	28.6883	Unmodified	0	0	0	0	14668500	84567800	44441	47384	17132	16345	10938	4210900000	17	NaN	NaN	NaN	NaN	AIVVSDRDGVPVIK	Q9UHA4-2;Q9UHA4	LAMTOR3	Ragulator complex protein LAMTOR3	4643
26.8599	26.6393	26.8934	26.3926	26.5293	25.49	26.0296	26.313	26.2788	27.9477	28.0554	28.0709	NaN	NaN	NaN	NaN	NaN	NaN	NaN	NaN	NaN	NaN	NaN	NaN	Unmodified	0	0	0	0	10956000	59644600	36382	36506	15715	13276	85101	1636100000	2	NaN	NaN	NaN	NaN	AIYEPKTFK	Q9BYC9	MRPL20	39S ribosomal protein L20, mitochondrial	4082
24.9895	24.7269	24.643	NaN	NaN	NaN	24.6812	25.0788	23.7254	26.8249	26.8563	26.9944	NaN	NaN	NaN	NaN	NaN	NaN	NaN	NaN	NaN	NaN	NaN	NaN	Unmodified	0	0	0	0	10826200	62366400	25772	25899	44674	18438	95008	537550000	8	NaN	NaN	NaN	NaN	AIYGTRKFK	Q2M385	MPEG1	Macrophage-expressed gene 1 protein	2518
24.5877	24.5295	24.3694	23.935	23.9345	23.9572	23.9718	24.3451	24.0857	26.1464	26.1542	26.2424	NaN	NaN	NaN	NaN	NaN	NaN	NaN	NaN	NaN	NaN	NaN	NaN	Unmodified	0	0	0	0	11676500	6512760	27313	27345	16893	11362	5864	403370000	2	NaN	NaN	NaN	NaN	AIYKFQSRR	Q9Y3A2	UTP11L	Probable U3 small nucleolar RNA-associated protein 11	4881
26.4432	26.4655	26.3803	26.8328	27.1519	26.6466	26.8693	26.9052	26.9512	28.5386	28.786	28.8008	NaN	NaN	NaN	NaN	NaN	NaN	NaN	NaN	NaN	NaN	NaN	NaN	Unmodified	0	0	0	0	12147000	70230800	34569	34693	13929	12136	75364	2343400000	2	NaN	NaN	NaN	NaN	AIYKTPPGIQK	Q6W2J9-4;Q6W2J9-2;Q6W2J9;Q6W2J9-3	BCOR	BCL-6 corepressor	2858
NaN	NaN	NaN	NaN	NaN	NaN	NaN	NaN	NaN	NaN	NaN	NaN	23.1974	21.9657	23.2931	NaN	NaN	NaN	24.8684	25.1331	24.521	25.5268	25.0028	24.955	Unmodified	0	0	0	0	19159500	95087200	57798	60249	56534	11568	8193	229980000	5	NaN	NaN	NaN	NaN	AIYYFKANVFFKNYE	O15145	ARPC3	Actin-related protein 2/3 complex subunit 3	221
NaN	NaN	NaN	NaN	NaN	NaN	NaN	NaN	NaN	NaN	NaN	NaN	NaN	NaN	24.4312	NaN	NaN	NaN	25.0106	25.064	24.848	25.5852	25.1328	25.1499	Unmodified	0	0	0	0	21571300	12989900	55549	58049	13294	11192	80969	246060000	5	NaN	NaN	NaN	NaN	AIYYFKANVFFKNYEIK	O15145	ARPC3	Actin-related protein 2/3 complex subunit 3	221
NaN	NaN	NaN	NaN	NaN	NaN	NaN	NaN	NaN	NaN	NaN	NaN	25.4034	NaN	25.4089	NaN	23.494	23.3992	25.1988	25.6161	NaN	25.9685	26.0422	NaN	2 Oxidation (K)	2	0	0	0	17099400	9385920	5476	57049	31486	10629	21632	336510000	7	NaN	NaN	NaN	NaN	AKATEMLIFGKKLTAG	O75521-2;O75521	ECI2	Enoyl-CoA delta isomerase 2, mitochondrial	462
NaN	NaN	NaN	NaN	NaN	NaN	NaN	NaN	NaN	NaN	NaN	NaN	NaN	NaN	NaN	NaN	NaN	NaN	NaN	NaN	25.3819	NaN	NaN	25.4162	Oxidation (K);Oxidation (M)	1	1	0	0	17099400	9385920	54456	57088	35316	10452	11081	88497000	2	NaN	39	NaN	NaN	AKATEMLIFGKKLTAG	O75521-2;O75521	ECI2	Enoyl-CoA delta isomerase 2, mitochondrial	462
NaN	NaN	NaN	NaN	NaN	NaN	NaN	NaN	NaN	NaN	NaN	NaN	23.2154	23.4047	23.2213	21.0783	20.5542	20.8402	NaN	NaN	NaN	NaN	23.7869	NaN	Unmodified	0	0	0	0	15737500	74866600	61537	63708	44613	12045	18809	50728000	3	NaN	NaN	NaN	NaN	AKATFMYEQFPEL	Q14677-2;Q14677;Q14677-3	CLINT1	Clathrin interactor 1	2317
NaN	NaN	NaN	NaN	NaN	NaN	NaN	NaN	NaN	NaN	NaN	NaN	23.6537	NaN	23.9019	NaN	NaN	NaN	25.1272	25.4169	24.5352	25.5301	25.2297	25.5075	Unmodified	0	0	0	0	21661000	99068700	57657	60121	35791	12484	9144	270130000	5	NaN	NaN	NaN	NaN	AKDDSELEGQVISCLKLRY	Q92896;Q92896-3;Q92896-2	GLG1	Golgi apparatus protein 1	3560
NaN	NaN	NaN	NaN	NaN	NaN	NaN	NaN	NaN	NaN	NaN	NaN	24.1723	24.3556	24.4194	NaN	NaN	NaN	25.4665	25.44	25.5912	26.0697	25.9808	25.5846	Unmodified	0	0	0	0	24802200	22170300	56413	58865	16513	12032	95174	392220000	7	NaN	NaN	NaN	NaN	AKDDSELEGQVISCLKLRYADQ	Q92896;Q92896-3;Q92896-2	GLG1	Golgi apparatus protein 1	3560
NaN	NaN	NaN	NaN	NaN	NaN	NaN	NaN	NaN	NaN	NaN	NaN	NaN	NaN	NaN	NaN	NaN	NaN	NaN	NaN	NaN	NaN	26.3669	25.9362	Oxidation (K);Oxidation (P)	1	0	1	0	16047800	78347200	3972	43116	31832	84213	88343	150750000	2	NaN	NaN	NaN	NaN	AKDFQQLLAEWPQ	Q6N063-3	OGFOD2	2-oxoglutarate and iron-dependent oxygenase domain-containing protein 2	2761
NaN	NaN	NaN	NaN	NaN	NaN	NaN	NaN	NaN	NaN	NaN	NaN	NaN	NaN	NaN	NaN	25.0839	24.4079	NaN	NaN	NaN	NaN	NaN	NaN	Oxidation (M)	0	1	0	0	20279900	99460400	34642	37624	42973	93804	63121	57822000	2	NaN	343	NaN	NaN	AKDHASIQMNVAEVDKVTG	P63220	RPS21	40S ribosomal protein S21	1864
NaN	NaN	NaN	NaN	NaN	NaN	NaN	NaN	NaN	NaN	NaN	NaN	NaN	NaN	NaN	24.3046	24.8217	24.0937	24.5781	24.8208	24.9919	NaN	NaN	NaN	Unmodified	0	0	0	0	20120000	99968900	40249	43391	0.72012	10686	84853	156320000	3	NaN	NaN	NaN	NaN	AKDHASIQMNVAEVDKVTG	P63220	RPS21	40S ribosomal protein S21	1864
NaN	NaN	NaN	NaN	NaN	NaN	NaN	NaN	NaN	NaN	NaN	NaN	26.9325	26.4989	25.9425	27.084	27.3467	27.181	28.7001	28.7301	28.3255	27.7422	27.2586	26.9899	Unmodified	0	0	0	0	21681000	10080000	38452	4168	1.7382e-17	18911	17109	2488600000	11	NaN	NaN	NaN	NaN	AKDHASIQMNVAEVDKVTGR	P63220	RPS21	40S ribosomal protein S21	1864
NaN	NaN	NaN	NaN	NaN	NaN	NaN	NaN	NaN	NaN	NaN	NaN	NaN	NaN	NaN	27.278	27.1183	26.548	25.1673	25.522	25.0282	NaN	NaN	NaN	Oxidation (M)	0	1	0	0	21841000	95714700	33384	36365	1.2392e-07	17275	15912	526620000	6	NaN	343	NaN	NaN	AKDHASIQMNVAEVDKVTGR	P63220	RPS21	40S ribosomal protein S21	1864
NaN	NaN	NaN	NaN	NaN	NaN	NaN	NaN	NaN	NaN	NaN	NaN	NaN	24.886	NaN	25.0176	24.8736	24.5558	NaN	NaN	NaN	NaN	24.9444	25.4688	Oxidation (M)	0	1	0	0	24452100	20705600	39116	42242	7651	99603	76309	199100000	3	NaN	343	NaN	NaN	AKDHASIQMNVAEVDKVTGRFN	P63220	RPS21	40S ribosomal protein S21	1864
NaN	NaN	NaN	NaN	NaN	NaN	NaN	NaN	NaN	NaN	NaN	NaN	24.545	NaN	NaN	25.5303	25.4161	NaN	26.3147	27.5921	26.6753	25.737	25.8772	25.9635	Unmodified	0	0	0	0	24292100	2121410	43679	46721	0.00062266	15094	12576	693660000	6	NaN	NaN	NaN	NaN	AKDHASIQMNVAEVDKVTGRFN	P63220	RPS21	40S ribosomal protein S21	1864
NaN	NaN	NaN	NaN	NaN	NaN	NaN	NaN	NaN	NaN	NaN	NaN	NaN	NaN	NaN	25.2956	25.3811	24.8271	24.2356	NaN	23.9902	NaN	NaN	NaN	Oxidation (M)	0	1	0	0	25022300	22852000	39553	42631	0.35709	1241	99227	151070000	3	NaN	343	NaN	NaN	AKDHASIQMNVAEVDKVTGRFNG	P63220	RPS21	40S ribosomal protein S21	1864
NaN	NaN	NaN	NaN	NaN	NaN	NaN	NaN	NaN	NaN	NaN	NaN	NaN	NaN	NaN	24.9221	25.0669	25.0564	24.6749	26.2805	25.4966	NaN	NaN	NaN	Unmodified	0	0	0	0	24862300	23360500	43925	46866	10563	72227	51098	257460000	1	NaN	NaN	NaN	NaN	AKDHASIQMNVAEVDKVTGRFNG	P63220	RPS21	40S ribosomal protein S21	1864
NaN	NaN	NaN	NaN	NaN	NaN	NaN	NaN	NaN	NaN	NaN	NaN	22.5121	NaN	22.0297	18.5557	20.1093	19.6978	21.9044	22.8616	21.9422	22.8512	21.8521	21.9751	Unmodified	0	0	0	0	1671850	85401100	15739	17518	64479	10967	83544	43681000	5	NaN	NaN	NaN	NaN	AKDSKNSSSAVHLNSK	Q5TC84	OGFRL1	Opioid growth factor receptor-like protein 1	2658
NaN	NaN	NaN	NaN	NaN	NaN	NaN	NaN	NaN	NaN	NaN	NaN	25.0903	25.1246	24.5687	22.5192	22.2282	22.2351	25.1909	25.1817	23.8355	NaN	24.3829	24.6057	Unmodified	0	0	0	0	17729000	90169000	17181	19065	26823	10817	60603	251790000	8	NaN	NaN	NaN	NaN	AKDSKNSSSAVHLNSKT	Q5TC84	OGFRL1	Opioid growth factor receptor-like protein 1	2658
23.5766	23.499	23.2274	22.2171	23.0244	22.4247	NaN	NaN	NaN	NaN	NaN	NaN	NaN	NaN	NaN	NaN	NaN	NaN	NaN	NaN	NaN	NaN	NaN	NaN	Unmodified	0	0	0	0	14727800	78347200	14897	14863	1.0212e-10	1852	95945	53223000	3	NaN	NaN	NaN	NaN	AKEAAEQDVEKKK	P26373-2;P26373	RPL13	60S ribosomal protein L13	1224
NaN	NaN	NaN	NaN	NaN	NaN	NaN	NaN	NaN	NaN	NaN	NaN	26.7657	26.6479	27.2297	NaN	25.3265	24.8699	27.4055	27.5759	27.1968	27.2204	27.6889	27.4956	Unmodified	0	0	0	0	16349100	91040400	31311	34434	41381	11488	72567	1543000000	3	NaN	NaN	NaN	NaN	AKEEINVLHGRLEK	Q14314	FGL2	Fibroleukin	2286
NaN	NaN	NaN	NaN	NaN	NaN	NaN	NaN	NaN	NaN	NaN	NaN	26.0698	26.267	26.0651	23.7765	24.4131	23.9256	25.6453	26.2306	25.0536	26.5062	26.0558	26.1085	Unmodified	0	0	0	0	15628300	83042200	34295	37574	84409	10252	49944	677510000	9	NaN	NaN	NaN	NaN	AKEFVISDRKELE	Q14019	COTL1	Coactosin-like protein	2253
NaN	NaN	NaN	NaN	NaN	NaN	NaN	NaN	NaN	NaN	NaN	NaN	29.4642	28.9928	28.7895	27.5079	27.4184	26.9014	29.3156	29.441	28.8439	29.4411	28.896	29.0282	Unmodified	0	0	0	0	1691870	87301500	34867	38135	2.4713e-07	19738	12966	5889000000	13	NaN	NaN	NaN	NaN	AKEFVISDRKELEE	Q14019	COTL1	Coactosin-like protein	2253
NaN	NaN	NaN	NaN	NaN	NaN	NaN	NaN	NaN	NaN	NaN	NaN	29.1713	28.9532	28.5711	NaN	26.8204	26.6244	28.4124	28.715	28.1995	28.8678	28.3416	28.1922	Unmodified	0	0	0	0	18069	89995800	35045	38359	0.11091	15918	11163	3987900000	11	NaN	NaN	NaN	NaN	AKEFVISDRKELEED	Q14019	COTL1	Coactosin-like protein	2253
NaN	NaN	NaN	NaN	NaN	NaN	NaN	NaN	NaN	NaN	NaN	NaN	28.9781	28.9248	28.4072	27.5095	27.7693	27.0767	29.1084	29.6884	28.5316	29.7538	28.8918	28.9547	Unmodified	0	0	0	0	19539700	96837200	4476	4771	4.0452e-26	22521	15991	5711400000	16	NaN	NaN	NaN	NaN	AKEFVISDRKELEEDF	Q14019	COTL1	Coactosin-like protein	2253
NaN	NaN	NaN	NaN	NaN	NaN	NaN	NaN	NaN	NaN	NaN	NaN	24.0486	NaN	NaN	24.4885	24.8344	24.1549	26.3215	26.2154	26.195	24.3751	NaN	23.5541	Unmodified	0	0	0	0	1702890	88900000	3024	33164	43598	70335	35131	362160000	1	NaN	NaN	NaN	NaN	AKEGFEKISKGANPVE	P10809;P10809-2	HSPD1	60 kDa heat shock protein, mitochondrial	914
NaN	NaN	NaN	NaN	NaN	NaN	NaN	NaN	NaN	NaN	NaN	NaN	NaN	NaN	NaN	22.5811	23.0812	22.475	24.9227	25.6958	NaN	NaN	NaN	NaN	Unmodified	0	0	0	0	21281800	17528600	30643	33531	0.58227	13743	10412	107130000	2	NaN	NaN	NaN	NaN	AKEGFEKISKGANPVEIRR	P10809;P10809-2	HSPD1	60 kDa heat shock protein, mitochondrial	914
NaN	NaN	NaN	NaN	NaN	NaN	NaN	NaN	NaN	NaN	NaN	NaN	24.8418	NaN	24.622	22.143	21.9751	21.4191	24.5789	24.8435	24.9258	24.9004	24.5285	24.4975	Unmodified	0	0	0	0	168502	19954200	19453	21432	11697	14134	11172	233690000	8	NaN	NaN	NaN	NaN	AKEKRESLIKKIKD	O75563	SKAP2	Src kinase-associated phosphoprotein 2	467
NaN	NaN	NaN	NaN	NaN	NaN	NaN	NaN	NaN	NaN	NaN	NaN	NaN	NaN	NaN	21.8733	22.0638	22.1629	NaN	NaN	NaN	NaN	NaN	NaN	Unmodified	0	0	0	0	26032600	25775400	61466	63388	0.16194	12898	10166	12921000	3	NaN	NaN	NaN	NaN	AKELDPTNMTYITNQAAVYFEKG	P31948;P31948-2;P31948-3	STIP1	Stress-induced-phosphoprotein 1	1319
NaN	NaN	NaN	NaN	NaN	NaN	NaN	NaN	NaN	NaN	NaN	NaN	22.2471	22.51	22.3622	NaN	NaN	19.1157	24.4586	24.6381	23.3044	24.4024	24.2492	23.5564	Unmodified	0	0	0	0	20570600	58190200	64393	668	70266	88264	57153	130880000	2	NaN	NaN	NaN	NaN	AKELVDYFLNVATAQGRY	O00754-2;O00754	MAN2B1	Lysosomal alpha-mannosidase;Lysosomal alpha-mannosidase A peptide;Lysosomal alpha-mannosidase B peptide;Lysosomal alpha-mannosidase C peptide;Lysosomal alpha-mannosidase D peptide;Lysosomal alpha-mannosidase E peptide	146
NaN	NaN	NaN	NaN	NaN	NaN	NaN	NaN	NaN	NaN	NaN	NaN	25.9083	25.8893	25.7994	26.893	26.8072	26.4528	25.7745	26.2142	25.4471	26.0095	25.9034	25.7117	Unmodified	0	0	0	0	16678200	81550000	49998	52334	61846	16293	98823	883690000	12	NaN	NaN	NaN	NaN	AKETFGVNNAVYGIDA	O75822;O75822-3	EIF3J	Eukaryotic translation initiation factor 3 subunit J	487
NaN	NaN	NaN	NaN	NaN	NaN	NaN	NaN	NaN	NaN	NaN	NaN	25.5749	25.7105	25.205	27.7833	27.6865	27.1289	27.0148	26.6769	26.4367	25.2928	25.6762	25.6063	Oxidation (M)	0	1	0	0	18148500	85090000	4879	51079	4.335e-33	27841	20838	1216800000	13	NaN	44	NaN	NaN	AKETFGVNNAVYGIDAM	O75822;O75822-3	EIF3J	Eukaryotic translation initiation factor 3 subunit J	487
NaN	NaN	NaN	NaN	NaN	NaN	NaN	NaN	NaN	NaN	NaN	NaN	25.3945	25.4998	25.197	25.1638	25.3448	24.9852	27.1791	27.4454	27.1743	26.5828	26.2312	26.3228	Unmodified	0	0	0	0	1798860	85598500	55154	57457	6.8194e-07	23166	16281	992820000	12	NaN	NaN	NaN	NaN	AKETFGVNNAVYGIDAM	O75822;O75822-3	EIF3J	Eukaryotic translation initiation factor 3 subunit J	487
NaN	NaN	NaN	NaN	NaN	NaN	NaN	NaN	NaN	NaN	NaN	NaN	NaN	NaN	NaN	26.3388	25.118	26.2065	25.6986	24.9959	26.3499	NaN	NaN	24.6969	Oxidation (M)	0	1	0	0	21129800	97861900	48273	50593	1.2401e-43	23759	18738	399360000	5	NaN	44	NaN	NaN	AKETFGVNNAVYGIDAMNPS	O75822;O75822-3	EIF3J	Eukaryotic translation initiation factor 3 subunit J	487
NaN	NaN	NaN	NaN	NaN	NaN	NaN	NaN	NaN	NaN	NaN	NaN	25.0394	24.9568	24.7021	24.4984	24.6885	24.3075	26.4848	26.7465	25.7339	25.6082	25.6321	25.4	Unmodified	0	0	0	0	20969800	98370500	53719	56047	8.6581e-08	23213	16872	575580000	10	NaN	NaN	NaN	NaN	AKETFGVNNAVYGIDAMNPS	O75822;O75822-3	EIF3J	Eukaryotic translation initiation factor 3 subunit J	487
NaN	NaN	NaN	NaN	NaN	NaN	NaN	NaN	NaN	NaN	NaN	NaN	NaN	NaN	22.6334	NaN	NaN	NaN	NaN	NaN	NaN	24.0719	23.6714	23.3627	Unmodified	0	0	0	0	17448100	81305700	68141	70624	20366	11655	75006	48287000	4	NaN	NaN	NaN	NaN	AKFALNGEEFMNFDL	P55899	FCGRT	IgG receptor FcRn large subunit p51	1727
NaN	NaN	NaN	NaN	NaN	NaN	NaN	NaN	NaN	NaN	NaN	NaN	24.4176	24.7799	24.8426	NaN	21.8642	21.9706	24.7787	25.486	24.8397	25.1025	24.4947	24.4468	Oxidation (M)	0	1	0	0	18889000	90293500	54091	56466	12857	14397	99547	277570000	2	NaN	318	NaN	NaN	AKFALNGEEFMNFDLK	P55899	FCGRT	IgG receptor FcRn large subunit p51	1727
NaN	NaN	NaN	NaN	NaN	NaN	NaN	NaN	NaN	NaN	NaN	NaN	23.494	23.5818	24.8554	NaN	NaN	NaN	25.7	25.9644	NaN	26.637	26.3825	26.3457	Unmodified	0	0	0	0	1872910	90802000	59362	61792	1.7209e-11	19011	13838	451830000	7	NaN	NaN	NaN	NaN	AKFALNGEEFMNFDLK	P55899	FCGRT	IgG receptor FcRn large subunit p51	1727
NaN	NaN	NaN	NaN	NaN	NaN	NaN	NaN	NaN	NaN	NaN	NaN	27.4167	27.4685	27.2243	25.3882	25.2617	25.5809	27.7233	27.9949	27.845	28.0498	27.3093	27.5844	Unmodified	0	0	0	0	16649600	95869100	24286	26766	0.0067234	16904	12288	2031600000	24	NaN	NaN	NaN	NaN	AKFRSNLPAKAIGHR	P18077	RPL35A	60S ribosomal protein L35a	1081
NaN	NaN	NaN	NaN	NaN	NaN	NaN	NaN	NaN	NaN	NaN	NaN	27.4872	27.4961	27.0402	27.3319	27.3543	27.0308	28.1013	28.2026	27.8323	27.8071	27.5367	27.5579	Unmodified	0	0	0	0	18659300	92717600	38611	41867	1.2348e-40	30437	24839	2456100000	16	NaN	NaN	NaN	NaN	AKFSAYIKNSNPALNDN	O00299	CLIC1	Chloride intracellular channel protein 1	107
NaN	NaN	NaN	NaN	NaN	NaN	NaN	NaN	NaN	NaN	NaN	NaN	NaN	24.4721	24.5173	NaN	NaN	23.529	25.0005	24.7865	24.9339	24.9801	24.5676	24.8479	Unmodified	0	0	0	0	19790100	11240000	45034	47876	90106	6187	31328	242100000	2	NaN	NaN	NaN	NaN	AKFSAYIKNSNPALNDNL	O00299	CLIC1	Chloride intracellular channel protein 1	107
NaN	NaN	NaN	NaN	NaN	NaN	NaN	NaN	NaN	NaN	NaN	NaN	28.8766	28.9422	28.7541	28.6908	28.4834	28.6246	29.2019	29.2945	29.0616	29.2465	29.3402	29.3842	Unmodified	0	0	0	0	21080500	5383310	43868	46922	1.2571e-51	2981	20885	6537300000	24	NaN	NaN	NaN	NaN	AKFSAYIKNSNPALNDNLE	O00299	CLIC1	Chloride intracellular channel protein 1	107
NaN	NaN	NaN	NaN	NaN	NaN	NaN	NaN	NaN	NaN	NaN	NaN	26.5656	26.8224	26.1425	26.4415	26.2988	25.6627	26.9945	27.2543	26.6771	27.4049	27.2056	27.0845	Unmodified	0	0	0	0	22361500	14879600	39688	42943	5.5068e-25	21782	17248	1394800000	24	NaN	NaN	NaN	NaN	AKFSAYIKNSNPALNDNLEK	O00299	CLIC1	Chloride intracellular channel protein 1	107
NaN	NaN	NaN	NaN	NaN	NaN	NaN	NaN	NaN	NaN	NaN	NaN	27.8412	27.7941	27.6082	27.4918	27.1245	27.0351	28.1216	28.2459	27.6534	28.224	27.8421	27.9897	Unmodified	0	0	0	0	22931700	17026000	3996	43215	2.3724e-25	21465	17475	2792500000	15	NaN	NaN	NaN	NaN	AKFSAYIKNSNPALNDNLEKG	O00299	CLIC1	Chloride intracellular channel protein 1	107
NaN	NaN	NaN	NaN	NaN	NaN	NaN	NaN	NaN	NaN	NaN	NaN	28.2905	28.5437	27.5461	26.4196	26.683	26.0541	28.2062	28.4197	27.7221	28.1863	27.729	27.7801	Unmodified	0	0	0	0	16059700	96785900	29664	32669	62156	97579	65904	2831300000	19	NaN	NaN	NaN	NaN	AKGGIVRTGTHGLLVK	P01023	A2M	Alpha-2-macroglobulin	657
NaN	NaN	NaN	NaN	NaN	NaN	NaN	NaN	NaN	NaN	NaN	NaN	26.8014	26.4271	NaN	25.3319	25.5832	24.9882	26.1329	25.6533	NaN	26.2373	NaN	NaN	Oxidation (M)	0	1	0	0	21251300	13137200	30586	33486	0.70762	13214	96753	538440000	3	NaN	64	NaN	NaN	AKGGIVRTGTHGLLVKQEDM	P01023	A2M	Alpha-2-macroglobulin	657
NaN	NaN	NaN	NaN	NaN	NaN	NaN	NaN	NaN	NaN	NaN	NaN	24.2046	23.7879	23.9671	23.2833	23.3807	22.9456	24.2043	24.7564	23.473	24.1801	23.7257	24.0743	Oxidation (M)	0	1	0	0	22532300	2263350	26957	29636	53434	6487	43825	189280000	1	NaN	64	NaN	NaN	AKGGIVRTGTHGLLVKQEDMK	P01023	A2M	Alpha-2-macroglobulin	657
NaN	NaN	NaN	NaN	NaN	NaN	NaN	NaN	NaN	NaN	NaN	NaN	29.0538	28.8544	28.5006	26.7176	27.253	26.8649	29.0251	29.1654	28.8835	29.2399	28.7246	28.5355	Unmodified	0	0	0	0	13628700	87110500	19408	21375	0.29843	12609	97015	4925100000	16	NaN	NaN	NaN	NaN	AKGKKVAPAPAVVK	P62424	RPL7A	60S ribosomal protein L7a	1824
NaN	NaN	NaN	NaN	NaN	NaN	NaN	NaN	NaN	NaN	NaN	NaN	NaN	NaN	NaN	NaN	NaN	NaN	NaN	NaN	NaN	NaN	NaN	NaN	Unmodified	0	0	0	0	14909700	9660680	16139	17961	0.017075	13977	10212	0	9	NaN	NaN	NaN	NaN	AKGKKVAPAPAVVKK	P62424	RPL7A	60S ribosomal protein L7a	1824
NaN	NaN	NaN	NaN	NaN	NaN	NaN	NaN	NaN	NaN	NaN	NaN	NaN	NaN	NaN	NaN	NaN	NaN	NaN	NaN	NaN	NaN	NaN	NaN	Unmodified	0	0	0	0	16190200	24645600	16351	18226	11762	95822	79395	0	5	NaN	NaN	NaN	NaN	AKGKKVAPAPAVVKKQ	P62424	RPL7A	60S ribosomal protein L7a	1824
NaN	NaN	NaN	NaN	NaN	NaN	NaN	NaN	NaN	NaN	NaN	NaN	31.1424	31.2961	30.8256	28.836	28.9435	29.2024	31.1207	31.302	29.9368	31.245	30.4087	30.6622	Unmodified	0	0	0	0	17480700	6723870	172	19069	3.8882e-12	17377	1247	20202000000	38	NaN	NaN	NaN	NaN	AKGKKVAPAPAVVKKQE	P62424	RPL7A	60S ribosomal protein L7a	1824
NaN	NaN	NaN	NaN	NaN	NaN	NaN	NaN	NaN	NaN	NaN	NaN	26.3253	26.3183	26.068	23.5185	NaN	NaN	25.9983	26.2292	25.8194	26.641	25.5801	25.9004	Unmodified	0	0	0	0	18191000	1043520	17913	19869	49733	12144	97605	672470000	11	NaN	NaN	NaN	NaN	AKGKKVAPAPAVVKKQEA	P62424	RPL7A	60S ribosomal protein L7a	1824
NaN	NaN	NaN	NaN	NaN	NaN	NaN	NaN	NaN	NaN	NaN	NaN	25.442	25.5243	24.9808	24.1404	24.316	24.1683	25.5641	25.936	25.6282	26.619	25.9453	25.834	Unmodified	0	0	0	0	1823050	52985600	42707	4577	15484	14468	11703	578350000	11	NaN	NaN	NaN	NaN	AKHLIERSQVFNILR	Q9NZK5	CECR1	Adenosine deaminase CECR1	4528
NaN	NaN	NaN	NaN	NaN	NaN	NaN	NaN	NaN	NaN	NaN	NaN	25.4325	25.4287	25.0322	23.9368	24.2391	23.9677	25.5314	25.7987	25.4725	26.2106	25.7964	25.7742	Unmodified	0	0	0	0	171691	91001000	41242	44497	15432	10226	80105	523770000	8	NaN	NaN	NaN	NaN	AKHYQFASGAFLHIK	Q8WUM4;Q8WUM4-2;Q8WUM4-3	PDCD6IP	Programmed cell death 6-interacting protein	3443
NaN	NaN	NaN	NaN	NaN	NaN	NaN	NaN	NaN	NaN	NaN	NaN	24.9571	25.0249	24.3856	24.2163	24.0383	23.5776	NaN	NaN	23.8312	25.454	24.5979	24.716	Unmodified	0	0	0	0	19860600	64672500	32795	35945	17693	12783	10801	251710000	3	NaN	NaN	NaN	NaN	AKIKAAQYQVNQAAAAQAAA	Q9NR56-7;Q9NR56-2;Q9NR56-5;Q9NR56;Q9NR56-6;Q9NR56-3;Q9NR56-4	MBNL1	Muscleblind-like protein 1	4377
NaN	NaN	NaN	NaN	NaN	NaN	NaN	NaN	NaN	NaN	NaN	NaN	24.9266	25.4452	24.7774	24.6303	24.9579	24.6074	25.1841	25.5299	25.0002	24.5931	25.2718	25.1025	Unmodified	0	0	0	0	20871100	112351	33444	36616	0.04583	13264	63455	412420000	6	NaN	NaN	NaN	NaN	AKIKAAQYQVNQAAAAQAAAT	Q9NR56-7;Q9NR56-2;Q9NR56-5;Q9NR56;Q9NR56-6;Q9NR56-3;Q9NR56-4	MBNL1	Muscleblind-like protein 1	4377
NaN	NaN	NaN	NaN	NaN	NaN	NaN	NaN	NaN	NaN	NaN	NaN	NaN	23.7634	23.7648	24.2268	24.0156	23.6829	23.9517	24.0664	23.6688	24.5663	24.2001	24.1409	Unmodified	0	0	0	0	21581500	14946500	35754	3904	24742	89507	64828	188300000	2	NaN	NaN	NaN	NaN	AKIKAAQYQVNQAAAAQAAATA	Q9NR56-7;Q9NR56-2;Q9NR56-5;Q9NR56;Q9NR56-6;Q9NR56-3;Q9NR56-4	MBNL1	Muscleblind-like protein 1	4377
NaN	NaN	NaN	NaN	NaN	NaN	NaN	NaN	NaN	NaN	NaN	NaN	22.1401	NaN	NaN	22.4996	22.2276	21.9705	24.3056	23.9595	NaN	22.9538	NaN	NaN	Unmodified	0	0	0	0	18979800	98390300	60447	62639	42626	70529	58401	64746000	2	NaN	NaN	NaN	NaN	AKIPNFWVTTFVNHPQ	Q01105-3;Q01105-4;Q01105-2;Q01105	SET	Protein SET	1956
NaN	NaN	NaN	NaN	NaN	NaN	NaN	NaN	NaN	NaN	NaN	NaN	NaN	NaN	NaN	22.5301	22.6424	21.7666	24.6302	25.1531	24.641	NaN	NaN	NaN	Unmodified	0	0	0	0	22202500	24911900	24182	26649	60853	97081	70935	105610000	1	NaN	NaN	NaN	NaN	AKKAKQAFEQIKKERFDR	Q14683	SMC1A	Structural maintenance of chromosomes protein 1A	2318
NaN	NaN	NaN	NaN	NaN	NaN	NaN	NaN	NaN	NaN	NaN	NaN	22.8496	23.3199	22.3727	NaN	22.0953	22.4916	22.7199	23.0506	NaN	23.4028	23.7145	23.2186	Unmodified	0	0	0	0	18290600	63550300	14317	16038	17158	10904	76116	84051000	1	NaN	NaN	NaN	NaN	AKKLKEVEAAKKAHHAA	Q9UNF0-2;Q9UNF0	PACSIN2	Protein kinase C and casein kinase substrate in neurons protein 2	4774
NaN	NaN	NaN	NaN	NaN	NaN	NaN	NaN	NaN	NaN	NaN	NaN	27.3993	27.6137	26.6193	24.5556	24.7132	24.8577	27.2254	27.4396	26.119	27.8896	27.185	27.5639	Unmodified	0	0	0	0	14197800	78341200	32428	35617	12446	11512	67926	1579500000	13	NaN	NaN	NaN	NaN	AKLSINTHPSQKP	P01024	C3	Complement C3;Complement C3 beta chain;C3-beta-c;Complement C3 alpha chain;C3a anaphylatoxin;Acylation stimulating protein;Complement C3b alpha' chain;Complement C3c alpha' chain fragment 1;Complement C3dg fragment;Complement C3g fragment;Complement C3d fragment;Complement C3f fragment;Complement C3c alpha' chain fragment 2	658
NaN	NaN	NaN	NaN	NaN	NaN	NaN	NaN	NaN	NaN	NaN	NaN	26.2609	26.4171	25.6763	24.1957	24.4074	24.2562	26.6153	26.5255	26.0725	27.0995	26.4292	26.3489	Unmodified	0	0	0	0	15328700	86747600	38699	41954	91792	91441	39566	874750000	10	NaN	NaN	NaN	NaN	AKLSINTHPSQKPL	P01024	C3	Complement C3;Complement C3 beta chain;C3-beta-c;Complement C3 alpha chain;C3a anaphylatoxin;Acylation stimulating protein;Complement C3b alpha' chain;Complement C3c alpha' chain fragment 1;Complement C3dg fragment;Complement C3g fragment;Complement C3d fragment;Complement C3f fragment;Complement C3c alpha' chain fragment 2	658
NaN	NaN	NaN	NaN	NaN	NaN	NaN	NaN	NaN	NaN	NaN	NaN	26.9159	26.649	25.8179	23.9788	25.0206	24.914	26.1468	26.208	25.8915	26.8465	26.2752	26.5344	Unmodified	0	0	0	0	16199000	89950500	37044	40309	0.78516	15055	10302	886330000	12	NaN	NaN	NaN	NaN	AKLSINTHPSQKPLS	P01024	C3	Complement C3;Complement C3 beta chain;C3-beta-c;Complement C3 alpha chain;C3a anaphylatoxin;Acylation stimulating protein;Complement C3b alpha' chain;Complement C3c alpha' chain fragment 1;Complement C3dg fragment;Complement C3g fragment;Complement C3d fragment;Complement C3f fragment;Complement C3c alpha' chain fragment 2	658
NaN	NaN	NaN	NaN	NaN	NaN	NaN	NaN	NaN	NaN	NaN	NaN	26.3783	26.4923	25.5973	26.3119	26.4816	26.2885	27.0635	27.1213	26.9681	26.7256	26.3298	26.1155	Unmodified	0	0	0	0	16229700	96541600	43495	4655	0.011314	16481	11615	1176900000	19	NaN	NaN	NaN	NaN	AKLVILANNCPALRK	P62888	RPL30	60S ribosomal protein L30	1842
NaN	NaN	NaN	NaN	NaN	NaN	NaN	NaN	NaN	NaN	NaN	NaN	NaN	25.1802	NaN	25.9347	25.7308	25.6421	NaN	26.4327	NaN	NaN	25.932	NaN	Unmodified	0	0	0	0	17100000	99744500	43878	46715	10826	14473	11618	364810000	5	NaN	NaN	NaN	NaN	AKLVILANNCPALRKS	P62888	RPL30	60S ribosomal protein L30	1842
NaN	NaN	NaN	NaN	NaN	NaN	NaN	NaN	NaN	NaN	NaN	NaN	28.2941	28.2138	27.9348	26.0824	NaN	25.8168	27.7262	27.5536	NaN	NaN	NaN	NaN	Oxidation (K)	1	0	0	0	19299800	97710300	38524	41747	80384	10011	10011	1446200000	6	10	NaN	NaN	NaN	AKMREWFSETFQKVK	P02654	APOC1	Apolipoprotein C-I;Truncated apolipoprotein C-I	685
NaN	NaN	NaN	NaN	NaN	NaN	NaN	NaN	NaN	NaN	NaN	NaN	26.4123	NaN	25.5111	NaN	26.9591	24.3606	NaN	25.4961	28.0658	28.6906	28.1243	28.3354	Oxidation (M)	0	1	0	0	19299800	97710300	38427	41726	31354	14093	14093	1681900000	7	NaN	78	NaN	NaN	AKMREWFSETFQKVK	P02654	APOC1	Apolipoprotein C-I;Truncated apolipoprotein C-I	685
NaN	NaN	NaN	NaN	NaN	NaN	NaN	NaN	NaN	NaN	NaN	NaN	28.7184	28.337	28.4659	26.4057	NaN	NaN	29.0838	29.3368	28.9839	28.9359	28.9946	29.0508	Unmodified	0	0	0	0	19139800	98218800	42912	46063	1.1138e-09	19915	16077	4622800000	19	NaN	NaN	NaN	NaN	AKMREWFSETFQKVK	P02654	APOC1	Apolipoprotein C-I;Truncated apolipoprotein C-I	685
NaN	NaN	NaN	NaN	NaN	NaN	NaN	NaN	NaN	NaN	NaN	NaN	NaN	26.4152	NaN	24.8356	NaN	NaN	25.2655	NaN	NaN	NaN	NaN	NaN	Oxidation (W)	0	0	0	1	19299800	97710300	38615	4174	69372	10229	10229	159760000	3	NaN	NaN	NaN	4	AKMREWFSETFQKVK	P02654	APOC1	Apolipoprotein C-I;Truncated apolipoprotein C-I	685
NaN	NaN	NaN	NaN	NaN	NaN	NaN	NaN	NaN	NaN	NaN	NaN	26.1754	25.5104	25.4871	23.8476	23.9168	23.4623	25.9048	25.8403	25.6559	25.7177	25.7958	25.5515	Oxidation (M)	0	1	0	0	20590200	1969620	39284	42539	34969	73279	73279	551490000	2	NaN	78	NaN	NaN	AKMREWFSETFQKVKE	P02654	APOC1	Apolipoprotein C-I;Truncated apolipoprotein C-I	685
NaN	NaN	NaN	NaN	NaN	NaN	NaN	NaN	NaN	NaN	NaN	NaN	27.0935	NaN	NaN	NaN	NaN	NaN	NaN	NaN	NaN	NaN	NaN	27.0822	Oxidation (W)	0	0	0	1	21871100	11465900	36091	39425	14544	83252	83252	285290000	2	NaN	NaN	NaN	4	AKMREWFSETFQKVKEK	P02654	APOC1	Apolipoprotein C-I;Truncated apolipoprotein C-I	685
NaN	NaN	NaN	NaN	NaN	NaN	NaN	NaN	NaN	NaN	NaN	NaN	27.8438	27.5319	27.7674	25.638	25.9665	25.521	27.3016	27.7532	26.9503	27.8957	27.543	27.8965	Oxidation (M)	0	1	0	0	21871100	11465900	36156	39437	14844	11077	11077	2045800000	14	NaN	78	NaN	NaN	AKMREWFSETFQKVKEK	P02654	APOC1	Apolipoprotein C-I;Truncated apolipoprotein C-I	685
NaN	NaN	NaN	NaN	NaN	NaN	NaN	NaN	NaN	NaN	NaN	NaN	28.3825	28.631	28.4415	25.4519	25.6293	24.9718	28.9639	29.273	28.8263	29.3244	29.1866	29.2589	Unmodified	0	0	0	0	21711200	11974500	4109	44346	2.4645e-28	23144	16511	4834700000	19	NaN	NaN	NaN	NaN	AKMREWFSETFQKVKEK	P02654	APOC1	Apolipoprotein C-I;Truncated apolipoprotein C-I	685
NaN	NaN	NaN	NaN	NaN	NaN	NaN	NaN	NaN	NaN	NaN	NaN	NaN	26.9158	27.051	24.5695	24.7143	24.3367	NaN	26.939	26.0898	NaN	26.9056	NaN	Oxidation (K)	1	0	0	0	21871100	11465900	36194	39453	10953	85362	85362	665070000	3	10	NaN	NaN	NaN	AKMREWFSETFQKVKEK	P02654	APOC1	Apolipoprotein C-I;Truncated apolipoprotein C-I	685
NaN	NaN	NaN	NaN	NaN	NaN	NaN	NaN	NaN	NaN	NaN	NaN	28.4028	28.1138	27.7081	23.7884	25.16	22.6977	27.9457	27.741	25.6558	28.1112	26.1784	28.0388	Oxidation (W)	0	0	0	1	23002000	19872300	4659	49172	0.54457	1399	1399	2100800000	12	NaN	NaN	NaN	4	AKMREWFSETFQKVKEKL	P02654	APOC1	Apolipoprotein C-I;Truncated apolipoprotein C-I	685
NaN	NaN	NaN	NaN	NaN	NaN	NaN	NaN	NaN	NaN	NaN	NaN	26.9132	26.9803	26.3408	NaN	NaN	NaN	26.7807	26.7229	26.0996	27.0457	26.8393	26.9507	Unmodified	0	0	0	0	22842000	20380900	5111	53573	0.020063	15475	1286	1030000000	10	NaN	NaN	NaN	NaN	AKMREWFSETFQKVKEKL	P02654	APOC1	Apolipoprotein C-I;Truncated apolipoprotein C-I	685
NaN	NaN	NaN	NaN	NaN	NaN	NaN	NaN	NaN	NaN	NaN	NaN	NaN	NaN	NaN	25.0868	NaN	24.3901	NaN	NaN	27.2474	NaN	27.8519	NaN	Oxidation (M)	0	1	0	0	23002000	19872300	46797	49243	17754	10373	10373	459190000	4	NaN	78	NaN	NaN	AKMREWFSETFQKVKEKL	P02654	APOC1	Apolipoprotein C-I;Truncated apolipoprotein C-I	685
NaN	NaN	NaN	NaN	NaN	NaN	NaN	NaN	NaN	NaN	NaN	NaN	23.0661	23.364	22.9747	21.3502	21.9135	21.7495	23.6865	23.4074	23.578	23.6419	22.9206	23.4599	Unmodified	0	0	0	0	16599800	9784240	1985	21886	60577	68978	23062	107680000	1	NaN	NaN	NaN	NaN	AKNLPKADKKAVIQH	P05067-10;P05067-3;P05067-4;P05067-5;P05067-6;P05067-7;P05067-11;P05067-8;P05067-9;P05067	APP	Amyloid beta A4 protein;N-APP;Soluble APP-alpha;Soluble APP-beta;C99;Beta-amyloid protein 42;Beta-amyloid protein 40;C83;P3(42);P3(40);C80;Gamma-secretase C-terminal fragment 59;Gamma-secretase C-terminal fragment 57;Gamma-secretase C-terminal fragment 50;C31	739
NaN	NaN	NaN	NaN	NaN	NaN	NaN	NaN	NaN	NaN	NaN	NaN	25.2262	25.2971	25.2701	22.7058	23.0809	22.108	23.5893	23.8912	23.6685	24.1889	24.0437	24.448	Unmodified	0	0	0	0	16487900	78790500	4468	47634	96472	129	87602	241990000	3	NaN	NaN	NaN	NaN	AKNQVAMNPTNTVFD	P11142;P11142-2	HSPA8	Heat shock cognate 71 kDa protein	919
NaN	NaN	NaN	NaN	NaN	NaN	NaN	NaN	NaN	NaN	NaN	NaN	26.6139	26.6733	26.4298	24.4554	23.9524	23.6901	26.5623	26.4158	26.0171	26.6974	26.4519	26.7128	Unmodified	0	0	0	0	1719820	82501900	47047	49575	41022	1683	12952	920020000	12	NaN	NaN	NaN	NaN	AKNQVAMNPTNTVFDA	P11142;P11142-2	HSPA8	Heat shock cognate 71 kDa protein	919
NaN	NaN	NaN	NaN	NaN	NaN	NaN	NaN	NaN	NaN	NaN	NaN	24.766	25.0513	24.3286	24.4352	24.5737	24.2695	24.2798	24.1875	24.5455	23.8297	23.932	24.0819	Oxidation (M)	0	1	0	0	17358200	81993400	41638	44868	0.57165	15059	15059	264880000	3	NaN	174	NaN	NaN	AKNQVAMNPTNTVFDA	P11142;P11142-2	HSPA8	Heat shock cognate 71 kDa protein	919
NaN	NaN	NaN	NaN	NaN	NaN	NaN	NaN	NaN	NaN	NaN	NaN	26.7811	26.6757	26.6349	26.6041	26.6207	26.411	26.693	26.7268	26.3274	26.9358	26.2291	26.3786	Oxidation (M)	0	1	0	0	18639100	91489700	3521	38473	8.3684e-07	17527	17527	1219200000	12	NaN	174	NaN	NaN	AKNQVAMNPTNTVFDAK	P11142;P11142-2	HSPA8	Heat shock cognate 71 kDa protein	919
NaN	NaN	NaN	NaN	NaN	NaN	NaN	NaN	NaN	NaN	NaN	NaN	28.6869	28.5382	28.2335	26.4581	26.1861	25.7763	28.8859	28.9771	28.5157	28.5858	28.3041	28.6162	Unmodified	0	0	0	0	184792	91998200	4028	43535	2.9034e-28	18448	14835	3917600000	12	NaN	NaN	NaN	NaN	AKNQVAMNPTNTVFDAK	P11142;P11142-2	HSPA8	Heat shock cognate 71 kDa protein	919
NaN	NaN	NaN	NaN	NaN	NaN	NaN	NaN	NaN	NaN	NaN	NaN	23.1589	23.2338	22.9682	22.064	NaN	21.8075	23.2132	24.0162	22.3157	NaN	22.8611	22.187	Unmodified	0	0	0	0	19630900	89781800	17526	19462	28549	75018	42743	79796000	4	NaN	NaN	NaN	NaN	AKPERGKMRVHKISNVN	P12814-2;P12814;P12814-3;P12814-4	ACTN1	Alpha-actinin-1	949
NaN	NaN	NaN	NaN	NaN	NaN	NaN	NaN	NaN	NaN	NaN	NaN	NaN	NaN	NaN	NaN	NaN	NaN	24.3611	24.9822	NaN	NaN	NaN	23.9878	Unmodified	0	0	0	0	20911800	18474500	15687	17625	35903	70784	37518	71328000	1	NaN	NaN	NaN	NaN	AKPERGKMRVHKISNVNK	P12814-2;P12814;P12814-3;P12814-4	ACTN1	Alpha-actinin-1	949
NaN	NaN	NaN	NaN	NaN	NaN	NaN	NaN	NaN	NaN	NaN	NaN	24.6098	24.5155	24.3071	22.2791	22.4429	22.03	24.4654	24.8602	24.2856	24.3549	23.9079	24.3366	Unmodified	0	0	0	0	16458800	87876900	24112	26582	43112	73262	31685	217870000	1	NaN	NaN	NaN	NaN	AKPKNQAEAQKVTFS	Q92692;Q92692-2	PVRL2	Nectin-2	3537
NaN	NaN	NaN	NaN	NaN	NaN	NaN	NaN	NaN	NaN	NaN	NaN	25.5309	25.6974	25.3729	24.3281	24.5074	24.0355	26.4169	26.5185	26.543	26.2395	26.0087	25.9903	Unmodified	0	0	0	0	17739400	93734700	24234	26704	0.24478	15629	11843	705350000	11	NaN	NaN	NaN	NaN	AKPKNQAEAQKVTFSQ	Q92692;Q92692-2	PVRL2	Nectin-2	3537
NaN	NaN	NaN	NaN	NaN	NaN	NaN	NaN	NaN	NaN	NaN	NaN	24.18	24.27	23.4664	24.7117	24.27	NaN	23.4793	24.4339	24.0549	24.4868	24.0183	23.6975	Oxidation (M)	0	1	0	0	14857900	78611400	50699	53057	29976	11953	11953	204430000	2	NaN	196	NaN	NaN	AKPNMIISVNGDVI	P15090	FABP4	Fatty acid-binding protein, adipocyte	1004
NaN	NaN	NaN	NaN	NaN	NaN	NaN	NaN	NaN	NaN	NaN	NaN	NaN	NaN	NaN	NaN	NaN	23.9897	NaN	NaN	NaN	NaN	NaN	NaN	Oxidation (P)	0	0	1	0	14857900	78611400	50983	53089	84409	1064	1064	16658000	1	NaN	NaN	NaN	NaN	AKPNMIISVNGDVI	P15090	FABP4	Fatty acid-binding protein, adipocyte	1004
NaN	NaN	NaN	NaN	NaN	NaN	NaN	NaN	NaN	NaN	NaN	NaN	23.6182	23.9468	24.0808	NaN	NaN	19.9026	25.658	25.3023	24.4933	25.8192	25.8731	25.7884	Unmodified	0	0	0	0	15708400	83887800	53092	55509	13303	14007	68726	344320000	6	NaN	NaN	NaN	NaN	AKPNMIISVNGDVIT	P15090	FABP4	Fatty acid-binding protein, adipocyte	1004
NaN	NaN	NaN	NaN	NaN	NaN	NaN	NaN	NaN	NaN	NaN	NaN	NaN	NaN	NaN	23.9732	23.3672	23.8413	24.0346	24.1441	23.4449	22.628	NaN	NaN	Unmodified	0	0	0	0	18930200	22079400	27329	30036	51494	13617	83914	95943000	3	NaN	NaN	NaN	NaN	AKQAFEQIKKERFDR	Q14683	SMC1A	Structural maintenance of chromosomes protein 1A	2318
NaN	NaN	NaN	NaN	NaN	NaN	NaN	NaN	NaN	NaN	NaN	NaN	NaN	NaN	NaN	25.583	25.2521	24.2403	NaN	NaN	NaN	NaN	NaN	NaN	Unmodified	0	0	0	0	1480900	89502800	1151	12663	14015	97463	67459	110040000	5	NaN	NaN	NaN	NaN	AKQKKASPRARAVA	O00175	CCL24	C-C motif chemokine 24	90
NaN	NaN	NaN	NaN	NaN	NaN	NaN	NaN	NaN	NaN	NaN	NaN	28.363	28.5324	27.872	25.9586	25.4563	NaN	28.1512	28.3194	28.77	28.6647	28.243	28.1094	Unmodified	0	0	0	0	15799600	96344200	15186	16977	0.80772	15026	11196	3214000000	20	NaN	NaN	NaN	NaN	AKQKKASPRARAVAV	O00175	CCL24	C-C motif chemokine 24	90
28.8232	28.3857	28.4948	28.0752	27.705	28.1194	23.0403	28.5226	28.8043	30.4031	30.1192	28.0386	33.9737	34.1786	33.6269	31.8075	31.8006	30.7821	34.2028	34.3561	34.1569	34.4817	33.8635	33.7532	Unmodified	0	0	0	0	17080600	58405400	13486	14537	0.00015652	1967	12575	179660000000	60	NaN	NaN	NaN	NaN	AKQKKASPRARAVAVK	O00175	CCL24	C-C motif chemokine 24	90
NaN	NaN	NaN	NaN	NaN	NaN	NaN	NaN	NaN	NaN	NaN	NaN	32.2361	32.3933	31.9173	NaN	NaN	29.011	32.5805	32.3854	32.0875	32.5251	32.1667	32.3309	Unmodified	0	0	0	0	17650800	79869100	13447	1522	0.0099559	16003	11156	48296000000	41	NaN	NaN	NaN	NaN	AKQKKASPRARAVAVKG	O00175	CCL24	C-C motif chemokine 24	90
NaN	NaN	NaN	NaN	NaN	NaN	NaN	NaN	NaN	NaN	NaN	NaN	NaN	NaN	NaN	NaN	NaN	NaN	NaN	NaN	NaN	NaN	NaN	NaN	Unmodified	0	0	0	0	1961200	20104700	18883	20965	12758	11452	82644	0	4	NaN	NaN	NaN	NaN	AKQKKASPRARAVAVKGPV	O00175	CCL24	C-C motif chemokine 24	90
NaN	NaN	NaN	NaN	NaN	NaN	NaN	NaN	NaN	NaN	NaN	NaN	24.4286	24.1323	23.8723	NaN	NaN	NaN	22.9783	22.9002	NaN	23.0174	22.3	22.3622	Unmodified	0	0	0	0	1528810	81102400	19271	21365	1776	12717	85932	91462000	3	NaN	NaN	NaN	NaN	AKQYRNGESVKLH	P0C0L4-2;P0C0L5;P0C0L4	C4A;C4B	Complement C4-A;Complement C4 beta chain;Complement C4-A alpha chain;C4a anaphylatoxin;C4b-A;C4d-A;Complement C4 gamma chain;Complement C4-B;Complement C4 beta chain;Complement C4-B alpha chain;C4a anaphylatoxin;C4b-B;C4d-B;Complement C4 gamma chain	876
NaN	NaN	NaN	NaN	NaN	NaN	NaN	NaN	NaN	NaN	NaN	NaN	NaN	NaN	NaN	NaN	NaN	NaN	NaN	23.0312	NaN	21.233	NaN	20.7389	Unmodified	0	0	0	0	2695400	39695500	11344	13016	79805	83776	61935	12787000	1	NaN	NaN	NaN	NaN	AKRHHGYKRKFHEKHHSHRGY	P15516	HTN3	Histatin-3;Histatin-3;His3-(20-44)-peptide;His3-(20-43)-peptide;His3-(20-32)-peptide;His3-(20-31)-peptide;His3-(20-30)-peptide;His3-(24-32)-peptide;His3-(24-31)-peptide;His3-(24-30)-peptide;His3-(25-32)-peptide;His3-(25-30)-peptide;His3-(26-32)-peptide;His3-(26-31)-peptide;His3-(26-30)-peptide;His3-(31-51)-peptide;His3-(31-44)-peptide;His3-(31-43)-peptide;His3-(32-44)-peptide;His3-(32-43)-peptide…	1020
NaN	NaN	NaN	NaN	NaN	NaN	NaN	NaN	NaN	NaN	NaN	NaN	NaN	NaN	NaN	NaN	21.671	NaN	24.8454	25.2311	NaN	24.9924	23.9326	24.1075	Unmodified	0	0	0	0	22111900	19445800	17311	19234	28979	98796	59909	140330000	3	NaN	NaN	NaN	NaN	AKRTEEQLRSSQRRDVPR	P21580	TNFAIP3	Tumor necrosis factor alpha-induced protein 3;A20p50;A20p37	1150
NaN	NaN	NaN	NaN	NaN	NaN	NaN	NaN	NaN	NaN	NaN	NaN	26.5467	26.4304	26.3555	24.529	24.5101	24.6155	26.6602	26.7846	23.081	26.5746	25.9915	26.3688	Unmodified	0	0	0	0	13938300	82661500	18686	20657	3495	13824	57545	831970000	14	NaN	NaN	NaN	NaN	AKRVVRDPQGIR	P61626	LYZ	Lysozyme C	1796
NaN	NaN	NaN	NaN	NaN	NaN	NaN	NaN	NaN	NaN	NaN	NaN	28.4336	28.178	28.0716	26.1854	26.1415	26.2511	28.4682	28.5601	27.8858	28.2161	27.7166	27.7889	Unmodified	0	0	0	0	14648600	8637280	21043	23239	69157	14158	92877	2958000000	23	NaN	NaN	NaN	NaN	AKRVVRDPQGIRA	P61626	LYZ	Lysozyme C	1796
NaN	NaN	NaN	NaN	NaN	NaN	NaN	NaN	NaN	NaN	NaN	NaN	27.4651	27.5389	NaN	24.5575	24.6907	23.9331	27.495	27.5554	26.983	27.559	27.1222	27.3487	Unmodified	0	0	0	0	1650940	94304100	30385	33379	0.0013696	17884	17884	1481800000	11	NaN	NaN	NaN	NaN	AKRVVRDPQGIRAW	P61626	LYZ	Lysozyme C	1796
NaN	NaN	NaN	NaN	NaN	NaN	NaN	NaN	NaN	NaN	NaN	NaN	28.6422	28.7443	28.4407	25.5101	25.8322	25.6712	28.6911	28.7339	28.0323	29.1694	28.3324	28.4384	Unmodified	0	0	0	0	17500100	11455200	36259	39539	55116	1063	7981	3853800000	6	NaN	NaN	NaN	NaN	AKRVVRDPQGIRAWV	P61626	LYZ	Lysozyme C	1796
NaN	NaN	NaN	NaN	NaN	NaN	NaN	NaN	NaN	NaN	NaN	NaN	23.9508	24.1936	23.7293	22.3192	NaN	23.5393	24.1457	25.9749	25.3374	24.2485	24.0121	23.8784	Unmodified	0	0	0	0	1821070	7103570	15179	17022	71614	88163	53063	245910000	11	NaN	NaN	NaN	NaN	AKSIHHARVLIRQRH	P46781	RPS9	40S ribosomal protein S9	1509
NaN	NaN	NaN	NaN	NaN	NaN	NaN	NaN	NaN	NaN	NaN	NaN	25.1083	24.9389	24.7409	22.6995	22.9968	22.4458	25.4325	25.7048	25.2771	25.2753	25.3696	25.4254	Unmodified	0	0	0	0	1951990	9859530	43003	46058	36993	70942	43446	386930000	2	NaN	NaN	NaN	NaN	AKSSKIMESFKNMVPQQ	P05023-3;P05023-4;P05023;P13637;P13637-2;P13637-3;P05023-2;Q13733	ATP1A1;ATP1A3;ATP1A4	Sodium/potassium-transporting ATPase subunit alpha-1;Sodium/potassium-transporting ATPase subunit alpha-3;Sodium/potassium-transporting ATPase subunit alpha-4	737
NaN	NaN	NaN	NaN	NaN	NaN	NaN	NaN	NaN	NaN	NaN	NaN	NaN	24.4906	23.6913	23.9579	23.9378	23.3581	NaN	NaN	NaN	24.8375	NaN	24.0914	2 Oxidation (M)	0	2	0	0	20550100	12896200	30697	33684	51963	67418	67418	128090000	1	NaN	NaN	NaN	NaN	AKSSKIMESFKNMVPQQA	P05023-3;P05023-4;P05023;P13637;P13637-2;P13637-3;P05023-2;Q13733	ATP1A1;ATP1A3;ATP1A4	Sodium/potassium-transporting ATPase subunit alpha-1;Sodium/potassium-transporting ATPase subunit alpha-3;Sodium/potassium-transporting ATPase subunit alpha-4	737
NaN	NaN	NaN	NaN	NaN	NaN	NaN	NaN	NaN	NaN	NaN	NaN	25.5438	25.5853	25.3701	NaN	NaN	NaN	NaN	NaN	NaN	25.4017	25.4787	25.5444	Unmodified	0	0	0	0	28215600	55894500	46533	49183	15932	39079	19324	282650000	1	NaN	NaN	NaN	NaN	AKSYFEKSKEQLTPLIKKAGTELVN	P02652	APOA2	Apolipoprotein A-II;Proapolipoprotein A-II;Truncated apolipoprotein A-II	684
NaN	NaN	NaN	NaN	NaN	NaN	NaN	NaN	NaN	NaN	NaN	NaN	23.034	23.225	22.8269	21.1153	20.9281	NaN	23.4125	23.892	23.1633	23.7537	22.8275	23.068	Unmodified	0	0	0	0	24031900	18776000	17545	19465	0.59815	11808	74124	96607000	6	NaN	NaN	NaN	NaN	AKTQKDSPSKSGSEAQTTKDVPN	O43493-4;O43493-2;O43493-5;O43493-3;O43493	TGOLN2	Trans-Golgi network integral membrane protein 2	295
NaN	NaN	NaN	NaN	NaN	NaN	NaN	NaN	NaN	NaN	NaN	NaN	22.4551	24.6048	25.5871	24.4669	24.2359	23.7386	NaN	NaN	24.5628	24.9695	NaN	24.8492	Unmodified	0	0	0	0	21532000	19970900	43239	46253	0.031351	12341	91022	226470000	2	NaN	NaN	NaN	NaN	AKVLHGEQYLELYKPLPR	P51659-3;P51659;P51659-2	HSD17B4	Peroxisomal multifunctional enzyme type 2;(3R)-hydroxyacyl-CoA dehydrogenase;Enoyl-CoA hydratase 2	1622
NaN	NaN	NaN	NaN	NaN	NaN	NaN	NaN	NaN	NaN	NaN	NaN	26.5244	26.2978	26.0529	25.5457	25.9233	NaN	26.6278	27.026	26.3121	26.5071	26.1639	26.0745	Unmodified	0	0	0	0	16320200	19894600	26864	29577	90475	89992	47195	926160000	11	NaN	NaN	NaN	NaN	AKVRYVKLARSLKT	Q9Y490	TLN1	Talin-1	4909
NaN	NaN	NaN	NaN	NaN	NaN	NaN	NaN	NaN	NaN	NaN	NaN	28.9941	28.8082	28.61	26.7725	27.203	26.8727	29.0133	29.3799	29.1999	29.3621	28.8743	28.8022	Unmodified	0	0	0	0	18530500	52316900	36324	39604	1384	85469	58687	5313800000	7	NaN	NaN	NaN	NaN	AKVSKREKAVWVLNPE	P01730	CD4	T-cell surface glycoprotein CD4	670
NaN	NaN	NaN	NaN	NaN	NaN	NaN	NaN	NaN	NaN	NaN	NaN	27.1558	27.602	27.0791	25.3736	26.1143	24.9621	27.5134	27.8264	NaN	27.6901	27.3309	27.3369	Unmodified	0	0	0	0	19240900	89430700	37613	40845	12607	10035	67045	1628300000	10	NaN	NaN	NaN	NaN	AKVSKREKAVWVLNPEA	P01730	CD4	T-cell surface glycoprotein CD4	670
NaN	NaN	NaN	NaN	NaN	NaN	NaN	NaN	NaN	NaN	NaN	NaN	28.3982	28.2598	27.5344	26.3274	26.2194	25.781	29.4344	29.4274	29.4039	29.692	29.2563	29.3525	Unmodified	0	0	0	0	19811100	11089400	37321	40625	11477	82449	47728	5441400000	11	NaN	NaN	NaN	NaN	AKVSKREKAVWVLNPEAG	P01730	CD4	T-cell surface glycoprotein CD4	670
NaN	NaN	NaN	NaN	NaN	NaN	NaN	NaN	NaN	NaN	NaN	NaN	23.9623	23.8325	23.8186	NaN	NaN	NaN	23.9917	24.5953	23.901	NaN	NaN	24.435	Unmodified	0	0	0	0	16128500	84607200	23956	2657	84288	10642	79797	126450000	3	NaN	NaN	NaN	NaN	AKYKSFKVADEAEK	O00602	FCN1	Ficolin-1	139
24.832	24.8523	24.9232	27.1746	27.2663	26.718	26.9512	26.822	26.1126	28.0462	28.0419	26.4772	NaN	NaN	NaN	NaN	NaN	NaN	NaN	NaN	NaN	NaN	NaN	NaN	Unmodified	0	0	0	0	96957200	57196300	32389	32499	39035	1863	18066	1483200000	10	NaN	NaN	NaN	NaN	ALAAALRER	Q9Y6K5	OAS3	2'-5'-oligoadenylate synthase 3	4991
NaN	NaN	NaN	NaN	NaN	NaN	NaN	NaN	NaN	NaN	NaN	NaN	23.9569	24.0095	NaN	23.2992	23.8004	23.2397	25.6941	26.0418	25.4997	NaN	24.7713	24.2656	Unmodified	0	0	0	0	20992100	21429700	50852	53164	41248	94281	68324	287620000	3	NaN	NaN	NaN	NaN	ALAAFLKKSGKLKVPEWVD	P39019	RPS19	40S ribosomal protein S19	1418
NaN	NaN	NaN	NaN	NaN	NaN	NaN	NaN	NaN	NaN	NaN	NaN	24.784	24.7694	24.0425	24.6545	24.9325	24.2243	26.8212	26.6683	26.3626	25.7282	25.4748	25.5532	Unmodified	0	0	0	0	2200260	26197500	50956	53292	36094	12244	90978	615760000	8	NaN	NaN	NaN	NaN	ALAAFLKKSGKLKVPEWVDT	P39019	RPS19	40S ribosomal protein S19	1418
22.4686	21.9969	22.9652	23.5426	23.5812	23.3276	23.6232	23.3677	23.0173	25.3054	NaN	NaN	NaN	NaN	NaN	NaN	NaN	NaN	NaN	NaN	NaN	NaN	NaN	NaN	Unmodified	0	0	0	0	97259700	59678100	16619	16627	16044	13122	46159	127170000	2	NaN	NaN	NaN	NaN	ALAEVSKKK	O60333-2;O60333-3	KIF1B	Kinesin-like protein KIF1B	355;356
25.7348	25.8998	25.9191	25.6216	NaN	NaN	NaN	26.5653	25.8503	NaN	NaN	NaN	NaN	NaN	NaN	NaN	NaN	NaN	NaN	NaN	NaN	NaN	NaN	NaN	Unmodified	0	0	0	0	97757700	57704800	3305	33106	16265	11428	4586	393310000	2	NaN	NaN	NaN	NaN	ALAGHQLIR	P78527-2;P78527	PRKDC	DNA-dependent protein kinase catalytic subunit	1901
29.4115	29.3773	29.2359	30.1809	30.3958	29.8679	29.8788	30.0558	30.0279	30.9365	31.0532	31.1152	NaN	NaN	NaN	NaN	NaN	NaN	NaN	NaN	NaN	NaN	NaN	NaN	Unmodified	0	0	0	0	96863800	6382520	4242	42511	19969	22439	90334	15460000000	22	NaN	NaN	NaN	NaN	ALAIKVLNK	P25789-2;P25789	PSMA4	Proteasome subunit alpha type-4	1216
26.4201	26.4089	26.2202	26.505	27.3785	26.8812	27.1146	26.9036	26.4959	28.2754	28.3167	NaN	NaN	NaN	NaN	NaN	NaN	NaN	NaN	NaN	NaN	NaN	NaN	NaN	Unmodified	0	0	0	0	84252300	52255300	2434	24343	98586	16668	18636	1675100000	7	NaN	NaN	NaN	NaN	ALAKAIEK	P10644;P10644-2	PRKAR1A	cAMP-dependent protein kinase type I-alpha regulatory subunit;cAMP-dependent protein kinase type I-alpha regulatory subunit, N-terminally processed	912
29.8799	29.9333	29.7606	29.5797	29.3371	29.7098	29.67	29.7181	29.4539	31.336	31.2445	31.3318	22.0848	22.1379	21.7369	NaN	NaN	22.7505	24.3639	24.3222	NaN	22.8155	22.0765	22.6165	Unmodified	0	0	0	0	10376500	6457970	19632	20215	10056	14694	39515	15792000000	12	NaN	NaN	NaN	NaN	ALANKPLRR	Q8NHM5-2;Q8NHM5-3;Q8NHM5;Q8NHM5-4	KDM2B	Lysine-specific demethylase 2B	3351
27.5798	27.4497	27.3696	28.5669	NaN	28.6761	NaN	28.9549	24.8015	28.1321	30.4836	30.0467	NaN	NaN	NaN	NaN	NaN	NaN	NaN	NaN	NaN	NaN	NaN	NaN	Unmodified	0	0	0	0	10106700	67128300	28267	28377	41185	13333	41477	4838100000	12	NaN	NaN	NaN	NaN	ALARALIRK	Q03518	TAP1	Antigen peptide transporter 1	1994
29.0951	29.117	29.0384	26.6676	26.7789	26.1596	27.7024	27.5347	27.9053	30.7307	30.8259	30.5154	NaN	NaN	NaN	NaN	NaN	NaN	NaN	NaN	NaN	NaN	NaN	NaN	Unmodified	0	0	0	0	10867000	70258300	40845	40969	13269	11921	51195	7887900000	1	NaN	NaN	NaN	NaN	ALARFLLKR	P48736	PIK3CG	Phosphatidylinositol 4,5-bisphosphate 3-kinase catalytic subunit gamma isoform	1541
26.4506	26.3932	26.4018	26.2563	26.2281	25.5409	26.1645	25.9834	26.1074	27.9687	27.9222	28.1402	NaN	NaN	NaN	NaN	NaN	NaN	NaN	NaN	NaN	NaN	NaN	NaN	Unmodified	0	0	0	0	97161300	61276500	35269	35393	16158	12244	3314	1502800000	1	NaN	NaN	NaN	NaN	ALASTRILK	Q9H4G4	GLIPR2	Golgi-associated plant pathogenesis-related protein 1	4229
NaN	NaN	NaN	NaN	NaN	NaN	NaN	NaN	NaN	NaN	NaN	NaN	NaN	NaN	23.8125	23.3719	23.4743	22.9691	25.1408	24.9842	24.2353	25.1448	NaN	24.9478	Unmodified	0	0	0	0	13007400	73506500	51344	53678	4695	17099	6178	204850000	7	NaN	NaN	NaN	NaN	ALATISTLEAVRG	O75629	CREG1	Protein CREG1	472
26.2676	26.3824	26.1976	25.1595	26.5797	25.2	NaN	NaN	20.198	NaN	NaN	NaN	NaN	NaN	NaN	NaN	NaN	NaN	NaN	NaN	NaN	NaN	NaN	NaN	Unmodified	0	0	0	0	10896400	64071100	24016	23937	18336	11874	69983	422750000	1	NaN	NaN	NaN	NaN	ALATRFRQK	Q6P589	TNFAIP8L2	Tumor necrosis factor alpha-induced protein 8-like protein 2	2802
21.7387	22.6437	22.8972	23.0273	24.3392	24.1761	23.1563	23.4715	22.73	NaN	27.7151	27.8355	NaN	NaN	NaN	NaN	NaN	NaN	NaN	NaN	NaN	NaN	NaN	NaN	Unmodified	0	0	0	0	11727300	73150000	21615	21632	17251	11489	50455	554360000	2	NaN	NaN	NaN	NaN	ALCKKIIKEK	P26639;P26639-2	TARS	Threonine--tRNA ligase, cytoplasmic	1228
NaN	NaN	NaN	NaN	NaN	NaN	NaN	NaN	NaN	26.9127	26.9893	27.0686	NaN	NaN	NaN	NaN	NaN	NaN	NaN	NaN	NaN	NaN	NaN	NaN	Unmodified	0	0	0	0	10035100	51206500	33553	33987	2181	95502	24051	400310000	1	NaN	NaN	NaN	NaN	ALDADCRLK	Q8N2K0;Q8N2K0-2	ABHD12	Monoacylglycerol lipase ABHD12	3205
NaN	NaN	NaN	NaN	NaN	NaN	NaN	NaN	NaN	NaN	NaN	NaN	23.8165	24.134	23.6717	NaN	NaN	NaN	24.1632	25.1607	NaN	24.7453	24.6252	24.4831	Unmodified	0	0	0	0	18580100	12151200	67981	70414	19461	80361	52149	180290000	4	NaN	NaN	NaN	NaN	ALDDMISTLKKISIPVD	P49368-2;P49368	CCT3	T-complex protein 1 subunit gamma	1557
NaN	NaN	NaN	NaN	NaN	NaN	NaN	NaN	NaN	NaN	NaN	NaN	22.3278	22.4041	22.1096	22.4548	22.3983	22.2008	NaN	NaN	NaN	22.7442	22.5679	NaN	Unmodified	0	0	0	0	12466000	59823700	62906	65107	30837	93178	53133	44680000	2	NaN	NaN	NaN	NaN	ALDFFGNGPPVN	P13284	IFI30	Gamma-interferon-inducible lysosomal thiol reductase	960
NaN	NaN	NaN	NaN	NaN	NaN	NaN	NaN	NaN	NaN	NaN	NaN	24.3721	24.4402	24.0154	23.0387	22.5148	22.0371	24.1181	24.3685	NaN	24.731	24.2586	24.1188	Unmodified	0	0	0	0	14096600	66156600	67119	69412	0.0008048	17638	12667	186350000	11	NaN	NaN	NaN	NaN	ALDFFGNGPPVNY	P13284	IFI30	Gamma-interferon-inducible lysosomal thiol reductase	960
26.3648	26.3177	26.1071	23.22	24.1224	22.9954	23.6453	23.6958	24.621	25.9711	25.7681	26.3644	31.9864	32.0104	31.4722	29.9772	30.1694	29.846	31.9497	31.9011	31.5613	31.9456	31.6928	31.8006	Unmodified	0	0	0	0	15377600	75652900	55757	57295	0.0049296	21847	12715	38004000000	26	NaN	NaN	NaN	NaN	ALDFFGNGPPVNYK	P13284	IFI30	Gamma-interferon-inducible lysosomal thiol reductase	960
NaN	NaN	NaN	NaN	NaN	NaN	NaN	NaN	NaN	NaN	NaN	NaN	NaN	NaN	NaN	23.9453	23.8174	NaN	NaN	NaN	NaN	NaN	NaN	NaN	Oxidation (K)	1	0	0	0	15537500	75144300	55951	57732	0.043417	17099	11545	30935000	2	25	NaN	NaN	NaN	ALDFFGNGPPVNYK	P13284	IFI30	Gamma-interferon-inducible lysosomal thiol reductase	960
NaN	NaN	NaN	NaN	NaN	NaN	NaN	NaN	NaN	NaN	NaN	NaN	NaN	NaN	NaN	NaN	NaN	23.5571	NaN	NaN	NaN	NaN	NaN	NaN	Oxidation (P)	0	0	1	0	15537500	75144300	55773	57778	0.0012513	1798	12539	12342000	1	NaN	NaN	4	NaN	ALDFFGNGPPVNYK	P13284	IFI30	Gamma-interferon-inducible lysosomal thiol reductase	960
26.4646	26.0933	25.886	23.5324	23.9522	23.2169	23.0041	23.6177	24.3673	25.9153	NaN	NaN	31.8858	31.83	31.4468	30.0213	30.208	29.8192	31.7553	31.8641	31.3076	31.9685	31.771	31.7209	Unmodified	0	0	0	0	16388000	80420700	56198	57823	2.6147e-15	28021	21159	35958000000	23	NaN	NaN	NaN	NaN	ALDFFGNGPPVNYKT	P13284	IFI30	Gamma-interferon-inducible lysosomal thiol reductase	960
NaN	NaN	NaN	NaN	NaN	NaN	NaN	NaN	NaN	NaN	NaN	NaN	NaN	NaN	NaN	NaN	24.0547	NaN	NaN	NaN	NaN	NaN	NaN	NaN	Oxidation (P)	0	0	1	0	16548000	79912200	56145	57999	19741	11723	6355	17426000	1	NaN	NaN	4	NaN	ALDFFGNGPPVNYKT	P13284	IFI30	Gamma-interferon-inducible lysosomal thiol reductase	960
NaN	NaN	NaN	NaN	NaN	NaN	NaN	NaN	NaN	NaN	NaN	NaN	NaN	NaN	NaN	23.9799	NaN	23.4908	NaN	NaN	NaN	NaN	NaN	NaN	Oxidation (K)	1	0	0	0	16548000	79912200	56146	58002	6.9487e-06	18444	1005	28332000	2	25	NaN	NaN	NaN	ALDFFGNGPPVNYKT	P13284	IFI30	Gamma-interferon-inducible lysosomal thiol reductase	960
26.3632	26.4633	26.392	24.0209	24.3103	23.7651	23.6785	24.0336	24.9097	26.5008	26.0629	26.3378	31.7647	31.679	31.5068	30.177	30.1791	29.7766	31.9433	31.7796	28.0007	31.8652	31.6154	31.6887	Unmodified	0	0	0	0	16958300	82567100	55667	57174	7.339e-20	27625	19052	32866000000	22	NaN	NaN	NaN	NaN	ALDFFGNGPPVNYKTG	P13284	IFI30	Gamma-interferon-inducible lysosomal thiol reductase	960
NaN	NaN	NaN	NaN	NaN	NaN	NaN	NaN	NaN	NaN	NaN	NaN	NaN	NaN	NaN	NaN	23.6061	23.1231	NaN	NaN	NaN	NaN	NaN	NaN	Oxidation (K)	1	0	0	0	17118200	82058600	55784	57713	42148	13305	79367	21905000	2	25	NaN	NaN	NaN	ALDFFGNGPPVNYKTG	P13284	IFI30	Gamma-interferon-inducible lysosomal thiol reductase	960
NaN	NaN	NaN	NaN	NaN	NaN	NaN	NaN	NaN	NaN	NaN	NaN	NaN	NaN	NaN	23.3354	NaN	NaN	NaN	NaN	NaN	NaN	NaN	NaN	Oxidation (P)	0	0	1	0	17118200	82058600	55951	57657	0.00052799	17442	87298	10584000	1	NaN	NaN	4	NaN	ALDFFGNGPPVNYKTG	P13284	IFI30	Gamma-interferon-inducible lysosomal thiol reductase	960
28.1777	27.7066	27.7594	25.1489	26.0129	24.9542	24.9703	25.5558	25.7947	27.6701	27.4485	27.3617	33.1151	33.1345	32.891	31.4471	31.526	31.325	32.9996	32.9992	32.9779	33.4338	33.1466	33.2171	Unmodified	0	0	0	0	18098700	86859800	54672	55892	6.4748e-110	38315	31414	93732000000	41	NaN	NaN	NaN	NaN	ALDFFGNGPPVNYKTGN	P13284	IFI30	Gamma-interferon-inducible lysosomal thiol reductase	960
NaN	NaN	NaN	NaN	NaN	NaN	NaN	NaN	NaN	NaN	NaN	NaN	24.0556	23.6756	23.511	24.7674	24.7311	24.5353	NaN	NaN	NaN	NaN	23.9653	NaN	Oxidation (K)	1	0	0	0	18258600	8635130	55125	57267	4.0987e-35	28983	22048	139890000	3	25	NaN	NaN	NaN	ALDFFGNGPPVNYKTGN	P13284	IFI30	Gamma-interferon-inducible lysosomal thiol reductase	960
NaN	NaN	NaN	NaN	NaN	NaN	NaN	NaN	NaN	NaN	NaN	NaN	30.1005	30.1788	29.4665	27.6749	27.6948	27.3621	29.3592	22.9198	22.19	29.9399	29.5928	29.3973	Unmodified	0	0	0	0	19229500	95266200	61198	63505	4.8728e-45	36192	29526	6960600000	23	NaN	NaN	NaN	NaN	ALDFFGNGPPVNYKTGNL	P13284	IFI30	Gamma-interferon-inducible lysosomal thiol reductase	960
NaN	NaN	NaN	NaN	NaN	NaN	NaN	NaN	NaN	NaN	NaN	NaN	31.6112	31.6093	31.2417	27.2991	28.4261	28.0494	31.2226	25.2947	24.7759	31.4038	31.212	24.3111	Unmodified	0	0	0	0	2086020	15991	62766	65094	6.6638e-93	36729	30945	17824000000	22	NaN	NaN	NaN	NaN	ALDFFGNGPPVNYKTGNLY	P13284	IFI30	Gamma-interferon-inducible lysosomal thiol reductase	960
NaN	NaN	NaN	NaN	NaN	NaN	NaN	NaN	NaN	NaN	NaN	NaN	26.7102	27.0016	26.6531	22.4313	22.6642	22.6565	26.9638	27.3141	22.0836	27.4402	27.0605	27.0138	Unmodified	0	0	0	0	21991000	10005500	68259	70562	5.8676e-17	24423	20681	1128400000	18	NaN	NaN	NaN	NaN	ALDFFGNGPPVNYKTGNLYL	P13284	IFI30	Gamma-interferon-inducible lysosomal thiol reductase	960
NaN	NaN	NaN	NaN	NaN	NaN	NaN	NaN	NaN	NaN	NaN	NaN	NaN	NaN	NaN	NaN	NaN	NaN	25.4144	24.6773	NaN	NaN	NaN	23.7476	Unmodified	0	0	0	0	23552000	20116600	59475	62015	0.15203	14131	10369	85634000	3	NaN	NaN	NaN	NaN	ALDFFGNGPPVNYKTGNLYLR	P13284	IFI30	Gamma-interferon-inducible lysosomal thiol reductase	960
NaN	NaN	NaN	NaN	NaN	NaN	NaN	NaN	NaN	NaN	NaN	NaN	22.5761	22.9844	22.5547	20.0917	20.6243	NaN	23.4995	NaN	NaN	23.8727	23.4847	22.8889	Unmodified	0	0	0	0	24122200	22263000	59441	61737	0.00022882	15692	11937	70169000	1	NaN	NaN	NaN	NaN	ALDFFGNGPPVNYKTGNLYLRG	P13284	IFI30	Gamma-interferon-inducible lysosomal thiol reductase	960
NaN	NaN	NaN	NaN	NaN	NaN	NaN	NaN	NaN	NaN	NaN	NaN	24.309	24.7661	24.4041	19.8498	20.1081	20.1841	23.3534	NaN	NaN	24.5455	24.3276	24.1755	Unmodified	0	0	0	0	25092800	27539400	60978	63245	5.6024e-23	20377	15806	149990000	7	NaN	NaN	NaN	NaN	ALDFFGNGPPVNYKTGNLYLRGP	P13284	IFI30	Gamma-interferon-inducible lysosomal thiol reductase	960
NaN	NaN	NaN	NaN	NaN	NaN	NaN	NaN	NaN	NaN	NaN	NaN	26.0118	26.1571	26.1287	NaN	NaN	20.501	26.2219	NaN	26.2733	27.1786	26.5996	26.924	Unmodified	0	0	0	0	26223600	35945800	64756	67146	1.8792e-44	22651	17717	757640000	6	NaN	NaN	NaN	NaN	ALDFFGNGPPVNYKTGNLYLRGPL	P13284	IFI30	Gamma-interferon-inducible lysosomal thiol reductase	960
NaN	NaN	NaN	NaN	NaN	NaN	NaN	NaN	NaN	NaN	NaN	NaN	23.5757	NaN	23.3416	21.247	21.4285	21.3468	24.925	25.1561	24.506	25.4358	24.6889	24.6373	Unmodified	0	0	0	0	27504500	45442100	58025	60341	0.009821	10756	87358	222710000	7	NaN	NaN	NaN	NaN	ALDFFGNGPPVNYKTGNLYLRGPLK	P13284	IFI30	Gamma-interferon-inducible lysosomal thiol reductase	960
28.7706	28.8809	28.9959	28.7786	28.5012	28.0824	28.7363	28.7191	28.602	30.2628	30.4256	30.3349	NaN	NaN	NaN	NaN	NaN	NaN	NaN	NaN	NaN	NaN	NaN	NaN	Unmodified	0	0	0	0	1026660	6549640	34959	35072	49381	15588	48559	7993600000	21	NaN	NaN	NaN	NaN	ALDIAKRLK	Q9ULH1;Q9ULH1-2	ASAP1	Arf-GAP with SH3 domain, ANK repeat and PH domain-containing protein 1	4730
NaN	NaN	NaN	NaN	NaN	NaN	NaN	NaN	NaN	NaN	NaN	NaN	27.9962	28.1741	27.5407	26.6349	26.4747	26.327	27.4614	27.5126	27.4236	27.5885	27.303	27.385	Unmodified	0	0	0	0	18039700	97306400	31597	34668	9.4741e-20	21923	17082	2146400000	19	NaN	NaN	NaN	NaN	ALDKKEGEQAKALFEK	Q8TDW0	LRRC8C	Volume-regulated anion channel subunit LRRC8C	3399
NaN	NaN	NaN	NaN	NaN	NaN	NaN	NaN	NaN	NaN	NaN	NaN	28.7594	28.4908	28.5884	27.0982	27.8377	27.3147	28.6529	28.716	28.8863	28.814	28.6736	28.4258	Unmodified	0	0	0	0	19030400	41477500	3926	42515	1.0424e-12	17487	13912	4405500000	24	NaN	NaN	NaN	NaN	ALDKKEGEQAKALFEKV	Q8TDW0	LRRC8C	Volume-regulated anion channel subunit LRRC8C	3399
NaN	NaN	NaN	NaN	NaN	NaN	NaN	NaN	NaN	NaN	NaN	NaN	27.4101	27.2341	26.8287	25.8403	25.6876	25.3645	27.0209	26.9631	26.5184	27.2942	26.8286	NaN	Unmodified	0	0	0	0	20311400	13644000	35638	38893	3.7506e-05	17237	12419	1259600000	19	NaN	NaN	NaN	NaN	ALDKKEGEQAKALFEKVK	Q8TDW0	LRRC8C	Volume-regulated anion channel subunit LRRC8C	3399
25.0735	24.9862	25.3046	25.1003	25.4407	25.3344	25.6364	NaN	NaN	22.9421	27.7568	27.7317	NaN	NaN	NaN	NaN	NaN	NaN	NaN	NaN	NaN	NaN	NaN	NaN	Unmodified	0	0	0	0	11025600	55934900	29636	29751	113	1066	63516	743690000	4	NaN	NaN	NaN	NaN	ALDKNFHMK	Q15942-2;Q15942	ZYX	Zyxin	2444
29.7341	29.7482	29.8056	29.2245	29.2392	29.2938	29.5736	29.5922	29.3033	31.0649	31.258	31.1909	NaN	NaN	NaN	NaN	NaN	NaN	NaN	NaN	NaN	NaN	NaN	NaN	Unmodified	0	0	0	0	99452000	51959300	28211	2831	25372	18003	84677	14189000000	13	NaN	NaN	NaN	NaN	ALDSHPLSR	Q8IZY2-2;Q8IZY2	ABCA7	ATP-binding cassette sub-family A member 7	3179
23.9087	23.9162	24.3789	25.0723	24.7601	24.5987	24.46	NaN	NaN	25.4499	25.1985	25.5954	NaN	NaN	NaN	NaN	NaN	NaN	NaN	NaN	NaN	NaN	NaN	NaN	Unmodified	0	0	0	0	105652	51998700	16781	16826	17504	97456	53253	300600000	2	NaN	NaN	NaN	NaN	ALDTASHTNK	Q99523-2;Q99523	SORT1	Sortilin	3888
NaN	NaN	NaN	NaN	NaN	NaN	NaN	NaN	NaN	NaN	NaN	NaN	23.5915	24.296	23.8529	NaN	NaN	NaN	NaN	NaN	23.359	23.9113	23.0828	23.3023	Unmodified	0	0	0	0	15007000	69571900	26077	28792	30862	11901	71953	94152000	1	NaN	NaN	NaN	NaN	ALDTASHTNKSGYH	Q99523-2;Q99523	SORT1	Sortilin	3888
27.863	27.8416	27.8901	28.0951	28.5515	28.1874	28.5143	28.7831	NaN	30.3091	30.2514	30.3476	NaN	NaN	NaN	NaN	NaN	NaN	NaN	NaN	NaN	NaN	NaN	NaN	Unmodified	0	0	0	0	11636700	66625700	29623	29736	87145	21858	85443	6539300000	14	NaN	NaN	NaN	NaN	ALDTKIGRYK	O60264	SMARCA5	SWI/SNF-related matrix-associated actin-dependent regulator of chromatin subfamily A member 5	346
NaN	NaN	NaN	NaN	NaN	NaN	24.4366	24.6075	24.1384	NaN	NaN	26.3273	NaN	NaN	NaN	NaN	NaN	NaN	NaN	NaN	NaN	NaN	NaN	NaN	Unmodified	0	0	0	0	98658700	58727900	18839	18948	10468	10594	46586	150940000	2	NaN	NaN	NaN	NaN	ALDVKSRAK	P50613	CDK7	Cyclin-dependent kinase 7	1603
29.1318	29.6036	29.7256	29.2548	28.252	28.4829	29.3376	28.8565	28.3617	26.8174	30.1431	30.6563	NaN	NaN	NaN	NaN	NaN	NaN	NaN	NaN	NaN	NaN	NaN	NaN	Unmodified	0	0	0	0	11566300	63126900	12357	12438	70664	14736	79465	8132600000	15	NaN	NaN	NaN	NaN	ALEERQRQK	Q3KQU3-4;Q3KQU3;Q3KQU3-2	MAP7D1	MAP7 domain-containing protein 1	2534
NaN	NaN	NaN	NaN	NaN	NaN	NaN	NaN	NaN	NaN	NaN	NaN	NaN	NaN	NaN	NaN	NaN	NaN	NaN	NaN	NaN	24.4637	23.2419	23.879	Unmodified	0	0	0	0	19789300	93462900	6525	67725	0.30074	14271	97858	48484000	1	NaN	NaN	NaN	NaN	ALEEYLVSHAIPCYSLDG	O95340;O95340-2	PAPSS2	Bifunctional 3'-phosphoadenosine 5'-phosphosulfate synthase 2;Sulfate adenylyltransferase;Adenylyl-sulfate kinase	574
NaN	NaN	NaN	NaN	NaN	NaN	NaN	NaN	NaN	NaN	NaN	NaN	26.6175	26.5131	26.2559	25.2497	25.2776	25.1242	27.076	27.2366	26.2543	27.2519	26.551	26.9591	Unmodified	0	0	0	0	16759600	96210500	47628	50056	0.010738	16534	10424	1164300000	12	NaN	NaN	NaN	NaN	ALEKKLNQALLDLHA	P02792	FTL	Ferritin light chain	702
NaN	NaN	NaN	NaN	NaN	NaN	NaN	NaN	NaN	NaN	NaN	NaN	25.0522	25.2959	24.0098	23.7667	22.6847	22.2579	23.6923	NaN	NaN	25.162	24.1972	24.597	Unmodified	0	0	0	0	18169400	93595000	60507	62753	2.3908e-18	25719	19584	214610000	10	NaN	NaN	NaN	NaN	ALENFVENLGPKVQPY	Q8TEX9;Q8TEX9-2	IPO4	Importin-4	3413
NaN	NaN	NaN	NaN	NaN	NaN	NaN	NaN	NaN	NaN	NaN	NaN	22.5631	23.1107	22.6402	NaN	NaN	NaN	NaN	NaN	NaN	NaN	NaN	NaN	Unmodified	0	0	0	0	193002	20013700	66531	68888	15408	11035	83799	21791000	3	NaN	NaN	NaN	NaN	ALENFVENLGPKVQPYL	Q8TEX9;Q8TEX9-2	IPO4	Importin-4	3413
NaN	NaN	NaN	NaN	NaN	NaN	NaN	NaN	NaN	NaN	NaN	NaN	24.296	24.9743	25.0688	19.8056	NaN	20.0691	23.7598	NaN	NaN	23.5718	23.7314	23.4649	Unmodified	0	0	0	0	20270700	72777600	67787	70102	0.018469	18848	14397	142950000	10	NaN	NaN	NaN	NaN	ALENFVENLGPKVQPYLP	Q8TEX9;Q8TEX9-2	IPO4	Importin-4	3413
NaN	NaN	NaN	NaN	NaN	NaN	NaN	NaN	NaN	NaN	NaN	NaN	23.2171	NaN	23.3906	21.2321	NaN	21.6648	NaN	NaN	NaN	23.6455	23.4654	23.3355	Unmodified	0	0	0	0	21561200	11537100	65781	68046	26771	74618	51056	61824000	1	NaN	NaN	NaN	NaN	ALENFVENLGPKVQPYLPE	Q8TEX9;Q8TEX9-2	IPO4	Importin-4	3413
NaN	NaN	NaN	NaN	NaN	NaN	NaN	NaN	NaN	NaN	NaN	NaN	NaN	NaN	NaN	21.8348	NaN	NaN	NaN	NaN	NaN	NaN	NaN	25.4126	Unmodified	0	0	0	0	13717400	73579300	50614	52988	35917	87308	15958	48406000	1	NaN	NaN	NaN	NaN	ALENLNLKESNK	Q9P0J7	KCMF1	E3 ubiquitin-protein ligase KCMF1	4549
NaN	NaN	NaN	NaN	NaN	NaN	NaN	NaN	NaN	NaN	NaN	NaN	25.3467	25.5525	25.4352	24.1238	24.3943	24.0463	25.5538	26.3651	26.057	25.7709	25.8411	25.5837	Unmodified	0	0	0	0	16528700	87335000	40679	43935	66101	10321	71824	568070000	9	NaN	NaN	NaN	NaN	ALERAGKLIENVDPE	Q99747-2;Q99747	NAPG	Gamma-soluble NSF attachment protein	3920
NaN	NaN	NaN	NaN	NaN	NaN	NaN	NaN	NaN	NaN	NaN	NaN	25.92	25.8314	25.4173	24.5358	24.6358	24.4422	25.8777	25.9046	25.7184	26.1309	25.6747	25.5385	Unmodified	0	0	0	0	17809700	96831300	37677	40932	0.0075768	16371	1247	596650000	8	NaN	NaN	NaN	NaN	ALERAGKLIENVDPEK	Q99747-2;Q99747	NAPG	Gamma-soluble NSF attachment protein	3920
NaN	NaN	NaN	25.2987	25.1652	24.9169	25.6242	25.6105	25.2721	26.8445	26.7972	26.8525	NaN	NaN	NaN	NaN	NaN	NaN	NaN	NaN	NaN	NaN	NaN	NaN	Unmodified	0	0	0	0	93248300	48281400	37844	37982	13967	11762	74621	612340000	1	NaN	NaN	NaN	NaN	ALFGANANR	P36543-3;P36543-2;P36543	ATP6V1E1	V-type proton ATPase subunit E 1	1393
NaN	NaN	NaN	NaN	NaN	NaN	NaN	NaN	NaN	NaN	NaN	NaN	25.5971	25.4102	25.1634	22.1726	NaN	NaN	25.2278	NaN	NaN	NaN	24.8192	NaN	Unmodified	0	0	0	0	17539400	94367800	21529	2367	17522	86467	76532	206550000	1	NaN	NaN	NaN	NaN	ALFKCKFEEAQSILK	P49792	RANBP2	E3 SUMO-protein ligase RanBP2	1580
28.6634	28.7192	28.7051	25.8646	25.6109	25.0145	26.3103	26.9459	27.0773	29.2718	29.1165	29.2367	NaN	NaN	NaN	NaN	NaN	NaN	NaN	NaN	NaN	NaN	NaN	NaN	Unmodified	0	0	0	0	10586900	68520200	50308	50282	61966	12372	82997	3667800000	12	NaN	NaN	NaN	NaN	ALFKNLLLK	P42226;P42226-3;P42226-2	STAT6	Signal transducer and activator of transcription 6	1460
26.4808	26.4992	26.4824	23.9893	24.0169	23.6645	25.9606	25.8179	25.8983	27.3136	27.2523	27.371	NaN	NaN	NaN	NaN	NaN	NaN	NaN	NaN	NaN	NaN	NaN	NaN	Unmodified	0	0	0	0	11867800	78016500	46169	46251	89495	12938	89324	1016400000	6	NaN	NaN	NaN	NaN	ALFKNLLLKK	P42226;P42226-3;P42226-2	STAT6	Signal transducer and activator of transcription 6	1460
29.8514	29.7389	29.8135	27.2449	27.5342	26.5658	27.876	27.5795	28.2253	29.2546	28.6953	29.1669	NaN	NaN	NaN	NaN	NaN	NaN	NaN	NaN	NaN	NaN	NaN	NaN	Unmodified	0	0	0	0	10066100	60628300	52801	52774	16893	12756	60883	5699500000	3	NaN	NaN	NaN	NaN	ALFLTLTTK	P00403	MT-CO2	Cytochrome c oxidase subunit 2	639
NaN	NaN	NaN	NaN	NaN	NaN	NaN	NaN	NaN	NaN	NaN	NaN	NaN	NaN	NaN	NaN	NaN	23.2831	NaN	NaN	24.5229	NaN	NaN	NaN	Unmodified	0	0	0	0	19310900	8534840	49813	5217	4495	69331	4924	34314000	1	NaN	NaN	NaN	NaN	ALFNRLVPSVNGVRRFS	P11586	MTHFD1	C-1-tetrahydrofolate synthase, cytoplasmic;Methylenetetrahydrofolate dehydrogenase;Methenyltetrahydrofolate cyclohydrolase;Formyltetrahydrofolate synthetase;C-1-tetrahydrofolate synthase, cytoplasmic, N-terminally processed	933
23.6103	23.8193	23.621	24.4	24.6048	23.7136	24.4105	24.3983	24.5572	NaN	NaN	NaN	NaN	NaN	NaN	NaN	NaN	NaN	NaN	NaN	NaN	NaN	NaN	NaN	Unmodified	0	0	0	0	10206000	59678100	35272	35293	20461	12252	22065	171020000	1	NaN	NaN	NaN	NaN	ALFQSVKTK	P48739;P48739-2;P48739-3	PITPNB	Phosphatidylinositol transfer protein beta isoform	1542
27.8439	27.893	27.7243	22.1258	NaN	NaN	24.6703	25.1602	25.7018	28.3463	27.6269	27.3684	NaN	NaN	NaN	NaN	NaN	NaN	NaN	NaN	NaN	NaN	NaN	NaN	Unmodified	0	0	0	0	10376000	60220000	5026	50248	851	11041	54397	1557000000	9	NaN	NaN	NaN	NaN	ALFSRIFGK	P84085	ARF5	ADP-ribosylation factor 5	1922
NaN	NaN	NaN	NaN	NaN	NaN	NaN	NaN	NaN	NaN	NaN	NaN	NaN	NaN	NaN	NaN	NaN	NaN	NaN	NaN	NaN	NaN	NaN	NaN	Unmodified	0	0	0	0	77342800	42831800	22525	22225	36123	90706	16731	0	1	NaN	NaN	NaN	NaN	ALGAASATL	Q86VL8-3;Q86VL8-4;Q86VL8	SLC47A2	Multidrug and toxin extrusion protein 2	3039
NaN	NaN	NaN	NaN	NaN	NaN	NaN	NaN	NaN	NaN	NaN	NaN	23.0574	23.3244	NaN	22.9321	22.8563	22.6362	21.3851	21.993	NaN	NaN	NaN	NaN	Unmodified	0	0	0	0	82752300	52288700	28133	30847	52306	85359	20723	48261000	1	NaN	NaN	NaN	NaN	ALGAKGALK	Q9UPR0	PLCL2	Inactive phospholipase C-like protein 2	4795
NaN	NaN	NaN	NaN	NaN	NaN	NaN	NaN	NaN	NaN	NaN	NaN	21.4051	21.3679	22.6964	NaN	NaN	NaN	NaN	NaN	NaN	NaN	NaN	NaN	Unmodified	0	0	0	0	16038100	80935200	71683	7404	3803	10301	60845	12280000	1	NaN	NaN	NaN	NaN	ALGIFAINEAVESGDV	P46940	IQGAP1	Ras GTPase-activating-like protein IQGAP1	1513
NaN	NaN	NaN	NaN	NaN	NaN	NaN	NaN	NaN	NaN	NaN	NaN	24.867	24.6621	25.6629	20.8128	21.2917	20.7796	NaN	NaN	NaN	26.3046	26.0174	25.9242	Unmodified	0	0	0	0	16608300	83081600	69942	72194	2745	12989	94179	330960000	8	NaN	NaN	NaN	NaN	ALGIFAINEAVESGDVG	P46940	IQGAP1	Ras GTPase-activating-like protein IQGAP1	1513
24.0308	23.5297	24.4333	24.1015	23.5571	23.6483	24.2881	23.7469	23.732	25.7031	25.449	25.7352	NaN	NaN	NaN	NaN	NaN	NaN	NaN	NaN	NaN	NaN	NaN	NaN	Unmodified	0	0	0	0	91151900	51886500	16754	16803	38148	20595	11867	300180000	11	NaN	NaN	NaN	NaN	ALGPKNANK	Q562E7-4;Q562E7	WDR81	WD repeat-containing protein 81	2575
NaN	NaN	NaN	NaN	NaN	NaN	NaN	NaN	NaN	NaN	NaN	NaN	23.7987	23.917	NaN	23.4234	23.5306	23.0595	24.6407	24.4917	NaN	25.195	24.7277	24.752	Unmodified	0	0	0	0	16139600	96171100	40361	43565	11912	6452	46063	206740000	0	NaN	NaN	NaN	NaN	ALGPKNGVYIKIVSR	P24557-2;P24557;P24557-3	TBXAS1	Thromboxane-A synthase	1198
NaN	NaN	NaN	NaN	NaN	NaN	NaN	NaN	NaN	NaN	NaN	NaN	NaN	NaN	NaN	NaN	NaN	NaN	NaN	NaN	NaN	24.4514	23.1427	23.8055	Oxidation (M);Oxidation (P)	0	1	1	0	20900400	35405800	68023	70499	59611	65395	15112	46863000	1	NaN	NaN	NaN	NaN	ALGRALPEEVLQVMPSDSF	Q96RP7-2			3839
NaN	NaN	NaN	NaN	NaN	NaN	NaN	NaN	NaN	28.3602	28.3868	28.5222	NaN	NaN	NaN	NaN	NaN	NaN	NaN	NaN	NaN	NaN	NaN	NaN	Unmodified	0	0	0	0	9184590	45930100	32807	33241	10614	12525	48406	1081100000	1	NaN	NaN	NaN	NaN	ALGSCLNNK	P34897-3;P34897-2;P34897;P34896-3;P34896-2;P34896	SHMT2;SHMT1	Serine hydroxymethyltransferase, mitochondrial;Serine hydroxymethyltransferase, cytosolic	1355
NaN	NaN	NaN	NaN	NaN	NaN	NaN	NaN	NaN	NaN	NaN	NaN	23.9654	23.1859	22.6059	21.1955	21.8285	21.1669	23.601	NaN	23.0946	24.3651	23.3095	23.1541	Unmodified	0	0	0	0	19869800	97994000	57747	60045	35426	12775	90661	103810000	1	NaN	NaN	NaN	NaN	ALGSLNDLQFFRYNSKD	P25311	AZGP1	Zinc-alpha-2-glycoprotein	1207
NaN	NaN	NaN	NaN	NaN	NaN	NaN	NaN	NaN	NaN	NaN	NaN	NaN	NaN	NaN	NaN	NaN	NaN	24.6658	24.4871	NaN	25.3394	NaN	NaN	Unmodified	0	0	0	0	16990500	47706000	3192	35159	34525	77644	39278	92585000	3	NaN	NaN	NaN	NaN	ALGVMRMVKKRAIVK	P98194-2;P98194-4;P98194;P98194-3;P98194-5;P98194-8;P98194-9;P98194-6;P98194-7	ATP2C1	Calcium-transporting ATPase type 2C member 1	1938
26.4498	26.4271	23.8913	23.3198	24.5056	26.4838	26.7249	27.0668	26.1754	28.026	27.955	28.0991	NaN	NaN	NaN	NaN	NaN	NaN	NaN	NaN	NaN	NaN	NaN	NaN	Unmodified	0	0	0	0	92150300	50321500	24036	24095	15096	14345	94093	1473900000	2	NaN	NaN	NaN	NaN	ALHGPSGVGK	Q9NXH8	TOR4A	Torsin-4A	4481
NaN	NaN	NaN	NaN	NaN	NaN	NaN	NaN	NaN	NaN	NaN	NaN	23.45	23.095	23.2654	22.4524	NaN	NaN	23.6515	24.5286	23.8385	23.9172	23.7602	24.2232	Unmodified	0	0	0	0	18329400	93941200	24477	27015	20215	84946	59437	138250000	3	NaN	NaN	NaN	NaN	ALHRYYQNAATDVRR	Q96AP4	ZUFSP	Zinc finger with UFM1-specific peptidase domain protein	3620
28.2932	28.319	28.2464	28.112	28.5413	28.1895	28.5365	28.7104	28.1035	30.336	30.451	30.3919	NaN	NaN	NaN	NaN	NaN	NaN	NaN	NaN	NaN	NaN	NaN	NaN	Unmodified	0	0	0	0	92453900	53926600	29821	29929	27858	20245	77448	7318000000	22	NaN	NaN	NaN	NaN	ALHSISVAK	Q2M389-2;Q2M389	KIAA1033	WASH complex subunit 7	2519
24.6402	NaN	24.718	19.6666	21.3422	NaN	25.5062	25.5884	NaN	27.2714	27.3377	27.2208	NaN	NaN	NaN	NaN	NaN	NaN	NaN	NaN	NaN	NaN	NaN	NaN	Unmodified	0	0	0	0	10526300	63422900	2435	24416	2566	1064	69325	643370000	1	NaN	NaN	NaN	NaN	ALHSISVAKK	Q2M389-2;Q2M389	KIAA1033	WASH complex subunit 7	2519
25.3581	25.5477	25.6762	NaN	NaN	NaN	NaN	25.5309	NaN	NaN	NaN	NaN	NaN	NaN	NaN	NaN	NaN	NaN	NaN	NaN	NaN	NaN	NaN	NaN	Unmodified	0	0	0	0	11655600	56151700	39023	39109	26949	15861	57329	194150000	5	NaN	NaN	NaN	NaN	ALIDYENSNK	Q9Y5X3	SNX5	Sorting nexin-5	4959
27.5061	26.8458	27.1634	21.7852	22.2085	21.1763	23.444	23.8167	24.9829	27.4305	27.6606	27.6148	NaN	NaN	NaN	NaN	NaN	NaN	NaN	NaN	NaN	NaN	NaN	NaN	Unmodified	0	0	0	0	12396500	6499380	5298	52954	71148	13563	60525	1130300000	7	NaN	NaN	NaN	NaN	ALIEFIRSEY	P26639;P26639-2	TARS	Threonine--tRNA ligase, cytoplasmic	1228
NaN	NaN	NaN	NaN	NaN	NaN	NaN	NaN	NaN	NaN	NaN	NaN	25.9538	25.9242	25.7195	23.8258	24.4321	23.8888	26.5281	26.6455	24.8944	25.7616	25.9936	25.9645	Unmodified	0	0	0	0	14448300	8303030	48931	51252	12417	12375	58353	659070000	5	NaN	NaN	NaN	NaN	ALIEWIRRNKF	O75976	CPD	Carboxypeptidase D	504
NaN	NaN	NaN	NaN	NaN	NaN	NaN	NaN	NaN	NaN	NaN	NaN	23.9278	23.6022	23.2254	NaN	NaN	NaN	24.3491	24.3199	23.3462	25.0854	24.4181	24.1469	Unmodified	0	0	0	0	16569800	9827810	57908	6036	84409	11163	55906	168070000	4	NaN	NaN	NaN	NaN	ALIEWIRRNKFVL	O75976	CPD	Carboxypeptidase D	504
25.6809	25.8513	25.8726	26.7135	26.9469	26.1902	26.2372	26.3974	26.4673	28.1354	28.1148	28.2612	NaN	NaN	NaN	NaN	NaN	NaN	NaN	NaN	NaN	NaN	NaN	NaN	Unmodified	0	0	0	0	10716300	62880900	3853	38654	70794	13579	18622	1659200000	6	NaN	NaN	NaN	NaN	ALIQQATTVK	P32969	RPL9	60S ribosomal protein L9	1337
27.0144	26.9446	27.2089	26.9436	27.0978	27.0332	NaN	27.8373	NaN	28.5139	28.3103	28.4968	22.5361	22.2656	22.3964	19.9475	20.7018	19.7372	22.6561	23.3949	NaN	23.4991	22.9689	22.9308	Unmodified	0	0	0	0	10687400	7383	16815	17782	17628	11451	66939	2230600000	4	NaN	NaN	NaN	NaN	ALKAKKAVLK	P62750	RPL23A	60S ribosomal protein L23a	1829
26.0307	25.9773	26.0478	25.6603	26.769	26.3083	26.3176	26.2971	25.9407	27.7482	27.9402	27.9103	NaN	NaN	NaN	NaN	NaN	NaN	NaN	NaN	NaN	NaN	NaN	NaN	Unmodified	0	0	0	0	9976650	6648010	21841	21873	61798	12087	48991	1420200000	12	NaN	NaN	NaN	NaN	ALKAKVIQK	O15417;O15417-2	TNRC18	Trinucleotide repeat-containing gene 18 protein	247
NaN	NaN	NaN	NaN	NaN	NaN	NaN	NaN	NaN	NaN	NaN	NaN	24.6065	24.7631	24.6077	24.1195	NaN	23.5083	25.2755	25.5924	NaN	24.8252	25.4606	25.0735	Unmodified	0	0	0	0	1791000	2966700	53541	55878	11401	80411	57556	312160000	6	NaN	NaN	NaN	NaN	ALKDIKSLEKYIIEE	P41252	IARS	Isoleucine--tRNA ligase, cytoplasmic	1453
NaN	NaN	NaN	NaN	NaN	NaN	NaN	NaN	NaN	NaN	NaN	NaN	27.8729	27.8847	27.1498	27.3955	27.5423	27.0938	28.062	27.9839	28.3617	27.8631	27.4014	27.7305	Unmodified	0	0	0	0	15188400	84059300	49521	51857	35755	13276	69481	2692500000	13	NaN	NaN	NaN	NaN	ALKDIVINANPASPP	Q13155	AIMP2	Aminoacyl tRNA synthase complex-interacting multifunctional protein 2	2143
NaN	NaN	NaN	NaN	NaN	NaN	NaN	NaN	NaN	NaN	NaN	NaN	26.9182	27.0534	26.6887	26.9999	27.1694	26.8447	27.3606	27.2096	24.4641	23.8266	27.0985	26.9643	Unmodified	0	0	0	0	16319200	9246570	56587	5889	31711	12737	6409	1420100000	10	NaN	NaN	NaN	NaN	ALKDIVINANPASPPL	Q13155	AIMP2	Aminoacyl tRNA synthase complex-interacting multifunctional protein 2	2143
NaN	NaN	NaN	NaN	NaN	NaN	NaN	NaN	NaN	NaN	NaN	NaN	22.306	NaN	NaN	21.4984	21.1618	21.0948	NaN	NaN	NaN	NaN	NaN	NaN	Unmodified	0	0	0	0	18320400	40749200	62987	6498	35905	95417	45223	12733000	2	NaN	NaN	NaN	NaN	ALKDIVINANPASPPLSL	Q13155	AIMP2	Aminoacyl tRNA synthase complex-interacting multifunctional protein 2	2143
26.2158	26.0426	26.3416	26.9741	27.2142	26.8604	26.3958	26.6234	25.9236	28.5054	28.5523	28.4418	NaN	NaN	NaN	NaN	NaN	NaN	NaN	NaN	NaN	NaN	NaN	NaN	Unmodified	0	0	0	0	91354200	54190800	32066	3219	25712	8837	54366	2036100000	1	NaN	NaN	NaN	NaN	ALKGGPLMK	Q12802-4;Q12802;Q12802-2	AKAP13	A-kinase anchor protein 13	2092
28.6188	28.7106	28.3507	29.1472	28.7233	28.4153	28.1488	28.0848	28.0367	29.6506	29.1206	29.2086	21.4866	NaN	21.6391	NaN	NaN	21.0802	23.1314	23.5951	23.5554	22.3794	NaN	NaN	Unmodified	0	0	0	0	11156500	64512800	14549	14996	16915	19652	12239	5542100000	13	NaN	NaN	NaN	NaN	ALKHGKFTSK	P42679;P42679-3;P42679-2	MATK	Megakaryocyte-associated tyrosine-protein kinase	1469
NaN	NaN	NaN	NaN	NaN	NaN	NaN	NaN	NaN	NaN	NaN	NaN	NaN	NaN	26.3131	24.5447	NaN	NaN	NaN	25.8337	NaN	NaN	26.5835	NaN	Unmodified	0	0	0	0	22982200	21608800	53139	55448	27849	73983	78637	268210000	3	NaN	NaN	NaN	NaN	ALKKGWLYYEAGQRFLEVQ	Q15149;Q15149-7;Q15149-8;Q15149-9;Q15149-5;Q15149-4;Q15149-6;Q15149-3;Q15149-2	PLEC	Plectin	2383
22.8279	22.9933	23.2119	22.3067	22.161	22.4133	22.5506	22.4659	21.7521	24.3633	24.5988	24.7289	NaN	NaN	NaN	NaN	NaN	NaN	NaN	NaN	NaN	NaN	NaN	NaN	Unmodified	0	0	0	0	95861800	61751600	17885	17959	79465	14927	65656	131240000	4	NaN	NaN	NaN	NaN	ALKKSLTAK	Q86VX2-2;Q86VX2	COMMD7	COMM domain-containing protein 7	3047
26.5404	26.7589	26.661	26.7884	27.2176	27.6171	27.1586	27.0263	26.8753	28.8684	28.7136	28.7584	NaN	NaN	NaN	NaN	NaN	NaN	NaN	NaN	NaN	NaN	NaN	NaN	Unmodified	0	0	0	0	10176000	59711500	18421	18469	73819	13577	40146	2589100000	2	NaN	NaN	NaN	NaN	ALKNPGKYK	P10768	ESD	S-formylglutathione hydrolase	913
30.794	30.7473	30.8625	30.7086	31.25	30.7679	31.1503	31.1472	30.7104	32.4949	32.5949	32.6006	23.0173	23.4387	22.9694	22.9894	22.4222	22.5999	25.494	25.3372	24.806	24.4138	24.1507	23.9682	Unmodified	0	0	0	0	10946400	64479400	27849	28734	32897	15506	95905	37548000000	24	NaN	NaN	NaN	NaN	ALKNPPINTK	O15511;O15511-2	ARPC5	Actin-related protein 2/3 complex subunit 5	257
24.9844	24.7383	24.2259	25.4482	25.0333	25.5126	25.3976	25.3999	24.678	NaN	26.1797	26.3625	NaN	NaN	NaN	NaN	NaN	NaN	NaN	NaN	NaN	NaN	NaN	NaN	Unmodified	0	0	0	0	10807100	71314800	14414	14477	17242	11326	65681	486400000	1	NaN	NaN	NaN	NaN	ALKRPIKQK	Q96GM5-2;Q96GM5	SMARCD1	SWI/SNF-related matrix-associated actin-dependent regulator of chromatin subfamily D member 1	3704
31.973	31.9491	31.9794	31.9738	32.736	32.3121	32.4466	32.5542	32.018	33.6875	33.5843	33.7223	23.9943	24.0543	24.3222	24.8717	NaN	23.6673	26.9206	27.0197	26.6914	25.4446	25.56	25.8543	Unmodified	0	0	0	0	8995800	58040200	27656	28629	46564	18141	78634	87319000000	38	NaN	NaN	NaN	NaN	ALKTGIVAK	Q9BQ61	C19orf43	Uncharacterized protein C19orf43	3947
NaN	NaN	NaN	NaN	NaN	NaN	27.5598	27.4308	27.1108	28.5645	28.5273	28.6303	NaN	NaN	NaN	NaN	NaN	NaN	NaN	NaN	NaN	NaN	NaN	NaN	Unmodified	0	0	0	0	10276800	67536500	23065	2323	21568	11053	60061	1723100000	1	NaN	NaN	NaN	NaN	ALKTGIVAKK	Q9BQ61	C19orf43	Uncharacterized protein C19orf43	3947
NaN	NaN	NaN	NaN	NaN	NaN	NaN	NaN	NaN	NaN	NaN	NaN	22.9092	23.0445	22.8967	NaN	20.9254	20.8709	23.4129	23.8214	24.6291	NaN	24.3399	24.2377	Unmodified	0	0	0	0	17189400	93555600	56398	5876	0.0016181	15012	10631	121200000	2	NaN	NaN	NaN	NaN	ALKVLQWSDYEIVR	O14966	RAB29	Ras-related protein Rab-7L1	197
29.2139	29.2307	29.1317	28.7372	28.9935	28.5148	29.0517	28.9325	28.4317	30.3885	30.4396	30.4388	NaN	NaN	NaN	NaN	NaN	NaN	NaN	NaN	NaN	NaN	NaN	NaN	Unmodified	0	0	0	0	9855810	5807960	30186	30304	21837	10843	33513	8954400000	1	NaN	NaN	NaN	NaN	ALKVPTTEK	Q04637-3;Q04637;Q04637-8;Q04637-9;Q04637-5;Q04637-4;Q04637-6;Q04637-7	EIF4G1	Eukaryotic translation initiation factor 4 gamma 1	2001
30.1288	30.1521	30.1405	29.0224	29.0352	28.582	28.9985	29.0842	28.9198	30.0475	30.1341	30.4735	NaN	NaN	NaN	NaN	NaN	NaN	NaN	NaN	NaN	NaN	NaN	NaN	Unmodified	0	0	0	0	99959600	59644600	50431	50394	47591	15807	47765	10440000000	12	NaN	NaN	NaN	NaN	ALLEVLSQK	P21333-2;P21333;Q14315-2;Q14315;O75369-6;O75369-3;O75369-2;O75369-9;O75369;O75369-8;O75369-5;O75369-4	FLNA;FLNC;FLNB	Filamin-A;Filamin-C;Filamin-B	1145;447
NaN	NaN	NaN	NaN	NaN	NaN	NaN	25.185	25.5722	27.3311	NaN	27.4477	NaN	NaN	NaN	NaN	NaN	NaN	NaN	NaN	NaN	NaN	NaN	NaN	Unmodified	0	0	0	0	98560700	60728600	49904	49926	19126	13581	5764	439920000	1	NaN	NaN	NaN	NaN	ALLGHILLH	P10253	GAA	Lysosomal alpha-glucosidase;76 kDa lysosomal alpha-glucosidase;70 kDa lysosomal alpha-glucosidase	901
NaN	NaN	NaN	NaN	NaN	NaN	NaN	NaN	NaN	NaN	NaN	NaN	28.169	27.2417	NaN	NaN	NaN	25.1188	NaN	NaN	NaN	27.9936	NaN	27.7848	Oxidation (K);Oxidation (M)	1	1	0	0	20680200	24566400	4322	46288	71017	62891	62891	995410000	1	NaN	NaN	NaN	NaN	ALLGKDMSSELTKSDLDTL	Q96JJ3;Q96JJ3-3	ELMO2	Engulfment and cell motility protein 2	3743
28.03	27.9631	27.9957	27.6394	28.2972	27.9197	24.8895	28.4114	28.1176	29.7446	29.9114	29.9651	NaN	NaN	NaN	NaN	NaN	NaN	NaN	NaN	NaN	NaN	NaN	NaN	Unmodified	0	0	0	0	93862800	62768700	23272	23304	68809	13883	5827	5233000000	10	NaN	NaN	NaN	NaN	ALLKAPAKK	Q9UNZ5	C19orf53	Leydig cell tumor 10 kDa protein homolog	4785
28.001	28.0128	27.9313	28.4858	28.3091	28.6809	28.3176	28.3198	28.2193	NaN	29.9582	30.204	NaN	NaN	NaN	NaN	NaN	NaN	NaN	NaN	NaN	NaN	NaN	NaN	Unmodified	0	0	0	0	10667200	72265000	18815	1885	29986	11975	59157	5196300000	0	NaN	NaN	NaN	NaN	ALLKAPAKKK	Q9UNZ5	C19orf53	Leydig cell tumor 10 kDa protein homolog	4785
31.8242	31.6076	31.8397	23.5484	24.251	24.5111	28.6037	28.7265	29.8651	32.5078	32.6035	32.7941	26.7015	26.7843	26.187	26.0035	26.1807	25.6944	28.9939	29.3223	28.3878	27.6975	27.7042	27.5975	Unmodified	0	0	0	0	12407100	7080620	55093	56263	57295	14178	31419	35579000000	32	NaN	NaN	NaN	NaN	ALLPWPFRNK	Q13077-2;Q13077	TRAF1	TNF receptor-associated factor 1	2126
27.7586	27.8396	NaN	27.5351	27.814	27.0943	27.3054	27.3966	27.3969	NaN	29.4263	NaN	NaN	NaN	NaN	NaN	NaN	NaN	NaN	NaN	NaN	NaN	NaN	NaN	Unmodified	0	0	0	0	86850200	5018180	37067	37116	16821	1137	16631	2281700000	1	NaN	NaN	NaN	NaN	ALLSPGSPK	Q9H9L7;Q9H9L7-2	AKIRIN1	Akirin-1	4275
23.9121	23.8621	NaN	NaN	24.7651	23.794	23.801	NaN	NaN	NaN	25.6686	NaN	NaN	NaN	NaN	NaN	NaN	NaN	NaN	NaN	NaN	NaN	NaN	NaN	Unmodified	0	0	0	0	10356100	60768000	21506	21464	56859	14669	45409	142040000	2	NaN	NaN	NaN	NaN	ALLTHPKEK	O00629	KPNA4	Importin subunit alpha-3	142
NaN	NaN	NaN	NaN	NaN	NaN	NaN	NaN	NaN	NaN	NaN	NaN	26.7083	26.7701	26.5469	24.1648	24.0379	23.2853	27.7396	27.8263	27.8332	27.4748	27.5973	27.7577	Unmodified	0	0	0	0	14747800	77886100	44242	47197	34914	14726	11097	1686100000	17	NaN	NaN	NaN	NaN	ALMKLELVHHGPM	P53634	CTSC	Dipeptidyl peptidase 1;Dipeptidyl peptidase 1 exclusion domain chain;Dipeptidyl peptidase 1 heavy chain;Dipeptidyl peptidase 1 light chain	1679
NaN	NaN	NaN	NaN	NaN	NaN	NaN	NaN	NaN	NaN	NaN	NaN	27.8875	28.1334	27.8934	25.3738	25.532	24.9853	29.0341	29.0631	28.4217	28.8812	28.992	28.9175	Unmodified	0	0	0	0	1545820	81597500	44166	47145	0.11015	16422	14028	3922800000	12	NaN	NaN	NaN	NaN	ALMKLELVHHGPMA	P53634	CTSC	Dipeptidyl peptidase 1;Dipeptidyl peptidase 1 exclusion domain chain;Dipeptidyl peptidase 1 heavy chain;Dipeptidyl peptidase 1 light chain	1679
NaN	NaN	NaN	NaN	NaN	NaN	NaN	NaN	NaN	NaN	NaN	NaN	27.5076	27.6928	27.0246	26.4127	26.6581	26.0128	27.5137	27.6306	27.1927	27.8085	27.6867	27.4377	Oxidation (M)	0	1	0	0	15618100	81088900	39349	42605	76665	10793	84095	1993000000	19	NaN	NaN	NaN	NaN	ALMKLELVHHGPMA	P53634	CTSC	Dipeptidyl peptidase 1;Dipeptidyl peptidase 1 exclusion domain chain;Dipeptidyl peptidase 1 heavy chain;Dipeptidyl peptidase 1 light chain	1679
NaN	NaN	NaN	NaN	NaN	NaN	NaN	NaN	NaN	NaN	NaN	NaN	NaN	NaN	NaN	NaN	NaN	NaN	NaN	NaN	NaN	NaN	NaN	NaN	2 Oxidation (M)	0	2	0	0	15778100	80580400	34513	37621	35898	96866	96866	0	1	NaN	NaN	NaN	NaN	ALMKLELVHHGPMA	P53634	CTSC	Dipeptidyl peptidase 1;Dipeptidyl peptidase 1 exclusion domain chain;Dipeptidyl peptidase 1 heavy chain;Dipeptidyl peptidase 1 light chain	1679
NaN	NaN	NaN	NaN	NaN	NaN	25.9178	26.0676	NaN	28.0973	27.9222	28.1097	NaN	NaN	NaN	NaN	NaN	NaN	NaN	NaN	NaN	NaN	NaN	NaN	Unmodified	0	0	0	0	94258600	58621600	30293	30602	11816	10966	41242	964860000	4	NaN	NaN	NaN	NaN	ALNAIVKSK	Q9NWQ4-1;Q9NWQ4-4;Q9NWQ4	GPATCH2L	G patch domain-containing protein 2-like	4463
NaN	NaN	NaN	NaN	NaN	NaN	NaN	NaN	NaN	NaN	NaN	NaN	NaN	NaN	NaN	NaN	22.7711	NaN	24.4386	NaN	NaN	24.728	24.772	24.8829	Unmodified	0	0	0	0	14627400	74160700	50123	525	85428	1343	68034	117270000	1	NaN	NaN	NaN	NaN	ALNEITESGRIGFG	P05107	ITGB2	Integrin beta-2	742
NaN	NaN	NaN	NaN	NaN	NaN	NaN	NaN	NaN	NaN	NaN	NaN	23.4391	23.2369	23.6837	NaN	NaN	NaN	23.7183	24.0044	NaN	24.5059	24.6313	24.6024	Unmodified	0	0	0	0	1696840	84204900	59089	61521	3.5902e-19	21788	11126	140640000	8	NaN	NaN	NaN	NaN	ALNEITESGRIGFGSF	P05107	ITGB2	Integrin beta-2	742
NaN	NaN	NaN	NaN	NaN	NaN	NaN	NaN	NaN	NaN	NaN	NaN	NaN	NaN	23.5299	NaN	NaN	NaN	24.497	23.5478	NaN	23.901	24.832	NaN	Unmodified	0	0	0	0	19109400	93740600	60036	62484	5.4114e-21	21445	1448	93584000	1	NaN	NaN	NaN	NaN	ALNEITESGRIGFGSFVD	P05107	ITGB2	Integrin beta-2	742
24.7684	25.1316	25.6045	25.6696	25.8295	25.3139	25.5118	25.763	25.6745	26.9118	27.0793	27.1487	NaN	NaN	NaN	NaN	NaN	NaN	NaN	NaN	NaN	NaN	NaN	NaN	Unmodified	0	0	0	0	11846800	6764880	34977	35101	95465	10916	20354	846260000	10	NaN	NaN	NaN	NaN	ALNEKQILEK	P43250-3;P43250;P43250-2;P34947	GRK6;GRK5	G protein-coupled receptor kinase 6;G protein-coupled receptor kinase 5	1358
NaN	NaN	26.5346	26.0748	27.0212	26.0277	NaN	27.4453	NaN	31.2579	30.943	31.3781	21.9941	NaN	22.7151	NaN	22.2639	22.3208	24.5729	25.1152	24.7796	23.7758	23.687	23.0893	Unmodified	0	0	0	0	10936000	60326300	27294	28703	76619	13406	73258	8126500000	4	NaN	NaN	NaN	NaN	ALNHKVLHY	Q96JJ3;Q96JJ3-3	ELMO2	Engulfment and cell motility protein 2	3743
25.1071	25.5402	25.2398	24.8962	25.1687	24.4586	24.3175	20.9314	24.3068	NaN	NaN	NaN	NaN	NaN	NaN	NaN	NaN	NaN	NaN	NaN	NaN	NaN	NaN	NaN	Unmodified	0	0	0	0	11085600	55868100	43965	43986	10367	12581	64457	260220000	1	NaN	NaN	NaN	NaN	ALNKQIMEY	Q8N0V3	RBFA	Putative ribosome-binding factor A, mitochondrial	3181
27.8849	27.8443	27.8129	27.7283	27.8073	27.1956	27.5825	27.6588	27.8908	29.3755	29.5337	29.6053	NaN	NaN	NaN	NaN	NaN	NaN	NaN	NaN	NaN	NaN	NaN	NaN	Unmodified	0	0	0	0	10325800	58286200	35696	3582	58971	14483	61032	4287700000	9	NaN	NaN	NaN	NaN	ALNVPLHNR	Q6ZMI0-4;Q6ZMI0-3;Q6ZMI0-5;Q6ZMI0-2;Q6ZMI0	PPP1R21	Protein phosphatase 1 regulatory subunit 21	2868
28.1467	28.3327	27.849	27.3775	27.3629	27.27	27.6294	27.6271	26.8984	29.0566	30.4236	29.1531	NaN	NaN	NaN	NaN	NaN	NaN	NaN	NaN	NaN	NaN	NaN	NaN	Unmodified	0	0	0	0	99659700	59678100	28121	28202	1457	11625	57654	4521300000	2	NaN	NaN	NaN	NaN	ALPEKVVNK	Q4LE39-3;Q4LE39-2;Q4LE39;Q4LE39-4	ARID4B	AT-rich interactive domain-containing protein 4B	2552
NaN	NaN	NaN	NaN	NaN	NaN	NaN	NaN	NaN	NaN	NaN	NaN	23.0699	23.2007	23.3374	22.6323	22.752	22.3799	22.9091	NaN	NaN	23.9645	24.133	24.094	Unmodified	0	0	0	0	12757900	79145800	60502	62769	94153	13657	88283	108620000	9	NaN	NaN	NaN	NaN	ALPQIAAKIAAPL	Q14254	FLOT2	Flotillin-2	2283
NaN	NaN	NaN	NaN	NaN	NaN	NaN	NaN	NaN	NaN	NaN	NaN	24.8746	25.097	24.5679	24.1999	24.3454	24.1974	25.2598	25.8221	NaN	25.728	25.5507	25.6637	Unmodified	0	0	0	0	13768400	83913600	59881	62174	32157	14328	93742	408730000	10	NaN	NaN	NaN	NaN	ALPQIAAKIAAPLT	Q14254	FLOT2	Flotillin-2	2283
NaN	NaN	NaN	NaN	NaN	NaN	NaN	NaN	NaN	NaN	NaN	NaN	27.1446	27.3456	26.813	25.6948	25.9842	25.7312	27.5304	27.5293	27.1065	27.5756	27.4267	27.3206	Unmodified	0	0	0	0	14688500	85009500	55096	57399	51957	13606	72983	1693300000	12	NaN	NaN	NaN	NaN	ALPSPLVTSGKSVTL	Q8NHJ6-2;Q8NHJ6;Q8NHJ6-3	LILRB4	Leukocyte immunoglobulin-like receptor subfamily B member 4	3349
NaN	NaN	NaN	NaN	NaN	NaN	NaN	NaN	NaN	NaN	NaN	NaN	26.979	26.9738	26.6369	24.7261	24.6991	24.3428	27.6123	27.8336	27.4413	27.656	27.1319	27.1848	Unmodified	0	0	0	0	18889600	96178700	51039	53375	78023	11635	8265	1582500000	5	NaN	NaN	NaN	NaN	ALQHVAYMNTLRFATPG	Q9BQT9;Q9BQT9-2	CLSTN3	Calsyntenin-3	3961
NaN	NaN	NaN	NaN	NaN	NaN	NaN	NaN	NaN	NaN	NaN	NaN	24.5503	NaN	24.4755	24.0752	24.3066	23.9437	NaN	NaN	NaN	24.9986	24.3976	NaN	Oxidation (M)	0	1	0	0	19049600	95670200	4611	48618	11298	8516	56579	158080000	2	NaN	NaN	NaN	NaN	ALQHVAYMNTLRFATPG	Q9BQT9;Q9BQT9-2	CLSTN3	Calsyntenin-3	3961
NaN	NaN	NaN	NaN	NaN	NaN	NaN	NaN	NaN	NaN	NaN	NaN	27.7263	27.3258	26.9431	24.8034	24.847	24.8672	27.5126	27.7275	27.3322	27.938	27.4611	27.3957	Unmodified	0	0	0	0	1669940	94099200	4563	48358	20642	14346	84972	1810500000	19	NaN	NaN	NaN	NaN	ALQRMSVVARVLGDR	Q9H7F0;Q9H7F0-2	ATP13A3	Probable cation-transporting ATPase 13A3	4250
NaN	NaN	NaN	NaN	NaN	NaN	NaN	NaN	NaN	NaN	NaN	NaN	24.7509	24.7675	24.3921	22.7865	22.782	22.8205	25.2381	25.6743	24.7439	25.4932	25.4345	25.0895	Unmodified	0	0	0	0	1798040	35955400	40732	43987	69834	65107	34564	350160000	1	NaN	NaN	NaN	NaN	ALQRMSVVARVLGDRK	Q9H7F0;Q9H7F0-2	ATP13A3	Probable cation-transporting ATPase 13A3	4250
NaN	NaN	NaN	NaN	NaN	NaN	NaN	NaN	NaN	NaN	NaN	NaN	24.2019	24.9863	22.7214	23.8136	24.2037	22.4069	23.9936	24.4714	24.0635	25.547	23.2512	23.2828	Unmodified	0	0	0	0	14509100	90961600	3123	34301	20773	82645	52081	225790000	1	NaN	NaN	NaN	NaN	ALQVVRARKQIVA	P01034	CST3	Cystatin-C	661
NaN	NaN	NaN	NaN	NaN	NaN	NaN	NaN	NaN	NaN	NaN	NaN	26.2787	26.3699	25.747	24.6804	24.8516	24.5275	26.3513	26.6429	26.3676	26.2865	26.324	26.1903	Unmodified	0	0	0	0	15079300	93108000	30886	33957	36902	59116	26686	825220000	3	NaN	NaN	NaN	NaN	ALQVVRARKQIVAG	P01034	CST3	Cystatin-C	661
NaN	NaN	NaN	NaN	NaN	NaN	NaN	NaN	NaN	NaN	NaN	NaN	26.4598	26.5627	26.1431	25.0665	24.8624	24.8663	26.4673	26.4905	26.3323	26.8469	26.1353	26.0793	Unmodified	0	0	0	0	17210400	42420900	34229	37493	1083	8926	65779	898620000	3	NaN	NaN	NaN	NaN	ALQVVRARKQIVAGVN	P01034	CST3	Cystatin-C	661
26.487	26.2572	25.9749	25.5961	25.5287	25.7549	25.7321	26.011	25.2194	27.697	27.4763	27.642	NaN	NaN	NaN	NaN	NaN	NaN	NaN	NaN	NaN	NaN	NaN	NaN	Unmodified	0	0	0	0	11247100	71421100	2783	27862	74163	1145	55901	1172200000	8	NaN	NaN	NaN	NaN	ALRAGQIIRK	O14732	IMPA2	Inositol monophosphatase 2	174
27.5891	27.9542	28.08	25.0112	27.2788	26.9084	25.2624	27.2051	24.9833	27.6278	29.116	27.8407	NaN	NaN	NaN	NaN	NaN	NaN	NaN	NaN	NaN	NaN	NaN	NaN	Unmodified	0	0	0	0	10735700	56516300	42213	42301	30957	17294	67803	2326000000	11	NaN	NaN	NaN	NaN	ALRDEMRAL	Q9H299	SH3BGRL3	SH3 domain-binding glutamic acid-rich-like protein 3	4185
NaN	NaN	NaN	NaN	NaN	NaN	NaN	NaN	NaN	NaN	NaN	NaN	25.2959	24.6971	24.344	24.214	24.3538	23.9262	26.2152	26.147	25.8674	25.2906	24.8125	25.0989	Unmodified	0	0	0	0	1740040	37001200	25631	28196	26176	81904	42888	466400000	4	NaN	NaN	NaN	NaN	ALREKRTTVVAQLKQ	P60228	EIF3E	Eukaryotic translation initiation factor 3 subunit E	1759
26.1994	26.2869	26.1985	25.0471	25.8534	25.023	25.6075	25.6356	24.6414	28.3293	28.1623	27.813	NaN	NaN	NaN	NaN	NaN	NaN	NaN	NaN	NaN	NaN	NaN	NaN	Unmodified	0	0	0	0	95356600	56581500	30136	30296	6674	14009	55846	1368200000	11	NaN	NaN	NaN	NaN	ALREPGKAL	Q8IU81	IRF2BP1	Interferon regulatory factor 2-binding protein 1	3085
26.2824	26.5377	26.5153	26.894	NaN	27.157	25.9687	26.0649	25.9254	29.1262	29.3952	29.4429	NaN	NaN	NaN	NaN	NaN	NaN	NaN	NaN	NaN	NaN	NaN	NaN	Unmodified	0	0	0	0	10866300	633183	19057	19183	34062	20012	51796	2770700000	16	NaN	NaN	NaN	NaN	ALRKQLCQK	Q9BQ51-2;Q9BQ51	PDCD1LG2	Programmed cell death 1 ligand 2	3945
NaN	NaN	NaN	24.7923	25.2437	24.8191	26.0415	25.8854	25.3151	27.4737	27.5858	27.5934	NaN	NaN	NaN	NaN	NaN	NaN	NaN	NaN	NaN	NaN	NaN	NaN	Unmodified	0	0	0	0	11116800	68257600	24333	24338	18813	11161	15354	861520000	1	NaN	NaN	NaN	NaN	ALRKQVREL	Q9H257-2;Q9H257	CARD9	Caspase recruitment domain-containing protein 9	4180
26.1278	26.0997	26.0632	25.9891	26.3755	25.6145	26.1109	25.983	26.3264	27.913	27.8917	28.0002	NaN	NaN	NaN	NaN	NaN	NaN	NaN	NaN	NaN	NaN	NaN	NaN	Unmodified	0	0	0	0	12807900	79285500	44861	44969	22371	15061	99322	1413500000	11	NaN	NaN	NaN	NaN	ALRNINLIVQK	P63010;P63010-2;P63010-3;Q10567-4;Q10567-3;Q10567-2;Q10567	AP2B1;AP1B1	AP-2 complex subunit beta;AP-1 complex subunit beta-1	1854;2077
NaN	NaN	NaN	NaN	NaN	NaN	NaN	NaN	NaN	NaN	NaN	NaN	NaN	NaN	NaN	NaN	NaN	NaN	NaN	NaN	NaN	NaN	NaN	NaN	Unmodified	0	0	0	0	13609300	92822600	33667	3371	30398	12367	98329	0	8	NaN	NaN	NaN	NaN	ALRPLVKPKIVK	P62910	RPL32	60S ribosomal protein L32	1846
26.4191	26.3714	26.7282	26.1523	26.2351	25.4182	26.1602	26.3488	26.4371	26.4153	26.1686	26.5054	NaN	NaN	NaN	NaN	NaN	NaN	NaN	NaN	NaN	NaN	NaN	NaN	Unmodified	0	0	0	0	12496800	67788500	34446	3457	77631	13795	7698	997620000	9	NaN	NaN	NaN	NaN	ALRPSTSRSLY	P08670	VIM	Vimentin	839
25.365	25.0912	25.4053	25.2467	25.3448	25.2192	25.4387	25.3266	24.9028	26.7376	26.9196	26.852	NaN	NaN	NaN	NaN	NaN	NaN	NaN	NaN	NaN	NaN	NaN	NaN	Unmodified	0	0	0	0	11716600	65608700	32697	32821	22941	89533	47466	723770000	1	NaN	NaN	NaN	NaN	ALRQEVDTLK	Q8TEQ0-2;Q8TEQ0	SNX29	Sorting nexin-29	3409
NaN	NaN	NaN	NaN	NaN	NaN	NaN	NaN	NaN	NaN	NaN	NaN	25.4681	25.7035	24.9379	NaN	NaN	NaN	25.0559	25.857	24.5663	25.4858	25.2046	25.7568	Unmodified	0	0	0	0	16859100	91477800	31742	34951	18651	1261	72845	396040000	1	NaN	NaN	NaN	NaN	ALRYHMVGRRVLTD	Q15582	TGFBI	Transforming growth factor-beta-induced protein ig-h3	2415
NaN	NaN	NaN	NaN	NaN	NaN	NaN	NaN	NaN	NaN	NaN	NaN	27.3811	27.7737	27.6409	25.9579	25.7115	25.7333	27.423	27.4135	26.7582	27.6378	27.6123	25.2724	Unmodified	0	0	0	0	18149600	95737100	32531	35695	57671	10558	64641	1716200000	11	NaN	NaN	NaN	NaN	ALRYHMVGRRVLTDE	Q15582	TGFBI	Transforming growth factor-beta-induced protein ig-h3	2415
NaN	NaN	NaN	NaN	NaN	NaN	NaN	NaN	NaN	NaN	NaN	NaN	NaN	NaN	NaN	22.0769	22.0344	21.7679	NaN	NaN	NaN	NaN	NaN	NaN	Unmodified	0	0	0	0	13107900	79218600	57891	59813	82186	16697	90145	12290000	1	NaN	NaN	NaN	NaN	ALSAIAISRTPVL	Q9H3K2	GHITM	Growth hormone-inducible transmembrane protein	4207
25.4889	25.4248	25.4245	26.3875	26.5571	26.1638	26.5935	26.3807	26.2965	28.8987	28.8311	28.9329	NaN	NaN	NaN	NaN	NaN	NaN	NaN	NaN	NaN	NaN	NaN	NaN	Unmodified	0	0	0	0	83048600	48616800	30288	30421	10492	12553	3616	2160400000	9	NaN	NaN	NaN	NaN	ALSAVAATK	P61011-2;P61011	SRP54	Signal recognition particle 54 kDa protein	1771
NaN	NaN	NaN	NaN	NaN	NaN	NaN	NaN	NaN	NaN	NaN	NaN	NaN	NaN	NaN	24.0553	24.235	23.9448	NaN	23.8887	NaN	NaN	NaN	NaN	Unmodified	0	0	0	0	19161200	12073100	34206	37239	79328	116	90132	68857000	1	NaN	NaN	NaN	NaN	ALSEHLKNPVIAQKIQK	P31948;P31948-2;P31948-3	STIP1	Stress-induced-phosphoprotein 1	1319
26.4528	26.3176	NaN	25.5913	25.726	24.6618	25.592	25.476	NaN	22.618	22.7734	22.4721	NaN	NaN	NaN	NaN	NaN	NaN	NaN	NaN	NaN	NaN	NaN	NaN	Unmodified	0	0	0	0	95359100	59096700	50479	50444	16639	11389	35273	424760000	3	NaN	NaN	NaN	NaN	ALSIPLVNK	Q6Y288	B3GALTL	Beta-1,3-glucosyltransferase	2863
24.0492	24.1601	23.6162	22.9063	23.0037	23.1315	24.1964	24.4038	23.422	26.3892	26.6451	26.5169	NaN	NaN	NaN	NaN	NaN	NaN	NaN	NaN	NaN	NaN	NaN	NaN	Unmodified	0	0	0	0	9906230	62260200	28008	28065	13783	13621	57438	415940000	2	NaN	NaN	NaN	NaN	ALSKAFKVK	Q9Y4L1-2;Q9Y4L1	HYOU1	Hypoxia up-regulated protein 1	4924
27.1536	27.0319	26.5692	26.534	26.4184	26.6283	26.891	26.9023	26.5076	28.4786	28.6191	28.5464	NaN	NaN	NaN	NaN	NaN	NaN	NaN	NaN	NaN	NaN	NaN	NaN	Unmodified	0	0	0	0	91557500	57531700	28157	28239	36218	1911	48315	2200300000	15	NaN	NaN	NaN	NaN	ALSKIVASK	P29375-2;P29375	KDM5A	Lysine-specific demethylase 5A	1273
NaN	NaN	NaN	NaN	NaN	NaN	NaN	NaN	NaN	NaN	NaN	NaN	24.8854	24.6564	24.6724	NaN	NaN	NaN	25.2891	25.3013	24.6381	25.9365	25.4851	25.3344	Unmodified	0	0	0	0	22630800	81050900	55723	58175	0.06583	13635	10024	346120000	8	NaN	NaN	NaN	NaN	ALSREQFFKVNGFSNNYWG	O60513	B4GALT4	Beta-1,4-galactosyltransferase 4;N-acetyllactosamine synthase;Lactotriaosylceramide beta-1,4-galactosyltransferase	375
24.2836	24.7246	24.7826	25.5846	25.6416	24.8353	25.3034	25.2419	24.9811	26.7655	26.7864	26.7898	NaN	NaN	NaN	NaN	NaN	NaN	NaN	NaN	NaN	NaN	NaN	NaN	Unmodified	0	0	0	0	11016500	6506070	36284	36408	86955	12985	49163	669660000	3	NaN	NaN	NaN	NaN	ALSSIISRQK	Q9UNK0	STX8	Syntaxin-8	4777
26.7363	26.7955	26.558	26.9084	26.9091	26.4946	26.6557	26.7432	26.6388	28.053	28.2169	28.0954	NaN	NaN	NaN	NaN	NaN	NaN	NaN	NaN	NaN	NaN	NaN	NaN	Unmodified	0	0	0	0	91850200	50221200	34908	35032	36082	1142	24906	1873400000	0	NaN	NaN	NaN	NaN	ALSTALSEK	P02545-2;P02545-6;P02545-3;P02545;P02545-5;P02545-4	LMNA	Prelamin-A/C;Lamin-A/C	681
30.2629	30.3597	30.3367	31.0934	31.1774	30.6845	30.7801	30.7196	30.7431	31.5644	31.465	31.5407	NaN	NaN	NaN	NaN	NaN	NaN	NaN	NaN	NaN	NaN	NaN	NaN	Unmodified	0	0	0	0	9425390	53859700	36962	37086	33823	19429	75121	25140000000	5	NaN	NaN	NaN	NaN	ALSTPVVEK	P29084	GTF2E2	Transcription initiation factor IIE subunit beta	1263
23.7973	24.0308	23.7456	25.1649	25.2761	24.9531	25.1047	25.2014	24.7682	26.3825	26.1309	26.4508	NaN	NaN	NaN	NaN	NaN	NaN	NaN	NaN	NaN	NaN	NaN	NaN	Unmodified	0	0	0	0	95758600	58588200	31972	32096	13849	11789	35245	512440000	7	NaN	NaN	NaN	NaN	ALTDKAIVK	P53816	PLA2G16	HRAS-like suppressor 3	1685
NaN	NaN	NaN	NaN	NaN	NaN	NaN	NaN	NaN	NaN	NaN	NaN	24.7505	24.7171	24.3441	24.3258	24.5181	23.9179	25.0026	25.4266	24.5896	25.1453	24.7958	24.9336	Unmodified	0	0	0	0	15838900	8896090	2097	23147	32199	11824	57895	340240000	11	NaN	NaN	NaN	NaN	ALTGFRNNKNPKKP	O14657	TOR1B	Torsin-1B	169
NaN	NaN	NaN	NaN	NaN	NaN	NaN	NaN	NaN	NaN	NaN	NaN	25.4697	25.6503	25.8911	24.3189	24.2852	23.0585	26.044	26.2045	25.4632	25.2065	25.6742	24.824	Unmodified	0	0	0	0	16969700	97367300	2628	28896	81569	99941	5618	526200000	6	NaN	NaN	NaN	NaN	ALTGFRNNKNPKKPL	O14657	TOR1B	Torsin-1B	169
NaN	NaN	NaN	NaN	NaN	NaN	NaN	NaN	NaN	NaN	NaN	NaN	27.937	30.6659	30.3738	28.3499	28.7196	28.323	30.628	30.9173	27.6354	31.0722	30.6133	30.9292	Unmodified	0	0	0	0	17980200	2135120	25825	28387	0.0083949	16246	12278	14313000000	13	NaN	NaN	NaN	NaN	ALTGFRNNKNPKKPLT	O14657	TOR1B	Torsin-1B	169
NaN	NaN	NaN	NaN	NaN	NaN	NaN	NaN	NaN	NaN	NaN	NaN	28.2028	28.3471	28.0087	25.9262	26.203	26.2049	29.0066	28.9803	28.7659	28.7331	24.9331	28.6099	Oxidation (P)	0	0	1	0	24082600	26344900	56965	593	11843	10297	19279	3552100000	10	NaN	NaN	NaN	NaN	ALTYCHDKKVIHRDIKPENL	Q9UQB9-2;Q9UQB9-3;Q9UQB9	AURKC	Aurora kinase C	4810
NaN	NaN	NaN	NaN	NaN	NaN	NaN	NaN	NaN	NaN	NaN	NaN	21.694	19.8077	21.3862	NaN	NaN	NaN	21.9014	NaN	NaN	23.0529	21.4454	22.7152	Unmodified	0	0	0	0	13607600	76021700	74212	76626	66847	10986	62676	29412000	5	NaN	NaN	NaN	NaN	ALVALGALDTALYA	P0C0L4-2;P0C0L5;P0C0L4	C4A;C4B	Complement C4-A;Complement C4 beta chain;Complement C4-A alpha chain;C4a anaphylatoxin;C4b-A;C4d-A;Complement C4 gamma chain;Complement C4-B;Complement C4 beta chain;Complement C4-B alpha chain;C4a anaphylatoxin;C4b-B;C4d-B;Complement C4 gamma chain	876
NaN	NaN	NaN	NaN	NaN	NaN	NaN	NaN	NaN	NaN	NaN	NaN	26.8744	26.9704	26.4266	26.7117	26.7619	26.4439	28.2501	28.2299	27.9796	28.336	27.84	27.8938	Unmodified	0	0	0	0	92362800	62802100	37583	40826	31347	1355	72214	2386900000	10	NaN	NaN	NaN	NaN	ALVKRLKP	P20645	M6PR	Cation-dependent mannose-6-phosphate receptor	1131
NaN	NaN	NaN	NaN	NaN	NaN	NaN	NaN	NaN	NaN	NaN	NaN	27.1371	26.5005	26.5688	25.9853	25.799	25.7347	27.0312	27.1092	26.9803	27.0473	27.0624	26.9731	Unmodified	0	0	0	0	10367100	71208500	42656	45761	55356	14854	74902	1347600000	24	NaN	NaN	NaN	NaN	ALVKRLKPL	P20645	M6PR	Cation-dependent mannose-6-phosphate receptor	1131
25.8457	25.888	25.8368	26.1196	26.433	25.3047	25.9684	25.9747	25.6009	28.1799	28.4649	28.4748	NaN	NaN	NaN	NaN	NaN	NaN	NaN	NaN	NaN	NaN	NaN	NaN	Unmodified	0	0	0	0	10706400	64479400	32433	32557	13163	14304	20296	1617400000	7	NaN	NaN	NaN	NaN	ALVSTPVRTK	O75376;O75376-2	NCOR1	Nuclear receptor corepressor 1	448
NaN	NaN	NaN	NaN	NaN	NaN	NaN	NaN	NaN	26.9599	26.7027	27.349	NaN	NaN	NaN	NaN	NaN	NaN	NaN	NaN	NaN	NaN	NaN	NaN	Unmodified	0	0	0	0	11146100	61349300	50045	50078	74511	13238	77606	410710000	2	NaN	NaN	NaN	NaN	ALWGVGSALNK	Q9H1C4	UNC93B1	Protein unc-93 homolog B1	4172
28.0465	28.0694	28.0554	NaN	27.95	NaN	27.8177	27.4594	25.148	29.1465	28.7072	28.8012	NaN	NaN	NaN	NaN	NaN	NaN	NaN	NaN	NaN	NaN	NaN	NaN	Unmodified	0	0	0	0	10356100	60768000	32496	32658	52517	1174	50406	3055700000	14	NaN	NaN	NaN	NaN	ALYATKTLR	O95835	LATS1	Serine/threonine-protein kinase LATS1	617
24.5666	24.5541	24.4342	24.6695	24.8057	24.5306	25.3436	25.3879	25.2377	23.6436	26.2717	26.2058	NaN	NaN	NaN	NaN	NaN	NaN	NaN	NaN	NaN	NaN	NaN	NaN	Unmodified	0	0	0	0	11735600	55536900	38855	38979	13969	12012	55081	449960000	4	NaN	NaN	NaN	NaN	ALYDATYETK	P23528;Q9Y281-3;Q9Y281	CFL1;CFL2	Cofilin-1;Cofilin-2	1187
NaN	NaN	NaN	NaN	NaN	NaN	NaN	NaN	NaN	NaN	NaN	NaN	NaN	NaN	NaN	NaN	NaN	NaN	NaN	NaN	NaN	NaN	NaN	NaN	Unmodified	0	0	0	0	1248720	71902100	2198	2233	17501	10206	31663	0	2	NaN	NaN	NaN	NaN	ALYDVKERKK	Q8NF50-4;Q8NF50-3;Q8NF50-2;Q8NF50	DOCK8	Dedicator of cytokinesis protein 8	3333
23.9018	24.223	24.0241	23.3631	24.4125	23.2794	23.4362	23.4702	22.4272	26.3111	26.6075	26.5248	NaN	NaN	NaN	NaN	NaN	NaN	NaN	NaN	NaN	NaN	NaN	NaN	Unmodified	0	0	0	0	1191640	63602000	2133	21363	78773	14102	85488	406280000	3	NaN	NaN	NaN	NaN	ALYEAGERRK	P04083	ANXA1	Annexin A1	716
25.4433	25.7642	NaN	25.2728	25.2021	25.3958	NaN	NaN	NaN	NaN	NaN	NaN	NaN	NaN	NaN	NaN	NaN	NaN	NaN	NaN	NaN	NaN	NaN	NaN	Unmodified	0	0	0	0	11056200	62439200	18775	18615	15959	10164	37603	225900000	1	NaN	NaN	NaN	NaN	ALYEAKRQK	P26006	ITGA3	Integrin alpha-3;Integrin alpha-3 heavy chain;Integrin alpha-3 light chain	1219
26.3336	26.5533	26.6051	26.2013	26.5159	25.8268	26.7184	26.5156	26.7714	28.3204	28.3658	28.4765	NaN	NaN	NaN	NaN	NaN	NaN	NaN	NaN	NaN	NaN	NaN	NaN	Unmodified	0	0	0	0	15768200	82494300	45205	45313	0.67391	12329	90557	1893200000	12	NaN	NaN	NaN	NaN	ALYFPKNGDPSGLAK	Q14693;Q14693-2;Q14693-4;Q14693-3;Q14693-5;Q14693-7	LPIN1	Phosphatidate phosphatase LPIN1	2325
29.6919	29.8203	29.6562	28.6515	28.695	28.3254	28.8593	28.9954	29.0272	30.8394	30.7925	31.0023	NaN	NaN	NaN	NaN	NaN	NaN	NaN	NaN	NaN	NaN	NaN	NaN	Unmodified	0	0	0	0	11597100	70772800	46855	46912	17288	21579	14356	11355000000	13	NaN	NaN	NaN	NaN	ALYGNLILRK	A2VDF0	FUOM	Fucose mutarotase	17
NaN	NaN	NaN	NaN	NaN	NaN	NaN	NaN	NaN	NaN	NaN	NaN	NaN	NaN	NaN	NaN	NaN	NaN	NaN	NaN	NaN	NaN	NaN	NaN	Unmodified	0	0	0	0	10676100	61276500	43895	44045	99853	12746	34266	0	3	NaN	NaN	NaN	NaN	ALYGRFTIK	P12931;P12931-2;P06241-3;P06241-2;P06241;P07947	SRC;FYN;YES1	Proto-oncogene tyrosine-protein kinase Src;Tyrosine-protein kinase Fyn;Tyrosine-protein kinase Yes	952
27.9041	28.0465	25.9403	27.9365	28.0095	27.7933	28.258	25.8818	25.0981	29.9028	29.9414	29.8688	NaN	NaN	NaN	NaN	NaN	NaN	NaN	NaN	NaN	NaN	NaN	NaN	Unmodified	0	0	0	0	111652	51998700	19644	19674	19332	22088	15631	4786500000	12	NaN	NaN	NaN	NaN	ALYHNNEEK	Q5W111-2;Q5W111	SPRYD7	SPRY domain-containing protein 7	2703
NaN	NaN	NaN	NaN	NaN	NaN	NaN	NaN	NaN	NaN	NaN	NaN	23.1694	23.3284	23.0478	NaN	NaN	NaN	NaN	22.6689	NaN	NaN	NaN	21.4035	Unmodified	0	0	0	0	1431830	83103100	1329	15086	35026	88338	32985	38080000	2	NaN	NaN	NaN	NaN	ALYKGKKERPRS	P62266	RPS23	40S ribosomal protein S23	1814
30.2984	30.3426	30.2497	30.7616	30.7229	30.3014	30.4334	30.7847	30.456	31.3825	31.5075	31.6074	NaN	23.1123	22.6581	NaN	23.7632	23.2217	25.1942	24.9136	24.4689	23.8634	23.821	23.2753	Unmodified	0	0	0	0	11387100	71141700	36276	37341	51132	15373	70349	22944000000	18	NaN	NaN	NaN	NaN	ALYKKILKY	Q9NX57	RAB20	Ras-related protein Rab-20	4475
NaN	NaN	NaN	NaN	NaN	NaN	NaN	NaN	NaN	NaN	NaN	NaN	NaN	23.3653	23.1258	NaN	NaN	NaN	NaN	NaN	22.9042	24.9067	24.8226	24.378	Unmodified	0	0	0	0	19639900	98660500	58137	60619	1681	60489	15159	110730000	2	NaN	NaN	NaN	NaN	ALYLVCGERGFFYTPKT	P01308;F8WCM5	INS;INS-IGF2	Insulin;Insulin B chain;Insulin A chain;Insulin, isoform 2	79
27.1893	27.1463	27.0841	24.615	25.0864	24.1463	24.859	24.9684	25.3169	27.3392	27.2655	27.2316	NaN	NaN	NaN	NaN	NaN	NaN	NaN	NaN	NaN	NaN	NaN	NaN	Unmodified	0	0	0	0	11096500	64848200	51521	51495	24978	12437	63692	1117500000	1	NaN	NaN	NaN	NaN	ALYQKVLLY	Q8IY92-2;Q8IY92	SLX4	Structure-specific endonuclease subunit SLX4	3150
NaN	NaN	NaN	25.4917	25.8774	25.6807	NaN	NaN	NaN	NaN	NaN	NaN	NaN	NaN	NaN	NaN	NaN	NaN	NaN	NaN	NaN	NaN	NaN	NaN	Unmodified	0	0	0	0	10896700	66586300	267	26484	15925	11464	54049	162610000	1	NaN	NaN	NaN	NaN	ALYRLAQKK	Q9Y285;Q9Y285-2	FARSA	Phenylalanine--tRNA ligase alpha subunit	4833
25.5148	25.3875	25.6017	24.9483	24.4778	25.0106	25.3296	25.5579	24.6416	27.2903	27.3122	27.5095	NaN	NaN	NaN	NaN	NaN	NaN	NaN	NaN	NaN	NaN	NaN	NaN	Unmodified	0	0	0	0	10015700	56581500	2034	20372	12227	12158	54303	871860000	3	NaN	NaN	NaN	NaN	ALYSGVHKK	O94885	SASH1	SAM and SH3 domain-containing protein 1	528
28.7571	28.9233	29.0057	27.8238	28.406	27.8401	27.9999	25.9409	26.068	29.9002	30.1187	29.9743	NaN	NaN	NaN	NaN	NaN	NaN	NaN	NaN	NaN	NaN	NaN	NaN	Unmodified	0	0	0	0	11266100	61349300	34173	34297	20679	1878	95362	5961000000	15	NaN	NaN	NaN	NaN	ALYSVYRQK	Q969V5	MUL1	Mitochondrial ubiquitin ligase activator of NFKB 1	3600
24.9805	25.1401	24.8645	22.7836	23.8578	22.7227	23.3611	23.313	23.9932	26.6551	26.8755	26.4696	NaN	NaN	NaN	NaN	NaN	NaN	NaN	NaN	NaN	NaN	NaN	NaN	Unmodified	0	0	0	0	11316100	60768000	51667	5164	13499	11869	47774	489600000	2	NaN	NaN	NaN	NaN	ALYWPLNQK	Q99542;Q99542-3	MMP19	Matrix metalloproteinase-19	3892
23.9371	NaN	24.1723	23.5464	NaN	NaN	NaN	24.066	24.4266	NaN	NaN	NaN	NaN	NaN	NaN	NaN	NaN	NaN	NaN	NaN	NaN	NaN	NaN	NaN	Oxidation (M)	0	1	0	0	10494500	44879600	41731	41789	19761	11061	6205	87330000	1	NaN	NaN	NaN	NaN	AMADTFLEH	P14618;P14618-2;P30613-2;P30613	PKM;PKLR	Pyruvate kinase PKM;Pyruvate kinase PKLR	989
23.5566	23.604	23.6063	NaN	NaN	23.2638	22.6141	22.5663	22.1602	NaN	NaN	25.3543	NaN	NaN	NaN	NaN	NaN	NaN	NaN	NaN	NaN	NaN	NaN	NaN	Unmodified	0	0	0	0	99351800	51781900	15816	15902	12721	12046	39076	108140000	3	NaN	NaN	NaN	NaN	AMAPPSHRK	Q8IZL8	PELP1	Proline-, glutamic acid- and leucine-rich protein 1	3174
NaN	NaN	NaN	NaN	NaN	NaN	NaN	NaN	NaN	NaN	NaN	NaN	NaN	22.8233	23.3235	NaN	20.0265	NaN	NaN	24.5926	23.9518	24.2165	23.9645	23.4212	Unmodified	0	0	0	0	12575800	58457800	48293	50731	77058	15911	98139	107610000	1	NaN	NaN	NaN	NaN	AMECALHLEKN	P02794	FTH1	Ferritin heavy chain;Ferritin heavy chain, N-terminally processed	703
NaN	NaN	NaN	NaN	NaN	NaN	NaN	NaN	NaN	NaN	NaN	NaN	25.8794	26.2137	25.9126	NaN	NaN	NaN	26.1546	27.1584	26.7296	26.0948	26.1534	26.0841	Unmodified	0	0	0	0	15987500	7544970	43458	4651	8.0657e-12	24594	18311	755920000	11	NaN	NaN	NaN	NaN	AMECALHLEKNVNQ	P02794	FTH1	Ferritin heavy chain;Ferritin heavy chain, N-terminally processed	703
NaN	NaN	NaN	NaN	NaN	NaN	NaN	NaN	NaN	NaN	NaN	NaN	24.7965	24.7543	NaN	NaN	NaN	NaN	25.8007	26.2023	25.7884	25.9219	25.4513	25.3964	Unmodified	0	0	0	0	16857900	78652500	3918	42552	39547	10907	68796	404670000	6	NaN	NaN	NaN	NaN	AMECALHLEKNVNQS	P02794	FTH1	Ferritin heavy chain;Ferritin heavy chain, N-terminally processed	703
NaN	NaN	NaN	NaN	NaN	NaN	NaN	NaN	NaN	NaN	NaN	NaN	NaN	24.2247	NaN	23.9468	23.9018	23.4067	NaN	NaN	24.7212	25.5217	24.9827	NaN	2 Oxidation (M)	0	2	0	0	15637900	78881700	47418	49847	73629	10853	10853	171550000	4	NaN	NaN	NaN	NaN	AMEPIVISAKTMLE	Q9Y490	TLN1	Talin-1	4909
24.5876	24.3254	24.1881	NaN	22.0818	NaN	23.9609	23.765	23.514	26.5766	26.6292	26.8309	NaN	NaN	NaN	NaN	NaN	NaN	NaN	NaN	NaN	NaN	NaN	NaN	Unmodified	0	0	0	0	19809600	96285000	37798	37971	7.1505e-15	20094	16317	435600000	2	NaN	NaN	NaN	NaN	AMFGPKGFGRGGAESHTFK	P50238	CRIP1	Cysteine-rich protein 1	1591
26.3975	26.5591	26.5267	25.6769	25.493	24.817	20.0787	25.6601	25.4546	26.9688	27.1288	27.3999	NaN	NaN	NaN	NaN	NaN	NaN	NaN	NaN	NaN	NaN	NaN	NaN	Unmodified	0	0	0	0	11626300	62809800	46063	46145	1132	98233	52865	969670000	4	NaN	NaN	NaN	NaN	AMFNIRNIGK	P61247	RPS3A	40S ribosomal protein S3a	1785
NaN	NaN	NaN	NaN	NaN	NaN	NaN	NaN	NaN	NaN	NaN	NaN	NaN	NaN	NaN	20.2323	19.3096	NaN	NaN	NaN	NaN	NaN	NaN	NaN	Unmodified	0	0	0	0	1742810	81201200	71874	73805	3026	7982	54603	1881600	1	NaN	NaN	NaN	NaN	AMGIMNSFVNDIFER	P62807;Q99879;Q99877;Q93079;Q5QNW6;P58876;Q5QNW6-2;Q8N257;Q99880;O60814;P57053;P06899	HIST1H2BC;HIST1H2BM;HIST1H2BN;HIST1H2BH;HIST2H2BF;HIST1H2BD;HIST3H2BB;HIST1H2BL;HIST1H2BK;H2BFS;HIST1H2BJ	Histone H2B type 1-C/E/F/G/I;Histone H2B type 1-M;Histone H2B type 1-N;Histone H2B type 1-H;Histone H2B type 2-F;Histone H2B type 1-D;Histone H2B type 3-B;Histone H2B type 1-L;Histone H2B type 1-K;Histone H2B type F-S;Histone H2B type 1-J	1832;3200;3932;400;787
27.388	27.4465	27.3217	26.3154	26.7629	25.8001	26.2287	26.4371	26.4477	28.8225	28.9338	28.8861	NaN	NaN	NaN	NaN	NaN	NaN	NaN	NaN	NaN	NaN	NaN	NaN	Unmodified	0	0	0	0	10735100	51167100	45035	45143	12896	12006	98099	2526800000	3	NaN	NaN	NaN	NaN	AMHGVFLYH	Q99707-2;Q99707	MTR	Methionine synthase	3916
24.733	24.6728	24.9021	23.9421	24.4223	24.3102	24.4505	24.2957	23.7252	26.2392	26.0945	26.2487	NaN	NaN	NaN	NaN	NaN	NaN	NaN	NaN	NaN	NaN	NaN	NaN	Unmodified	0	0	0	0	92448500	48512200	26954	26986	13183	10594	47502	433370000	2	NaN	NaN	NaN	NaN	AMHPTLAGK	P11940;P11940-2;Q9H361	PABPC1;PABPC3	Polyadenylate-binding protein 1;Polyadenylate-binding protein 3	937
NaN	NaN	NaN	NaN	NaN	NaN	NaN	NaN	NaN	NaN	NaN	NaN	NaN	NaN	22.0486	NaN	NaN	NaN	NaN	NaN	NaN	NaN	NaN	22.0611	Unmodified	0	0	0	0	13107100	71289000	18528	20709	6154	82417	21983	8714000	1	NaN	NaN	NaN	NaN	AMHVKEKEALR	Q9UDT6-2;Q9UDT6	CLIP2	CAP-Gly domain-containing linker protein 2	4620
24.8173	25.2768	25.7673	23.9361	20.0858	24.1426	24.5001	18.8235	20.2556	21.6274	NaN	NaN	NaN	NaN	NaN	NaN	NaN	NaN	NaN	NaN	NaN	NaN	NaN	NaN	Unmodified	0	0	0	0	10436200	61613600	44482	46763	66934	12031	60188	191690000	43	NaN	NaN	NaN	NaN	AMKKDPVKK	Q99729-3;Q99729-4;Q99729-2;Q99729	HNRNPAB	Heterogeneous nuclear ribonucleoprotein A/B	3917
22.7671	22.8922	22.7444	23.2821	23.2881	23.413	22.6687	22.6733	22.3398	25.158	25.2616	25.0842	NaN	NaN	NaN	NaN	NaN	NaN	NaN	NaN	NaN	NaN	NaN	NaN	Unmodified	0	0	0	0	99849700	4967490	18148	18222	1634	16992	10415	185460000	6	NaN	NaN	NaN	NaN	AMNGHTAAVK	O75179-6;O75179-7;O75179-2;O75179	ANKRD17	Ankyrin repeat domain-containing protein 17	429
25.8401	25.8833	25.5516	NaN	NaN	NaN	24.7442	25.3971	NaN	26.949	26.9565	26.986	NaN	NaN	NaN	NaN	NaN	NaN	NaN	NaN	NaN	NaN	NaN	NaN	Unmodified	0	0	0	0	11335900	58629200	27379	27516	12033	16388	85764	636140000	8	NaN	NaN	NaN	NaN	AMNREVSSLK	P35579;P35579-2	MYH9	Myosin-9	1375
27.462	27.3888	27.4742	25.6374	26.4537	25.6964	25.8636	26.1708	26.1183	28.1274	28.31	28.3065	27.957	27.7701	27.7199	26.3507	NaN	26.0115	28.3714	28.6674	28.0904	28.6345	28.5841	28.7486	Unmodified	0	0	0	0	19459500	94686600	46026	47542	5.3473e-07	18061	12343	5106200000	23	NaN	NaN	NaN	NaN	AMQHISYLNSRQFPTPG	O94985-2;O94985	CLSTN1	Calsyntenin-1;Soluble Alc-alpha;CTF1-alpha	547
26.9249	27.0379	26.7585	26.1221	26.287	25.635	26.7	26.9532	26.8169	27.0373	27.1913	26.8073	27.605	27.6038	27.2115	NaN	27.2765	27.0522	27.1139	27.0107	27.1126	28.2426	27.6455	27.6493	Oxidation (M)	0	1	0	0	19619400	9417800	44082	45614	29183	10077	65816	3380200000	15	NaN	47	NaN	NaN	AMQHISYLNSRQFPTPG	O94985-2;O94985	CLSTN1	Calsyntenin-1;Soluble Alc-alpha;CTF1-alpha	547
25.4924	25.6177	25.6989	25.5772	26.3694	25.6026	25.011	25.0387	24.6278	27.253	27.2093	27.2186	NaN	NaN	NaN	NaN	NaN	NaN	NaN	NaN	NaN	NaN	NaN	NaN	Unmodified	0	0	0	0	11035800	5757280	25276	25324	1004	17146	81712	906370000	12	NaN	NaN	NaN	NaN	AMSERALAQK	P18583-2;P18583-7;P18583;P18583-5;P18583-9;P18583-10;P18583-4	SON	Protein SON	1089
25.2419	25.2717	26.1702	25.4373	NaN	25.3357	26.1738	26.3244	26.2645	26.3755	26.1606	26.2351	NaN	NaN	NaN	NaN	NaN	NaN	NaN	NaN	NaN	NaN	NaN	NaN	Oxidation (M)	0	1	0	0	11375200	51648100	41092	41237	27281	10272	6169	724880000	1	NaN	NaN	NaN	NaN	AMYTYFQAK	O00391	QSOX1	Sulfhydryl oxidase 1	111
NaN	NaN	NaN	NaN	NaN	NaN	NaN	NaN	NaN	NaN	NaN	NaN	23.9619	24.1042	NaN	24.4382	23.7922	23.5256	25.7342	25.6564	25.1591	25.2116	24.5508	NaN	Unmodified	0	0	0	0	20479200	92354700	42186	45295	0.036024	12024	91662	293310000	3	NaN	NaN	NaN	NaN	ANAHTYHINSISINSDYE	P63151;P63151-2	PPP2R2A	Serine/threonine-protein phosphatase 2A 55 kDa regulatory subunit B alpha isoform	1859
NaN	NaN	NaN	NaN	NaN	NaN	NaN	NaN	NaN	NaN	NaN	NaN	24.9537	24.562	24.3736	21.9514	22.3617	22.4843	24.9352	24.9015	24.1238	24.9949	24.914	24.6148	Unmodified	0	0	0	0	87148800	48756500	23313	25682	21535	18505	85675	266750000	9	NaN	NaN	NaN	NaN	ANAKEIAR	P13686	ACP5	Tartrate-resistant acid phosphatase type 5	969
NaN	NaN	NaN	NaN	NaN	NaN	NaN	NaN	NaN	NaN	NaN	NaN	24.3835	24.6606	26.1653	22.8357	24.3121	23.8636	26.6411	26.5808	23.1738	26.6393	26.3584	26.5922	Unmodified	0	0	0	0	97253500	53524300	19912	21994	62766	11419	60835	673470000	21	NaN	NaN	NaN	NaN	ANAKEIART	P13686	ACP5	Tartrate-resistant acid phosphatase type 5	969
NaN	NaN	NaN	NaN	NaN	NaN	NaN	NaN	NaN	NaN	NaN	NaN	27.1095	27.033	26.1916	25.8447	25.6606	25.2339	27.0958	27.4092	26.0684	27.5904	26.831	26.9317	Unmodified	0	0	0	0	14828500	85182600	4486	478	16934	14702	77036	1353000000	12	NaN	NaN	NaN	NaN	ANAKEIARTVQILG	P13686	ACP5	Tartrate-resistant acid phosphatase type 5	969
NaN	NaN	NaN	NaN	NaN	NaN	NaN	NaN	NaN	NaN	NaN	NaN	25.2931	25.1952	24.4417	22.6822	22.6565	21.8008	NaN	NaN	NaN	25.6293	25.7216	NaN	Unmodified	0	0	0	0	16689200	91588300	46512	49026	45087	70038	32483	226550000	1	NaN	NaN	NaN	NaN	ANAKEIARTVQILGAD	P13686	ACP5	Tartrate-resistant acid phosphatase type 5	969
NaN	NaN	NaN	NaN	NaN	NaN	NaN	NaN	NaN	NaN	NaN	NaN	25.3533	25.4509	24.9763	23.8474	24.2125	23.9	25.4331	24.7694	25.4422	25.3455	25.4569	25.2863	Unmodified	0	0	0	0	21490800	80382200	55966	58269	0.00014483	1642	12809	421030000	12	NaN	NaN	NaN	NaN	ANDDARTFYIIEREPLIN	Q8IUR0	TRAPPC5	Trafficking protein particle complex subunit 5	3093
NaN	NaN	NaN	NaN	NaN	NaN	NaN	NaN	NaN	NaN	NaN	NaN	NaN	NaN	NaN	NaN	NaN	NaN	NaN	NaN	NaN	NaN	NaN	NaN	Unmodified	0	0	0	0	22501300	12806100	56761	58968	0.00053913	12343	47885	0	1	NaN	NaN	NaN	NaN	ANDDARTFYIIEREPLINT	Q8IUR0	TRAPPC5	Trafficking protein particle complex subunit 5	3093
NaN	NaN	NaN	NaN	NaN	NaN	NaN	NaN	NaN	NaN	NaN	NaN	24.4128	24.6146	24.6087	22.828	22.7209	22.6847	25.1342	NaN	NaN	26.312	25.9623	NaN	Unmodified	0	0	0	0	15578300	83036200	61655	63879	83941	10649	78725	280230000	4	NaN	NaN	NaN	NaN	ANDIVFSVHIPLPH	Q5T9L3;Q5T9L3-2	WLS	Protein wntless homolog	2651
NaN	NaN	NaN	NaN	NaN	NaN	NaN	NaN	NaN	NaN	NaN	NaN	27.3886	27.1797	26.6471	24.7527	24.8956	24.9581	27.164	27.2101	26.5949	27.5087	27.1235	NaN	Unmodified	0	0	0	0	20510400	43602700	57857	60145	19413	7895	32058	1269100000	6	NaN	NaN	NaN	NaN	ANDSGPRRYTIAALLSPYS	P02766	TTR	Transthyretin	696
NaN	NaN	NaN	NaN	NaN	NaN	NaN	NaN	NaN	NaN	NaN	NaN	25.5489	25.6343	25.0674	21.4791	21.5143	21.5282	23.9581	NaN	NaN	25.4377	24.8347	NaN	Unmodified	0	0	0	0	22141100	10693100	61778	64002	0.016515	10476	7136	236940000	6	NaN	NaN	NaN	NaN	ANDSGPRRYTIAALLSPYSY	P02766	TTR	Transthyretin	696
NaN	NaN	NaN	NaN	NaN	NaN	NaN	NaN	NaN	NaN	NaN	NaN	25.5606	25.3439	25.4185	21.4047	21.6475	21.1999	24.4	NaN	NaN	25.3406	25.2457	24.697	Unmodified	0	0	0	0	2301140	13896000	60809	63076	28644	93371	55353	277000000	6	NaN	NaN	NaN	NaN	ANDSGPRRYTIAALLSPYSYS	P02766	TTR	Transthyretin	696
NaN	NaN	NaN	NaN	NaN	NaN	NaN	NaN	NaN	NaN	NaN	NaN	25.3019	25.2021	24.335	23.8432	24.1874	23.6359	25.5262	25.8869	24.3485	25.3007	25.296	25.0851	Unmodified	0	0	0	0	14017400	73512500	52652	54979	0.0080235	22124	13608	398170000	12	NaN	NaN	NaN	NaN	ANELASVEKSIIE	Q8TEV9-2;Q8TEV9	SMCR8	Smith-Magenis syndrome chromosomal region candidate gene 8 protein	3411
NaN	NaN	NaN	NaN	NaN	NaN	NaN	NaN	NaN	NaN	NaN	NaN	NaN	NaN	NaN	NaN	NaN	NaN	NaN	NaN	NaN	NaN	NaN	NaN	Unmodified	0	0	0	0	79344500	44463700	4538	45629	45306	1037	39422	0	1	NaN	NaN	NaN	NaN	ANGAVIHL	Q15459-2;Q15459	SF3A1	Splicing factor 3A subunit 1	2409
NaN	NaN	NaN	NaN	NaN	NaN	NaN	NaN	NaN	NaN	NaN	NaN	23.9557	24.3987	23.8178	22.8945	22.9793	22.6138	24.9573	25.6423	24.3612	25.1393	24.1334	24.354	Unmodified	0	0	0	0	17180200	20288500	17265	19159	93273	11931	94517	258960000	15	NaN	NaN	NaN	NaN	ANGKVITNKAVKGKYK	P55081	MFAP1	Microfibrillar-associated protein 1	1711
NaN	NaN	NaN	NaN	NaN	NaN	NaN	NaN	NaN	NaN	NaN	NaN	NaN	NaN	NaN	NaN	NaN	NaN	24.1	NaN	NaN	24.374	24.348	23.7745	Unmodified	0	0	0	0	24221600	16273200	57647	6013	28445	87319	57683	75428000	1	NaN	NaN	NaN	NaN	ANGPGLYLIHGPNLYCYSDVEK	P02790	HPX	Hemopexin	701
NaN	NaN	NaN	NaN	NaN	NaN	NaN	NaN	NaN	NaN	NaN	NaN	20.6805	20.5655	21.0619	NaN	NaN	NaN	NaN	NaN	NaN	NaN	NaN	NaN	Unmodified	0	0	0	0	15588500	85413400	73067	75424	6144	10452	58365	5421400	3	NaN	NaN	NaN	NaN	ANGVIHMLDGILLPP	Q9NY15;Q9NY15-2	STAB1	Stabilin-1	4492
NaN	NaN	NaN	NaN	NaN	NaN	NaN	NaN	NaN	NaN	NaN	NaN	22.7655	22.7646	22.1356	19.9271	19.7395	19.8902	NaN	NaN	NaN	NaN	NaN	NaN	Oxidation (M)	0	1	0	0	16759000	89672700	63965	66088	18844	11213	53902	21707000	2	NaN	533	NaN	NaN	ANGVIHMLDGILLPPT	Q9NY15;Q9NY15-2	STAB1	Stabilin-1	4492
NaN	NaN	NaN	NaN	NaN	NaN	NaN	NaN	NaN	NaN	NaN	NaN	22.4911	22.8652	22.2927	NaN	NaN	NaN	NaN	NaN	NaN	NaN	NaN	NaN	Unmodified	0	0	0	0	16599000	90181300	72153	7451	10674	11066	55095	18673000	3	NaN	NaN	NaN	NaN	ANGVIHMLDGILLPPT	Q9NY15;Q9NY15-2	STAB1	Stabilin-1	4492
NaN	NaN	NaN	NaN	NaN	NaN	NaN	NaN	NaN	NaN	NaN	NaN	24.9168	24.7876	24.5426	24.3049	23.9118	23.4293	25.4629	NaN	NaN	25.7003	25.2114	NaN	Unmodified	0	0	0	0	13967700	76742800	63108	65332	0.0071457	17791	89778	272490000	10	NaN	NaN	NaN	NaN	ANIAILNNNLNTL	P20036	HLA-DPA1	HLA class II histocompatibility antigen, DP alpha 1 chain	1118
NaN	NaN	NaN	NaN	NaN	NaN	NaN	NaN	NaN	NaN	NaN	NaN	NaN	NaN	NaN	NaN	21.0991	NaN	NaN	NaN	NaN	25.031	23.9967	NaN	Unmodified	0	0	0	0	16379100	91006900	67458	69733	14468	12386	85296	53269000	2	NaN	NaN	NaN	NaN	ANIAILNNNLNTLIQ	P20036	HLA-DPA1	HLA class II histocompatibility antigen, DP alpha 1 chain	1118
NaN	NaN	NaN	NaN	NaN	NaN	NaN	NaN	NaN	NaN	NaN	NaN	26.0128	25.7394	25.4946	24.2275	24.8581	22.0553	25.1977	25.627	24.3282	27.0578	27.1991	27.0052	Unmodified	0	0	0	0	16689600	95629100	40807	44062	36604	11583	88145	765250000	5	NaN	NaN	NaN	NaN	ANIKWVKENKEVVL	P15144	ANPEP	Aminopeptidase N	1007
NaN	NaN	NaN	NaN	NaN	NaN	NaN	NaN	NaN	NaN	NaN	NaN	NaN	NaN	NaN	NaN	NaN	23.165	25.1999	25.7722	25.3705	NaN	25.1182	24.9447	Unmodified	0	0	0	0	1575790	79399400	3619	39558	41461	11025	86923	217340000	2	NaN	NaN	NaN	NaN	ANIRNMSVIAHVDH	P13639	EEF2	Elongation factor 2	966
NaN	NaN	NaN	NaN	NaN	NaN	NaN	NaN	NaN	NaN	NaN	NaN	NaN	NaN	NaN	22.0323	21.9402	21.6118	NaN	NaN	22.7258	NaN	NaN	NaN	Unmodified	0	0	0	0	18489200	92175600	59305	61399	27367	10344	71961	18455000	3	NaN	NaN	NaN	NaN	ANIRVVSEDFLQDVSAS	P09874	PARP1	Poly [ADP-ribose] polymerase 1	867
NaN	NaN	NaN	NaN	NaN	NaN	NaN	NaN	NaN	NaN	NaN	NaN	26.5413	26.5468	26.1968	24.7227	25.1163	24.5328	27.0062	26.7682	26.8295	26.7507	26.3564	26.4514	Unmodified	0	0	0	0	20279900	99257000	3947	42725	61906	12066	86389	1019900000	10	NaN	NaN	NaN	NaN	ANKDRFNHFSLTLNTNH	P06744;P06744-2	GPI	Glucose-6-phosphate isomerase	782
NaN	NaN	NaN	NaN	NaN	NaN	NaN	NaN	NaN	NaN	NaN	NaN	25.3004	25.5624	25.1679	23.6035	23.4499	23.5624	25.891	26.1813	25.3055	25.6074	25.1308	25.3372	Unmodified	0	0	0	0	2085010	1403390	38887	42142	0.04657	14081	97019	475200000	9	NaN	NaN	NaN	NaN	ANKDRFNHFSLTLNTNHG	P06744;P06744-2	GPI	Glucose-6-phosphate isomerase	782
NaN	NaN	NaN	NaN	NaN	NaN	NaN	NaN	NaN	NaN	NaN	NaN	27.0879	27.2468	26.79	26.1798	26.1725	25.6947	27.154	26.9022	27.811	27.4893	27.4941	27.4472	Unmodified	0	0	0	0	15708600	85663700	49335	51649	0.08058	20624	10566	1694600000	22	NaN	NaN	NaN	NaN	ANKEKLEATINELV	P10599-2;P10599	TXN	Thioredoxin	907
NaN	NaN	NaN	NaN	NaN	NaN	NaN	NaN	NaN	NaN	NaN	NaN	24.4797	25.2466	NaN	24.4	26.6013	25.7638	27.3641	27.4672	27.3421	26.187	25.0674	25.7367	Unmodified	0	0	0	0	20111200	12145900	30553	33595	3.7022e-19	21295	15488	940010000	7	NaN	NaN	NaN	NaN	ANKHQIKQAVKKLYDID	P62750	RPL23A	60S ribosomal protein L23a	1829
NaN	NaN	NaN	NaN	NaN	NaN	NaN	NaN	NaN	NaN	NaN	NaN	24.5721	24.7899	24.3709	25.4264	25.9582	25.5369	26.772	26.942	26.3775	NaN	NaN	NaN	Unmodified	0	0	0	0	21101900	18987300	36358	39605	1292	75445	62977	565330000	4	NaN	NaN	NaN	NaN	ANKHQIKQAVKKLYDIDV	P62750	RPL23A	60S ribosomal protein L23a	1829
NaN	NaN	NaN	NaN	NaN	NaN	NaN	NaN	NaN	NaN	NaN	NaN	25.2351	25.6419	25.4798	28.0752	28.1896	27.9721	28.6679	28.9133	28.5635	27.8397	26.8492	26.9726	Unmodified	0	0	0	0	2181230	22698700	35875	39129	1.9293e-14	1722	14109	2812400000	18	NaN	NaN	NaN	NaN	ANKHQIKQAVKKLYDIDVA	P62750	RPL23A	60S ribosomal protein L23a	1829
NaN	NaN	NaN	NaN	NaN	NaN	NaN	NaN	NaN	NaN	NaN	NaN	25.7565	25.6159	25.8164	25.0288	NaN	24.0582	26.2459	26.0206	25.6486	26.1082	25.4892	25.7329	Unmodified	0	0	0	0	17779500	9475180	46626	49192	32055	13681	10411	594360000	6	NaN	NaN	NaN	NaN	ANKQLAGLVANYYTPR	P54802	NAGLU	Alpha-N-acetylglucosaminidase;Alpha-N-acetylglucosaminidase 82 kDa form;Alpha-N-acetylglucosaminidase 77 kDa form	1700
NaN	NaN	NaN	NaN	NaN	NaN	NaN	NaN	NaN	NaN	NaN	NaN	NaN	NaN	23.5997	NaN	23.2788	22.9046	25.4579	25.2766	24.8012	25.2512	24.4512	NaN	Unmodified	0	0	0	0	20409100	91371100	34437	3774	61283	11848	80793	209580000	2	NaN	NaN	NaN	NaN	ANKRAVDFQEAQSYADDN	P20339-2;P20339	RAB5A	Ras-related protein Rab-5A	1125
NaN	NaN	NaN	NaN	NaN	NaN	NaN	NaN	NaN	NaN	NaN	NaN	24.9278	25.143	24.2951	21.4111	NaN	22.5222	25.8709	26.2378	25.2154	25.4311	25.5964	25.6894	Unmodified	0	0	0	0	21052100	21094300	53145	55523	10099	11431	68178	427910000	9	NaN	NaN	NaN	NaN	ANKRLRYVDQVLQLVYK	P11717	IGF2R	Cation-independent mannose-6-phosphate receptor	935
NaN	NaN	NaN	NaN	NaN	NaN	NaN	NaN	NaN	NaN	NaN	NaN	23.7824	24.3972	24.5633	NaN	21.3848	21.8363	23.9041	25.7598	24.8692	25.0423	25.0221	24.8494	Unmodified	0	0	0	0	22202400	23788600	53997	56372	69108	8856	57876	269810000	2	NaN	NaN	NaN	NaN	ANKRLRYVDQVLQLVYKD	P11717	IGF2R	Cation-independent mannose-6-phosphate receptor	935
NaN	NaN	NaN	NaN	NaN	NaN	NaN	NaN	NaN	NaN	NaN	NaN	27.0307	27.7133	26.7938	21.3989	20.8795	21.7385	26.9392	27.7457	27.6507	27.3346	27.1078	27.0111	Unmodified	0	0	0	0	22772600	25935000	55074	57441	4363	96487	66071	1495300000	14	NaN	NaN	NaN	NaN	ANKRLRYVDQVLQLVYKDG	P11717	IGF2R	Cation-independent mannose-6-phosphate receptor	935
NaN	NaN	NaN	NaN	NaN	NaN	NaN	NaN	NaN	NaN	NaN	NaN	25.0615	24.995	24.4898	24.7029	24.5633	24.2834	25.1978	25.4895	25.1931	25.597	25.4164	25.3233	Unmodified	0	0	0	0	16598500	84680000	51715	54042	62346	16481	10456	426000000	12	NaN	NaN	NaN	NaN	ANKVDLSFSPSQSLPA	P01023	A2M	Alpha-2-macroglobulin	657
NaN	NaN	NaN	NaN	NaN	NaN	NaN	NaN	NaN	NaN	NaN	NaN	21.9222	22.6183	22.2421	NaN	20.4984	NaN	22.6227	23.418	22.1818	22.2778	21.8709	21.8035	Unmodified	0	0	0	0	18540900	92499500	17526	19497	55959	67102	47386	51859000	1	NaN	NaN	NaN	NaN	ANLGRKRGHRAPVIRPG	Q9C0C2	TNKS1BP1	182 kDa tankyrase-1-binding protein	4122
NaN	NaN	NaN	NaN	NaN	NaN	NaN	NaN	NaN	NaN	NaN	NaN	26.3107	26.1595	26.106	24.6126	25.392	24.636	26.4542	26.5724	25.9597	27.0005	26.5802	26.5012	Unmodified	0	0	0	0	14897800	77765800	46565	49162	0.51467	16338	97084	912730000	12	NaN	NaN	NaN	NaN	ANLKTLNQYSIPE	Q9NPF2-2;Q9NPF2	CHST11	Carbohydrate sulfotransferase 11	4341
NaN	NaN	NaN	NaN	NaN	NaN	NaN	NaN	NaN	NaN	NaN	NaN	24.088	24.2497	24.1452	NaN	NaN	NaN	24.4903	24.7068	24.765	24.8452	24.2945	24.4129	Unmodified	0	0	0	0	16028600	86172200	56594	59046	61666	11088	51458	208850000	5	NaN	NaN	NaN	NaN	ANLKTLNQYSIPEI	Q9NPF2-2;Q9NPF2	CHST11	Carbohydrate sulfotransferase 11	4341
NaN	NaN	NaN	NaN	NaN	NaN	NaN	NaN	NaN	NaN	NaN	NaN	26.1247	26.2121	25.7032	24.6161	25.0473	24.8349	26.1486	26.7304	25.5398	27.0329	26.7379	26.6566	Unmodified	0	0	0	0	17169000	90465000	52698	55026	2.6858e-09	23753	15619	885370000	12	NaN	NaN	NaN	NaN	ANLKTLNQYSIPEIN	Q9NPF2-2;Q9NPF2	CHST11	Carbohydrate sulfotransferase 11	4341
NaN	NaN	NaN	NaN	NaN	NaN	NaN	NaN	NaN	NaN	NaN	NaN	25.2264	25.4851	25.0109	24.3962	24.5134	23.946	25.6759	25.4076	NaN	25.8847	26.023	25.7057	Unmodified	0	0	0	0	18539600	9635620	47536	49939	0.0069245	1647	13472	465200000	9	NaN	NaN	NaN	NaN	ANLKTLNQYSIPEINH	Q9NPF2-2;Q9NPF2	CHST11	Carbohydrate sulfotransferase 11	4341
NaN	NaN	NaN	NaN	NaN	NaN	NaN	NaN	NaN	NaN	NaN	NaN	29.6292	30.014	NaN	28.235	28.3664	28.2067	29.9675	30.223	29.9495	29.8594	29.5956	29.9334	Unmodified	0	0	0	0	16468900	8852520	3037	33383	3.7251e-19	29353	23858	9036800000	23	NaN	NaN	NaN	NaN	ANLQRAYSLAKEQR	Q9UNE7-2;Q9UNE7	STUB1	E3 ubiquitin-protein ligase CHIP	4773
NaN	NaN	NaN	NaN	NaN	NaN	NaN	NaN	NaN	NaN	NaN	NaN	29.407	29.3293	28.7827	27.8964	27.2414	27.0709	29.4543	29.2095	28.932	29.299	28.8173	29.1781	Unmodified	0	0	0	0	18740100	12243000	35595	38859	3.4535e-28	25472	25472	6007100000	24	NaN	NaN	NaN	NaN	ANLQRAYSLAKEQRLN	Q9UNE7-2;Q9UNE7	STUB1	E3 ubiquitin-protein ligase CHIP	4773
NaN	NaN	NaN	NaN	NaN	NaN	NaN	NaN	NaN	NaN	NaN	NaN	NaN	NaN	20.4906	NaN	NaN	NaN	NaN	NaN	NaN	23.4838	23.3047	23.5805	Unmodified	0	0	0	0	22070900	85861500	69777	7226	0.0025784	14953	10632	36109000	3	NaN	NaN	NaN	NaN	ANPGEIITISFQDFDIQGSR	Q9Y561-2;Q9Y561	LRP12	Low-density lipoprotein receptor-related protein 12	4934
NaN	NaN	NaN	NaN	NaN	NaN	NaN	NaN	NaN	NaN	NaN	NaN	NaN	NaN	22.3539	NaN	NaN	NaN	NaN	NaN	NaN	25.4704	24.9832	25.2649	Unmodified	0	0	0	0	2363190	18697300	64987	6747	12995	12732	76778	125340000	3	NaN	NaN	NaN	NaN	ANPGEIITISFQDFDIQGSRR	Q9Y561-2;Q9Y561	LRP12	Low-density lipoprotein receptor-related protein 12	4934
NaN	NaN	NaN	NaN	NaN	NaN	NaN	NaN	NaN	NaN	NaN	NaN	26.446	NaN	NaN	25.1477	NaN	24.8301	26.4323	27.1392	NaN	26.6137	26.3668	26.3835	Unmodified	0	0	0	0	18849900	99184200	27841	3058	43759	94281	47317	673560000	8	NaN	NaN	NaN	NaN	ANPSRQPGSVPRHVSPVT	Q13443	ADAM9	Disintegrin and metalloproteinase domain-containing protein 9	2177
NaN	NaN	NaN	NaN	NaN	NaN	NaN	NaN	NaN	NaN	NaN	NaN	25.966	26.0339	24.974	24.1426	24.5706	24.2425	26.2174	26.1096	24.2867	25.9378	25.5873	25.7051	Unmodified	0	0	0	0	22352000	19848100	28044	30904	35388	62002	44981	570780000	7	NaN	NaN	NaN	NaN	ANPSRQPGSVPRHVSPVTPPR	Q13443	ADAM9	Disintegrin and metalloproteinase domain-containing protein 9	2177
NaN	NaN	NaN	NaN	NaN	NaN	NaN	NaN	NaN	NaN	NaN	NaN	24.2148	25.1715	24.4959	NaN	NaN	NaN	25.532	25.0443	25.2756	25.0502	NaN	25.1095	Unmodified	0	0	0	0	23470300	32128100	40489	43879	0.45412	13276	11013	275600000	1	NaN	NaN	NaN	NaN	ANQRGSLYQCDYSTGSCEPIR	P11215;P11215-2	ITGAM	Integrin alpha-M	925
NaN	NaN	NaN	NaN	NaN	NaN	NaN	NaN	NaN	NaN	NaN	NaN	27.6427	27.4729	27.0626	25.7277	25.1669	24.8153	27.0672	27.0121	26.8845	27.4433	27.2364	27.0567	Unmodified	0	0	0	0	17109700	97406700	37572	40834	0.60352	15288	99875	1538800000	9	NaN	NaN	NaN	NaN	ANRILLVAKREVENS	P18206-2;P18206	VCL	Vinculin	1084
NaN	NaN	NaN	NaN	NaN	NaN	NaN	NaN	NaN	NaN	NaN	NaN	27.2764	26.9878	26.672	26.1756	NaN	25.4286	27.3024	27.4032	27.3119	27.5724	26.9658	27.0941	Unmodified	0	0	0	0	18400200	16659700	38428	41719	1.7394e-06	18126	12554	1507000000	11	NaN	NaN	NaN	NaN	ANRILLVAKREVENSE	P18206-2;P18206	VCL	Vinculin	1084
NaN	NaN	NaN	NaN	NaN	NaN	NaN	NaN	NaN	NaN	NaN	NaN	26.1195	25.8099	25.594	NaN	24.0648	23.6913	25.9414	25.7823	25.8456	26.3733	25.4507	25.9899	Unmodified	0	0	0	0	21801900	1913300	36958	40281	59229	10693	84919	595340000	7	NaN	NaN	NaN	NaN	ANRILLVAKREVENSEDPK	P18206-2;P18206	VCL	Vinculin	1084
NaN	NaN	NaN	NaN	NaN	NaN	NaN	NaN	NaN	NaN	NaN	NaN	26.1089	25.6506	25.4565	24.8705	25.0469	24.5375	25.786	25.7939	25.3357	26.1744	25.9274	25.7712	Oxidation (M)	0	1	0	0	16140000	14673300	34663	37927	47963	11359	95195	615970000	12	NaN	492	NaN	NaN	ANRSIMLAKKIIIK	Q96MC6	HIAT1	Hippocampus abundant transcript 1 protein	3782
NaN	NaN	NaN	NaN	NaN	NaN	NaN	NaN	NaN	NaN	NaN	NaN	26.8131	26.4696	26	NaN	NaN	NaN	27.2401	26.9797	26.898	27.8547	27.1878	27.0395	Unmodified	0	0	0	0	15980100	65527100	36915	40298	17983	12648	76277	1227400000	14	NaN	NaN	NaN	NaN	ANRSIMLAKKIIIK	Q96MC6	HIAT1	Hippocampus abundant transcript 1 protein	3782
NaN	NaN	NaN	NaN	NaN	NaN	NaN	NaN	NaN	NaN	NaN	NaN	26.1464	25.8636	25.7553	23.0942	23.5919	NaN	26.2521	27.1904	25.8634	26.9577	26.12	26.4978	Unmodified	0	0	0	0	21632000	19848100	20757	22984	14216	8201	52736	805720000	6	NaN	NaN	NaN	NaN	ANSATSRKRRVLTPNDLKH	Q9NPF2-2;Q9NPF2	CHST11	Carbohydrate sulfotransferase 11	4341
NaN	NaN	NaN	NaN	NaN	NaN	NaN	NaN	NaN	NaN	NaN	NaN	26.8777	26.5886	26.3792	24.92	24.7675	NaN	26.8802	27.0271	26.1063	27.5043	27.1111	27.4256	Unmodified	0	0	0	0	1827850	85401100	46964	49513	33439	10539	6958	1219900000	11	NaN	NaN	NaN	NaN	ANSRFATTFYQHLADS	P01008	SERPINC1	Antithrombin-III	655
NaN	NaN	NaN	NaN	NaN	NaN	NaN	NaN	NaN	NaN	NaN	NaN	23.2697	23.6581	23.1494	NaN	20.1107	19.2744	NaN	NaN	NaN	24.1262	23.7346	NaN	Unmodified	0	0	0	0	15538700	86647300	66536	68807	27597	18166	10777	66688000	5	NaN	NaN	NaN	NaN	ANTGLIVSLEKELAP	Q9UHA4-2;Q9UHA4	LAMTOR3	Ragulator complex protein LAMTOR3	4643
NaN	NaN	NaN	NaN	NaN	NaN	NaN	NaN	NaN	NaN	NaN	NaN	22.5862	22.3571	21.6406	NaN	NaN	NaN	24.154	24.0444	23.813	23.9052	NaN	24.0002	Unmodified	0	0	0	0	23652700	27270800	24332	26933	18553	77969	38682	98135000	1	NaN	NaN	NaN	NaN	ANTKNQKIRWKNEVRIHSGS	P04114	APOB	Apolipoprotein B-100;Apolipoprotein B-48	718
26.7305	26.8815	26.9001	27.2895	27.2322	27.4601	27.2751	27.1252	27.0714	28.2173	28.217	28.5166	NaN	NaN	NaN	NaN	NaN	NaN	NaN	NaN	NaN	NaN	NaN	NaN	Unmodified	0	0	0	0	68336000	36023900	26318	2635	10021	1266	17446	2324500000	3	NaN	NaN	NaN	NaN	APAAAAAAA	Q9C0J9;Q9HBU1;Q6UXU4-3;Q6UXU4;Q8NFW5-2;Q8NFW5;O60346;Q6SPF0;O75912	BHLHE41;BARX1;GSG1L;DMBX1;PHLPP1;SAMD1;DGKI	Class E basic helix-loop-helix protein 41;Homeobox protein BarH-like 1;Germ cell-specific gene 1-like protein;Diencephalon/mesencephalon homeobox protein 1;PH domain leucine-rich repeat-containing protein phosphatase 1;Atherin;Diacylglycerol kinase iota	4134;2831;495
26.8017	26.6246	26.6046	25.5134	25.7427	25.5033	25.637	25.5246	25.6997	28.0807	28.0476	28.2564	NaN	NaN	NaN	NaN	NaN	NaN	NaN	NaN	NaN	NaN	NaN	NaN	Unmodified	0	0	0	0	75343800	43848900	51154	51127	2115	10915	2922	1511000000	1	NaN	NaN	NaN	NaN	APAAAAGLL	Q13233	MAP3K1	Mitogen-activated protein kinase kinase kinase 1	2149
26.9482	28.3327	28.0977	27.7191	27.8359	27.2032	27.7517	27.7425	27.5822	29.4596	29.0061	29.4089	NaN	NaN	NaN	NaN	NaN	NaN	NaN	NaN	NaN	NaN	NaN	NaN	Unmodified	0	0	0	0	8094650	46470400	50377	5035	10269	12604	33345	4011500000	6	NaN	NaN	NaN	NaN	APAAAVPTL	O95273;O95273-2	CCNDBP1	Cyclin-D1-binding protein 1	566
NaN	NaN	NaN	NaN	NaN	25.9661	26.7604	27.4383	27.4034	28.7107	28.5159	29.0727	NaN	NaN	NaN	NaN	NaN	NaN	NaN	NaN	NaN	NaN	NaN	NaN	Unmodified	0	0	0	0	1027560	55497500	536	53598	48265	16231	51298	1926400000	5	NaN	NaN	NaN	NaN	APAAGDTIISL	Q16665;Q16665-3;Q16665-2	HIF1A	Hypoxia-inducible factor 1-alpha	2477
NaN	NaN	NaN	NaN	NaN	NaN	NaN	NaN	NaN	NaN	28.6974	28.686	NaN	NaN	NaN	NaN	NaN	NaN	NaN	NaN	NaN	NaN	NaN	NaN	Oxidation (P)	0	0	1	0	10085700	5716290	40535	40986	16584	11717	68061	867160000	1	NaN	NaN	NaN	NaN	APAAIARAPGV	Q9HAP2-4;Q9HAP2-2;Q9HAP2	MLXIP	MLX-interacting protein	4288
26.4737	26.7511	26.6476	26.9852	27.1762	NaN	26.8557	27.1511	27.2109	28.4947	NaN	NaN	NaN	NaN	NaN	NaN	NaN	NaN	NaN	NaN	NaN	NaN	NaN	NaN	Unmodified	0	0	0	0	10085700	5716290	40971	41047	22232	10986	62993	1399800000	3	NaN	NaN	NaN	NaN	APAAINRSIP	Q9C0F0	ASXL3	Putative Polycomb group protein ASXL3	4129
NaN	NaN	NaN	NaN	NaN	26.4015	NaN	NaN	NaN	NaN	NaN	NaN	NaN	NaN	NaN	NaN	NaN	NaN	NaN	NaN	NaN	NaN	NaN	NaN	Unmodified	0	0	0	0	10085700	5716290	41162	41062	17858	11428	44187	88642000	1	NaN	NaN	NaN	NaN	APAALPNRSL	Q12796;Q12796-2	PNRC1	Proline-rich nuclear receptor coactivator 1	2089
29.8007	29.5118	29.7869	28.6034	28.975	28.2088	28.9166	28.9979	29.0268	30.3169	30.341	28.9876	NaN	NaN	NaN	NaN	NaN	NaN	NaN	NaN	NaN	NaN	NaN	NaN	Unmodified	0	0	0	0	10366500	65054800	4246	42563	5042	14483	65236	8692200000	4	NaN	NaN	NaN	NaN	APAALRGRLL	Q5RKV6	EXOSC6	Exosome complex component MTR3	2618
NaN	25.017	24.5956	24.5201	24.6039	23.8149	24.672	24.5055	24.651	26.0745	26.1686	26.4667	NaN	NaN	NaN	NaN	NaN	NaN	NaN	NaN	NaN	NaN	NaN	NaN	Unmodified	0	0	0	0	86250200	5024860	39736	39871	10178	12624	26324	439350000	6	NaN	NaN	NaN	NaN	APAAPAPRL	Q92585	MAML1	Mastermind-like protein 1	3518
NaN	NaN	NaN	NaN	NaN	NaN	NaN	NaN	NaN	NaN	NaN	NaN	25.002	24.9787	NaN	NaN	NaN	21.9364	NaN	NaN	NaN	NaN	NaN	NaN	Oxidation (P)	0	0	1	0	16788700	86855600	54726	56949	15245	84658	60031	70679000	1	NaN	NaN	NaN	NaN	APAAPASPRMRSPARQ	Q9C009	FOXQ1	Forkhead box protein Q1	4113
26.0301	26.0443	25.9297	26.7833	NaN	26.2958	26.0654	NaN	26.1811	27.9642	27.9273	27.981	NaN	NaN	NaN	NaN	NaN	NaN	NaN	NaN	NaN	NaN	NaN	NaN	Unmodified	0	0	0	0	96454500	54541400	35092	35241	82694	13064	67331	1327900000	7	NaN	NaN	NaN	NaN	APAARAPQAL	P15692-18;P15692-12;P15692-17;P15692-15;P15692-11;P15692-16;P15692-13;P15692-14			1023
25.9224	25.6914	25.7704	26.7571	26.9412	26.4276	26.1097	26.0769	26.5988	27.8126	NaN	NaN	NaN	NaN	NaN	NaN	NaN	NaN	NaN	NaN	NaN	NaN	NaN	NaN	Unmodified	0	0	0	0	12215900	58907000	40739	40797	0.21365	18153	18153	988120000	10	NaN	NaN	NaN	NaN	APAARFNNSQF	Q99967-2;Q99967	CITED2	Cbp/p300-interacting transactivator 2	3936
23.4809	23.4863	23.6234	23.6736	NaN	NaN	23.9262	23.5656	23.3446	25.659	25.4873	25.6009	NaN	NaN	NaN	NaN	NaN	NaN	NaN	NaN	NaN	NaN	NaN	NaN	Unmodified	0	0	0	0	72936600	36571800	22346	22444	33563	17072	3522	239680000	7	NaN	NaN	NaN	NaN	APAATGTAA	P16989-2;P16989-3;P16989	YBX3	Y-box-binding protein 3	1052
24.6551	24.6974	24.6405	NaN	24.3996	24.102	24.849	24.9687	24.6474	26.1694	26.1563	26.247	NaN	NaN	NaN	NaN	NaN	NaN	NaN	NaN	NaN	NaN	NaN	NaN	Unmodified	0	0	0	0	98850900	50902800	29557	29688	12187	12167	52239	439150000	2	NaN	NaN	NaN	NaN	APAATRQQF	Q96K19-5;Q96K19-3;Q96K19-2;Q96K19	RNF170	E3 ubiquitin-protein ligase RNF170	3753
23.1668	23.3495	23.2873	23.7672	24.0372	23.3019	23.3247	23.5453	23.5432	25.4008	25.5562	25.5779	NaN	NaN	NaN	NaN	NaN	NaN	NaN	NaN	NaN	NaN	NaN	NaN	Unmodified	0	0	0	0	87142900	42871200	46672	4673	75318	13485	40845	250870000	4	NaN	NaN	NaN	NaN	APADGTVEL	P19971	TYMP	Thymidine phosphorylase	1116
NaN	NaN	NaN	24.497	24.5005	24.3406	NaN	NaN	NaN	25.8965	NaN	NaN	NaN	NaN	NaN	NaN	NaN	NaN	NaN	NaN	NaN	NaN	NaN	NaN	Unmodified	0	0	0	0	10965500	55128700	35281	35293	16128	11789	36593	131120000	1	NaN	NaN	NaN	NaN	APADPTAREGL	O14526-3;O14526-2;O14526	FCHO1	F-BAR domain only protein 1	156
NaN	NaN	NaN	NaN	NaN	NaN	NaN	NaN	NaN	NaN	NaN	NaN	NaN	NaN	24.2354	NaN	NaN	NaN	NaN	NaN	NaN	25.421	25.309	22.7791	Unmodified	0	0	0	0	15507600	76167400	62708	65191	13385	98254	57923	113440000	5	NaN	NaN	NaN	NaN	APADVQYDLYLNVA	P26951;P26951-2	IL3RA	Interleukin-3 receptor subunit alpha	1231
NaN	NaN	NaN	NaN	NaN	NaN	NaN	NaN	NaN	NaN	NaN	NaN	NaN	NaN	23.729	NaN	NaN	NaN	NaN	NaN	NaN	24.0656	NaN	23.8769	Unmodified	0	0	0	0	16648000	80460100	59879	62369	95413	11745	75052	46868000	2	NaN	NaN	NaN	NaN	APADVQYDLYLNVAN	P26951;P26951-2	IL3RA	Interleukin-3 receptor subunit alpha	1231
NaN	NaN	NaN	NaN	NaN	NaN	NaN	NaN	NaN	NaN	NaN	NaN	26.905	26.4857	27.3673	23.4387	22.4922	23.5047	28.0423	27.6326	27.4564	28.7568	28.8089	28.4893	Unmodified	0	0	0	0	18209100	90571200	54554	56898	7.2403e-41	38346	28869	2391300000	18	NaN	NaN	NaN	NaN	APADVQYDLYLNVANR	P26951;P26951-2	IL3RA	Interleukin-3 receptor subunit alpha	1231
26.2805	26.4523	26.369	27.3584	27.2227	27.3406	26.8931	26.8061	NaN	28.5752	28.4527	28.5135	NaN	NaN	NaN	NaN	NaN	NaN	NaN	NaN	NaN	NaN	NaN	NaN	Unmodified	0	0	0	0	82343000	43005000	18407	18456	13751	12052	35162	2151100000	2	NaN	NaN	NaN	NaN	APAGARGGPA	P78316-2;P78316	NOP14	Nucleolar protein 14	1882
29.5892	29.7189	29.4909	28.1825	28.2962	28.2151	28.0587	27.8389	27.8347	29.7205	29.721	29.8151	NaN	NaN	NaN	NaN	NaN	NaN	NaN	NaN	NaN	NaN	NaN	NaN	Unmodified	0	0	0	0	68336000	36023900	35282	35406	69529	13839	49306	6864800000	12	NaN	NaN	NaN	NaN	APAGGAGAL	Q5T953;Q5T953-2	IER5L	Immediate early response gene 5-like protein	2649
25.0161	25.2799	24.9947	22.6203	21.6031	22.3069	22.683	22.8194	22.5893	25.4452	24.9564	25.4253	NaN	NaN	NaN	NaN	NaN	NaN	NaN	NaN	NaN	NaN	NaN	NaN	Unmodified	0	0	0	0	81148000	48035400	53728	53701	13776	11806	18137	266670000	3	NaN	NaN	NaN	NaN	APAGGTLLL	Q8N2U0	TMEM256	Transmembrane protein 256	3207
NaN	NaN	NaN	NaN	NaN	NaN	NaN	NaN	NaN	26.1286	26.5066	26.5388	22.7979	22.836	21.6519	22.5748	23.0362	22.1268	NaN	22.7778	22.7516	23.3411	22.7003	NaN	Unmodified	0	0	0	0	86752900	5290360	24569	26521	41647	16384	11075	335400000	4	NaN	NaN	NaN	NaN	APAGRKVGL	P62917	RPL8	60S ribosomal protein L8	1848
NaN	20.6687	NaN	NaN	22.6342	22.1629	22.6736	22.9054	22.8605	25.1896	25.3646	25.5099	NaN	NaN	NaN	NaN	NaN	NaN	NaN	NaN	NaN	NaN	NaN	NaN	Unmodified	0	0	0	0	82747500	4752690	53492	53474	86733	12967	32597	164280000	1	NaN	NaN	NaN	NaN	APAGSIISL	Q02086-2;Q02086	SP2	Transcription factor Sp2	1972
27.8306	27.9239	27.6755	27.1479	27.6273	27.2071	27.342	27.4219	27.5038	28.8206	28.836	28.8798	NaN	NaN	NaN	NaN	NaN	NaN	NaN	NaN	NaN	NaN	NaN	NaN	Unmodified	0	0	0	0	1058570	57202300	33621	33745	69524	14572	66126	3206200000	5	NaN	NaN	NaN	NaN	APAGTTSSRVL	Q96JP5-2;Q96JP5	ZFP91	E3 ubiquitin-protein ligase ZFP91	3747
28.8837	28.8039	28.7654	26.6087	26.6838	26.64	28.0983	28.2078	27.9822	29.8616	29.8875	30.01	NaN	NaN	NaN	NaN	NaN	NaN	NaN	NaN	NaN	NaN	NaN	NaN	Unmodified	0	0	0	0	12297200	72444100	48033	4804	42642	15979	83315	5647300000	6	NaN	NaN	NaN	NaN	APAIGRYIRTL	Q5VYK3	ECM29	Proteasome-associated protein ECM29 homolog	2695
NaN	NaN	NaN	NaN	NaN	NaN	NaN	NaN	NaN	NaN	NaN	NaN	NaN	NaN	NaN	NaN	NaN	NaN	NaN	NaN	NaN	NaN	NaN	NaN	Unmodified	0	0	0	0	85548100	48141700	25868	26218	59491	81215	20416	0	1	NaN	NaN	NaN	NaN	APAKAQSAL	Q5VWN6	FAM208B	Protein FAM208B	2691
23.1743	23.0994	23.1953	22.8835	22.2559	22.1848	20.3339	20.1877	20.6439	NaN	NaN	NaN	NaN	NaN	NaN	NaN	NaN	NaN	NaN	NaN	NaN	NaN	NaN	NaN	Unmodified	0	0	0	0	15839000	89950500	13855	13853	26032	13027	8748	49725000	5	NaN	NaN	NaN	NaN	APAKKKGAAAATSSKTP	Q9UNZ5	C19orf53	Leydig cell tumor 10 kDa protein homolog	4785
NaN	22.3693	22.3974	21.0299	20.8264	21.5021	NaN	NaN	NaN	NaN	NaN	NaN	NaN	NaN	NaN	NaN	NaN	NaN	NaN	NaN	NaN	NaN	NaN	NaN	Unmodified	0	0	0	0	16709300	93153300	13307	13287	24222	12797	95814	17913000	2	NaN	NaN	NaN	NaN	APAKKKGAAAATSSKTPS	Q9UNZ5	C19orf53	Leydig cell tumor 10 kDa protein homolog	4785
NaN	NaN	NaN	NaN	NaN	NaN	NaN	NaN	NaN	27.7061	27.5079	27.5984	NaN	NaN	NaN	NaN	NaN	NaN	NaN	NaN	NaN	NaN	NaN	NaN	Unmodified	0	0	0	0	90152300	52328100	17083	17283	76734	91783	33357	613020000	0	NaN	NaN	NaN	NaN	APAKKSTSL	O43815-2;O43815	STRN	Striatin	329
NaN	23.7485	NaN	23.2661	23.5497	23.2981	23.4881	23.3935	NaN	NaN	24.9759	24.9419	NaN	NaN	NaN	NaN	NaN	NaN	NaN	NaN	NaN	NaN	NaN	NaN	Unmodified	0	0	0	0	81846500	46503800	25317	25335	12354	12129	10681	134790000	1	NaN	NaN	NaN	NaN	APAKPAPPA	Q96GE9-2;Q96GE9	TMEM261	Transmembrane protein 261	3703
NaN	NaN	25.291	25.4735	25.5826	25.0979	24.8538	24.6462	24.7718	27.0299	26.8781	27.0475	NaN	NaN	NaN	NaN	NaN	NaN	NaN	NaN	NaN	NaN	NaN	NaN	Unmodified	0	0	0	0	72840700	40685500	48958	48962	13847	15987	26049	658110000	7	NaN	NaN	NaN	NaN	APALASSL	Q2VPB7	AP5B1	AP-5 complex subunit beta-1	2527
26.4145	26.4053	26.1927	25.2389	25.3031	24.3611	25.3836	25.1164	25.2056	26.7745	26.8696	27.1397	NaN	NaN	NaN	NaN	NaN	NaN	NaN	NaN	NaN	NaN	NaN	NaN	Unmodified	0	0	0	0	83449600	49633800	49657	49631	17207	15082	51308	861690000	2	NaN	NaN	NaN	NaN	APALLHTL	Q9ULI0-2;Q9ULI0	ATAD2B	ATPase family AAA domain-containing protein 2B	4732
26.6568	26.2669	26.6065	24.7527	25.2831	24.172	24.8104	24.9326	25.744	27.7	27.2678	27.5804	NaN	NaN	NaN	NaN	NaN	NaN	NaN	NaN	NaN	NaN	NaN	NaN	Unmodified	0	0	0	0	80547000	46978900	52486	52466	51416	15338	67034	1074700000	15	NaN	NaN	NaN	NaN	APALPGPAL	O00303	EIF3F	Eukaryotic translation initiation factor 3 subunit F	108
30.5871	30.3011	30.5734	26.8972	27.4954	25.9115	26.975	27.0459	27.9705	30.1778	29.6304	29.9217	21.887	21.8541	21.9914	21.9539	21.7097	21.4881	22.9423	22.8845	22.4392	22.7136	NaN	NaN	Unmodified	0	0	0	0	94861200	61203700	53739	54748	14065	13885	10466	8557800000	4	NaN	NaN	NaN	NaN	APALRPLVI	P49715-3;P49715-2;P49715;P49715-4	CEBPA	CCAAT/enhancer-binding protein alpha	1567
NaN	25.3617	24.9696	26.3926	26.2089	NaN	25.7295	25.9518	NaN	NaN	NaN	NaN	NaN	NaN	NaN	NaN	NaN	NaN	NaN	NaN	NaN	NaN	NaN	NaN	Unmodified	0	0	0	0	98952900	52942900	4132	41344	1254	14311	72194	362180000	2	NaN	NaN	NaN	NaN	APALTSRQF	P34897-3;P34897-2;P34897	SHMT2	Serine hydroxymethyltransferase, mitochondrial	1355
NaN	NaN	NaN	26.8392	26.9078	26.5193	26.8916	27.1071	26.9649	22.0096	NaN	22.8236	NaN	NaN	NaN	NaN	NaN	NaN	NaN	NaN	NaN	NaN	NaN	NaN	Unmodified	0	0	0	0	92559600	59605200	35073	35172	19817	11055	46737	753850000	2	NaN	NaN	NaN	NaN	APALVSKKL	P06733	ENO1	Alpha-enolase	779
27.3926	27.2433	27.1624	26.6834	27.0495	26.8689	27.3533	27.3105	27.0983	28.5694	28.7541	28.6834	NaN	NaN	NaN	NaN	NaN	NaN	NaN	NaN	NaN	NaN	NaN	NaN	Unmodified	0	0	0	0	80342900	42898700	26931	26963	12896	12006	50825	2618200000	5	NaN	NaN	NaN	NaN	APAPAAHVA	P16989-2;P16989-3;P16989	YBX3	Y-box-binding protein 3	1052
29.2337	29.1799	29.0886	29.1087	29.2311	28.7589	28.9377	29.0173	28.4832	30.2584	30.3479	30.2589	NaN	NaN	NaN	NaN	NaN	NaN	NaN	NaN	NaN	NaN	NaN	NaN	Unmodified	0	0	0	0	8935080	50830000	32307	32431	86733	12967	45309	8842200000	7	NaN	NaN	NaN	NaN	APAPAAQRL	Q99504-2;Q99504-4;Q99504-5;Q99504-3;Q99504	EYA3	Eyes absent homolog 3	3886
24.5506	24.217	24.2905	23.0454	23.2568	22.8927	22.9749	22.9898	23.118	25.5282	25.6919	25.7295	NaN	NaN	NaN	NaN	NaN	NaN	NaN	NaN	NaN	NaN	NaN	NaN	Unmodified	0	0	0	0	82546000	45961900	50748	50722	79124	13253	81535	274970000	1	NaN	NaN	NaN	NaN	APAPASISL	Q9H8Y5	ANKZF1	Ankyrin repeat and zinc finger domain-containing protein 1	4264
27.1583	27.3379	27.2787	26.3018	26.4231	25.9867	26.187	26.0986	26.3849	28.1371	27.8949	28.3195	NaN	NaN	NaN	NaN	NaN	NaN	NaN	NaN	NaN	NaN	NaN	NaN	Unmodified	0	0	0	0	89748100	48074800	50904	5087	68087	13927	43725	1837000000	12	NaN	NaN	NaN	NaN	APAPESITL	Q9HCK8	CHD8	Chromodomain-helicase-DNA-binding protein 8	4315
25.8808	26.0625	25.7518	25.6257	25.798	24.7661	25.2812	25.4626	25.4753	27.0664	26.7769	26.9641	NaN	NaN	NaN	NaN	NaN	NaN	NaN	NaN	NaN	NaN	NaN	NaN	Unmodified	0	0	0	0	12096700	67173700	49083	49082	14605	1219	4146	847120000	2	NaN	NaN	NaN	NaN	APAPEVGRTLSL	Q96CS7-6	PLEKHB2	Pleckstrin homology domain-containing family B member 2	3650
NaN	NaN	NaN	NaN	NaN	NaN	NaN	NaN	NaN	NaN	NaN	NaN	NaN	NaN	NaN	NaN	NaN	NaN	NaN	NaN	NaN	NaN	NaN	NaN	2 Oxidation (P)	0	0	2	0	97949700	4974610	43991	43841	25427	99139	98436	0	1	NaN	NaN	NaN	NaN	APAPGPAPASL	P53672	CRYBA2	Beta-crystallin A2	1681
29.3214	29.3057	29.3731	28.9328	28.9078	28.2974	28.7939	29.0801	28.938	30.2887	30.4153	30.4217	NaN	NaN	NaN	NaN	NaN	NaN	NaN	NaN	NaN	NaN	NaN	NaN	Unmodified	0	0	0	0	99350300	50321500	38897	39021	43563	16221	82759	9104700000	12	NaN	NaN	NaN	NaN	APAPIHNQF	Q15011-4;Q15011-2;Q15011	HERPUD1	Homocysteine-responsive endoplasmic reticulum-resident ubiquitin-like domain member 1 protein	2359
NaN	NaN	NaN	NaN	NaN	NaN	NaN	NaN	NaN	NaN	NaN	NaN	NaN	NaN	NaN	NaN	NaN	NaN	NaN	NaN	NaN	NaN	NaN	NaN	Unmodified	0	0	0	0	85045500	45486800	26089	26033	30105	12746	87186	0	1	NaN	NaN	NaN	NaN	APAPPKAEA	P62750	RPL23A	60S ribosomal protein L23a	1829
27.3302	27.3987	27.2761	27.293	27.4106	26.8007	27.0288	27.1744	27.2419	28.3817	28.3941	28.4848	NaN	NaN	NaN	NaN	NaN	NaN	NaN	NaN	NaN	NaN	NaN	NaN	Unmodified	0	0	0	0	87852300	52255300	38838	38962	10508	12549	45116	2493200000	4	NaN	NaN	NaN	NaN	APAPPSKVI	Q7Z5K2;Q7Z5K2-2;Q7Z5K2-3	WAPAL	Wings apart-like protein homolog	2979
28.6567	NaN	28.7117	29.0533	29.1866	NaN	NaN	NaN	29.0976	30.428	30.4683	30.4999	NaN	NaN	NaN	NaN	NaN	NaN	NaN	NaN	NaN	NaN	NaN	NaN	Unmodified	0	0	0	0	92546600	46576700	42973	4311	60008	11454	3943	7053900000	3	NaN	NaN	NaN	NaN	APAPSTVHF	Q13118-2;Q13118	KLF10	Krueppel-like factor 10	2133
33.4185	33.0776	33.1661	32.8587	33.198	32.8613	33.4806	33.3998	33.1564	34.2011	34.0832	34.1441	26.2409	25.7324	25.3833	25.1354	25.7212	25.4075	27.8905	28.1212	27.6307	27.068	26.6919	26.6862	Unmodified	0	0	0	0	10376000	5981780	23991	25018	88574	18898	11472	146880000000	24	NaN	NaN	NaN	NaN	APAPTARNKL	P41218	MNDA	Myeloid cell nuclear differentiation antigen	1445
NaN	NaN	NaN	24.0666	24.5966	23.8144	24.1632	24.2061	24.6696	26.229	26.2157	26.0433	NaN	NaN	NaN	NaN	NaN	NaN	NaN	NaN	NaN	NaN	NaN	NaN	Unmodified	0	0	0	0	81948500	48543900	52005	51976	77613	13345	73046	348260000	6	NaN	NaN	NaN	NaN	APAPVGPLV	P98082-2;P98082-3;P98082	DAB2	Disabled homolog 2	1931
26.6399	26.3107	26.2361	25.0245	25.4899	24.6522	25.0305	24.977	26.5831	27.8336	28.1907	27.8289	NaN	NaN	NaN	NaN	NaN	NaN	NaN	NaN	NaN	NaN	NaN	NaN	Unmodified	0	0	0	0	76246400	46397600	53281	53254	16187	15357	40862	1326300000	4	NaN	NaN	NaN	NaN	APAPVPVL	Q04206-2;Q04206-3;Q04206-4;Q04206	RELA	Transcription factor p65	1998
25.9635	25.6908	25.5015	25.1154	25.3815	24.5319	25.6147	25.4446	25.6108	26.7892	26.6324	26.6992	NaN	NaN	NaN	NaN	NaN	NaN	NaN	NaN	NaN	NaN	NaN	NaN	Unmodified	0	0	0	0	10565700	5716290	41981	4208	19988	11571	45716	748660000	4	NaN	NaN	NaN	NaN	APAQARPTVF	Q9Y478	PRKAB1	5'-AMP-activated protein kinase subunit beta-1	4906
NaN	NaN	22.5255	26.4315	26.5438	25.8213	26.4515	26.4875	26.3215	27.813	27.865	27.9306	NaN	NaN	NaN	NaN	NaN	NaN	NaN	NaN	NaN	NaN	NaN	NaN	Unmodified	0	0	0	0	8204440	44430300	4442	44533	22878	18416	80873	1259500000	10	NaN	NaN	NaN	NaN	APAQGPPAL	Q96EH8	NEURL3	E3 ubiquitin-protein ligase NEURL3	3666
25.0277	24.8717	24.4606	24.0428	24.1047	23.1561	23.8975	24.043	24.039	26.3572	26.6826	26.5986	NaN	NaN	NaN	NaN	NaN	NaN	NaN	NaN	NaN	NaN	NaN	NaN	Unmodified	0	0	0	0	83841800	418482	37383	37507	98977	16661	35976	478110000	9	NaN	NaN	NaN	NaN	APAQNPEL	P46379-2;P46379;P46379-3;P46379-4;P46379-5	BAG6	Large proline-rich protein BAG6	1501
26.0989	25.9933	26.0377	25.8659	25.7706	25.1853	25.7901	25.8735	25.7986	27.3125	27.4856	27.4741	NaN	NaN	NaN	NaN	NaN	NaN	NaN	NaN	NaN	NaN	NaN	NaN	Unmodified	0	0	0	0	93550800	50763100	45623	45705	10746	14752	70461	1083000000	3	NaN	NaN	NaN	NaN	APAQTPAPAL	O00303	EIF3F	Eukaryotic translation initiation factor 3 subunit F	108
26.5475	26.3765	26.3242	24.9934	24.6226	24.2329	24.8313	24.7877	25.0595	26.8525	26.663	26.8427	NaN	NaN	NaN	NaN	NaN	NaN	NaN	NaN	NaN	NaN	NaN	NaN	Unmodified	0	0	0	0	91056	56000100	50446	50419	6354	14236	45329	789720000	7	NaN	NaN	NaN	NaN	APARAILSL	Q9UGH3	SLC23A2	Solute carrier family 23 member 2	4632
NaN	24.1465	NaN	24.0877	24.1013	24.2255	NaN	NaN	23.7772	NaN	NaN	NaN	NaN	NaN	NaN	NaN	NaN	NaN	NaN	NaN	NaN	NaN	NaN	NaN	Unmodified	0	0	0	0	87950400	50388300	17804	17713	22587	1313	42567	88388000	5	NaN	NaN	NaN	NaN	APARAPRAA	Q6SPF0	SAMD1	Atherin	2831
26.7655	26.6713	26.6682	26.5052	26.9258	26.5479	27.0289	27.1479	26.7594	28.2354	28.0637	28.057	NaN	NaN	NaN	NaN	NaN	NaN	NaN	NaN	NaN	NaN	NaN	NaN	Unmodified	0	0	0	0	84048200	48175100	2932	29427	1407	11739	18248	1923500000	1	NaN	NaN	NaN	NaN	APARAVSAV	Q7Z6K5-2;Q92572;P59780	AP3S1;AP3S2	AP-3 complex subunit sigma-1;AP-3 complex subunit sigma-2	1755
NaN	NaN	NaN	NaN	NaN	NaN	NaN	NaN	NaN	NaN	NaN	NaN	23.5795	23.9146	23.6262	22.2642	22.3808	22.0048	25.7705	25.7153	25.3205	24.8419	24.4727	24.7281	Unmodified	0	0	0	0	97059600	59638700	64642	66961	55627	14821	70262	291380000	8	NaN	NaN	NaN	NaN	APARLFALL	P31431-2;P31431	SDC4	Syndecan-4	1313
26.0214	25.9015	25.6039	23.7774	24.3149	24.1903	25.9461	23.7808	NaN	27.4332	27.3821	27.3716	NaN	NaN	NaN	NaN	NaN	NaN	NaN	NaN	NaN	NaN	NaN	NaN	Unmodified	0	0	0	0	80644000	43988600	23573	23604	19741	11063	27019	845020000	1	NaN	NaN	NaN	NaN	APARPGPAA	Q04637-3;Q04637;Q04637-8;Q04637-9	EIF4G1	Eukaryotic translation initiation factor 4 gamma 1	2001
24.0269	24.2487	24.3369	23.8454	24.3999	23.8203	22.8843	23.5789	23.2236	27.4032	27.5849	27.6052	NaN	NaN	NaN	NaN	NaN	NaN	NaN	NaN	NaN	NaN	NaN	NaN	Unmodified	0	0	0	0	93949600	49602100	39966	4009	76228	15446	94074	723280000	2	NaN	NaN	NaN	NaN	APARPVNCL	O14562	UBFD1	Ubiquitin domain-containing protein UBFD1	160
25.3181	25.3486	25.6075	23.7828	24.0502	22.7802	22.9297	23.3906	24.0094	25.8308	26.2472	26.0767	NaN	NaN	NaN	NaN	NaN	NaN	NaN	NaN	NaN	NaN	NaN	NaN	Unmodified	0	0	0	0	11066800	68117900	5323	53203	13773	14957	74383	420670000	1	NaN	NaN	NaN	NaN	APASALVRIPL	P07339	CTSD	Cathepsin D;Cathepsin D light chain;Cathepsin D heavy chain	798
26.3888	26.2027	26.2612	25.3509	25.4817	25.0107	25.6569	25.3762	25.4447	23.3244	22.6621	22.7999	NaN	NaN	NaN	NaN	NaN	NaN	NaN	NaN	NaN	NaN	NaN	NaN	Unmodified	0	0	0	0	91045500	45486800	42071	42195	16588	11394	4827	535550000	3	NaN	NaN	NaN	NaN	APASFGKSF	Q96EY5-2;Q96EY5-3;Q96EY5	MVB12A	Multivesicular body subunit 12A	3678
25.6313	25.5093	25.6632	25.3708	24.9498	25.2785	NaN	25.0446	24.7928	26.9595	27.157	27.1268	NaN	NaN	NaN	NaN	NaN	NaN	NaN	NaN	NaN	NaN	NaN	NaN	Unmodified	0	0	0	0	84150200	50215200	19883	19897	12227	12158	4384	759750000	4	NaN	NaN	NaN	NaN	APASGKAKL	P53007	SLC25A1	Tricarboxylate transport protein, mitochondrial	1669
26.1851	26.3329	26.0303	25.7	25.9021	25.6836	25.2847	25.2819	22.1468	27.2491	27.2639	27.3646	NaN	NaN	NaN	NaN	NaN	NaN	NaN	NaN	NaN	NaN	NaN	NaN	Unmodified	0	0	0	0	98553500	53451500	467	46757	50659	15431	61045	980270000	9	NaN	NaN	NaN	NaN	APASPFRQL	Q07021	C1QBP	Complement component 1 Q subcomponent-binding protein, mitochondrial	2039
25.7191	25.7588	25.6802	24.8415	25.2893	24.9411	24.9546	25.2514	24.5161	26.5763	26.405	26.6178	NaN	NaN	NaN	NaN	NaN	NaN	NaN	NaN	NaN	NaN	NaN	NaN	Unmodified	0	0	0	0	9094560	45559600	31998	32122	97108	12731	53006	657400000	6	NaN	NaN	NaN	NaN	APASVHSEI	Q8N302	AGGF1	Angiogenic factor with G patch and FHA domains 1	3209
25.5339	25.5895	25.8536	26.3173	26.1343	25.8438	25.7109	25.7162	26.0506	28.0445	28.1737	28.4372	NaN	NaN	NaN	NaN	NaN	NaN	NaN	NaN	NaN	NaN	NaN	NaN	Unmodified	0	0	0	0	92852300	52294700	50979	5095	64989	13837	60445	1499800000	8	NaN	NaN	NaN	NaN	APATATIATL	A0AV96;A0AV96-2	RBM47	RNA-binding protein 47	2
25.3273	25.4549	25.3167	26.8595	26.9791	27.0839	26.7735	26.8529	26.5261	28.6091	28.4651	28.8488	NaN	NaN	NaN	NaN	NaN	NaN	NaN	NaN	NaN	NaN	NaN	NaN	Unmodified	0	0	0	0	72936600	36571800	3188	32004	19582	18962	86817	2122200000	12	NaN	NaN	NaN	NaN	APATGGGSL	Q9BWW8	APOL6	Apolipoprotein L6	4052
NaN	NaN	NaN	NaN	NaN	NaN	NaN	NaN	NaN	NaN	NaN	NaN	NaN	NaN	NaN	NaN	NaN	NaN	NaN	NaN	NaN	NaN	26.7992	NaN	Oxidation (P)	0	0	1	0	16788600	86384700	54515	56977	13729	85533	12881	116780000	1	NaN	NaN	NaN	NaN	APATPTKPQRTSPTNP	Q8IZC6-3;Q8IZC6	COL27A1	Collagen alpha-1(XXVII) chain	3167
NaN	NaN	NaN	NaN	NaN	NaN	NaN	NaN	NaN	NaN	NaN	NaN	NaN	NaN	NaN	NaN	NaN	NaN	NaN	NaN	NaN	NaN	NaN	NaN	Unmodified	0	0	0	0	10976100	60807400	50172	50223	51516	10769	5699	0	1	NaN	NaN	NaN	NaN	APATQVAQVTL	Q15149;Q15149-7;Q15149-8;Q15149-9;Q15149-5;Q15149-4;Q15149-6;Q15149-3;Q15149-2	PLEC	Plectin	2383
28.107	27.805	28.0608	26.1765	24.8998	25.06	25.6948	26.5464	25.6482	28.0467	27.81	28.0392	NaN	NaN	NaN	NaN	NaN	NaN	NaN	NaN	NaN	NaN	NaN	NaN	Unmodified	0	0	0	0	8454650	46470400	53615	53595	50832	15409	6883	1939000000	21	NaN	NaN	NaN	NaN	APATVGLAF	Q15370;Q15370-2	TCEB2	Transcription elongation factor B polypeptide 2	2396
25.8638	25.6655	25.7795	23.6752	24.2612	23.2698	23.211	23.0928	24.0465	25.6664	25.2451	25.6605	NaN	NaN	NaN	NaN	NaN	NaN	NaN	NaN	NaN	NaN	NaN	NaN	Unmodified	0	0	0	0	90656500	56508700	51418	51391	16019	11454	1462	397540000	2	NaN	NaN	NaN	NaN	APAVPALRL	Q9ULQ1;Q9ULQ1-3	TPCN1	Two pore calcium channel protein 1	4742
NaN	NaN	NaN	NaN	NaN	NaN	NaN	NaN	NaN	NaN	NaN	NaN	25.8018	26.2469	26.0939	23.7854	24.1369	23.5951	26.3009	26.4351	26.0494	26.2313	26.5027	26.4332	Unmodified	0	0	0	0	15496900	68712900	45057	47786	23744	15553	1213	762670000	9	NaN	NaN	NaN	NaN	APAYSPNMYPGANPT	A1KXE4-2;A1KXE4	FAM168B	Myelin-associated neurite-outgrowth inhibitor	9
NaN	NaN	NaN	NaN	NaN	NaN	NaN	NaN	NaN	NaN	NaN	NaN	NaN	NaN	NaN	NaN	NaN	NaN	NaN	NaN	NaN	NaN	NaN	NaN	Oxidation (M)	0	1	0	0	1565680	68204300	39616	42473	21346	1013	47539	0	1	NaN	NaN	NaN	NaN	APAYSPNMYPGANPT	A1KXE4-2;A1KXE4	FAM168B	Myelin-associated neurite-outgrowth inhibitor	9
NaN	NaN	NaN	NaN	NaN	NaN	NaN	NaN	NaN	NaN	NaN	NaN	NaN	NaN	NaN	NaN	NaN	NaN	NaN	NaN	NaN	NaN	NaN	NaN	Oxidation (P)	0	0	1	0	1565680	68204300	39596	42603	11502	11084	62554	0	1	NaN	NaN	NaN	NaN	APAYSPNMYPGANPT	A1KXE4-2;A1KXE4	FAM168B	Myelin-associated neurite-outgrowth inhibitor	9
26.6626	26.4759	26.6777	28.1276	28.5126	28.1259	28.5113	28.5327	25.789	30.2877	30.2907	30.1905	NaN	NaN	NaN	NaN	NaN	NaN	NaN	NaN	NaN	NaN	NaN	NaN	Unmodified	0	0	0	0	1331730	73098300	39845	39989	5.5267e-05	21325	11764	5954300000	12	NaN	NaN	NaN	NaN	APAYSRALSRQL	P04792	HSPB1	Heat shock protein beta-1	731
24.0272	24.2343	24.3951	25.0216	25.4314	25.1204	23.5642	23.8861	24.1033	NaN	NaN	NaN	NaN	NaN	NaN	NaN	NaN	NaN	NaN	NaN	NaN	NaN	NaN	NaN	Unmodified	0	0	0	0	91639600	396032	40055	40076	77581	13347	56622	220610000	1	NaN	NaN	NaN	NaN	APCPSQDSL	Q99704-3;Q99704	DOK1	Docking protein 1	3915
NaN	NaN	NaN	NaN	NaN	NaN	NaN	NaN	NaN	25.4605	25.3268	25.4134	NaN	NaN	NaN	NaN	NaN	NaN	NaN	NaN	NaN	NaN	NaN	NaN	Unmodified	0	0	0	0	82742100	42112500	51765	51798	20891	18745	12596	132940000	2	NaN	NaN	NaN	NaN	APCSAGPLL	P51610-2;P51610;P51610-4	HCFC1	Host cell factor 1;HCF N-terminal chain 1;HCF N-terminal chain 2;HCF N-terminal chain 3;HCF N-terminal chain 4;HCF N-terminal chain 5;HCF N-terminal chain 6;HCF C-terminal chain 1;HCF C-terminal chain 2;HCF C-terminal chain 3;HCF C-terminal chain 4;HCF C-terminal chain 5;HCF C-terminal chain 6	1620
NaN	NaN	NaN	NaN	NaN	NaN	NaN	NaN	NaN	NaN	NaN	NaN	NaN	NaN	NaN	NaN	NaN	NaN	NaN	NaN	NaN	NaN	NaN	NaN	Unmodified	0	0	0	0	97949700	4974610	43617	43775	15294	10809	24473	0	6	NaN	NaN	NaN	NaN	APDAAPAPASI	Q9H8Y5	ANKZF1	Ankyrin repeat and zinc finger domain-containing protein 1	4264
NaN	NaN	NaN	NaN	NaN	NaN	NaN	NaN	NaN	NaN	NaN	NaN	27.3474	27.4504	26.9372	25.588	25.7117	25.6164	27.1382	27.3214	27.2961	27.4821	27.1829	26.8959	Unmodified	0	0	0	0	19019800	98469100	53794	56122	0.015444	15606	11201	1584400000	12	NaN	NaN	NaN	NaN	APDAKSFVLNLGKDSNNL	P09382	LGALS1	Galectin-1	851
29.3751	27.467	29.3028	28.8317	28.891	28.3251	28.5836	28.7504	26.343	28.8979	30.3398	30.2901	NaN	NaN	NaN	NaN	NaN	NaN	NaN	NaN	NaN	NaN	NaN	NaN	Unmodified	0	0	0	0	88540800	40797700	41906	41995	46681	15919	58451	6966900000	17	NaN	NaN	NaN	NaN	APDEAAEAL	Q96C19	EFHD2	EF-hand domain-containing protein D2	3641
NaN	NaN	NaN	NaN	NaN	NaN	NaN	NaN	NaN	NaN	NaN	NaN	21.7694	21.2381	21.2683	NaN	NaN	NaN	NaN	22.9594	NaN	23.4375	NaN	22.8409	Unmodified	0	0	0	0	17219000	9022070	68018	70449	17022	83633	50325	35603000	3	NaN	NaN	NaN	NaN	APDEETLIALLAHAKM	Q9Y3E5	PTRH2	Peptidyl-tRNA hydrolase 2, mitochondrial	4890
NaN	NaN	NaN	NaN	NaN	NaN	NaN	NaN	NaN	NaN	NaN	NaN	NaN	NaN	NaN	NaN	NaN	NaN	NaN	24.842	24.305	NaN	NaN	NaN	Unmodified	0	0	0	0	22822100	21312800	45771	48654	16471	77391	50552	50801000	1	NaN	NaN	NaN	NaN	APDENIPAKILSYNRANRAVA	P11387	TOP1	DNA topoisomerase 1	929
NaN	NaN	NaN	NaN	NaN	NaN	NaN	NaN	NaN	NaN	NaN	NaN	23.8517	NaN	23.4857	23.423	23.3645	22.894	25.4854	25.5863	25.3604	24.0773	NaN	23.6018	Unmodified	0	0	0	0	23953000	29719200	5102	53342	18819	93006	70104	227590000	3	NaN	NaN	NaN	NaN	APDENIPAKILSYNRANRAVAI	P11387	TOP1	DNA topoisomerase 1	929
NaN	NaN	NaN	NaN	NaN	NaN	NaN	NaN	NaN	NaN	NaN	NaN	23.518	23.7972	23.036	21.782	22.2661	21.9142	NaN	24.301	23.5452	23.812	23.6903	23.3275	Unmodified	0	0	0	0	16779000	89911100	59232	61543	0.05491	12676	84798	119490000	11	NaN	NaN	NaN	NaN	APDFVFYAPRLRIN	P26038;P35241-4;P15311;P35241;P35241-5	MSN;RDX;EZR	Moesin;Radixin;Ezrin	1220;1015
NaN	NaN	NaN	NaN	NaN	NaN	NaN	NaN	NaN	NaN	NaN	NaN	25.7412	25.4623	25.0394	23.9087	23.9068	23.8406	26.3105	26.3698	25.3668	26.1571	26.0855	25.952	Unmodified	0	0	0	0	18059900	99407400	52557	54885	17781	11939	61952	607460000	12	NaN	NaN	NaN	NaN	APDFVFYAPRLRINK	P26038;P35241-4;P15311;P35241;P35241-5	MSN;RDX;EZR	Moesin;Radixin;Ezrin	1220;1015
NaN	NaN	NaN	NaN	NaN	NaN	NaN	NaN	NaN	NaN	NaN	NaN	24.0136	24.1417	23.5737	23.7852	23.2605	22.9954	24.1324	24.5177	23.6444	24.6608	24.0386	24.4641	Unmodified	0	0	0	0	19621000	95184800	47868	50296	78949	94551	76097	203220000	1	NaN	NaN	NaN	NaN	APDFVFYAPRLRINKR	P26038;P35241-4;P15311;P35241;P35241-5	MSN;RDX;EZR	Moesin;Radixin;Ezrin	1220;1015
NaN	NaN	NaN	NaN	NaN	NaN	NaN	NaN	NaN	NaN	NaN	NaN	NaN	NaN	NaN	NaN	NaN	NaN	NaN	NaN	NaN	22.8092	22.2588	NaN	Unmodified	0	0	0	0	2071960	96395500	68752	71186	21566	13179	10892	12368000	2	NaN	NaN	NaN	NaN	APDGLAVDWIHSNIYWTD	P01130-3;P01130-6;P01130-4;P01130-5;P01130;P01130-2	LDLR	Low-density lipoprotein receptor	665
NaN	NaN	NaN	NaN	NaN	NaN	NaN	NaN	NaN	NaN	NaN	NaN	NaN	NaN	NaN	NaN	NaN	NaN	NaN	NaN	NaN	NaN	NaN	NaN	Unmodified	0	0	0	0	10125300	53015800	34943	34793	17497	10207	41385	0	1	NaN	NaN	NaN	NaN	APDGSQRAVL	Q9GZS1-2			4141
NaN	NaN	NaN	NaN	NaN	NaN	NaN	NaN	NaN	NaN	NaN	NaN	24.9078	25.4217	24.7087	21.5215	21.6416	NaN	26.1151	26.2485	25.8298	25.6077	25.8423	25.8378	Unmodified	0	0	0	0	20740200	15339100	45995	48644	2.2167e-30	18742	14773	493430000	8	NaN	NaN	NaN	NaN	APDGVLEEKLSPQCQPLHN	P51688	SGSH	N-sulphoglucosamine sulphohydrolase	1626
NaN	NaN	NaN	NaN	NaN	NaN	NaN	NaN	NaN	NaN	NaN	NaN	24.4796	24.6874	24.7288	NaN	NaN	NaN	25.8207	26.3558	25.6845	25.9186	26.044	26.3412	Unmodified	0	0	0	0	16968100	81374300	20995	23297	0.41925	13347	10439	494920000	10	NaN	NaN	NaN	NaN	APDHEKACIACRNAKA	Q99615-2;Q99615	DNAJC7	DnaJ homolog subfamily C member 7	3905
NaN	NaN	NaN	NaN	NaN	NaN	NaN	NaN	23.0425	25.5551	24.5167	25.464	NaN	NaN	NaN	NaN	NaN	NaN	NaN	NaN	NaN	NaN	NaN	NaN	Unmodified	0	0	0	0	92151700	51713300	53888	53924	26997	10302	65071	128230000	1	NaN	NaN	NaN	NaN	APDIPTPVL	Q14667-2;Q14667	KIAA0100	Protein KIAA0100	2313
26.4351	26.4695	26.1863	24.9945	25.1835	23.7491	25.0388	25.2164	25.1426	NaN	NaN	NaN	NaN	NaN	NaN	NaN	NaN	NaN	NaN	NaN	NaN	NaN	NaN	NaN	Unmodified	0	0	0	0	12406900	69280600	41677	41697	29311	16767	66243	456140000	8	NaN	NaN	NaN	NaN	APDKHHITPLL	P58546	MTPN	Myotrophin	1754
NaN	NaN	NaN	NaN	NaN	NaN	NaN	NaN	NaN	NaN	NaN	NaN	24.5404	24.3633	24.7124	23.462	24.1957	23.2617	24.4147	NaN	23.9713	NaN	24.9323	NaN	Unmodified	0	0	0	0	20830900	85073600	47503	49894	15749	10258	63965	185130000	2	NaN	NaN	NaN	NaN	APDKHHITPLLSAVYEGHV	P58546	MTPN	Myotrophin	1754
25.9673	26.0812	25.9192	24.9478	25.3075	24.5249	25.5064	26.0026	25.6927	27.8181	27.7944	27.7351	NaN	NaN	NaN	NaN	NaN	NaN	NaN	NaN	NaN	NaN	NaN	NaN	Unmodified	0	0	0	0	11366000	59784300	40389	40513	60521	14389	81423	1160000000	11	NaN	NaN	NaN	NaN	APDKRIYQF	O75563	SKAP2	Src kinase-associated phosphoprotein 2	467
NaN	NaN	NaN	NaN	NaN	NaN	NaN	NaN	NaN	NaN	NaN	NaN	23.6086	23.5845	23.26	NaN	21.9585	21.4584	22.8957	NaN	NaN	NaN	23.1221	NaN	Unmodified	0	0	0	0	18349900	99413300	61306	63563	24072	90348	62704	59305000	2	NaN	NaN	NaN	NaN	APDLRAVPLSVALVDYH	Q14393-2;Q14393;Q14393-5;Q14393-4;Q14393-3	GAS6	Growth arrest-specific protein 6	2293
30.7698	30.6582	30.5697	29.6963	30.341	29.242	29.9255	19.7652	30.3424	31.1166	31.3687	31.1649	NaN	NaN	NaN	NaN	NaN	NaN	NaN	NaN	NaN	NaN	NaN	NaN	Unmodified	0	0	0	0	9545390	53859700	53388	53361	38384	11237	34046	17875000000	0	NaN	NaN	NaN	NaN	APDNVLLTL	Q9NXZ1	SAGE1	Sarcoma antigen 1	4490
NaN	NaN	NaN	NaN	NaN	NaN	NaN	NaN	NaN	NaN	NaN	NaN	NaN	22.3759	NaN	NaN	NaN	NaN	NaN	NaN	NaN	25.108	24.7978	25.1169	Oxidation (M)	0	1	0	0	23320900	94652000	60353	62824	6858	86727	49103	107160000	3	NaN	9	NaN	NaN	APDPYQRIMINFNPHFDLE	O14786;O14786-3;O14786-2	NRP1	Neuropilin-1	179
NaN	NaN	NaN	NaN	NaN	NaN	NaN	NaN	NaN	NaN	NaN	NaN	NaN	21.5234	NaN	NaN	NaN	NaN	NaN	NaN	NaN	25.5608	25.4889	NaN	Unmodified	0	0	0	0	23161000	99737400	63694	66102	81387	11475	76332	99599000	2	NaN	NaN	NaN	NaN	APDPYQRIMINFNPHFDLE	O14786;O14786-3;O14786-2	NRP1	Neuropilin-1	179
NaN	NaN	NaN	NaN	NaN	NaN	NaN	NaN	NaN	NaN	NaN	NaN	23.3526	23.7085	24.9969	NaN	NaN	NaN	NaN	NaN	NaN	27.9992	27.4919	21.4278	Unmodified	0	0	0	0	24311300	12668000	6341	65827	67706	1139	83469	517760000	4	NaN	NaN	NaN	NaN	APDPYQRIMINFNPHFDLED	O14786;O14786-3;O14786-2	NRP1	Neuropilin-1	179
NaN	NaN	NaN	NaN	NaN	NaN	NaN	NaN	NaN	NaN	NaN	NaN	NaN	NaN	24.5362	21.7021	21.9076	21.1194	26.2397	26.3955	NaN	27.1238	27.5084	27.0524	Oxidation (M)	0	1	0	0	24471200	12159500	60225	62521	36297	935	5641	677820000	2	NaN	9	NaN	NaN	APDPYQRIMINFNPHFDLED	O14786;O14786-3;O14786-2	NRP1	Neuropilin-1	179
NaN	NaN	NaN	NaN	NaN	NaN	NaN	NaN	NaN	NaN	NaN	NaN	26.2469	26.8474	27.082	22.0835	21.5901	NaN	27.9512	28.5795	27.2612	28.89	29.1307	28.7452	Unmodified	0	0	0	0	25872300	22779100	59113	6152	1.8845e-34	21844	17718	2706700000	15	NaN	NaN	NaN	NaN	APDPYQRIMINFNPHFDLEDR	O14786;O14786-3;O14786-2	NRP1	Neuropilin-1	179
NaN	NaN	NaN	NaN	NaN	NaN	NaN	NaN	NaN	NaN	NaN	NaN	25.9434	25.8992	26.2486	23.3174	23.462	23.3423	26.9965	27.1883	26.8143	27.5164	27.6486	27.6546	Oxidation (M)	0	1	0	0	26032200	22270600	55983	58286	23198	9548	9548	1258000000	8	NaN	9	NaN	NaN	APDPYQRIMINFNPHFDLEDR	O14786;O14786-3;O14786-2	NRP1	Neuropilin-1	179
NaN	NaN	NaN	NaN	NaN	NaN	NaN	NaN	NaN	NaN	NaN	NaN	24.8675	24.8064	25.3036	NaN	NaN	NaN	26.6207	26.987	NaN	27.852	27.8701	27.7294	Unmodified	0	0	0	0	27022500	2547340	59188	6165	0.00061491	15106	11979	1047700000	12	NaN	NaN	NaN	NaN	APDPYQRIMINFNPHFDLEDRD	O14786;O14786-3;O14786-2	NRP1	Neuropilin-1	179
NaN	NaN	NaN	NaN	NaN	NaN	NaN	NaN	NaN	NaN	NaN	NaN	24.4022	24.6714	25.6407	NaN	NaN	22.0937	NaN	26.2724	24.9345	26.4407	NaN	26.7873	Oxidation (M)	0	1	0	0	27182500	24964900	55989	58389	35777	6711	53789	425710000	1	NaN	9	NaN	NaN	APDPYQRIMINFNPHFDLEDRD	O14786;O14786-3;O14786-2	NRP1	Neuropilin-1	179
NaN	NaN	NaN	NaN	NaN	NaN	NaN	NaN	NaN	NaN	NaN	NaN	26.5863	26.5069	26.3663	25.3305	25.4893	NaN	26.5548	26.6503	26.7477	27.1207	27.0177	26.6773	Unmodified	0	0	0	0	16498700	87368400	43229	46307	11115	12671	94003	1077600000	10	NaN	NaN	NaN	NaN	APDQDEIQRLPGLAK	P10619-2;P10619	CTSA	Lysosomal protective protein;Lysosomal protective protein 32 kDa chain;Lysosomal protective protein 20 kDa chain	909
NaN	NaN	NaN	NaN	NaN	NaN	NaN	NaN	NaN	NaN	NaN	NaN	27.2536	27.527	27.2276	NaN	NaN	NaN	27.754	27.7992	27.4043	27.2664	27.6783	27.5423	Unmodified	0	0	0	0	19620200	17053600	43443	4663	0.11823	11852	68157	1719800000	10	NaN	NaN	NaN	NaN	APDQDEIQRLPGLAKQPS	P10619-2;P10619	CTSA	Lysosomal protective protein;Lysosomal protective protein 32 kDa chain;Lysosomal protective protein 20 kDa chain	909
NaN	NaN	NaN	NaN	NaN	NaN	NaN	NaN	NaN	NaN	NaN	NaN	29.8098	29.6079	29.5296	28.2397	28.2328	27.7178	30.2194	30.1834	29.864	30.4643	30.3798	30.3326	Unmodified	0	0	0	0	19449800	97927100	58731	61051	2.9104e-28	24127	1927	11065000000	24	NaN	NaN	NaN	NaN	APDQKTQLIEALQNVDY	Q9H7F0;Q9H7F0-2	ATP13A3	Probable cation-transporting ATPase 13A3	4250
NaN	NaN	NaN	NaN	NaN	NaN	NaN	NaN	NaN	NaN	NaN	NaN	25.9803	26.0696	26.3945	21.2453	20.6731	21.271	NaN	NaN	NaN	23.7969	25.6182	22.7064	Unmodified	0	0	0	0	22481400	1375630	70773	73081	0.00068713	1575	10204	304440000	11	NaN	NaN	NaN	NaN	APDQKTQLIEALQNVDYFVG	Q9H7F0;Q9H7F0-2	ATP13A3	Probable cation-transporting ATPase 13A3	4250
27.3807	27.4372	27.1799	26.5194	26.5786	25.8698	26.5786	20.8843	NaN	NaN	28.6672	28.4474	NaN	NaN	NaN	NaN	NaN	NaN	NaN	NaN	NaN	NaN	NaN	NaN	Unmodified	0	0	0	0	10265800	58219300	35135	3523	23201	107	5311	1660700000	1	NaN	NaN	NaN	NaN	APDSQRLKL	Q9UQE7	SMC3	Structural maintenance of chromosomes protein 3	4811
26.6895	26.7058	26.4942	25.7087	22.2601	25.1983	NaN	NaN	NaN	26.0874	26.1264	26.3552	NaN	NaN	NaN	NaN	NaN	NaN	NaN	NaN	NaN	NaN	NaN	NaN	Unmodified	0	0	0	0	91446400	46438600	44332	44405	25444	12955	58259	640970000	8	NaN	NaN	NaN	NaN	APDVGRMGI	Q14254	FLOT2	Flotillin-2	2283
30.2091	30.2796	30.1472	28.8618	29.0643	28.2648	29.0822	29.1916	29.1388	29.3772	27.7037	28.9714	NaN	NaN	NaN	NaN	NaN	NaN	NaN	NaN	NaN	NaN	NaN	NaN	Unmodified	0	0	0	0	10096000	60326300	43056	43122	17107	12702	61775	8320200000	13	NaN	NaN	NaN	NaN	APDVRLRAL	Q9Y490	TLN1	Talin-1	4909
24.9365	25.0972	24.9961	NaN	20.8773	NaN	NaN	NaN	22.1163	NaN	NaN	NaN	NaN	NaN	NaN	NaN	NaN	NaN	NaN	NaN	NaN	NaN	NaN	NaN	Oxidation (K)	1	0	0	0	96552900	52942900	37692	37751	12048	12199	2369	107940000	2	NaN	NaN	NaN	NaN	APEALKHGK	P42679;P42679-3;P42679-2	MATK	Megakaryocyte-associated tyrosine-protein kinase	1469
25.7354	25.5608	NaN	NaN	NaN	NaN	25.3011	25.4668	25.3514	27.059	26.918	27.0304	NaN	NaN	NaN	NaN	NaN	NaN	NaN	NaN	NaN	NaN	NaN	NaN	Unmodified	0	0	0	0	10374700	46655400	36533	36738	12354	12129	65851	639580000	5	NaN	NaN	NaN	NaN	APEEEDHVL	P07237	P4HB	Protein disulfide-isomerase	795
NaN	NaN	NaN	NaN	NaN	NaN	NaN	NaN	NaN	NaN	NaN	NaN	24.8492	25.2223	24.9234	23.8562	23.4459	23.6773	24.9378	25.3284	25.0211	26.0483	25.9094	25.9863	Unmodified	0	0	0	0	1870880	88497700	43227	46281	31416	63754	37908	448420000	1	NaN	NaN	NaN	NaN	APEEFRYDRFIEDGK	O75881	CYP7B1	25-hydroxycholesterol 7-alpha-hydroxylase	491
26.3301	26.143	25.2469	23.5187	23.95	22.4649	23.7204	23.8823	24.5494	27.6746	27.8987	28.0073	NaN	NaN	NaN	NaN	NaN	NaN	NaN	NaN	NaN	NaN	NaN	NaN	Unmodified	0	0	0	0	89045000	44978200	37697	37821	12709	18845	10946	1020400000	6	NaN	NaN	NaN	NaN	APEEHPVL	P60709;P63261;A5A3E0	ACTB;ACTG1;POTEF	Actin, cytoplasmic 1;Actin, cytoplasmic 1, N-terminally processed;Actin, cytoplasmic 2;Actin, cytoplasmic 2, N-terminally processed;POTE ankyrin domain family member F	1764
35.0135	34.9323	34.9472	34.6584	34.6661	34.0418	34.4831	34.5365	34.5533	35.18	35.1808	35.187	NaN	NaN	NaN	27.6651	NaN	27.4129	29.6386	29.3842	29.3498	NaN	NaN	NaN	Unmodified	0	0	0	0	10035300	53384600	47194	47665	25301	18015	10277	366400000000	35	NaN	NaN	NaN	NaN	APEEHPVLL	P60709;P63261;A5A3E0	ACTB;ACTG1;POTEF	Actin, cytoplasmic 1;Actin, cytoplasmic 1, N-terminally processed;Actin, cytoplasmic 2;Actin, cytoplasmic 2, N-terminally processed;POTE ankyrin domain family member F	1764
NaN	NaN	NaN	NaN	NaN	NaN	NaN	NaN	NaN	NaN	NaN	NaN	24.4774	24.3522	24.3873	NaN	NaN	NaN	25.2467	25.4959	25.0638	25.3338	24.9654	25.0966	Unmodified	0	0	0	0	22479900	99223700	34304	37692	43158	93753	72077	299840000	5	NaN	NaN	NaN	NaN	APEENSREMTETQMMIHSK	P32249	GPR183	G-protein coupled receptor 183	1328
27.7583	NaN	27.8683	NaN	27.6375	27.0748	27.4583	27.7036	27.5082	29.1549	29.2298	29.3659	NaN	NaN	NaN	NaN	NaN	NaN	NaN	NaN	NaN	NaN	NaN	NaN	Unmodified	0	0	0	0	95249800	49779500	34204	34363	66934	13997	60854	3335200000	10	NaN	NaN	NaN	NaN	APEERPAAL	Q96BI1	SLC22A18	Solute carrier family 22 member 18	3629
29.1326	29.1561	29.1297	27.6418	27.8315	26.7613	28.0434	28.0728	28.0603	30.1521	30.1251	30.1153	NaN	NaN	NaN	NaN	NaN	NaN	NaN	NaN	NaN	NaN	NaN	NaN	Unmodified	0	0	0	0	10576000	60326300	45727	45809	92474	13826	64287	6702200000	6	NaN	NaN	NaN	NaN	APEFRRLGL	P61599;P61599-2	NAA20	N-alpha-acetyltransferase 20	1794
NaN	NaN	NaN	NaN	NaN	NaN	NaN	NaN	NaN	NaN	NaN	NaN	24.7306	24.4162	25.0662	23.7712	23.9336	NaN	NaN	25.6378	NaN	NaN	25.9043	NaN	2 Oxidation (P)	0	0	2	0	15017400	74464400	47933	50298	51934	11789	11789	230710000	5	NaN	NaN	NaN	NaN	APEIRMSKPLEAE	P09086-4;P09086-3;P09086-2;P09086;P09086-5	POU2F2	POU domain, class 2, transcription factor 2	845
NaN	NaN	NaN	NaN	NaN	NaN	NaN	NaN	NaN	NaN	NaN	NaN	22.7636	23.8181	23.2108	19.987	19.6703	20.2425	24.5631	24.4852	NaN	23.893	23.5366	23.477	Unmodified	0	0	0	0	22282100	21245900	16118	17882	0.0016046	11463	89423	122430000	8	NaN	NaN	NaN	NaN	APEKPVKKQKTGETSRALSSS	P53999	SUB1	Activated RNA polymerase II transcriptional coactivator p15	1688
NaN	NaN	NaN	NaN	NaN	NaN	NaN	NaN	NaN	NaN	NaN	NaN	NaN	NaN	NaN	NaN	NaN	NaN	NaN	NaN	NaN	NaN	NaN	25.7376	Oxidation (K);Oxidation (P)	1	0	1	0	15017500	75116900	47663	5032	51934	11789	64345	55949000	2	NaN	NaN	NaN	NaN	APELLDKTLDLQD	Q16671-2;Q16671	AMHR2	Anti-Muellerian hormone type-2 receptor	2479
26.0968	26.2164	25.991	NaN	26.4008	25.6768	25.7674	25.8751	24.9435	27.5131	27.7027	27.6295	NaN	NaN	NaN	NaN	NaN	NaN	NaN	NaN	NaN	NaN	NaN	NaN	Unmodified	0	0	0	0	11745800	5757700	21449	21516	14095	11989	17168	1127200000	2	NaN	NaN	NaN	NaN	APELLEFLED	Q8N3E9	PLCD3	1-phosphatidylinositol 4,5-bisphosphate phosphodiesterase delta-3	3219
NaN	NaN	NaN	NaN	NaN	NaN	NaN	NaN	NaN	NaN	NaN	NaN	24.8551	23.8107	23.6694	25.5035	25.1254	25.3863	24.682	25.3221	24.0118	23.8112	23.7397	23.7595	Unmodified	0	0	0	0	17439700	97440100	47375	49819	52366	99344	70388	315140000	7	NaN	NaN	NaN	NaN	APENEGRLVHIIGALR	Q9BTV4	TMEM43	Transmembrane protein 43	4005
25.4952	25.5382	25.3266	25.9717	26.4591	26.3055	26.2776	NaN	NaN	27.9014	NaN	27.9886	NaN	NaN	NaN	NaN	NaN	NaN	NaN	NaN	NaN	NaN	NaN	NaN	Unmodified	0	0	0	0	96750900	50869400	31775	31864	14675	13616	31039	977480000	11	NaN	NaN	NaN	NaN	APEPGTQRL	O15085;O15085-2	ARHGEF11	Rho guanine nucleotide exchange factor 11	214
NaN	NaN	NaN	NaN	NaN	NaN	NaN	NaN	NaN	NaN	NaN	NaN	20.7416	NaN	22.0866	NaN	NaN	NaN	NaN	NaN	23.9275	24.7056	24.5032	24.6842	Unmodified	0	0	0	0	21861400	13716900	65637	68062	0.20725	14278	10092	100260000	4	NaN	NaN	NaN	NaN	APEPGVEVIFYLSDREPLR	P23458	JAK1	Tyrosine-protein kinase JAK1	1183
NaN	NaN	NaN	NaN	NaN	NaN	NaN	NaN	NaN	NaN	NaN	NaN	24.2386	24.3288	23.8108	24.2199	NaN	23.9523	25.4224	25.4441	24.6265	25.5133	25.1829	25.6855	Unmodified	0	0	0	0	19930100	5760660	52875	55237	0.02353	14844	10542	347820000	11	NaN	NaN	NaN	NaN	APEPNQKIVLNFNPHFE	O60462-4;O60462-5;O60462-2;O60462-3;O60462;O60462-6	NRP2	Neuropilin-2	366
NaN	NaN	NaN	NaN	NaN	NaN	NaN	NaN	NaN	NaN	NaN	NaN	NaN	26.2451	26.5003	24.0146	24.0622	23.6865	27.5031	27.9333	27.2318	28.2481	27.8404	27.9982	Unmodified	0	0	0	0	22351300	13241800	57966	60295	0.44125	13944	13944	1653800000	9	NaN	NaN	NaN	NaN	APEPNQKIVLNFNPHFEIE	O60462-4;O60462-5;O60462-2;O60462-3;O60462;O60462-6	NRP2	Neuropilin-2	366
NaN	NaN	NaN	NaN	NaN	NaN	NaN	NaN	NaN	NaN	NaN	NaN	27.5002	27.7726	27.1175	26.2391	26.1693	25.7578	28.7516	28.8584	27.4016	29.2441	29.1712	29.3178	Unmodified	0	0	0	0	23632300	22738100	52048	54376	9.5435e-25	21644	17755	3801700000	16	NaN	NaN	NaN	NaN	APEPNQKIVLNFNPHFEIEK	O60462-4;O60462-5;O60462-2;O60462-3;O60462;O60462-6	NRP2	Neuropilin-2	366
NaN	NaN	NaN	NaN	NaN	NaN	NaN	NaN	NaN	NaN	NaN	NaN	27.8526	28.0786	27.8559	26.5046	26.7307	26.1892	28.5246	29.0258	28.7009	29.0301	29.0818	29.2671	Unmodified	0	0	0	0	25002900	28629300	48991	51327	37618	11645	9328	4183400000	21	NaN	NaN	NaN	NaN	APEPNQKIVLNFNPHFEIEKH	O60462-4;O60462-5;O60462-2;O60462-3;O60462;O60462-6	NRP2	Neuropilin-2	366
NaN	NaN	NaN	NaN	NaN	NaN	NaN	NaN	NaN	NaN	NaN	NaN	29.6623	29.5116	28.4984	28.0382	28.4837	28.018	29.0524	29.2668	28.7758	30.5998	30.3836	31.0254	Unmodified	0	0	0	0	26153100	31323600	49133	51446	3.1068e-67	26663	23716	9793000000	26	NaN	NaN	NaN	NaN	APEPNQKIVLNFNPHFEIEKHD	O60462-4;O60462-5;O60462-2;O60462-3;O60462;O60462-6	NRP2	Neuropilin-2	366
26.554	26.6617	26.3463	26.0841	25.987	25.248	NaN	25.7901	25.8239	27.7065	27.562	27.7761	NaN	NaN	NaN	NaN	NaN	NaN	NaN	NaN	NaN	NaN	NaN	NaN	Unmodified	0	0	0	0	93653900	53926600	45344	45456	14657	1079	30613	1231900000	1	NaN	NaN	NaN	NaN	APEPRAALL	Q3KQV9	UAP1L1	UDP-N-acetylhexosamine pyrophosphorylase-like protein 1	2535
NaN	NaN	NaN	NaN	NaN	NaN	NaN	NaN	NaN	NaN	NaN	NaN	24.8048	24.7206	24.4422	23.9254	24.0113	23.5247	24.6748	24.5221	NaN	24.8335	24.3958	24.6172	Unmodified	0	0	0	0	16738600	86245000	48914	51225	7.9772e-12	19803	14342	253240000	3	NaN	NaN	NaN	NaN	APEPSTVQILHSPAVE	P20273-5;P20273-4;P20273	CD22	B-cell receptor CD22	1122
28.7272	28.7058	28.7415	28.4465	28.4327	27.9196	28.3366	28.4048	28.7044	29.9035	29.9801	30.0539	NaN	NaN	NaN	NaN	NaN	NaN	NaN	NaN	NaN	NaN	NaN	NaN	Unmodified	0	0	0	0	10505800	58219300	43611	43713	63725	14193	42625	6622700000	7	NaN	NaN	NaN	NaN	APEQRPLQL	Q0VD83-3;Q0VD83;Q0VD83-4;Q0VD83-2	APOBR	Apolipoprotein B receptor	2073
NaN	NaN	NaN	NaN	NaN	NaN	NaN	NaN	NaN	NaN	NaN	NaN	25.0577	25.3879	24.9166	26.1936	25.991	25.492	25.9656	25.9629	25.7929	25.6839	25.2869	25.7698	Unmodified	0	0	0	0	22342000	19805400	34611	37874	35516	11738	11738	642250000	9	NaN	NaN	NaN	NaN	APESAPLKSKMIYASSKDAIK	P23528;Q9Y281-3;Q9Y281	CFL1;CFL2	Cofilin-1;Cofilin-2	1187
NaN	NaN	NaN	NaN	NaN	NaN	NaN	NaN	NaN	NaN	NaN	NaN	NaN	NaN	NaN	24.5305	24.8784	24.3721	24.9925	25.4987	25.908	NaN	NaN	NaN	Oxidation (M)	0	1	0	0	2250190	19296900	3073	33704	0.84497	12932	12932	220540000	5	NaN	240	NaN	NaN	APESAPLKSKMIYASSKDAIK	P23528;Q9Y281-3;Q9Y281	CFL1;CFL2	Cofilin-1;Cofilin-2	1187
NaN	NaN	NaN	NaN	NaN	NaN	NaN	NaN	NaN	NaN	NaN	NaN	NaN	25.772	25.7118	26.0063	26.1513	25.9332	25.8591	26.4915	25.5696	25.8476	25.1045	25.7622	Unmodified	0	0	0	0	2362290	29301700	31445	34457	0.27936	13182	10487	676640000	11	NaN	NaN	NaN	NaN	APESAPLKSKMIYASSKDAIKK	P23528;Q9Y281-3;Q9Y281	CFL1;CFL2	Cofilin-1;Cofilin-2	1187
NaN	NaN	NaN	NaN	NaN	NaN	NaN	NaN	NaN	NaN	NaN	NaN	22.4308	NaN	NaN	24.9357	24.0998	24.7512	23.9511	25.8877	24.6087	22.1922	22.584	NaN	Oxidation (M)	0	1	0	0	23782900	28793200	28044	30794	54056	83871	83871	198930000	6	NaN	240	NaN	NaN	APESAPLKSKMIYASSKDAIKK	P23528;Q9Y281-3;Q9Y281	CFL1;CFL2	Cofilin-1;Cofilin-2	1187
NaN	NaN	NaN	NaN	NaN	NaN	NaN	NaN	NaN	NaN	NaN	NaN	23.9131	NaN	23.0174	NaN	24.0931	NaN	25.0327	NaN	NaN	23.2294	23.1174	NaN	Oxidation (K)	1	0	0	0	23782900	28793200	27947	30754	94456	98543	98543	95439000	1	28	NaN	NaN	NaN	APESAPLKSKMIYASSKDAIKK	P23528;Q9Y281-3;Q9Y281	CFL1;CFL2	Cofilin-1;Cofilin-2	1187
NaN	NaN	NaN	NaN	NaN	NaN	NaN	NaN	NaN	NaN	NaN	NaN	27.6657	28.0509	27.4839	26.8112	26.7436	26.3032	27.2944	27.7371	26.8704	27.8551	27.1357	27.3953	Unmodified	0	0	0	0	2490390	3879800	29167	32138	2.4857e-09	17309	14251	2069400000	18	NaN	NaN	NaN	NaN	APESAPLKSKMIYASSKDAIKKK	P23528;Q9Y281-3;Q9Y281	CFL1;CFL2	Cofilin-1;Cofilin-2	1187
NaN	NaN	NaN	NaN	NaN	NaN	NaN	NaN	NaN	NaN	NaN	NaN	24.3554	24.8956	24.5118	25.5829	24.9658	25.3385	25.8285	26.4011	25.9616	23.2857	24.3902	24.5356	Oxidation (M)	0	1	0	0	25063800	38289500	25997	28563	0.064133	13521	13521	472140000	10	NaN	240	NaN	NaN	APESAPLKSKMIYASSKDAIKKK	P23528;Q9Y281-3;Q9Y281	CFL1;CFL2	Cofilin-1;Cofilin-2	1187
NaN	NaN	NaN	NaN	NaN	NaN	NaN	NaN	NaN	NaN	NaN	NaN	NaN	NaN	NaN	NaN	23.8375	NaN	NaN	NaN	NaN	NaN	NaN	NaN	Oxidation (K)	1	0	0	0	25063800	38289500	26422	28578	11943	10896	10896	14990000	1	28	NaN	NaN	NaN	APESAPLKSKMIYASSKDAIKKK	P23528;Q9Y281-3;Q9Y281	CFL1;CFL2	Cofilin-1;Cofilin-2	1187
NaN	NaN	NaN	NaN	NaN	NaN	NaN	NaN	NaN	NaN	NaN	NaN	24.5095	24.7679	24.0324	22.9844	23.272	23.0427	25.0063	25.5039	24.8066	25.2527	24.9347	24.9873	Unmodified	0	0	0	0	2278040	38970900	56242	58545	23587	12264	93196	312610000	8	NaN	NaN	NaN	NaN	APESGLAEYLFDKHTLGDSDN	P02794	FTH1	Ferritin heavy chain;Ferritin heavy chain, N-terminally processed	703
25.768	25.7818	25.9359	24.2684	25.0556	24.6986	24.606	24.2508	23.9252	28.4178	28.4935	28.4725	NaN	NaN	NaN	NaN	NaN	NaN	NaN	NaN	NaN	NaN	NaN	NaN	Unmodified	0	0	0	0	1117560	55499200	23711	23743	28393	16793	73526	1431700000	6	NaN	NaN	NaN	NaN	APESKCSRGAL	P04233;P04233-2;P04233-3	CD74	HLA class II histocompatibility antigen gamma chain	724
24.327	24.8703	24.7633	23.3218	23.1748	23.0445	23.506	23.3488	23.1575	24.6129	24.7857	23.9727	NaN	NaN	NaN	NaN	NaN	NaN	NaN	NaN	NaN	NaN	NaN	NaN	Unmodified	0	0	0	0	1082570	57202300	13545	13611	10073	18381	97342	211790000	17	NaN	NaN	NaN	NaN	APESKHKSSL	Q8TCJ2	STT3B	Dolichyl-diphosphooligosaccharide--protein glycosyltransferase subunit STT3B	3381
NaN	NaN	NaN	NaN	NaN	NaN	NaN	NaN	22.295	25.9186	25.3908	25.5819	NaN	NaN	NaN	NaN	NaN	NaN	NaN	NaN	NaN	NaN	NaN	NaN	Unmodified	0	0	0	0	97447400	47428200	51333	51368	17361	11478	51218	162790000	1	NaN	NaN	NaN	NaN	APESSAMAVL	P18583-2;P18583-7;P18583;P18583-5;P18583-9;P18583-10;P18583-4;P18583-3;P18583-6	SON	Protein SON	1089
NaN	NaN	NaN	NaN	NaN	NaN	NaN	NaN	NaN	NaN	NaN	NaN	NaN	22.8662	22.4915	23.5713	23.5614	23.3659	25.8316	NaN	NaN	NaN	NaN	NaN	Unmodified	0	0	0	0	17339500	94645500	6131	63466	42496	14331	86526	108910000	5	NaN	NaN	NaN	NaN	APEVLVSAPRSLVWGPG	Q7Z4H8	KDELC2	KDEL motif-containing protein 2	2969
24.715	24.6632	25.1203	25.6019	25.8846	25.6262	25.2695	25.6783	25.347	27.4258	27.5982	27.5325	NaN	NaN	NaN	NaN	NaN	NaN	NaN	NaN	NaN	NaN	NaN	NaN	Unmodified	0	0	0	0	13036200	61567800	40796	4092	0.83035	18785	11562	969680000	10	NaN	NaN	NaN	NaN	APEWRNGSTSSL	Q460N5-1;Q460N5;Q460N5-4;Q460N5-3;Q460N5-5	PARP14	Poly [ADP-ribose] polymerase 14	2545
NaN	NaN	NaN	NaN	NaN	NaN	NaN	NaN	NaN	NaN	NaN	NaN	25.6374	26.0246	25.2708	24.5788	24.4852	24.1758	25.9455	26.4255	26.6341	26.3321	NaN	26.3375	Unmodified	0	0	0	0	16238700	87329000	49491	51815	10143	90498	52271	656610000	4	NaN	NaN	NaN	NaN	APEYRLVIVGHSLGGG	Q8NCG7-2;Q8NCG7-4;Q8NCG7	DAGLB	Sn1-specific diacylglycerol lipase beta	3302
30.6749	30.7013	30.6758	30.5368	30.5016	29.9417	30.3487	30.5042	30.3472	31.4733	31.4518	31.541	NaN	NaN	NaN	NaN	NaN	NaN	NaN	NaN	NaN	NaN	NaN	NaN	Unmodified	0	0	0	0	11326000	59890600	37089	37213	10163	18343	59448	22584000000	16	NaN	NaN	NaN	NaN	APFDRRATSL	Q92466-3;Q92466-2;Q92466-5;Q92466	DDB2	DNA damage-binding protein 2	3489
26.1654	26.4435	26.4717	26.0303	26.146	25.4973	25.1828	25.3832	25.0773	27.9605	27.7309	27.841	NaN	NaN	NaN	NaN	NaN	NaN	NaN	NaN	NaN	NaN	NaN	NaN	Unmodified	0	0	0	0	91641100	41128800	49064	49063	12935	16158	10614	1291400000	3	NaN	NaN	NaN	NaN	APFHMDSL	O00635	TRIM38	E3 ubiquitin-protein ligase TRIM38	143
NaN	NaN	NaN	NaN	NaN	NaN	NaN	NaN	NaN	NaN	NaN	NaN	29.4195	29.4748	29.1774	27.5715	27.6297	27.3451	26.0745	29.5451	24.1418	29.64	29.2719	29.302	Unmodified	0	0	0	0	17558700	872638	33431	36581	0.0097303	1951	14415	5668100000	13	NaN	NaN	NaN	NaN	APFHTAREMANAKEIA	P13686	ACP5	Tartrate-resistant acid phosphatase type 5	969
NaN	NaN	NaN	NaN	NaN	NaN	NaN	NaN	NaN	NaN	NaN	NaN	29.4161	27.989	28.6069	26.8753	26.8953	28.1404	28.7495	29.02	28.2296	28.9961	28.5969	28.7863	Oxidation (M)	0	1	0	0	17718700	86755300	27816	30648	17478	8337	54357	4650200000	6	NaN	192	NaN	NaN	APFHTAREMANAKEIA	P13686	ACP5	Tartrate-resistant acid phosphatase type 5	969
25.7552	25.4321	25.4895	NaN	NaN	NaN	NaN	25.6023	24.4802	NaN	NaN	NaN	33.1673	33.1068	32.8745	32.713	32.8691	32.1781	33.4622	33.6299	33.1646	33.3444	32.9623	31.982	Oxidation (M)	0	1	0	0	19279700	96866400	26061	285	8.2527e-07	17548	17548	105010000000	56	NaN	192	NaN	NaN	APFHTAREMANAKEIAR	P13686	ACP5	Tartrate-resistant acid phosphatase type 5	969
28.9266	28.9741	28.7543	27.0275	27.3714	NaN	28.1727	28.3204	27.6028	29.9841	27.4075	27.7711	34.4548	34.408	33.8951	32.1255	32.0696	31.5073	34.134	34.3466	34.216	34.2861	34.0302	34.0684	Unmodified	0	0	0	0	19119700	97374900	31758	34083	8.6104e-57	26593	20814	195830000000	64	NaN	NaN	NaN	NaN	APFHTAREMANAKEIAR	P13686	ACP5	Tartrate-resistant acid phosphatase type 5	969
NaN	NaN	NaN	NaN	NaN	NaN	NaN	NaN	NaN	NaN	NaN	NaN	24.397	23.7685	23.4767	23.295	23.9049	24.057	22.2973	23.5636	22.9221	24.2417	22.8033	23.5547	Oxidation (K);Oxidation (M)	1	1	0	0	19439600	96357800	25837	28416	96552	11464	52353	156490000	5	26	192	NaN	NaN	APFHTAREMANAKEIAR	P13686	ACP5	Tartrate-resistant acid phosphatase type 5	969
NaN	NaN	NaN	NaN	NaN	NaN	NaN	NaN	NaN	NaN	NaN	NaN	NaN	NaN	NaN	NaN	NaN	23.4893	NaN	24.2293	NaN	NaN	NaN	NaN	Oxidation (K)	1	0	0	0	19279700	96866400	26021	28603	39034	70529	45362	31444000	2	26	NaN	NaN	NaN	APFHTAREMANAKEIAR	P13686	ACP5	Tartrate-resistant acid phosphatase type 5	969
26.3194	26.0962	25.718	24.0453	NaN	NaN	25.6428	25.9328	25.1301	NaN	26.5955	26.5983	32.744	33.981	33.738	32.3261	32.6796	33.0641	34.0099	34.0249	33.6027	34.1166	33.9218	34.0061	Oxidation (M)	0	1	0	0	20290200	16342100	27417	29916	9.5277e-05	16797	16797	160280000000	79	NaN	192	NaN	NaN	APFHTAREMANAKEIART	P13686	ACP5	Tartrate-resistant acid phosphatase type 5	969
29.4018	29.4318	29.4295	27.042	28.0802	27.8542	28.6989	28.8914	28.8926	30.4942	30.4545	30.5362	34.8545	34.9641	34.3868	32.804	32.2738	32.4998	34.5909	34.7397	34.8882	34.7891	34.6767	34.6105	Unmodified	0	0	0	0	20130200	21427500	32403	34447	7.7781e-42	29369	23843	284340000000	62	NaN	NaN	NaN	NaN	APFHTAREMANAKEIART	P13686	ACP5	Tartrate-resistant acid phosphatase type 5	969
NaN	NaN	NaN	NaN	NaN	NaN	NaN	NaN	NaN	NaN	NaN	NaN	24.6784	24.6074	24.014	23.9079	23.874	23.5367	23.2887	23.6392	22.9026	23.8386	23.3653	23.8297	Oxidation (K);Oxidation (M)	1	1	0	0	20450100	11256700	27082	29787	11373	8414	44482	184500000	6	26	192	NaN	NaN	APFHTAREMANAKEIART	P13686	ACP5	Tartrate-resistant acid phosphatase type 5	969
28.1027	27.8798	28.4549	NaN	NaN	22.9673	26.2108	26.9195	26.6079	29.1412	28.925	29.3208	33.7768	33.7509	33.4554	31.3342	31.6387	31.314	33.8483	33.7898	33.6754	33.861	33.6315	33.7776	Unmodified	0	0	0	0	21120900	8984140	37871	40274	4.78e-44	2699	22428	140330000000	51	NaN	NaN	NaN	NaN	APFHTAREMANAKEIARTV	P13686	ACP5	Tartrate-resistant acid phosphatase type 5	969
NaN	NaN	NaN	NaN	NaN	NaN	NaN	NaN	NaN	NaN	NaN	NaN	32.8511	33.0072	32.4936	31.4791	31.8063	31.5618	32.39	32.6345	31.7805	32.8125	32.1258	32.5363	Oxidation (M)	0	1	0	0	21280800	84756000	31664	34728	2.6115e-06	17404	17404	66789000000	39	NaN	192	NaN	NaN	APFHTAREMANAKEIARTV	P13686	ACP5	Tartrate-resistant acid phosphatase type 5	969
NaN	NaN	NaN	NaN	NaN	NaN	NaN	NaN	NaN	NaN	NaN	NaN	30.7673	30.6722	30.1171	29.4368	29.1531	28.9419	30.0792	30.0087	30.6305	30.569	30.0164	29.9731	Oxidation (M)	0	1	0	0	22561400	14333400	3078	33857	5.0907e-07	16506	16506	14152000000	29	NaN	192	NaN	NaN	APFHTAREMANAKEIARTVQ	P13686	ACP5	Tartrate-resistant acid phosphatase type 5	969
NaN	NaN	NaN	NaN	NaN	NaN	NaN	NaN	NaN	NaN	NaN	NaN	32.0857	31.7384	31.6028	29.0158	29.1291	28.9046	31.7851	31.974	31.0592	32.3654	31.4656	31.7457	Unmodified	0	0	0	0	22401500	14841900	35893	39174	4.4966e-51	25241	2153	35290000000	32	NaN	NaN	NaN	NaN	APFHTAREMANAKEIARTVQ	P13686	ACP5	Tartrate-resistant acid phosphatase type 5	969
31.3197	31.3514	31.2421	28.7945	29.3318	28.5293	29.0008	29.0651	29.5578	31.7722	31.6833	31.5296	23.0575	23.0696	22.0321	22.6678	22.7072	NaN	24.163	24.2132	23.9609	23.3034	22.9813	23.7565	Unmodified	0	0	0	0	1057590	59203000	52771	5388	10178	13481	788	21717000000	10	NaN	NaN	NaN	NaN	APFLRNVEL	A5YKK6-2;A5YKK6;A5YKK6-3	CNOT1	CCR4-NOT transcription complex subunit 1	24
NaN	NaN	NaN	NaN	NaN	NaN	NaN	NaN	NaN	NaN	NaN	NaN	22.4373	22.3091	21.5266	19.1359	19.2259	19.5214	NaN	NaN	NaN	NaN	NaN	NaN	Oxidation (M)	0	1	0	0	1602850	84798600	76639	78812	15924	12768	81678	15839000	4	NaN	138	NaN	NaN	APFMANIPLLLYPQ	P07602;P07602-2;P07602-3	PSAP	Prosaposin;Saposin-A;Saposin-B-Val;Saposin-B;Saposin-C;Saposin-D	804
NaN	NaN	NaN	NaN	NaN	NaN	NaN	NaN	NaN	NaN	NaN	NaN	22.5929	21.8366	21.4367	18.9353	19.2804	NaN	NaN	NaN	NaN	NaN	NaN	NaN	Oxidation (M)	0	1	0	0	17178700	87492900	75812	78019	82501	12985	76169	14048000	3	NaN	138	NaN	NaN	APFMANIPLLLYPQD	P07602;P07602-2;P07602-3	PSAP	Prosaposin;Saposin-A;Saposin-B-Val;Saposin-B;Saposin-C;Saposin-D	804
NaN	NaN	NaN	NaN	NaN	NaN	NaN	NaN	NaN	NaN	NaN	NaN	23.8037	NaN	22.7289	20.03	20.0111	19.4137	NaN	NaN	NaN	NaN	NaN	NaN	Oxidation (M)	0	1	0	0	17749000	89639300	75294	7743	24708	10942	7601	24420000	3	NaN	138	NaN	NaN	APFMANIPLLLYPQDG	P07602;P07602-2;P07602-3	PSAP	Prosaposin;Saposin-A;Saposin-B-Val;Saposin-B;Saposin-C;Saposin-D	804
NaN	NaN	NaN	NaN	NaN	NaN	NaN	NaN	NaN	NaN	NaN	NaN	NaN	NaN	21.2177	NaN	NaN	NaN	NaN	NaN	NaN	NaN	NaN	NaN	Unmodified	0	0	0	0	17589000	90147900	77883	8029	43856	10088	6291	2438700	1	NaN	NaN	NaN	NaN	APFMANIPLLLYPQDG	P07602;P07602-2;P07602-3	PSAP	Prosaposin;Saposin-A;Saposin-B-Val;Saposin-B;Saposin-C;Saposin-D	804
NaN	NaN	NaN	NaN	NaN	NaN	NaN	NaN	NaN	NaN	NaN	NaN	25.0059	24.7594	24.3882	22.5718	22.7816	22.3796	22.5254	23.8798	20.3834	24.7122	23.6592	23.8096	Oxidation (M)	0	1	0	0	20280500	50268000	68305	70567	7.2045e-10	15752	11454	181230000	15	NaN	138	NaN	NaN	APFMANIPLLLYPQDGPR	P07602;P07602-2;P07602-3	PSAP	Prosaposin;Saposin-A;Saposin-B-Val;Saposin-B;Saposin-C;Saposin-D	804
NaN	NaN	NaN	NaN	NaN	NaN	NaN	NaN	NaN	NaN	NaN	NaN	24.5153	24.5537	24.3913	NaN	NaN	NaN	23.4174	NaN	NaN	24.2944	23.994	NaN	Unmodified	0	0	0	0	20120600	55353400	73419	75808	3.2166e-08	1461	11141	119100000	12	NaN	NaN	NaN	NaN	APFMANIPLLLYPQDGPR	P07602;P07602-2;P07602-3	PSAP	Prosaposin;Saposin-A;Saposin-B-Val;Saposin-B;Saposin-C;Saposin-D	804
NaN	NaN	NaN	NaN	NaN	NaN	NaN	NaN	NaN	NaN	NaN	NaN	21.6298	21.5818	NaN	NaN	NaN	NaN	NaN	NaN	NaN	NaN	NaN	NaN	Unmodified	0	0	0	0	20990900	87381800	72962	75245	10777	84035	606	6383700	1	NaN	NaN	NaN	NaN	APFMANIPLLLYPQDGPRS	P07602;P07602-2;P07602-3	PSAP	Prosaposin;Saposin-A;Saposin-B-Val;Saposin-B;Saposin-C;Saposin-D	804
27.4453	27.2405	27.1597	26.2947	20.4061	25.9567	NaN	NaN	26.4464	NaN	NaN	NaN	NaN	NaN	NaN	NaN	NaN	NaN	NaN	NaN	NaN	NaN	NaN	NaN	Unmodified	0	0	0	0	10104800	48214500	43577	43583	13751	12052	54448	731520000	3	NaN	NaN	NaN	NaN	APFPHGDSAL	Q96S59	RANBP9	Ran-binding protein 9	3852
NaN	NaN	NaN	NaN	NaN	NaN	NaN	NaN	NaN	NaN	NaN	NaN	NaN	NaN	23.399	NaN	NaN	NaN	23.5041	23.7969	22.6983	25.0876	25.0175	24.5469	Unmodified	0	0	0	0	26752100	20611300	5906	61561	0.064339	11588	89037	138470000	4	NaN	NaN	NaN	NaN	APFQDTSEYIISCHPVGTDEEPLQ	P02751-5;P02751-17;P02751-3;P02751-11;P02751;P02751-7;P02751-15;P02751-10;P02751-9;P02751-14;P02751-13;P02751-8;P02751-12;P02751-4	FN1	Fibronectin;Anastellin;Ugl-Y1;Ugl-Y2;Ugl-Y3	693
27.6718	27.865	27.6575	27.9016	27.9244	27.3382	28.012	28.1009	28.1394	29.6718	29.8383	29.7284	NaN	NaN	NaN	NaN	NaN	NaN	NaN	NaN	NaN	NaN	NaN	NaN	Unmodified	0	0	0	0	11175500	55162100	38799	38923	19279	13477	47812	4904100000	1	NaN	NaN	NaN	NaN	APFQGDQRSL	Q00978	IRF9	Interferon regulatory factor 9	1953
27.1401	26.9022	26.8986	NaN	NaN	NaN	23.8428	24.017	24.5405	26.3351	26.2664	26.4079	NaN	NaN	NaN	NaN	NaN	NaN	NaN	NaN	NaN	NaN	NaN	NaN	Unmodified	0	0	0	0	10085600	56441800	52903	52906	23107	1071	0	709270000	1	NaN	NaN	NaN	NaN	APFSKVLTF	P34932;Q92598-3;Q92598;Q92598-4;Q92598-2	HSPA4;HSPH1	Heat shock 70 kDa protein 4;Heat shock protein 105 kDa	1357;3520
25.7722	25.9645	25.9744	24.9631	25.3782	NaN	25.3972	25.3959	25.1939	NaN	NaN	NaN	NaN	NaN	NaN	NaN	NaN	NaN	NaN	NaN	NaN	NaN	NaN	NaN	Unmodified	0	0	0	0	94754400	54401700	3365	33686	20957	90761	43948	391750000	1	NaN	NaN	NaN	NaN	APFSSKAKL	Q9P260;Q9P260-2	KIAA1468	LisH domain and HEAT repeat-containing protein KIAA1468	4569
23.4406	23.5086	23.1831	25.9298	25.8166	25.4684	25.6012	NaN	25.281	26.4672	26.1575	26.4483	NaN	NaN	NaN	NaN	NaN	NaN	NaN	NaN	NaN	NaN	NaN	NaN	Unmodified	0	0	0	0	86343900	43888300	50051	50023	78812	13272	99277	553150000	5	NaN	NaN	NaN	NaN	APFTAGTSL	O95236-3;O95236-2;O95236	APOL3	Apolipoprotein L3	562
26.1705	26.0302	26.1053	25.1014	24.8747	25.0078	24.8765	24.9891	24.8464	26.8225	26.721	26.8253	NaN	NaN	NaN	NaN	NaN	NaN	NaN	NaN	NaN	NaN	NaN	NaN	Unmodified	0	0	0	0	77838600	38611900	48338	48345	76139	1704	4954	759230000	10	NaN	NaN	NaN	NaN	APFTGSSL	Q9HBE5	IL21R	Interleukin-21 receptor	4295
26.3079	NaN	25.8931	25.3427	25.6026	25.0347	25.3997	25.3092	NaN	26.5531	26.6569	26.7761	NaN	NaN	NaN	NaN	NaN	NaN	NaN	NaN	NaN	NaN	NaN	NaN	Unmodified	0	0	0	0	94347600	47633100	44454	44553	69153	13862	66382	678290000	9	NaN	NaN	NaN	NaN	APFTSATHL	Q9Y6D5;Q9Y6D6	ARFGEF2;ARFGEF1	Brefeldin A-inhibited guanine nucleotide-exchange protein 2;Brefeldin A-inhibited guanine nucleotide-exchange protein 1	4976;4977
25.3523	24.9507	NaN	25.5562	25.5919	24.9099	25.7926	NaN	25.7145	NaN	NaN	NaN	NaN	NaN	NaN	NaN	NaN	NaN	NaN	NaN	NaN	NaN	NaN	NaN	Unmodified	0	0	0	0	10816600	66077800	41259	41243	11509	12518	662	319880000	4	NaN	NaN	NaN	NaN	APGASKLRAVL	Q8N884-2;Q8N884	MB21D1	Cyclic GMP-AMP synthase	3267
26.4207	26.5245	26.6948	26.1749	26.6939	26.2888	26.6749	26.6327	26.3972	27.855	28.1324	28.0338	NaN	NaN	NaN	NaN	NaN	NaN	NaN	NaN	NaN	NaN	NaN	NaN	Unmodified	0	0	0	0	86440900	40898000	28644	28752	8247	13064	43765	1672700000	7	NaN	NaN	NaN	NaN	APGDHGAQL	P08047-3;P08047-2;P08047	SP1	Transcription factor Sp1	816
NaN	NaN	NaN	NaN	NaN	NaN	NaN	NaN	NaN	NaN	NaN	NaN	21.0229	20.8286	23.232	19.365	NaN	NaN	NaN	NaN	NaN	23.9418	NaN	NaN	Unmodified	0	0	0	0	16378700	86647300	73735	76012	18279	10915	58997	30634000	3	NaN	NaN	NaN	NaN	APGDLDAVLILQGPPY	P17813-2;P17813	ENG	Endoglin	1071
NaN	NaN	NaN	NaN	NaN	NaN	NaN	NaN	NaN	NaN	NaN	NaN	20.8272	NaN	23.6195	NaN	NaN	NaN	NaN	NaN	NaN	24.3226	NaN	24.1495	Unmodified	0	0	0	0	18239700	96691600	73799	76219	16032	12489	72077	54339000	1	NaN	NaN	NaN	NaN	APGDLDAVLILQGPPYVS	P17813-2;P17813	ENG	Endoglin	1071
27.244	27.4872	27.3885	26.3892	26.2858	25.8066	25.8635	26.0273	25.862	28.3966	28.3418	NaN	NaN	NaN	NaN	NaN	NaN	NaN	NaN	NaN	NaN	NaN	NaN	NaN	Unmodified	0	0	0	0	99049600	49568600	48564	48558	18958	10638	47464	1635200000	1	NaN	NaN	NaN	NaN	APGEFRAIM	P55265-5;P55265;P55265-4;P55265-2;P55265-3	ADAR	Double-stranded RNA-specific adenosine deaminase	1717
NaN	NaN	NaN	23.8169	23.8785	23.59	22.4594	22.3128	NaN	26.4443	26.6701	26.7603	NaN	NaN	NaN	NaN	NaN	NaN	NaN	NaN	NaN	NaN	NaN	NaN	Unmodified	0	0	0	0	71533200	33231000	41348	41485	77613	13345	73046	365570000	6	NaN	NaN	NaN	NaN	APGGAGCAL	Q8N5H3-4;Q8N5H3-1;Q8N5H3;Q8N5H3-2	FAM89B	Protein FAM89B	3241
25.279	25.5424	25.3129	24.9022	24.9359	25.1564	25.137	25.4783	25.1071	26.6668	26.4118	26.7723	NaN	NaN	NaN	NaN	NaN	NaN	NaN	NaN	NaN	NaN	NaN	NaN	Unmodified	0	0	0	0	89042500	42463000	27606	27639	12187	12167	55995	662340000	3	NaN	NaN	NaN	NaN	APGGPHQDL	Q13488	TCIRG1	V-type proton ATPase 116 kDa subunit a isoform 3	2187
NaN	NaN	NaN	NaN	NaN	NaN	NaN	NaN	NaN	NaN	NaN	NaN	24.5867	24.4149	24.4005	23.2509	23.1566	22.4691	NaN	NaN	NaN	25.0998	NaN	25.0467	Unmodified	0	0	0	0	22361300	12766700	47923	50261	0.48541	97502	65987	165460000	4	NaN	NaN	NaN	NaN	APGGYKFYLQNRSLPQSDPV	Q9HC38-3;Q9HC38-2;Q9HC38	GLOD4	Glyoxalase domain-containing protein 4	4306
27.0104	27.026	27.0353	26.0795	26.6269	25.8897	26.3883	26.3241	25.6596	NaN	28.7421	NaN	NaN	NaN	NaN	NaN	NaN	NaN	NaN	NaN	NaN	NaN	NaN	NaN	Unmodified	0	0	0	0	10935500	55162100	31657	3171	23079	18436	95309	1320000000	9	NaN	NaN	NaN	NaN	APGIRDHESL	P51858-2;P51858;P51858-3	HDGF	Hepatoma-derived growth factor	1636
28.0525	27.901	28.4799	28.6003	28.7175	28.652	28.1705	28.267	NaN	29.8674	29.8184	29.9727	NaN	NaN	NaN	NaN	NaN	NaN	NaN	NaN	NaN	NaN	NaN	NaN	Unmodified	0	0	0	0	85749700	49706700	17257	17307	12248	12153	47918	5778500000	2	NaN	NaN	NaN	NaN	APGKKTSGL	Q9UBU8-2;Q9UBU8;Q9UBU8-3	MORF4L1	Mortality factor 4-like protein 1	4612
NaN	NaN	NaN	NaN	23.22	22.5148	NaN	NaN	NaN	26.0708	26.0406	25.8049	NaN	NaN	NaN	NaN	NaN	NaN	NaN	NaN	NaN	NaN	NaN	NaN	Unmodified	0	0	0	0	94646200	46160900	43066	43226	27523	10246	68822	213900000	1	NaN	NaN	NaN	NaN	APGKVICEM	Q9NPJ3-2;Q9NPJ3	ACOT13	Acyl-coenzyme A thioesterase 13;Acyl-coenzyme A thioesterase 13, N-terminally processed	4346
NaN	NaN	NaN	NaN	NaN	NaN	NaN	NaN	NaN	NaN	NaN	NaN	NaN	NaN	NaN	NaN	NaN	NaN	NaN	25.3678	25.1312	26.9327	NaN	NaN	Unmodified	0	0	0	0	19141400	14146600	50751	53274	1351	82877	5277	208150000	1	NaN	NaN	NaN	NaN	APGLVSVIKHKVRDLVPS	Q9H0X4	ITFG3	Protein ITFG3	4164
NaN	NaN	NaN	NaN	NaN	NaN	NaN	NaN	NaN	NaN	NaN	NaN	26.4362	25.3638	25.0628	22.4448	22.187	22.0595	26.0416	26.6207	NaN	27.1708	25.4299	25.4961	Unmodified	0	0	0	0	20011700	1734950	5103	53342	24017	12759	10111	599750000	4	NaN	NaN	NaN	NaN	APGLVSVIKHKVRDLVPSS	Q9H0X4	ITFG3	Protein ITFG3	4164
30.6714	28.3302	28.2881	NaN	NaN	NaN	28.3117	28.2859	28.1864	NaN	29.7486	NaN	NaN	NaN	NaN	NaN	NaN	NaN	NaN	NaN	NaN	NaN	NaN	NaN	Unmodified	0	0	0	0	89846200	46207800	23714	23826	12345	12131	46069	4243300000	1	NaN	NaN	NaN	NaN	APGNGQRSL	Q86UU0-3;Q86UU0-4;Q86UU0-2;Q86UU0	BCL9L	B-cell CLL/lymphoma 9-like protein	3024
31.7171	31.7657	31.4879	30.479	31.2614	30.6526	31.268	31.1031	30.8014	32.5243	32.4129	32.6659	25.3118	25.4305	25.2097	24.0483	24.0198	23.7137	27.4145	27.4446	26.9066	26.0406	25.5449	25.8758	Unmodified	0	0	0	0	92351900	51886500	22544	23344	76575	13408	5463	42265000000	4	NaN	NaN	NaN	NaN	APGPGRKEL	Q9HBH0-2;Q9HBH0	RHOF	Rho-related GTP-binding protein RhoF	4297
22.4785	23.0567	23.0714	21.258	21.8094	NaN	NaN	22.0546	NaN	26.2821	25.9612	25.9762	NaN	NaN	NaN	NaN	NaN	NaN	NaN	NaN	NaN	NaN	NaN	NaN	Unmodified	0	0	0	0	91647700	47666600	3729	37445	43933	1619	78611	246860000	3	NaN	NaN	NaN	NaN	APGPRGSYL	A0AV96	RBM47	RNA-binding protein 47	2
24.9825	25.1303	25.0186	NaN	NaN	24.9725	25.0843	NaN	25.0674	26.2748	26.2474	26.5604	NaN	NaN	NaN	NaN	NaN	NaN	NaN	NaN	NaN	NaN	NaN	NaN	Unmodified	0	0	0	0	79838700	38718200	29309	29469	21195	10911	43304	467340000	2	NaN	NaN	NaN	NaN	APGPSGQSV	Q13432-2;Q13432	UNC119	Protein unc-119 homolog A	2172
NaN	NaN	NaN	NaN	NaN	NaN	NaN	NaN	NaN	NaN	NaN	NaN	24.6189	24.2677	23.7128	22.3625	22.5159	21.7979	24.898	NaN	NaN	24.9705	24.41	24.2498	Unmodified	0	0	0	0	25553700	36824800	52981	55258	68271	56298	30094	181120000	1	NaN	NaN	NaN	NaN	APGPVPGERQLAHSKMVPIPAGVFT	Q8NBK3-4;Q8NBK3;Q8NBK3-3;Q8NBK3-5	SUMF1	Sulfatase-modifying factor 1	3287
NaN	NaN	NaN	NaN	25.7122	NaN	25.5606	NaN	25.6291	NaN	NaN	NaN	NaN	NaN	NaN	NaN	NaN	NaN	NaN	NaN	NaN	NaN	NaN	NaN	Unmodified	0	0	0	0	97151900	51886500	37921	37952	70039	13807	36371	156360000	1	NaN	NaN	NaN	NaN	APGQPYLRA	Q96L91-4;Q96L91-3;Q96L91-5;Q96L91-2;Q96L91	EP400	E1A-binding protein p400	3771
25.5617	25.2886	24.7012	25.4449	NaN	25.3221	NaN	25.7806	NaN	27.2933	27.3292	27.3323	NaN	NaN	NaN	NaN	NaN	NaN	NaN	NaN	NaN	NaN	NaN	NaN	Unmodified	0	0	0	0	97151900	51886500	3774	37895	53211	15117	11256	765140000	4	NaN	NaN	NaN	NaN	APGQPYRAL	Q9Y257;Q9Y257-2	KCNK6	Potassium channel subfamily K member 6	4825
28.1351	28.2828	27.9185	27.0343	NaN	27.0499	28.3498	28.234	27.877	28.6363	28.6186	28.8136	NaN	NaN	NaN	NaN	NaN	NaN	NaN	NaN	NaN	NaN	NaN	NaN	Oxidation (M)	0	1	0	0	94349100	49093500	33114	33259	1045	12562	48778	3356900000	8	NaN	NaN	NaN	NaN	APGQRVGML	P36956;P36956-4	SREBF1	Sterol regulatory element-binding protein 1;Processed sterol regulatory element-binding protein 1	1400
29.6248	29.8686	NaN	NaN	NaN	NaN	NaN	NaN	28.9955	31.2837	31.4241	31.4124	NaN	NaN	NaN	NaN	NaN	NaN	NaN	NaN	NaN	NaN	NaN	NaN	Unmodified	0	0	0	0	92749600	49602100	40693	40943	10297	14687	52093	10697000000	10	NaN	NaN	NaN	NaN	APGQRVGML	P36956;P36956-4	SREBF1	Sterol regulatory element-binding protein 1;Processed sterol regulatory element-binding protein 1	1400
24.5476	24.7674	24.8468	24.4674	24.0641	23.8641	24.1825	24.0175	23.7108	26.0557	25.8463	26.0736	NaN	NaN	NaN	NaN	NaN	NaN	NaN	NaN	NaN	NaN	NaN	NaN	Unmodified	0	0	0	0	91046200	46207800	17392	17449	13474	11874	40821	389710000	5	NaN	NaN	NaN	NaN	APGRHSSSL	Q6ZNJ1-2;Q6ZNJ1-3;Q6ZNJ1	NBEAL2	Neurobeachin-like protein 2	2875
31.7519	31.538	31.6112	30.945	31.5866	31.1671	31.1828	31.2309	30.4665	32.5324	32.4611	32.5434	NaN	NaN	NaN	NaN	NaN	NaN	NaN	NaN	NaN	NaN	NaN	NaN	Unmodified	0	0	0	0	9235300	53009800	22946	22978	14516	12274	18376	42543000000	4	NaN	NaN	NaN	NaN	APGSARRPL	P11279;P11279-2	LAMP1	Lysosome-associated membrane glycoprotein 1	928
NaN	NaN	NaN	NaN	NaN	NaN	NaN	NaN	NaN	NaN	NaN	NaN	NaN	23.7575	23.749	NaN	22.4511	22.3471	25.0827	25.4665	NaN	23.6138	NaN	NaN	Unmodified	0	0	0	0	10366100	61416200	30675	33747	68143	60045	13917	134080000	1	NaN	NaN	NaN	NaN	APGSARRPLL	P11279;P11279-2	LAMP1	Lysosome-associated membrane glycoprotein 1	928
29.305	29.2566	29.0688	27.9479	27.8957	26.9717	27.3278	27.6564	27.65	29.4309	29.3099	29.491	NaN	NaN	NaN	NaN	NaN	NaN	NaN	NaN	NaN	NaN	NaN	NaN	Unmodified	0	0	0	0	11497000	6982260	43299	43398	63046	14681	81558	5242400000	9	NaN	NaN	NaN	NaN	APGSARRPLLL	P11279;P11279-2	LAMP1	Lysosome-associated membrane glycoprotein 1	928
24.2012	24.3727	23.9202	25.9132	26.0249	25.7391	24.9038	25.0186	24.6919	26.8197	26.8203	26.7416	NaN	NaN	NaN	NaN	NaN	NaN	NaN	NaN	NaN	NaN	NaN	NaN	Unmodified	0	0	0	0	8034020	40249800	36418	36542	53211	15117	54105	686000000	9	NaN	NaN	NaN	NaN	APGSATTSL	Q9BZZ2-2;Q9BZZ2-3;Q9BZZ2	SIGLEC1	Sialoadhesin	4110
NaN	NaN	NaN	NaN	NaN	NaN	NaN	NaN	NaN	NaN	NaN	NaN	27.0686	27.1937	27.2711	NaN	NaN	NaN	28.5169	28.2803	28.2926	29.0034	28.5734	28.8969	Unmodified	0	0	0	0	17678300	83176100	36841	40234	9.8463e-40	34461	30637	2932500000	10	NaN	NaN	NaN	NaN	APGSKKDSSLCKLCMGSG	P02787	TF	Serotransferrin	700
NaN	NaN	23.3028	25.2679	25.2868	24.5474	24.8846	25.1403	24.8339	26.1548	26.2973	26.5494	NaN	NaN	NaN	NaN	NaN	NaN	NaN	NaN	NaN	NaN	NaN	NaN	Unmodified	0	0	0	0	97958100	581465	48633	48646	88564	12955	70637	469450000	3	NaN	NaN	NaN	NaN	APGSVLPRAL	Q8N103-3;Q8N103-2;Q8N103	TAGAP	T-cell activation Rho GTPase-activating protein	3185
NaN	NaN	NaN	NaN	NaN	NaN	NaN	NaN	NaN	NaN	NaN	NaN	NaN	NaN	NaN	23.4253	23.4565	23.0367	NaN	NaN	NaN	NaN	NaN	NaN	Unmodified	0	0	0	0	16538900	8937510	3553	38421	90228	67685	44229	31380000	2	NaN	NaN	NaN	NaN	APGTAEKLSPKAATLAE	P50454	SERPINH1	Serpin H1	1597
NaN	NaN	NaN	NaN	NaN	NaN	NaN	NaN	NaN	NaN	NaN	NaN	26.6918	26.5353	25.6615	29.141	29.0764	28.381	29.1589	29.2289	29.4861	25.887	25.7646	25.6147	Oxidation (P)	0	0	1	0	18259900	98977600	30718	33779	5.8816e-21	21399	15629	3917400000	15	NaN	NaN	9	NaN	APGTAEKLSPKAATLAER	P50454	SERPINH1	Serpin H1	1597
NaN	NaN	NaN	NaN	NaN	NaN	NaN	NaN	NaN	NaN	NaN	NaN	25.9473	NaN	23.8519	28.9677	28.9408	28.6935	29.46	29.6715	28.7167	25.0023	NaN	25.8952	Unmodified	0	0	0	0	18099900	99486200	31742	34765	2.2022e-29	18276	13958	3685000000	13	NaN	NaN	NaN	NaN	APGTAEKLSPKAATLAER	P50454	SERPINH1	Serpin H1	1597
NaN	NaN	NaN	NaN	NaN	NaN	NaN	NaN	NaN	NaN	NaN	NaN	NaN	25.2967	24.6153	28.4536	28.3402	28.2146	28.8217	28.8399	28.9225	25.8392	25.7038	25.9723	Oxidation (P)	0	0	1	0	19130200	2180470	30818	33879	1.9911e-21	20782	96811	2730100000	9	NaN	NaN	9	NaN	APGTAEKLSPKAATLAERS	P50454	SERPINH1	Serpin H1	1597
NaN	NaN	NaN	NaN	NaN	NaN	NaN	NaN	NaN	NaN	NaN	NaN	NaN	23.2487	23.3237	NaN	28.5099	28.0668	28.8104	29.13	28.3134	24.394	24.4561	23.901	Unmodified	0	0	0	0	18970300	26890000	31765	34876	4.2235e-30	21995	13117	2136400000	10	NaN	NaN	NaN	NaN	APGTAEKLSPKAATLAERS	P50454	SERPINH1	Serpin H1	1597
NaN	NaN	NaN	NaN	NaN	NaN	NaN	NaN	NaN	NaN	NaN	NaN	NaN	NaN	NaN	NaN	24.9095	24.1142	24.1531	24.6792	NaN	NaN	NaN	NaN	Unmodified	0	0	0	0	1968060	64003800	32989	36072	0.23841	14108	10231	95193000	2	NaN	NaN	NaN	NaN	APGTAEKLSPKAATLAERSA	P50454	SERPINH1	Serpin H1	1597
NaN	NaN	NaN	NaN	NaN	NaN	NaN	NaN	NaN	NaN	NaN	NaN	NaN	NaN	NaN	24.5922	24.6555	24.4802	23.8871	24.8095	24.1038	NaN	NaN	NaN	Oxidation (P)	0	0	1	0	19840600	58918400	32194	35163	4.097e-25	20568	1669	138070000	3	NaN	NaN	9	NaN	APGTAEKLSPKAATLAERSA	P50454	SERPINH1	Serpin H1	1597
NaN	NaN	NaN	NaN	NaN	NaN	NaN	NaN	NaN	NaN	NaN	NaN	NaN	NaN	NaN	24.4148	24.5166	24.5267	24.4985	24.8333	24.2731	NaN	NaN	NaN	Unmodified	0	0	0	0	20250900	85467500	32694	35769	4.1546e-18	19849	15224	144410000	3	NaN	NaN	NaN	NaN	APGTAEKLSPKAATLAERSAG	P50454	SERPINH1	Serpin H1	1597
NaN	NaN	NaN	NaN	NaN	NaN	NaN	NaN	NaN	NaN	NaN	NaN	NaN	NaN	NaN	23.4539	23.8137	23.6147	24.7423	24.5001	24.471	NaN	NaN	NaN	Oxidation (P)	0	0	1	0	20410800	80382200	31658	34632	57878	63869	39076	114130000	2	NaN	NaN	9	NaN	APGTAEKLSPKAATLAERSAG	P50454	SERPINH1	Serpin H1	1597
NaN	NaN	NaN	NaN	NaN	NaN	NaN	NaN	NaN	NaN	NaN	NaN	24.4876	24.5313	24.371	22.5709	22.8647	22.0155	25.6133	25.078	25.2286	25.1708	25.1534	25.1269	Unmodified	0	0	0	0	17608600	86211600	56034	58337	0.0060438	20747	15957	325370000	7	NaN	NaN	NaN	NaN	APGTIVEVWKDSAYPE	P07686	HEXB	Beta-hexosaminidase subunit beta;Beta-hexosaminidase subunit beta chain B;Beta-hexosaminidase subunit beta chain A	805
NaN	NaN	NaN	NaN	NaN	NaN	NaN	NaN	NaN	NaN	NaN	NaN	24.0048	22.8848	NaN	NaN	NaN	NaN	NaN	24.022	NaN	NaN	NaN	24.3019	Unmodified	0	0	0	0	18399800	9770860	57076	59521	80893	68413	42417	62295000	0	NaN	NaN	NaN	NaN	APGTLYEGEKFQLLFK	Q96B02;Q96B02-2;Q96B02-3	UBE2W	Ubiquitin-conjugating enzyme E2 W	3625
24.378	24.5068	NaN	24.3468	24.5136	23.9936	24.2792	24.0846	23.7068	25.7412	25.8308	25.795	NaN	NaN	NaN	NaN	NaN	NaN	NaN	NaN	NaN	NaN	NaN	NaN	Unmodified	0	0	0	0	83344000	43955200	32393	3251	51003	15388	70598	333460000	10	NaN	NaN	NaN	NaN	APGVPGHTV	P85037-2;P85037	FOXK1	Forkhead box protein K1	1928
NaN	NaN	NaN	NaN	NaN	NaN	NaN	NaN	NaN	NaN	NaN	NaN	28.0472	28.1761	27.2911	26.7733	26.8838	26.2218	28.3529	27.7975	27.872	28.9107	28.1497	28.1598	Unmodified	0	0	0	0	20031500	15409700	36616	39889	55789	67136	48556	2985700000	2	NaN	NaN	NaN	NaN	APGVQERRLKRIISHPF	Q9Y5Y6	ST14	Suppressor of tumorigenicity 14 protein	4961
NaN	NaN	NaN	NaN	NaN	NaN	NaN	NaN	NaN	NaN	NaN	NaN	27.0671	26.6353	26.6678	25.0867	25.2362	24.7086	27.2325	27.4628	26.9639	27.2098	27.044	27.1629	Unmodified	0	0	0	0	22642700	26543800	41693	44922	70791	6294	4229	1371500000	2	NaN	NaN	NaN	NaN	APGVQERRLKRIISHPFFN	Q9Y5Y6	ST14	Suppressor of tumorigenicity 14 protein	4961
NaN	NaN	NaN	NaN	NaN	NaN	NaN	NaN	NaN	NaN	NaN	NaN	28.9374	29.2416	29.0202	27.1196	27.5225	26.7259	29.2497	29.7503	28.9781	29.6089	29.4557	29.403	Unmodified	0	0	0	0	23792900	29238100	42165	4532	0.20405	14174	11404	6478000000	22	NaN	NaN	NaN	NaN	APGVQERRLKRIISHPFFND	Q9Y5Y6	ST14	Suppressor of tumorigenicity 14 protein	4961
NaN	NaN	NaN	NaN	NaN	NaN	NaN	NaN	NaN	NaN	NaN	NaN	26.9318	26.9383	26.6174	23.3268	23.4274	24.294	26.8847	27.0425	26.6204	27.4215	27.1586	27.1513	Unmodified	0	0	0	0	25263600	36079500	47514	49963	34478	11784	77652	1245900000	7	NaN	NaN	NaN	NaN	APGVQERRLKRIISHPFFNDF	Q9Y5Y6	ST14	Suppressor of tumorigenicity 14 protein	4961
NaN	NaN	NaN	NaN	NaN	NaN	NaN	NaN	NaN	NaN	NaN	NaN	26.0699	26.2657	25.8668	NaN	23.2961	22.6456	26.1717	26.4307	25.1859	26.834	26.8586	NaN	Unmodified	0	0	0	0	26274100	40847300	47219	49746	24106	46953	26347	674710000	1	NaN	NaN	NaN	NaN	APGVQERRLKRIISHPFFNDFT	Q9Y5Y6	ST14	Suppressor of tumorigenicity 14 protein	4961
30.0112	29.8118	29.8313	29.5848	29.5829	28.6615	29.4219	29.5482	29.3398	31.2683	31.2553	31.2473	NaN	NaN	NaN	NaN	NaN	NaN	NaN	NaN	NaN	NaN	NaN	NaN	Unmodified	0	0	0	0	91052400	52361600	44695	44797	14359	13826	33221	14896000000	4	NaN	NaN	NaN	NaN	APGVRAVEL	Q9Y508-2;Q9Y508	RNF114	E3 ubiquitin-protein ligase RNF114	4930
26.6207	26.4247	27.0073	26.521	26.6665	26.3794	26.5809	NaN	NaN	NaN	28.4242	NaN	NaN	NaN	NaN	NaN	NaN	NaN	NaN	NaN	NaN	NaN	NaN	NaN	Unmodified	0	0	0	0	83444600	44603400	19022	19009	14483	15816	83327	1078900000	1	NaN	NaN	NaN	NaN	APHARNGL	Q13422-2;Q13422-7;Q13422;Q13422-6;Q13422-5;Q13422-4;Q13422-3	IKZF1	DNA-binding protein Ikaros	2169
26.3395	25.9247	25.8469	25.1878	25.916	25.2831	25.9241	26.2458	25.2907	27.0944	27.2074	27.2864	NaN	NaN	NaN	NaN	NaN	NaN	NaN	NaN	NaN	NaN	NaN	NaN	Unmodified	0	0	0	0	99055000	54983100	29507	29615	11848	14565	93631	997560000	4	NaN	NaN	NaN	NaN	APHEPVKTL	O60291-4;O60291;O60291-3;O60291-2	MGRN1	E3 ubiquitin-protein ligase MGRN1	350
25.4067	25.3591	25.9772	24.5014	NaN	NaN	25.0912	25.6395	24.4382	25.6019	25.1929	25.3811	NaN	NaN	NaN	NaN	NaN	NaN	NaN	NaN	NaN	NaN	NaN	NaN	Oxidation (M)	0	1	0	0	98450600	50625100	24697	24806	10492	12553	56742	421050000	4	NaN	NaN	NaN	NaN	APHLSKVSM	Q8N392-2;Q8N392	ARHGAP18	Rho GTPase-activating protein 18	3215
24.5898	24.6822	24.5899	26.2876	26.6667	26.1652	23.5161	23.4361	NaN	25.7665	25.3756	NaN	NaN	NaN	NaN	NaN	NaN	NaN	NaN	NaN	NaN	NaN	NaN	NaN	Unmodified	0	0	0	0	10255400	54066300	25083	25066	81137	10383	65283	465070000	2	NaN	NaN	NaN	NaN	APHLTHHTL	Q9H974;Q9H974-4	QTRTD1	Queuine tRNA-ribosyltransferase subunit QTRTD1	4269
27.2491	27.3758	27.406	26.167	NaN	25.5134	26.1781	26.1742	26.3793	27.9171	27.9991	27.928	NaN	NaN	NaN	NaN	NaN	NaN	NaN	NaN	NaN	NaN	NaN	NaN	Unmodified	0	0	0	0	11165500	55049900	45105	45232	21463	12049	12049	1650800000	11	NaN	NaN	NaN	NaN	APHPFPHPAF	Q14687-3;Q14687;Q14687-2	GSE1	Genetic suppressor element 1	2321
NaN	22.2812	22.492	22.6175	NaN	NaN	23.1424	22.7814	21.8753	24.8644	24.9245	24.6553	NaN	NaN	NaN	NaN	NaN	NaN	NaN	NaN	NaN	NaN	NaN	NaN	Unmodified	0	0	0	0	10224800	47812200	1841	18542	64579	13855	89126	126560000	1	NaN	NaN	NaN	NaN	APHSSSTSHL	Q9UIF9-3;Q9UIF9;Q9UIF9-2	BAZ2A	Bromodomain adjacent to zinc finger domain protein 2A	4672
NaN	NaN	NaN	NaN	NaN	NaN	NaN	NaN	NaN	NaN	NaN	NaN	26.6919	26.9933	26.7114	26.2513	26.2505	25.8924	27.3932	27.5067	NaN	27.624	27.332	27.3462	Unmodified	0	0	0	0	22662500	24738800	51927	54229	0.74028	13518	10903	1487300000	2	NaN	NaN	NaN	NaN	APIDKKGNFNYIEFTRILK	P19105;O14950	MYL12A;MYL12B	Myosin regulatory light chain 12A;Myosin regulatory light chain 12B	195
NaN	NaN	NaN	NaN	NaN	NaN	NaN	NaN	NaN	NaN	NaN	NaN	24.5736	24.6057	24.6991	24.7235	24.5126	24.1907	25.4837	25.0753	25.1231	25.7554	25.2119	25.0849	Unmodified	0	0	0	0	24603300	32776400	49172	51508	39329	11576	94715	398440000	5	NaN	NaN	NaN	NaN	APIDKKGNFNYIEFTRILKHG	P19105;O14950	MYL12A;MYL12B	Myosin regulatory light chain 12A;Myosin regulatory light chain 12B	195
24.9141	25.066	24.9578	24.9487	25.4218	24.9007	25.5958	25.6982	25.3778	NaN	NaN	NaN	NaN	NaN	NaN	NaN	NaN	NaN	NaN	NaN	NaN	NaN	NaN	NaN	Unmodified	0	0	0	0	95550900	50869400	30343	30353	59263	14466	60428	356730000	2	NaN	NaN	NaN	NaN	APIDRVGQT	P52272;P52272-2	HNRNPM	Heterogeneous nuclear ribonucleoprotein M	1648
25.0379	25.2532	24.9926	28.3832	28.564	27.795	NaN	28.5335	NaN	29.3017	NaN	NaN	NaN	NaN	NaN	NaN	NaN	NaN	NaN	NaN	NaN	NaN	NaN	NaN	Unmodified	0	0	0	0	99557600	57638000	47835	47797	13872	12977	445	2137900000	2	NaN	NaN	NaN	NaN	APIEAQVRL	P52756	RBM5	RNA-binding protein 5	1659
NaN	NaN	NaN	NaN	NaN	NaN	NaN	NaN	NaN	NaN	NaN	NaN	26.8241	26.5163	26.4282	23.7192	24.3099	23.5544	26.722	26.4671	25.6325	26.899	26.2239	26.1878	Unmodified	0	0	0	0	16229500	94678900	21499	23676	2.5446e-09	1669	12309	887460000	23	NaN	NaN	NaN	NaN	APIEKTISKAKGQPR	P01857	IGHG1	Ig gamma-1 chain C region	673
26.2317	26.2953	NaN	NaN	NaN	NaN	NaN	NaN	NaN	NaN	NaN	NaN	NaN	NaN	NaN	NaN	NaN	NaN	NaN	NaN	NaN	NaN	NaN	NaN	Unmodified	0	0	0	0	10376600	65971500	4585	45875	13488	12105	45836	161150000	1	NaN	NaN	NaN	NaN	APIERVKLL	P12236;P12235;P05141;Q9H0C2	SLC25A6;SLC25A4;SLC25A5;SLC25A31	ADP/ATP translocase 3;ADP/ATP translocase 3, N-terminally processed;ADP/ATP translocase 1;ADP/ATP translocase 2;ADP/ATP translocase 2, N-terminally processed;ADP/ATP translocase 4;ADP/ATP translocase 4, N-terminally processed	747
25.0315	24.7974	24.8826	24.3929	24.3563	24.0534	24.6385	25.0123	25.0718	NaN	NaN	NaN	NaN	NaN	NaN	NaN	NaN	NaN	NaN	NaN	NaN	NaN	NaN	NaN	Oxidation (M)	0	1	0	0	10655300	52771500	37522	37542	18651	16704	11561	250530000	5	NaN	389	NaN	NaN	APIGPHLQSM	Q14152-2;Q14152	EIF3A	Eukaryotic translation initiation factor 3 subunit A	2264
NaN	NaN	NaN	NaN	NaN	NaN	NaN	NaN	NaN	NaN	NaN	NaN	26.418	26.192	26.301	26.0083	26.1463	25.6535	26.94	27.253	26.5662	26.3875	26.4768	26.1561	Unmodified	0	0	0	0	11786800	6771560	39002	42257	0.23057	17951	80986	1087600000	8	NaN	NaN	NaN	NaN	APIIAVTRNPQ	P14618;P14618-3;P14618-2	PKM	Pyruvate kinase PKM	989
NaN	NaN	NaN	NaN	NaN	NaN	NaN	NaN	NaN	NaN	NaN	NaN	26.7841	26.7146	26.3715	26.0418	26.2997	25.6582	27.2293	27.1684	26.6906	27.1207	26.9102	26.7133	Unmodified	0	0	0	0	12797200	72483500	39852	43108	3.5929e-05	22727	13963	1315700000	12	NaN	NaN	NaN	NaN	APIIAVTRNPQT	P14618;P14618-3;P14618-2	PKM	Pyruvate kinase PKM	989
NaN	NaN	NaN	NaN	NaN	NaN	NaN	NaN	NaN	NaN	NaN	NaN	24.394	23.8234	23.5414	NaN	22.4785	22.622	24.2448	NaN	23.4268	24.4906	24.3108	24.0433	Unmodified	0	0	0	0	14358500	85109800	54466	56823	32609	14832	75061	154230000	7	NaN	NaN	NaN	NaN	APIIININRAQLT	Q9UIW2	PLXNA1	Plexin-A1	4678
NaN	NaN	NaN	NaN	NaN	NaN	NaN	NaN	NaN	NaN	NaN	NaN	27.6735	27.428	27.035	25.5778	25.3259	24.9854	27.1288	27.8491	27.3163	27.8203	26.995	27.1264	Unmodified	0	0	0	0	16469500	94678900	54734	57038	2.4542e-21	26991	18466	1730400000	18	NaN	NaN	NaN	NaN	APIIININRAQLTNP	Q9UIW2	PLXNA1	Plexin-A1	4678
26.2501	26.0354	26.1024	24.1648	24.3795	24.0453	23.6889	24.3413	24.7835	26.5822	NaN	26.3475	31.4748	31.4875	31.1648	29.0922	28.9775	29.2178	30.9632	31.5025	31.3438	31.564	31.3409	31.3505	Unmodified	0	0	0	0	17759900	98938200	53151	54719	5.4479e-26	27067	21113	27149000000	26	NaN	NaN	NaN	NaN	APIIININRAQLTNPE	Q9UIW2	PLXNA1	Plexin-A1	4678
NaN	NaN	NaN	NaN	NaN	NaN	NaN	NaN	NaN	NaN	NaN	NaN	26.2865	26.0138	25.0604	24.4721	24.3659	23.667	26.0535	26.418	25.8307	26.2765	26.3869	26.2279	Unmodified	0	0	0	0	18750600	57796200	57649	59965	2.7194e-28	31131	24839	709430000	19	NaN	NaN	NaN	NaN	APIIININRAQLTNPEV	Q9UIW2	PLXNA1	Plexin-A1	4678
NaN	NaN	NaN	NaN	NaN	NaN	NaN	NaN	NaN	NaN	NaN	NaN	28.877	28.5756	28.1242	27.1256	26.9886	26.8053	28.958	28.9634	28.6241	28.9863	28.5373	28.4704	Unmodified	0	0	0	0	20031500	15275900	50799	53136	0.33969	14226	95167	4334300000	12	NaN	NaN	NaN	NaN	APIIININRAQLTNPEVK	Q9UIW2	PLXNA1	Plexin-A1	4678
NaN	NaN	NaN	NaN	NaN	NaN	NaN	NaN	NaN	NaN	NaN	NaN	NaN	NaN	NaN	NaN	23.2989	23.0861	26.2335	26.2182	25.8326	NaN	26.3635	26.2757	Unmodified	0	0	0	0	13657100	70747000	36365	39674	20225	66795	29319	403520000	5	NaN	NaN	NaN	NaN	APILHVNSKGCVE	P36269;P36269-3;P36269-2	GGT5	Gamma-glutamyltransferase 5;Gamma-glutamyltransferase 5 heavy chain;Gamma-glutamyltransferase 5 light chain	1389
28.5747	28.7948	28.6117	28.1361	28.3763	27.6321	27.8113	27.9942	28.1761	29.9385	29.8224	30.0293	NaN	NaN	NaN	NaN	NaN	NaN	NaN	NaN	NaN	NaN	NaN	NaN	Unmodified	0	0	0	0	88058600	5858220	36695	36819	16148	15367	43136	6007300000	2	NaN	NaN	NaN	NaN	APILKRAL	Q9ULQ0-2;Q9ULQ0;Q5VSL9-2;Q5VSL9	STRIP2;STRIP1	Striatin-interacting protein 2;Striatin-interacting protein 1	4741;2676
NaN	NaN	NaN	NaN	NaN	NaN	NaN	NaN	NaN	NaN	NaN	NaN	24.9903	24.8603	24.4432	22.8414	23.0874	22.7499	25.0477	25.1489	24.7488	25.2241	25.2251	25.0608	Unmodified	0	0	0	0	1379650	64697800	39879	43135	17758	12574	64087	323570000	1	NaN	NaN	NaN	NaN	APINFHQNDPVE	Q92544	TM9SF4	Transmembrane 9 superfamily member 4	3506
NaN	NaN	NaN	NaN	NaN	NaN	NaN	NaN	NaN	NaN	NaN	NaN	27.0933	27.1379	26.7797	26.1645	25.9801	26.0671	27.5424	27.8308	27.0905	27.4058	27.3463	27.127	Unmodified	0	0	0	0	16918600	86311900	43634	46688	12315	12539	89793	1689900000	12	NaN	NaN	NaN	NaN	APINFHQNDPVEIKA	Q92544	TM9SF4	Transmembrane 9 superfamily member 4	3506
28.4369	28.4246	28.0922	28.175	28.2238	27.8006	28.0239	29.2098	28.0169	29.4755	29.6137	NaN	NaN	NaN	NaN	NaN	NaN	NaN	NaN	NaN	NaN	NaN	NaN	NaN	Unmodified	0	0	0	0	11255800	57783600	34839	34933	12181	13826	53195	4593600000	2	NaN	NaN	NaN	NaN	APIQGNREEL	Q13435	SF3B2	Splicing factor 3B subunit 2	2174
30.8469	30.6304	30.6415	31.1108	31.3247	30.8777	31.2465	31.3206	30.884	32.7356	32.6107	32.6134	NaN	NaN	NaN	NaN	NaN	NaN	NaN	NaN	NaN	NaN	NaN	NaN	Unmodified	0	0	0	0	95452500	52467800	31952	32076	56764	14681	52548	39742000000	3	NaN	NaN	NaN	NaN	APIQGSRNL	Q16665;Q16665-3	HIF1A	Hypoxia-inducible factor 1-alpha	2477
27.5555	27.3871	27.5856	25.828	26.1967	25.5232	25.2235	25.0107	NaN	28.8434	28.9051	28.6247	NaN	NaN	NaN	NaN	NaN	NaN	NaN	NaN	NaN	NaN	NaN	NaN	Unmodified	0	0	0	0	11406300	62914300	51422	5139	61198	15861	87923	2230100000	7	NaN	NaN	NaN	NaN	APIRPDIVNF	P36578	RPL4	60S ribosomal protein L4	1394
NaN	NaN	NaN	NaN	NaN	NaN	NaN	NaN	NaN	NaN	NaN	NaN	23.3886	23.3485	23.0094	21.8152	21.6193	21.4146	NaN	24.38	22.9031	23.2623	23.1107	22.8076	Unmodified	0	0	0	0	19301300	13369600	16624	18464	9032	91812	60198	95951000	7	NaN	NaN	NaN	NaN	APIRRNKEEPKARPLR	Q9NZ63	C9orf78	Uncharacterized protein C9orf78	4517
25.8972	25.7429	25.7397	22.3858	25.5562	25.3467	25.4761	25.5389	25.5517	27.14	27.2973	27.3144	NaN	NaN	NaN	NaN	NaN	NaN	NaN	NaN	NaN	NaN	NaN	NaN	Unmodified	0	0	0	0	93657600	57565100	48885	48884	22921	10729	28578	896500000	1	NaN	NaN	NaN	NaN	APIRSPALI	Q6P9A2	GALNT18	Polypeptide N-acetylgalactosaminyltransferase 18	2805
NaN	NaN	NaN	NaN	NaN	NaN	NaN	NaN	NaN	NaN	NaN	NaN	23.4873	23.4532	22.7659	22.3541	22.3177	21.8379	23.3683	24.0321	NaN	23.2383	22.9432	22.9521	Unmodified	0	0	0	0	13187200	71729000	68286	7058	67436	1281	659	98771000	13	NaN	NaN	NaN	NaN	APISVIPTYVYP	Q9UBH6-2;Q9UBH6	XPR1	Xenotropic and polytropic retrovirus receptor 1	4596
NaN	NaN	NaN	NaN	NaN	NaN	NaN	NaN	NaN	NaN	NaN	NaN	21.3784	20.5666	20.2113	NaN	NaN	18.0497	NaN	NaN	NaN	NaN	NaN	NaN	Unmodified	0	0	0	0	14318000	80135400	75746	7804	37376	82279	53192	5764300	1	NaN	NaN	NaN	NaN	APISVIPTYVYPL	Q9UBH6-2;Q9UBH6	XPR1	Xenotropic and polytropic retrovirus receptor 1	4596
NaN	NaN	NaN	NaN	NaN	NaN	NaN	NaN	NaN	NaN	NaN	NaN	21.5448	20.8163	20.2847	NaN	NaN	NaN	NaN	NaN	NaN	NaN	NaN	NaN	Unmodified	0	0	0	0	15028400	83846800	74441	76798	94608	13276	80276	6183000	2	NaN	NaN	NaN	NaN	APISVIPTYVYPLA	Q9UBH6-2;Q9UBH6	XPR1	Xenotropic and polytropic retrovirus receptor 1	4596
26.4684	26.2834	25.8407	25.3447	25.6646	24.8563	25.4158	25.484	25.8138	27.199	27.478	27.457	NaN	NaN	NaN	NaN	NaN	NaN	NaN	NaN	NaN	NaN	NaN	NaN	Unmodified	0	0	0	0	95851200	51238200	51125	51099	772	1337	66667	1036700000	2	NaN	NaN	NaN	NaN	APITYPQGL	P15153;P60763	RAC2;RAC3	Ras-related C3 botulinum toxin substrate 2;Ras-related C3 botulinum toxin substrate 3	1008;1765
26.5611	26.6759	26.5721	25.7148	25.6647	25.7114	25.9785	26.0071	25.678	27.5593	27.6156	27.4317	NaN	NaN	NaN	NaN	NaN	NaN	NaN	NaN	NaN	NaN	NaN	NaN	Unmodified	0	0	0	0	92849800	49779500	27507	27539	10799	14719	60391	1240900000	2	NaN	NaN	NaN	NaN	APKANGTSAL	Q14978;Q14978-3;Q14978-2	NOLC1	Nucleolar and coiled-body phosphoprotein 1	2347
NaN	NaN	NaN	NaN	NaN	NaN	NaN	NaN	NaN	NaN	NaN	NaN	NaN	NaN	NaN	20.0356	NaN	NaN	23.1473	23.2072	22.4447	21.9121	NaN	21.0171	Unmodified	0	0	0	0	10265500	54580800	19587	21609	50213	68485	30696	31827000	1	NaN	NaN	NaN	NaN	APKGPSRESV	Q96J88-2;Q96J88;Q96J88-3	EPSTI1	Epithelial-stromal interaction protein 1	3735
24.0434	24.0092	NaN	26.3156	26.8483	26.2689	26.7443	26.711	25.8638	28.1687	28.6151	28.2238	NaN	NaN	NaN	NaN	NaN	NaN	NaN	NaN	NaN	NaN	NaN	NaN	Unmodified	0	0	0	0	11256100	6142220	26504	26521	77561	13145	60112	1629100000	7	NaN	NaN	NaN	NaN	APKGPSRESVV	Q96J88-2;Q96J88;Q96J88-3	EPSTI1	Epithelial-stromal interaction protein 1	3735
26.2038	26.0757	26.1294	24.342	23.5961	23.7671	24.0791	24.0627	24.6776	27.0069	26.3322	26.8666	NaN	NaN	NaN	NaN	NaN	NaN	NaN	NaN	NaN	NaN	NaN	NaN	Unmodified	0	0	0	0	86454300	54328900	51796	5177	73657	13587	28436	673430000	12	NaN	NaN	NaN	NaN	APKIGPLGL	P30050-2;P30050	RPL12	60S ribosomal protein L12	1283
23.6534	23.6981	23.7976	22.6917	23.7973	23.1195	22.9893	22.3726	NaN	23.8492	23.3213	23.9337	NaN	NaN	NaN	NaN	NaN	NaN	NaN	NaN	NaN	NaN	NaN	NaN	Unmodified	0	0	0	0	99854000	53966000	21892	21923	24172	1079	45438	127220000	1	NaN	NaN	NaN	NaN	APKKAEGADL	Q9NU39;Q8WXT5;Q5VV16;Q12950	FOXD4L1;FOXD4L4;FOXD4L5;FOXD4	Forkhead box protein D4-like 1;Forkhead box protein D4-like 4;Forkhead box protein D4-like 5;Forkhead box protein D4	2106
27.5673	27.4058	27.5986	NaN	NaN	NaN	NaN	NaN	26.3292	NaN	NaN	28.0279	NaN	NaN	NaN	NaN	NaN	NaN	NaN	NaN	NaN	NaN	NaN	NaN	Unmodified	0	0	0	0	97653400	53418000	21506	21655	31977	12662	61583	937900000	10	NaN	NaN	NaN	NaN	APKKSATQF	Q8NCW5-2;Q8NCW5	APOA1BP	NAD(P)H-hydrate epimerase	3308
24.3303	24.1305	23.3545	25.4308	25.0375	NaN	24.038	25.6344	25.3506	25.7243	25.0453	25.5081	NaN	NaN	NaN	NaN	NaN	NaN	NaN	NaN	NaN	NaN	NaN	NaN	Unmodified	0	0	0	0	89950800	50763100	16057	16129	11171	12398	32083	379730000	7	NaN	NaN	NaN	NaN	APKKSEAAV	Q9NR20-5;Q9NR20-2;Q9NR20;Q9NR20-3;Q9NR20-4	DYRK4	Dual specificity tyrosine-phosphorylation-regulated kinase 4	4371
NaN	NaN	NaN	NaN	NaN	NaN	NaN	NaN	NaN	NaN	NaN	NaN	27.5932	27.5717	26.4658	25.434	25.7917	24.9992	26.4855	26.8037	26.1277	26.5938	26.699	26.3348	Unmodified	0	0	0	0	2259170	17199100	30125	33096	8.7693e-08	16862	1382	1210900000	12	NaN	NaN	NaN	NaN	APKNARTLVRPSEHALVDNDG	P09758	TACSTD2	Tumor-associated calcium signal transducer 2	864
NaN	NaN	NaN	NaN	NaN	NaN	NaN	NaN	NaN	NaN	NaN	NaN	25.8914	26.0152	25.5424	NaN	23.5849	22.8843	25.2806	25.916	25.2693	25.8358	25.5204	25.9622	Unmodified	0	0	0	0	25353200	31938400	38444	41749	4626	78456	6273	517160000	7	NaN	NaN	NaN	NaN	APKNARTLVRPSEHALVDNDGLY	P09758	TACSTD2	Tumor-associated calcium signal transducer 2	864
NaN	NaN	NaN	NaN	NaN	NaN	NaN	NaN	NaN	NaN	NaN	NaN	28.6817	28.6961	28.1086	26.907	27.0101	26.6308	28.5452	28.6203	27.9334	28.7764	28.9121	28.8045	Unmodified	0	0	0	0	2047100	98992300	5165	53977	5.2947e-21	20469	16856	4014200000	23	NaN	NaN	NaN	NaN	APKNQLIELKFEKFDVE	Q9UKZ9	PCOLCE2	Procollagen C-endopeptidase enhancer 2	4716
27.6941	27.6562	27.7056	27.5127	27.6819	27.0501	27.3913	NaN	27.4891	29.5547	29.495	29.4705	NaN	NaN	NaN	NaN	NaN	NaN	NaN	NaN	NaN	NaN	NaN	NaN	Unmodified	0	0	0	0	9114860	48650200	37004	37131	43209	16251	59228	3846800000	12	NaN	NaN	NaN	NaN	APKPQGPAF	Q99704-3;Q99704	DOK1	Docking protein 1	3915
26.5407	26.5901	26.5093	25.2745	26.2113	25.5496	26.3575	26.3995	26.373	27.9731	27.9225	28.0572	NaN	NaN	NaN	NaN	NaN	NaN	NaN	NaN	NaN	NaN	NaN	NaN	Unmodified	0	0	0	0	10356200	61891300	33567	33691	12255	12152	65506	1520100000	2	NaN	NaN	NaN	NaN	APKPRLNQL	Q9HCS7	XAB2	Pre-mRNA-splicing factor SYF1	4319
NaN	NaN	NaN	25.8856	26.0415	25.8741	26.5057	26.5224	25.9581	27.9376	28.0384	27.8337	NaN	NaN	NaN	NaN	NaN	NaN	NaN	NaN	NaN	NaN	NaN	NaN	Unmodified	0	0	0	0	10385800	58219300	27502	27518	11237	12516	17567	1221400000	1	NaN	NaN	NaN	NaN	APKPSSRPSL	Q9P1W9	PIM2	Serine/threonine-protein kinase pim-2	4562
NaN	NaN	NaN	NaN	NaN	NaN	NaN	NaN	NaN	NaN	NaN	NaN	NaN	NaN	NaN	NaN	NaN	NaN	NaN	NaN	NaN	NaN	NaN	NaN	Unmodified	0	0	0	0	86946100	46068100	24177	23827	33846	10809	22728	0	1	NaN	NaN	NaN	NaN	APKQGQEL	O95479	H6PD	GDH/6PGL endoplasmic bifunctional protein;Glucose 1-dehydrogenase;6-phosphogluconolactonase	593
29.8981	29.7995	29.6978	28.9102	NaN	NaN	29.3453	29.6219	29.1348	31.2679	31.3543	31.3738	NaN	NaN	NaN	NaN	NaN	NaN	NaN	NaN	NaN	NaN	NaN	NaN	Unmodified	0	0	0	0	9695400	53960000	29351	29499	13872	14208	77276	13522000000	1	NaN	NaN	NaN	NaN	APKRPPSAF	B2RPK0;P09429;P26583	HMGB1P1;HMGB1;HMGB2	Putative high mobility group protein B1-like 1;High mobility group protein B1;High mobility group protein B2	50
26.5137	26.3657	26.5573	NaN	NaN	26.4033	26.6481	26.5866	26.4331	27.8471	27.8881	27.8719	NaN	NaN	NaN	NaN	NaN	NaN	NaN	NaN	NaN	NaN	NaN	NaN	Unmodified	0	0	0	0	97248800	4876240	24889	24993	7848	13238	39557	1401800000	6	NaN	NaN	NaN	NaN	APKSGNTGEL	Q16666-3;Q16666-6;Q16666-2;Q16666	IFI16	Gamma-interferon-inducible protein 16	2478
NaN	NaN	NaN	NaN	NaN	NaN	NaN	NaN	NaN	NaN	NaN	NaN	23.4059	23.9265	22.9826	NaN	20.7804	NaN	23.9989	24.5672	NaN	23.7564	23.4566	23.4805	Unmodified	0	0	0	0	14198900	89256900	13694	15439	32331	14325	96871	116160000	7	NaN	NaN	NaN	NaN	APKSPAKAKAVKPK	P10412	HIST1H1E	Histone H1.4	904
26.9658	27.1619	27.2308	26.3521	26.048	26.4972	26.7914	26.6592	26.3212	28.7559	28.8382	28.7223	NaN	NaN	NaN	NaN	NaN	NaN	NaN	NaN	NaN	NaN	NaN	NaN	Unmodified	0	0	0	0	95952900	52876100	19272	19325	52447	15211	64931	2370600000	8	NaN	NaN	NaN	NaN	APKSSKTEL	Q8N3A8-2;Q8N3A8	PARP8	Poly [ADP-ribose] polymerase 8	3216
[truncated: 22,281 more rows]
